# Supplementary material for: Sm-p80-based schistosomiasis vaccine mediated epistatic interactions identified potential immune signatures for vaccine efficacy in mice and baboons
Source: PLoS One. 2017 Feb 13;12(2):e0171677. doi: 10.1371/journal.pone.0171677 (PMC5305113; doi:10.1371/journal.pone.0171677)
Supplement: S1 Dataset — (XLSX) [file pone.0171677.s002.xlsx]

## Sheet: Sheet1
Experiment Name	Bioproject Accession Number	Bioproject Title	Biosamples	Accession Number	Description	File names
Mice Time Points	PRJNA331192 (SRP079915) ftp://ftp-trace.ncbi.nlm.nih.gov/sra/review/SRP079915_20161019_134026_c6e10b90290ed2ee26046b9976bf9f02	rSm-p80 Mice Vaccination Time Points	SAMN05439867	SRS1607756	Time 0 Naïve	Time-0-Naive_S1_L001_R1_001_35000102.fastq.gz (fea8da2bb39f64e8c4009cf2c0c4f311) Time-0-Naive_S1_L001_R2_001_35000102.fastq.gz (f721a35c873ac590999528a5c7d727a2) Time-0-Naive_S1_L002_R1_001_35000102.fastq.gz (e6309920e319e245a3a6d23d3fa9a58c) Time-0-Naive_S1_L002_R2_001_35000102.fastq.gz (dc7a038a7524455ace5664a40d7042f4)	Time-0-Naive_S2_L001_R1_001_34984148.fastq.gz (a05580e734e8658a2b480bedf0b41c7f) Time-0-Naive_S2_L001_R2_001_34984148.fastq.gz (82114d97cfcc60d8a7cf7a07c44768e0) Time-0-Naive_S2_L002_R1_001_34984148.fastq.gz (144654e5f0287ef9f845e74060e002b8) Time-0-Naive_S2_L002_R2_001_34984148.fastq.gz (97a6fe39f5e7a8f872213a4cee496a44)	Time-0-Naive_S3_L001_R1_001_35002073.fastq.gz (74ea619dd59f331ee2c8d4ed57568da4) Time-0-Naive_S3_L001_R2_001_35002073.fastq.gz (1164e50373c8a3e26da2677e594025cd) Time-0-Naive_S3_L002_R1_001_35002073.fastq.gz (151bda98e497291ea6b30a6856985df9) Time-0-Naive_S3_L002_R2_001_35002073.fastq.gz (2a078789b17bee64095c84e34c6e0588)	Time-0-Naive_S4_L001_R1_001_34987174.fastq.gz (0102298cd08c627384afdd200aa576fe) Time-0-Naive_S4_L001_R2_001_34987174.fastq.gz (048a82216a7c937860b8fb2b67a0c1eb) Time-0-Naive_S4_L002_R1_001_34987174.fastq.gz (711a59b5f4bfb135a9ee191da8d3f65e) Time-0-Naive_S4_L002_R2_001_34987174.fastq.gz (99e9c2a7cea71264a7687d60dfc34f77)	Time-0-Naive_S5_L001_R1_001_35013988.fastq.gz (a76a4e5ef9d8c5c93206ad20a354f845) Time-0-Naive_S5_L001_R2_001_35013988.fastq.gz (93ded08d2d0350c8c81f9a6126f2542b) Time-0-Naive_S5_L002_R1_001_35013988.fastq.gz (52783de03c568bb603447d50eaf62c9a) Time-0-Naive_S5_L002_R2_001_35013988.fastq.gz (6ae9b3503fc43fb7d1da59a12533598f)
			SAMN05439868	SRS1585902	24 hours Control ODN	24-Control_S6_L001_R1_001_34988119.fastq.gz (97987c0c2e980f976464f139d0099812) 24-Control_S6_L001_R2_001_34988119.fastq.gz (e215fd669cfb51b481dce6b4277d49bb) 24-Control_S6_L002_R1_001_34988119.fastq.gz (4732764a6ee4f96b8e9b751e3dbca948) 24-Control_S6_L002_R2_001_34988119.fastq.gz (21a94ca91a8f22f4e9e2e9c21ef6e5d1)	24-Control_S7_L001_R1_001_35008995.fastq.gz (7b1769613c8657a64ee3538f7b91fcb6) 24-Control_S7_L001_R2_001_35008995.fastq.gz (6af5b633b6eac33b07b32164e4ff8453) 24-Control_S7_L002_R1_001_35008995.fastq.gz (9ded26c4a70dc8afafef2b60d69f7829) 24-Control_S7_L002_R2_001_35008995.fastq.gz (0de4b647ca5d64e8592652d57ddce2b4)	24-Control_S8_L001_R1_001_34993114.fastq.gz (67a910e0e75a9f92010a1b21f0176380) 24-Control_S8_L001_R2_001_34993114.fastq.gz (2a3ba754c0e18eabe3a5c402d6eb959a) 24-Control_S8_L002_R1_001_34993114.fastq.gz (3380d88dfd084ff4dadb3959ee2c28b1) 24-Control_S8_L002_R2_001_34993114.fastq.gz (1f08e77cec44a9a05782cc9781cb8303)	24-Control_S9_L001_R1_001_34982157.fastq.gz (922e81d737d07b6b1ca804a989127527) 24-Control_S9_L001_R2_001_34982157.fastq.gz (f95b89d234ace3ca85264249434a867b) 24-Control_S9_L002_R1_001_34982157.fastq.gz (84ede91590468624140cf6839722537b) 24-Control_S9_L002_R2_001_34982157.fastq.gz (9f7103dfdeae5cf792df7b3b17a08f7d)	24-Control_S10_L001_R1_001_34993115.fastq.gz (5bc8d3c556079f08cb97a466a9e34f6a) 24-Control_S10_L001_R2_001_34993115.fastq.gz (a07b7da07ae7f658c477da58a92abdae) 24-Control_S10_L002_R1_001_34993115.fastq.gz (0f5f8b1e4f0d2bdd17e806a685e0e455) 24-Control_S10_L002_R2_001_34993115.fastq.gz (8077d762235665b2aa7af75e68c24252)
			SAMN05439869	SRS1607757	24 hours Experimental rSm-p80 + ODN	24-Exp_S11_L001_R1_001_34982158.fastq.gz (57db9b9c56c9323a7da0344220b3742c) 24-Exp_S11_L001_R2_001_34982158.fastq.gz (c413ea4afac27270ad5932e3871c17fe) 24-Exp_S11_L002_R1_001_34982158.fastq.gz (6c6652b307e638da95fd96bb6415f530) 24-Exp_S11_L002_R2_001_34982158.fastq.gz (7ff27e8cb7e7fa78b4b8ef129a5f2b38)	24-Exp_S12_L001_R1_001_34987176.fastq.gz (3c0e35fff46a1e13d16d58620538b0b1) 24-Exp_S12_L001_R2_001_34987176.fastq.gz (d1f098dc5a2fd0cc03c697f64fe54b07) 24-Exp_S12_L002_R1_001_34987176.fastq.gz (89733ad5284a15a5be805f179ec303f4) 24-Exp_S12_L002_R2_001_34987176.fastq.gz (28eb85de937113fff3cd0d16e443f854)	24-Exp_S13_L001_R1_001_34994135.fastq.gz (36f1b4886c2a35617da8bf4da925003d) 24-Exp_S13_L001_R2_001_34994135.fastq.gz (84da907325c76591f71dcb8d51e49f78) 24-Exp_S13_L002_R1_001_34994135.fastq.gz (9b763d9d9c5a471e3bb3307604192a52) 24-Exp_S13_L002_R2_001_34994135.fastq.gz (38678a73511665918eabe29c8296bb81)	24-Exp_S14_L001_R1_001_34988122.fastq.gz (027e234d5f989920e302384cda6acd7c) 24-Exp_S14_L001_R2_001_34988122.fastq.gz (d63a145f07e0c31a872a88e6cd781ea1) 24-Exp_S14_L002_R1_001_34988122.fastq.gz (d37ba1ba96041cc0ca9ea455eee34f82) 24-Exp_S14_L002_R2_001_34988122.fastq.gz (6b63b5e532629ae05347ea785d6821c7)	24-Exp_S15_L001_R1_001_35014989.fastq.gz (4cedcef3e15fa027361c1cbf7c7f1cd4) 24-Exp_S15_L001_R2_001_35014989.fastq.gz (45660b605b41d90cd8debf6e5bcc9073) 24-Exp_S15_L002_R1_001_35014989.fastq.gz (3c164ce757e9bc1dce78a1799ac823e1) 24-Exp_S15_L002_R2_001_35014989.fastq.gz (4c233a1ef6ff59c5b04f61ad770bda56)
			SAMN05439870	SRS1607758	48 hours Control ODN	48-Control_S16_L001_R1_001_34989160.fastq.gz (f09583a4e7cf8d62b0d315e7d1b46194) 48-Control_S16_L001_R2_001_34989160.fastq.gz (2047f9eaddbea1c76183f7257f991646) 48-Control_S16_L002_R1_001_34989160.fastq.gz (1ca7fdbd3cae960811f887aa963a698a) 48-Control_S16_L002_R2_001_34989160.fastq.gz (93918e98f6d0eaa992e9d412717e9df9)	48-Control_S17_L001_R1_001_35013990.fastq.gz (e15d949969a8ee51cc8a250b89e3efc5) 48-Control_S17_L001_R2_001_35013990.fastq.gz (bdcb7932e4c664aa1e0dcfad3511d664) 48-Control_S17_L002_R1_001_35013990.fastq.gz (a5d1e243dadb2947dc9aea28699152c8) 48-Control_S17_L002_R2_001_35013990.fastq.gz (4ee01613da6f5de7c7c3eb14c6025682)	48-Control_S18_L001_R1_001_34982160.fastq.gz (a7e1586391dc479dd6442e331c77a2e1) 48-Control_S18_L001_R2_001_34982160.fastq.gz (0ec419b587b3c3ca427a85df76d8b869) 48-Control_S18_L002_R1_001_34982160.fastq.gz (1af219289aa46cbcfcfe3e1342caeba5) 48-Control_S18_L002_R2_001_34982160.fastq.gz (6093fe02c20908fad4d3dd6a5deafa6f)	48-Control_S19_L001_R1_001_35013991.fastq.gz (33c96de9759ccf096ae5de6b02534da0) 48-Control_S19_L001_R2_001_35013991.fastq.gz (af6c8f9626f4cf4bb3ccca836c526279) 48-Control_S19_L002_R1_001_35013991.fastq.gz (7070175ba6063f6d6fd4e291ac97c3db) 48-Control_S19_L002_R2_001_35013991.fastq.gz (f6c4ccfdd810e687caef094b84f731a4)	48-Control_S20_L001_R1_001_35014992.fastq.gz (fe8373d917fc382be9e14f423f737185) 48-Control_S20_L001_R2_001_35014992.fastq.gz (7105af613ca95f00a4d1afd8d1f68a82) 48-Control_S20_L002_R1_001_35014992.fastq.gz (c9630725351111ece5be015a9fc15652) 48-Control_S20_L002_R2_001_35014992.fastq.gz (1b3007d7d259bbe1b06e81377a638d5d)
			SAMN05439871	SRS1607759	48 hours Experimental rSm-p80 + ODN	48-Exp_S21_L001_R1_001_34987180.fastq.gz (00d8c369933b7c7875cda44bc8f64a86) 48-Exp_S21_L001_R2_001_34987180.fastq.gz (c51cae9319fc457c5fa80358ab36de61) 48-Exp_S21_L002_R1_001_34987180.fastq.gz (7f0c8e02f2ff67ba5a994a6e95789d0f) 48-Exp_S21_L002_R2_001_34987180.fastq.gz (29387f7a83cab7c864e7e858b93fbf3e)	48-Exp_S22_L001_R1_001_35014995.fastq.gz (9da5f830eb375daf32d9afca326d7bb8) 48-Exp_S22_L001_R2_001_35014995.fastq.gz (3349fe52983097d432d3d2ea27850d54) 48-Exp_S22_L002_R1_001_35014995.fastq.gz (3c750483f3588c5b5f757da4fc3a19e1) 48-Exp_S22_L002_R2_001_35014995.fastq.gz (63ed6bc0c6204482ca426be8a86304fd)	48-Exp_S23_L001_R1_001_35014997.fastq.gz (62ba5521c9869866f6812fdb98182ce9) 48-Exp_S23_L001_R2_001_35014997.fastq.gz (a83183f5e2b4a95d18ecf9097c3cad97) 48-Exp_S23_L002_R1_001_35014997.fastq.gz (8337bb5a1c947966fcb19c739d07c5f7) 48-Exp_S23_L002_R2_001_35014997.fastq.gz (57177f953073db6cea2da4ed8ebae043)	48-Exp_S24_L001_R1_001_35009998.fastq.gz (a2375bd30923152fb8d22aff340ab204) 48-Exp_S24_L001_R2_001_35009998.fastq.gz (05e5debdbaff1d3298496b6f9d05686d) 48-Exp_S24_L002_R1_001_35009998.fastq.gz (48e34704faf5dcdad6d1d4b00803b92f) 48-Exp_S24_L002_R2_001_35009998.fastq.gz (a2f5185f3d03b43fe75a38605b2bad6a)	48-Exp_S25_L001_R1_001_35014998.fastq.gz (857cf3590a2d50c22bc279f8cb53877a) 48-Exp_S25_L001_R2_001_35014998.fastq.gz (0c5f10f354c1410c92c90f4b7f928df1) 48-Exp_S25_L002_R1_001_35014998.fastq.gz (a5f375d14639faf044eb7ed7f73c31c1) 48-Exp_S25_L002_R2_001_35014998.fastq.gz (e5f6d1584f0e9ab7dda5184d76b9fc89)
			SAMN05439872	SRS1607760	7 days Control ODN	7-Control_S26_L001_R1_001_34994140.fastq.gz (1e7d114ae5838bfeaef8892968f1ac77) 7-Control_S26_L001_R2_001_34994140.fastq.gz (0ef819ef0d829b72b0ed884172773f0d) 7-Control_S26_L002_R1_001_34994140.fastq.gz (9e2dfbeec1e49f9864f1b825a2ce436b) 7-Control_S26_L002_R2_001_34994140.fastq.gz (f50ed052a1174c087dac9fbf4a95f73a)	7-Control_S27_L001_R1_001_34996115.fastq.gz (f696c39c1007327167c7ffb3d0a9d165) 7-Control_S27_L001_R2_001_34996115.fastq.gz (fe5bee3c9371ac7718db0a977482adeb) 7-Control_S27_L002_R1_001_34996115.fastq.gz (5a40d2b13f164b081b23c784bec352cb) 7-Control_S27_L002_R2_001_34996115.fastq.gz (485c9549d6b839f3a611e672b125377f)	7-Control_S28_L001_R1_001_34989165.fastq.gz (f5f5376d7ed2ad7e52283a319c22d3b7) 7-Control_S28_L001_R2_001_34989165.fastq.gz (9ec9005b4d4ffe2b30c34143035e0680) 7-Control_S28_L002_R1_001_34989165.fastq.gz (9f4597260c0a6c098a8c061d6ee22c6e) 7-Control_S28_L002_R2_001_34989165.fastq.gz (d282b9cdeefd21bd56bb7148d0b63947)	7-Control_S1_L001_R1_001_34994992.fastq.gz (a685c58d995c666f802c8e3b87266075) 7-Control_S1_L001_R2_001_34994992.fastq.gz (35eb072bba325854b57472be03bf8442) 7-Control_S1_L002_R1_001_34994992.fastq.gz (173e1558317bafa038b9606c9482d970) 7-Control_S1_L002_R2_001_34994992.fastq.gz (5361f44e98b6c1e375a02894961a5b50)	7-Control_S2_L001_R1_001_34984036.fastq.gz (752417185e3c538b9d928b96e3201f38) 7-Control_S2_L001_R2_001_34984036.fastq.gz (c759a7a63861d6379ad4b1ee5bb144c9) 7-Control_S2_L002_R1_001_34984036.fastq.gz (db9b04708a8c43a4b1cc773b5df75d12) 7-Control_S2_L002_R2_001_34984036.fastq.gz (2f106197d4661d3bc139a4ba22bd0f49)
			SAMN05439873	SRS1607761	7 days Experimental rSm-p80 + ODN	7-Exp_S3_L001_R1_001_34993006.fastq.gz (7822477bfe611eca9466891fbbfd9d38) 7-Exp_S3_L001_R2_001_34993006.fastq.gz (ba510b0a66e269b9d64faf75ecffebca) 7-Exp_S3_L002_R1_001_34993006.fastq.gz (7bef995d41bf9993fcd6a476ae1e2530) 7-Exp_S3_L002_R2_001_34993006.fastq.gz (85d4a71fad8f6c1477c6fdd276910c59)	7-Exp_S4_L001_R1_001_34980052.fastq.gz (497977be3454909fbb67d0eceae48bf1) 7-Exp_S4_L001_R2_001_34980052.fastq.gz (0eb00c397eeb7b3b2086e828fd05335f) 7-Exp_S4_L002_R1_001_34980052.fastq.gz (1108fc2f8514b0f78554a63a738514eb) 7-Exp_S4_L002_R2_001_34980052.fastq.gz (7ee0fa43a0b513717e08b416d14b1eec)	7-Exp_S5_L001_R1_001_34994004.fastq.gz (4572ed891edf5002409837d9c815a9c0) 7-Exp_S5_L001_R2_001_34994004.fastq.gz (29ebc0a7009f6f9daa540e8df3227666) 7-Exp_S5_L002_R1_001_34994004.fastq.gz (6926130831f5bc8ea7177a87c21856af) 7-Exp_S5_L002_R2_001_34994004.fastq.gz (749d448e6483e688e5fb0f39fe2b4423)	7-Exp_S6_L001_R1_001_34974056.fastq.gz (eb403242bc5770535ca96edff967de1c) 7-Exp_S6_L001_R2_001_34974056.fastq.gz (856629756fc1537c23a86a041a0f04da) 7-Exp_S6_L002_R1_001_34974056.fastq.gz (2adefcac78844274c63c1bfd02eed554) 7-Exp_S6_L002_R2_001_34974056.fastq.gz (9ad507b75f04f88bb8febfa491dbe799)	7-Exp_S7_L001_R1_001_34974057.fastq.gz (66aff89c53a13ad61dbf731c325baf40) 7-Exp_S7_L001_R2_001_34974057.fastq.gz (66349ef434d369c30849d301f8cf7d39) 7-Exp_S7_L002_R1_001_34974057.fastq.gz (7b2180635711c32a24f09add3cce26fe) 7-Exp_S7_L002_R2_001_34974057.fastq.gz (b272df7bb6c06798c521c989c1be5bf3)
			SAMN05439874	SRS1607762	21 days Control ODN	21-Control_S8_L001_R1_001_34987032.fastq.gz (f6a915f1c705dc6f5054f98910c5ec6f) 21-Control_S8_L001_R2_001_34987032.fastq.gz (dddc14054332573235b35a51704db32e) 21-Control_S8_L002_R1_001_34987032.fastq.gz (61d0ebd9f6afba459016ae0d550d6741) 21-Control_S8_L002_R2_001_34987032.fastq.gz (cb5d97b815b4393cae5ae0911b8f017a)	21-Control_S9_L001_R1_001_34995989.fastq.gz (68050584f10f42d8f9f76ed108cb67fb) 21-Control_S9_L001_R2_001_34995989.fastq.gz (5c1f63c990d53be527553b80edaa641b) 21-Control_S9_L002_R1_001_34995989.fastq.gz (520151eca5a4a3d23cb3d51678f4551e) 21-Control_S9_L002_R2_001_34995989.fastq.gz (0c2296d64e98bd8e9e94d8f146b33e50)	21-Control_S10_L001_R1_001_34984035.fastq.gz (3d2693aab9ea8b90386bb27fdf94b426) 21-Control_S10_L001_R2_001_34984035.fastq.gz (632d7cec419da50b28db72cc423f56a3) 21-Control_S10_L002_R1_001_34984035.fastq.gz (36194417c616a7d70acdbf49ce8c1c09) 21-Control_S10_L002_R2_001_34984035.fastq.gz (7d1c5359a0ed6ebb8155d5835c2bfa8a)	21-Control_S11_L001_R1_001_34974058.fastq.gz (1e983ab041dcb9f3cf9b66510c02ae4f) 21-Control_S11_L001_R2_001_34974058.fastq.gz (5dc04c4765a8ab55e8dd45da7f1f44f3) 21-Control_S11_L002_R1_001_34974058.fastq.gz (bea36b9e233f83738b6761fc6aa18a2e) 21-Control_S11_L002_R2_001_34974058.fastq.gz (132d1d10505a2c82411a68ee402cd214)	21-Control_S12_L001_R1_001_34982040.fastq.gz (c9c73e7761580890bcf4c86b93fca154) 21-Control_S12_L001_R2_001_34982040.fastq.gz (2a5aeb5bbd7259faaaeb837f5ab86e73) 21-Control_S12_L002_R1_001_34982040.fastq.gz (ea5e040baa04e933953652c4b4445250) 21-Control_S12_L002_R2_001_34982040.fastq.gz (efe551ae7371a8c369c7fccacc636f74)
			SAMN05439875	SRS1607763	21 days Experimental rSm-p80 + ODN	21-Exp_S13_L001_R1_001_34999969.fastq.gz (c0c208f88e4b84f3bfe03b0d3c1aad05) 21-Exp_S13_L001_R2_001_34999969.fastq.gz (8932f60ee674cb29c91389df36d1f41f) 21-Exp_S13_L002_R1_001_34999969.fastq.gz (1f4db1372ee3b2eb179637a986854bb7) 21-Exp_S13_L002_R2_001_34999969.fastq.gz (7d52f5be9f7123a6926cfe0dc1f36eef)	21-Exp_S14_L001_R1_001_34987036.fastq.gz (5c3f9d90414ca522ffbd40e8ea4190ed) 21-Exp_S14_L001_R2_001_34987036.fastq.gz (9435a1a105aaf6e93a90e07f113ea1bd) 21-Exp_S14_L002_R1_001_34987036.fastq.gz (f08615753e9692333dd6b0c73e59764d) 21-Exp_S14_L002_R2_001_34987036.fastq.gz (d3115d6ed84fcad07964e407729bca0a)	21-Exp_S15_L001_R1_001_34984038.fastq.gz (f86e78f9ea3715f8d1310914ea8d2a71) 21-Exp_S15_L001_R2_001_34984038.fastq.gz (f7b82955862495477d1484d564033498) 21-Exp_S15_L002_R1_001_34984038.fastq.gz (c011774093f258f0ce2d9824ae3cd7d9) 21-Exp_S15_L002_R2_001_34984038.fastq.gz (5dfd7cc6aae3e803b817d83a49f9875c)	21-Exp_S16_L001_R1_001_34978054.fastq.gz (05806b79cec21fbae73ebdd401f627dc) 21-Exp_S16_L001_R2_001_34978054.fastq.gz (a4f16f386ee147fbc4aa63ee8e644ff3) 21-Exp_S16_L002_R1_001_34978054.fastq.gz (a3059ee922158d5a54a2e74dc4217412) 21-Exp_S16_L002_R2_001_34978054.fastq.gz (f1b8c901e0999b668e9d73a1fe904955)	21-Exp_S17_L001_R1_001_34978055.fastq.gz (d636ff9869b80f8818f42aba43a3f626) 21-Exp_S17_L001_R2_001_34978055.fastq.gz (1e402f76a7efc40adef415e2117bdecb) 21-Exp_S17_L002_R1_001_34978055.fastq.gz (b0423a0960eac6b7314f757235ca82c7) 21-Exp_S17_L002_R2_001_34978055.fastq.gz (197a4b2ff589272b875d1d9e4b11ea02)
			SAMN05439876	SRS1607764	In vitro Sm-p80 Control ODN	22-Smp80-Control_S18_L001_R1_001_34977061.fastq.gz (5a57e43363f145e7852fb24612a3896e) 22-Smp80-Control_S18_L001_R2_001_34977061.fastq.gz (8f817c6b710d30f617ea2be2174e3840) 22-Smp80-Control_S18_L002_R1_001_34977061.fastq.gz (f29fd858cb640a1a20f564c87dd110ad) 22-Smp80-Control_S18_L002_R2_001_34977061.fastq.gz (633233634e24493b0dd344c3fe2ccdc8)	22-Smp80-Control_S19_L001_R1_001_34978056.fastq.gz (bb58015a787393e1e618ac1a09986b49) 22-Smp80-Control_S19_L001_R2_001_34978056.fastq.gz (bb3cd53c8c1adb961c2e06adaf6b2a3d) 22-Smp80-Control_S19_L002_R1_001_34978056.fastq.gz (ad456dfce422077ac35de538090689fe) 22-Smp80-Control_S19_L002_R2_001_34978056.fastq.gz (dc51702e0e533c80b6fac1172459ed71)	22-Smp80-Control_S20_L001_R1_001_34974060.fastq.gz (da21d0d86511a5106fe1f4424d1883b5) 22-Smp80-Control_S20_L001_R2_001_34974060.fastq.gz (dc0fa5f0e074818599ea28b762ea8349) 22-Smp80-Control_S20_L002_R1_001_34974060.fastq.gz (a1fccb9e5d9c73dd6ae8c0ac80496224) 22-Smp80-Control_S20_L002_R2_001_34974060.fastq.gz (f4984fea1ef1abdff96fd66ff84ced44)
			SAMN05439877	SRS1607765	In vitro Sm-p80 Experimental rSm-p80 + ODN	22-Smp80-Exp_S21_L001_R1_001_34968103.fastq.gz (9183a7fc1efb6e6dec8f4086f120ee39) 22-Smp80-Exp_S21_L001_R2_001_34968103.fastq.gz (bf26a3dae8bd533190a466df88bde81d) 22-Smp80-Exp_S21_L002_R1_001_34968103.fastq.gz (fd15df56fb027c2d4e4ea694ca7847e1) 22-Smp80-Exp_S21_L002_R2_001_34968103.fastq.gz (dd06a72d1fc7ebbf02e9abb5862eca02)	22-Smp80-Exp_S22_L001_R1_001_34980054.fastq.gz (007b8791f96c19bac916015d973d3101) 22-Smp80-Exp_S22_L001_R2_001_34980054.fastq.gz (1fade296e5e8b2050bc8ba1903d1e45a) 22-Smp80-Exp_S22_L002_R1_001_34980054.fastq.gz (ac26ce8b60a02a0535b86f7a391c88b2) 22-Smp80-Exp_S22_L002_R2_001_34980054.fastq.gz (7df1c7c2954c4d35ddff65a2aa86ea4d)	22-Smp80-Exp_S23_L001_R1_001_34988008.fastq.gz (14e59c4f0220f200381e0dbb46a3c2d5) 22-Smp80-Exp_S23_L001_R2_001_34988008.fastq.gz (48f4a05274a4e76f6de2e82e9fe12b80) 22-Smp80-Exp_S23_L002_R1_001_34988008.fastq.gz (ef50126b45abbf316391ec2d8ead9ff6) 22-Smp80-Exp_S23_L002_R2_001_34988008.fastq.gz (8bcc5469fdbbafa20bca053ec36cd48a)	22-Smp80-Exp_S24_L001_R1_001_34976078.fastq.gz (e0dcfd99a9505796b9a5a0c021261d49) 22-Smp80-Exp_S24_L001_R2_001_34976078.fastq.gz (89a7095e7b60e251cd8e69126ab3513d) 22-Smp80-Exp_S24_L002_R1_001_34976078.fastq.gz (3507abfd583728677c1f5af011925a3d) 22-Smp80-Exp_S24_L002_R2_001_34976078.fastq.gz (9007ecb43d500d7b4b7a69786639a3cd)
			SAMN05439878	SRS1607767	In vitro Media Control ODN	22-Media-Control_S25_L001_R1_001_34995991.fastq.gz (19b0a3bba3309fbb919dc1a5d68ba765) 22-Media-Control_S25_L001_R2_001_34995991.fastq.gz (d3fbe7db6f2a840f0538127370716b72) 22-Media-Control_S25_L002_R1_001_34995991.fastq.gz (342d1aec7bf18b434f0949f07797d9cf) 22-Media-Control_S25_L002_R2_001_34995991.fastq.gz (5e0896c00701ed212805f3513a430a65)	22-Media-Control_S26_L001_R1_001_34993007.fastq.gz (5056be4d7b329ca13dddc7c6a96ceb57) 22-Media-Control_S26_L001_R2_001_34993007.fastq.gz (a317f19d809d370d8f84a41bb44158e0) 22-Media-Control_S26_L002_R1_001_34993007.fastq.gz (99d8d6efdd2d0715389769e9273d9f3f) 22-Media-Control_S26_L002_R2_001_34993007.fastq.gz (165551600df1eafd451c67a952c5d26d)
			SAMN05439879	SRS1607766	In vitro Media Experimental rSm-p80 + ODN	22-Media-Exp_S27_L001_R1_001_34980053.fastq.gz (833963a0011085fc3e8ada3f67cbd26c) 22-Media-Exp_S27_L001_R2_001_34980053.fastq.gz (bcded3c4a61343112182e66220b35a68) 22-Media-Exp_S27_L002_R1_001_34980053.fastq.gz (16b0afcf7651b81a42e344a49f37b6a0) 22-Media-Exp_S27_L002_R2_001_34980053.fastq.gz (435507503bc7e5ed7384eff9cfd89bad)	22-Media-Exp_S28_L001_R1_001_34968102.fastq.gz (8652ccec6de010b1998c703aec8de967) 22-Media-Exp_S28_L001_R2_001_34968102.fastq.gz (7b7aa7c646bbb971186e092700962a29) 22-Media-Exp_S28_L002_R1_001_34968102.fastq.gz (2efba4ea309eb4495a2114a015e011ef) 22-Media-Exp_S28_L002_R2_001_34968102.fastq.gz (8de3f36953cd637cf5460235c81a1388)
Mice Sm-p80 Formulations	PRJNA329670 (SRP081153) ftp://ftp-trace.ncbi.nlm.nih.gov/sra/review/SRP081153_20161019_134008_05bc38e9f47e4116874803ac89af6100	Mus musculus Transcriptome	SAMN05416646	SRS1607779	Sm-p80-VR1020 immunized mouse splenocytes	4_S4_L001_R1_001_31193199.fastq.gz (58ad4cf02a91cedf1ef69e3c26833dbc) 4_S4_L001_R2_001_31193199.fastq.gz (a09a0767a8c2f3d1e0d98d1bb35e98c0) 4_S4_L002_R1_001_31193199.fastq.gz (d00d81421c4008f3705ad00edf5de31e) 4_S4_L002_R2_001_31193199.fastq.gz (655956bc94340074ae8a0bc6931cacd8)
			SAMN05416647	SRS1607775	Heterologous prime-boost vaccination Sm-p80-pcDNA3-rSm-p80 + ODN immunized mouse spleens	6_S6_L001_R1_001_31185265.fastq.gz (6b9c325fa0c885bbc1ab326bd59fbca3) 6_S6_L001_R2_001_31185265.fastq.gz (90baa85ee64a50fa029a5201346f3af3) 6_S6_L002_R1_001_31185265.fastq.gz (baa0f9d077d14bd5bc6a3a42f7796e57) 6_S6_L002_R2_001_31185265.fastq.gz (843ca752af8817ba397fb998e37a9825)
			SAMN05416649	SRS1607770	rSm-p80 + alum immunized mouse spleens	8_S8_L001_R1_001_31197168.fastq.gz (3213bd7cb3884d86c3acfb28aa95a4d5) 8_S8_L001_R2_001_31197168.fastq.gz (253b8f46abc888ac47e1e31a95333302) 8_S8_L002_R1_001_31197168.fastq.gz (be10d24fa3fe3d4643832574da21ac59) 8_S8_L002_R2_001_31197168.fastq.gz (99b655978f114849bcd876ffbcbc299e)
			SAMN05416650	SRS1607772	rSm-p80 + GLA immunized mouse spleens	12_S12_L001_R1_001_31177263.fastq.gz (a67b5ab50013d0d3cfa54dda813b08b4) 12_S12_L001_R2_001_31177263.fastq.gz (1419bef623f47ca27ccbe08a3e5ab59c) 12_S12_L002_R1_001_31177263.fastq.gz (8271057897c52d347f915b465f183c17) 12_S12_L002_R2_001_31177263.fastq.gz (6d3e76f308fac6d0affd5f99b000efd7)
			SAMN05416670	SRS1607776	rSm-p80 + ODN immunized mouse spleens	10_S10_L001_R1_001_31181251.fastq.gz (7aae7d97dd8fafed17ceae591244eece) 10_S10_L001_R2_001_31181251.fastq.gz (d69e6c64ec37594ae8baf7135b4a5eea) 10_S10_L002_R1_001_31181251.fastq.gz (7c9373b8db4a86d51288703aa11ba3f2) 10_S10_L002_R2_001_31181251.fastq.gz (ce9d171dff7075d45df5e2c4374c19d9)
			SAMN05416672	SRS1607773	S. mansoni infected naïve mouse spleen	2_S2_L001_R1_001_31186239.fastq.gz (651656abb015eba889d2d40905b1708b) 2_S2_L001_R2_001_31186239.fastq.gz (bf08d1370ff33b84276a80c2b13046ec) 2_S2_L002_R1_001_31186239.fastq.gz (ea840dcb850ced215da46ad0b79896f4) 2_S2_L002_R2_001_31186239.fastq.gz (39f1e061dd43de9de74462614d095e7a)
			SAMN05416674	SRS1607769	VR1020 Control immunized mouse spleen	3_S3_L001_R1_001_31179275.fastq.gz (806f89128204ff422ef16a0eafed8f92) 3_S3_L001_R2_001_31179275.fastq.gz (5339b34b7812ff479933a339f8a6194a) 3_S3_L002_R1_001_31179275.fastq.gz (fd35bc64eed9b36e2a3b4558a16ed554) 3_S3_L002_R2_001_31179275.fastq.gz (0025a04d1b5d81139df5ce5a59c01821)
			SAMN05416675	SRS1607774	pcDNA3/ODN Control immunized mouse spleen	5_S5_L001_R1_001_31184263.fastq.gz (30193ba93f303fd87941c5207a4f38f3) 5_S5_L001_R2_001_31184263.fastq.gz (beba0f2f14e8c93bde16bf048835df6b) 5_S5_L002_R1_001_31184263.fastq.gz (acae59c6a26053c1886a8e409653495a) 5_S5_L002_R2_001_31184263.fastq.gz (e7096a1a2ce47f9f863536abd6a36a36)
			SAMN05416895	SRS1607777	Alum Control mouse spleen	7_S7_L001_R1_001_31190220.fastq.gz (97a95b5c9de1c2bf2daae071891cf64f) 7_S7_L001_R2_001_31190220.fastq.gz (c434d307a25b7780d6e141ff1703491d) 7_S7_L002_R1_001_31190220.fastq.gz (85f11e02fbc5778d1e071d71c9eade67) 7_S7_L002_R2_001_31190220.fastq.gz (f8f6e107107c918339a720de519ffb9a)
			SAMN05416899	SRS1607778	GLA Control immunized mouse spleen	11_S11_L001_R1_001_31182246.fastq.gz (7a78940fc0b1e743a8f70760093d583d) 11_S11_L001_R2_001_31182246.fastq.gz (e5f3d93fa1aab9a531a2a674f6636dd8) 11_S11_L002_R1_001_31182246.fastq.gz (e5d4028a19896c3e3e5797b338ae8cc3) 11_S11_L002_R2_001_31182246.fastq.gz (3db783b32380fb6b25c8fd6c7b030ff5)
			SAMN05416900	SRS1607771	ODN Control immunized mouse spleen	9_S9_L001_R1_001_31190222.fastq.gz (387929d38f8de9cf799e795854543991) 9_S9_L001_R2_001_31190222.fastq.gz (63f47a0a4744ffc4a80f4de7eb973864) 9_S9_L002_R1_001_31190222.fastq.gz (aa282f14e012ff7a5836f0887340abfd) 9_S9_L002_R2_001_31190222.fastq.gz (1e32a97536e64dcee6cd377c10560135)
			SAMN05416902	SRS1607768	Naïve mouse spleen	1_S1_L001_R1_001_31187253.fastq.gz (03141d291df6e824e93c8672c7e9ac12) 1_S1_L001_R2_001_31187253.fastq.gz (9554a267cda76f75d61405b388a4f7fb) 1_S1_L002_R1_001_31187253.fastq.gz (4c4db5b7747170ed0b368d454f4b581a) 1_S1_L002_R2_001_31187253.fastq.gz (d56d5fa9d9618abf084a6cbc4de51fa0)
Baboon Sm-p80 Immunized and S. mansoni infected tissues	PRJNA335365 (SRP081155) ftp://ftp-trace.ncbi.nlm.nih.gov/sra/review/SRP081155_20161019_134214_8f11bfb91ec29936603314c7cbc46119	Papio anubis transcriptome	SAMN05440900	SRS1607782	PBMC Week 20 Control ODN	HA13-AC_S2_L001_R1_001_19476489.fastq.gz (c4fe808708e3973b271e7f7c4f3342a7) HA13-AC_S2_L001_R2_001_19476489.fastq.gz (061a93c9deed89eb6c261aee786abf92)	GV84-AC_S4_L002_R1_001_19478479.fastq.gz (a06ddefcc39ed655f0ae2a10dfe3d609) GV84-AC_S4_L002_R2_001_19478479.fastq.gz (90e18a05d40b7c921e08511ce6a20fdf)	HA15-AC_S6_L003_R1_001_19478481.fastq.gz (3b795ff7fee380ab19f481899ccf3801) HA15-AC_S6_L003_R2_001_19478481.fastq.gz (767d3e87981b2c19116bc1c747d43809)	GT35-AC_S8_L004_R1_001_19476490.fastq.gz (574f722498924f19aaf396f112bfe66d) GT35-AC_S8_L004_R2_001_19476490.fastq.gz (ba48b17179e54c7d7a15dc251e755003)
			SAMN05440901	SRS1607783	PBMC Week 20 Experimental rSm-p80 + ODN	gr88-AC_S10_L005_R1_001_19491483.fastq.gz (132fe2d520a4fe97e5a1edc29ab4bff9) gr88-AC_S10_L005_R2_001_19491483.fastq.gz (1a6803ce6ae2ae43cb1a2af0e3fd8b96)	GV31-AC_S12_L006_R1_001_19478485.fastq.gz (920d611716e85743a6a14b73c2a916da) GV31-AC_S12_L006_R2_001_19478485.fastq.gz (907d4da783ae4ea9b8d2e95be346a37c)	HA25-AC_S16_L008_R1_001_19478489.fastq.gz (500b19c7dce661a7800647baabbc3cdc) HA25-AC_S16_L008_R2_001_19478489.fastq.gz (92f1c914abdd69efbdc68f94c6875a06)	GV83-AC_S14_L007_R1_001_19478487.fastq.gz (a7a33f76d5b69a87f100470ef848c798) GV83-AC_S14_L007_R2_001_19478487.fastq.gz (9fa4c2e8aa064d5509ccdbc30a2c61d3)
			SAMN05440902	SRS1607786	Lymph nodes Week 20 Control ODN	HA13LN_S5_L003_R1_001_27994997.fastq.gz (2673f855aa2511bba8b4253693624478) HA13LN_S5_L003_R2_001_27994997.fastq.gz (5f703192ade18e07335f57cef7fd25b8)	HA15LN_S6_L003_R1_001_27995987.fastq.gz (31aad35087cefd048d00ad2b7b8da562) HA15LN_S6_L003_R2_001_27995987.fastq.gz (59b2d68a5f88a5a16792f16ba106cc8e)	GV84LN_S9_L004_R1_001_28005982.fastq.gz (489b28ca146fd8dcb8d40c302f8a2edc) GV84LN_S9_L004_R2_001_28005982.fastq.gz (6bfd72854c0a3493deb3e9dd7c5928d2)	GT35LN_S11_L004_R1_001_27991996.fastq.gz (8e59d9101accfaa98e3b380de2e5128a) GT35LN_S11_L004_R2_001_27991996.fastq.gz (7d6a11b6fa181166b76cbb13f99e2f92)
			SAMN05440903	SRS1607785	Lymph nodes Week 20 Experimental rSm-p80 + ODN	gr88LN_S7_L003_R1_001_27998985.fastq.gz (4d2d2253e0f8b3cc389636ec9a880046) gr88LN_S7_L003_R2_001_27998985.fastq.gz (fdc6f3f4b1986be55f30d5f407a4f64d)	HA25LN_S8_L003_R1_001_28006983.fastq.gz (3eae01e4eba67d89f19352014a972d03) HA25LN_S8_L003_R2_001_28006983.fastq.gz (bf1c6fb487cfe2b35a8d56590b9ce659)	GV83LN_S10_L004_R1_001_28002985.fastq.gz (1b5e539168792dcc7e5464f5ae8fe0bf) GV83LN_S10_L004_R2_001_28002985.fastq.gz (fb3108329234d334cdaf8922064a6b74)	GV31LN_S12_L004_R1_001_28004983.fastq.gz (62a91c2e5f51a6b9e3cbcd51bb7fc0f6) GV31LN_S12_L004_R2_001_28004983.fastq.gz (61e77b5cf661bda5f51e70558b9e9457)
			SAMN05440922	SRS1607787	Spleen Week 20 Control ODN	HA13S_S13_L005_R1_001_27992993.fastq.gz (ae083b2aabf08a937406741653fbde68) HA13S_S13_L005_R2_001_27992993.fastq.gz (56fa61304610a014bf6a3465ec6c2c7b)	GT35S_S18_L006_R1_001_27987991.fastq.gz (253a8cf6cfab560066b02b5c643b5b91) GT35S_S18_L006_R2_001_27987991.fastq.gz (f033eb0eee09a1bedd9c19f693127383)	HA15S_S19_L006_R1_001_28005983.fastq.gz (973bfe11974e0810583f9ed609a72f29) HA15S_S19_L006_R2_001_28005983.fastq.gz (25a83cbf975915cc65960548de0ddf79)	GV84S_S20_L006_R1_001_27994999.fastq.gz (184cd0be673c13ff238f5bfab30408dd) GV84S_S20_L006_R2_001_27994999.fastq.gz (9792a131d86a3e902dd490e571b9cb1c)
			SAMN05440923	SRS1607788	Spleen Week 20 Experimental rSm-p80 + ODN	gr88S_S14_L005_R1_001_27993987.fastq.gz (281e31875a7f32f1b53288f365a5d446) gr88S_S14_L005_R2_001_27993987.fastq.gz (1f8a0dc874a3e1d16c3129c289ab0dd4)	GV83S_S17_L006_R1_001_27994998.fastq.gz (2536dfcbd227b180fa32697affa88f48) GV83S_S17_L006_R2_001_27994998.fastq.gz (ecd35ca6f5d9a6a9b348fdc2cc73f945)	HA25S_S16_L005_R1_001_27995988.fastq.gz (9bfa8e77872dcf7270d4b8596f117fe7) HA25S_S16_L005_R2_001_27995988.fastq.gz (ec996aa94614e30daf48b39a6d4437a8)	GV31S_S15_L005_R1_001_27989987.fastq.gz (b0c1174094f60a8467b784dfb3b0be15) GV31S_S15_L005_R2_001_27989987.fastq.gz (0e0d7f8a46b0c289c8db13e22d3d067c)
Baboon PBMCs before S. mansoni challenge	PRJNA335367 (SRP081154) ftp://ftp-trace.ncbi.nlm.nih.gov/sra/review/SRP081154_20161019_134231_c6e10b90290ed2ee26046b9976bf9f02	Pre-S.mansoni challenge baboons	SAMN05440926	SRS1607780	PBMC Week 12 Control ODN	HA13-BC_S1_L001_R1_001_19476488.fastq.gz (7b52481cf86e41cfbf8bc8d30ff2e00a) HA13-BC_S1_L001_R2_001_19476488.fastq.gz (f6b275a9fe580748125b0a3f54063cca)	GT35-BC_S7_L004_R1_001_19478482.fastq.gz (10d2dea7b6985934d9dc8702c979aba1) GT35-BC_S7_L004_R2_001_19478482.fastq.gz (261dfae73711af54de8cb10d22dc6f0c)	HA15-BC_S5_L003_R1_001_19478480.fastq.gz (0ba22a261d366d4b9dc47112bcd7a3ff) HA15-BC_S5_L003_R2_001_19478480.fastq.gz (4c79669e9aa0aae0a36de8b8896ae908)	GV84-BC_S3_L002_R1_001_19478478.fastq.gz (9010061a6d4d1fe71916ef4e21a90574) GV84-BC_S3_L002_R2_001_19478478.fastq.gz (8ae9d89a335b7a73c36e07e4ada33875)
			SAMN05440972	SRS1607781	PBMC Week 12 Experimental rSm-p80 + ODN	gr88-BC_S9_L005_R1_001_19478483.fastq.gz (6a9ecfc1d2f8026e26888b56be510026) gr88-BC_S9_L005_R2_001_19478483.fastq.gz (0ef815c3122ad685c5222ab9616b6a53)	GV83-BC_S13_L007_R1_001_19478486.fastq.gz (f50b5da6658dc23b10c37438be0b79b8) GV83-BC_S13_L007_R2_001_19478486.fastq.gz (6e83626380e2dcfab505b9ea03692e1f)	HA25-BC_S15_L008_R1_001_19478488.fastq.gz (37333adf11dd611aa68070ab99813326) HA25-BC_S15_L008_R2_001_19478488.fastq.gz (db5122228709fcffeddb47b353a71cb1)	GV31-BC_S11_L006_R1_001_19478484.fastq.gz (c79c6e04c62cd9848e07bb53e529395e) GV31-BC_S11_L006_R2_001_19478484.fastq.gz (020717e0e609cded1f06c4600384221a)
			SAMN05441010	SRS1607784	Naïve baboon PBMC	HA13_S1_L001_R1_001_27989986.fastq.gz (c4c797061bc4ff77eefac37ac60aaea4) HA13_S1_L001_R2_001_27989986.fastq.gz (f23bac94e1fb0f8610ae4a9062222c0e)	HA15_S3_L002_R1_001_27992992.fastq.gz (41299be6afda60ab6e49f5087d3d9a89) HA15_S3_L002_R2_001_27992992.fastq.gz (4f000f178bdd9ddd06fe625ca40e006d)	HA25_S2_L001_R1_001_28002984.fastq.gz (4e33fbae6b1c6da8c3a96c553eff8d49) HA25_S2_L001_R2_001_28002984.fastq.gz (c0781b8058152d0a4264fd0b2766a8e3)	gr88_S4_L002_R1_001_28005981.fastq.gz (334d3bfb41b93fa3e869be97b930ba5e) gr88_S4_L002_R2_001_28005981.fastq.gz (4dee35e8d539540cf5ed5d79ec5507aa)
