# Supplementary material for: Sm-p80-based schistosomiasis vaccine mediated epistatic interactions identified potential immune signatures for vaccine efficacy in mice and baboons
Source: PLoS One. 2017 Feb 13;12(2):e0171677. doi: 10.1371/journal.pone.0171677 (PMC5305113; doi:10.1371/journal.pone.0171677)
Supplement: S2 Dataset — Each sheet contains the list of DEGs for each experimental group compared to its corresponding control group. Each table contains Gene ID, linear fold change, Log base 2-fold change, RPKM values for each group, standard deviation, P-value, and T-value. Differentially expressed genes identified where P<0.01 and greater than 2-fold change. (XLSX) [file pone.0171677.s003.xlsx]

## Sheet: Sm-p80-VR1020
Name	Fold change	Fold change (Log2)	VR1020 - linear total RPKM	Sm-p80-VR1020 - linear total RPKM	Standard deviation Control	Standard deviation Experimental	P value	T value
Arfgef1	0.380228	-1.39506	3.1	1.179	0.159	0.023	5.44e-05	17.375
Ncoa2	0.224122	-2.15764	1.085	0.243	0.295	0.669	0.00852	5.897
Jph1	0.00252668	-8.62854	0.306	0.001	0.051	0	2.45e-11	339.189
Pkhd1	0.0102259	-6.61162	0.076	0.001	1.426	0	0.00108	9.276
Mcm3	2.22027	1.15073	6.781	15.056	0.192	0.028	0.000336	-11.835
Efhc1	319.875	8.32137	0.001	0.247	0	0.321	3.08e-07	-51.806
Ptp4a1	0.248671	-2.00769	4.562	1.135	0.43	0.447	0.0056	6.477
Gm32863	0.164617	-2.60281	1.344	0.221	0.331	0.522	0.00169	8.425
Zap70	2.83559	1.50365	10.727	30.417	0.086	0.063	5.3e-06	-28.296
Txndc9	2.63726	1.39904	14.782	38.985	0.114	0.041	1.41e-05	-23.027
Gm5099	0.341161	-1.55147	6.683	2.28	0.18	0.512	0.0098	5.715
Rpl31	2.01107	1.00797	1226.9	2467.38	0.022	0.006	1.9e-08	-88.323
Sdpr	0.00320327	-8.28624	0.241	0.001	0.051	0	2.45e-11	325.733
Stat1	2.09545	1.06726	9.314	19.517	0.042	0.049	2.64e-06	-32.968
Asnsd1	2.22416	1.15326	18.103	40.265	0.162	0.05	0.000176	-13.583
Stk17b	0.419562	-1.25304	29.463	12.362	0.122	0.044	3.28e-05	19.321
Ppil3	2.18869	1.13006	11.896	26.037	0.2	0.278	0.00515	-6.599
Stradb	2.00022	1.00016	4.209	8.418	0.186	0.082	0.000816	-9.838
Sumo1	5.25291	2.39312	1.402	7.363	0.531	0.555	0.00667	-6.228
Nbeal1	0.32801	-1.60819	0.39	0.128	0.276	0.289	0.00208	8.053
Pard3bos1	0.264517	-1.91857	0.052	0.014	0.292	0.055	0.000224	12.909
Nrp2	0.401979	-1.31481	0.356	0.143	0.201	0.055	0.000247	12.638
Lancl1	2.00072	1.00052	15.792	31.596	0.256	0.062	0.0027	-7.607
Abca12	0.0140336	-6.15497	0.055	0.001	0.624	0	2.96e-05	19.726
Fn1	0.459202	-1.1228	0.421	0.193	0.076	0.227	0.00102	9.386
Igfbp5	0.00207945	-8.90958	0.372	0.001	0.051	0	2.45e-11	350.237
Cxcr1	359.89	8.49141	0.001	0.278	0	0.527	2.91e-06	-32.219
Zfp142	2.26963	1.18245	0.92	2.088	0.254	0.183	0.00277	-7.562
Bcs1l	2.15917	1.11048	4.974	10.739	0.14	0.206	0.00129	-8.926
Cyp27a1	3.50679	1.81015	4.327	15.174	0.411	0.06	0.00144	-8.72
Wnt6	693.186	9.4371	0.001	0.536	0	0.462	1.01e-06	-40.852
Wnt10a	496.648	8.95608	0.001	0.384	0	1.442	0.000267	-12.422
Cnppd1	3.96005	1.98552	3.004	11.896	0.366	0.157	0.000764	-9.973
Fam134a	3.08861	1.62696	1.42	4.386	0.278	0.134	0.00059	-10.537
Ankzf1	2.19149	1.13191	8.888	19.477	0.118	0.072	7.24e-05	-16.365
Gmppa	2.61655	1.38767	9.122	23.869	0.036	0.114	1.37e-05	-23.182
Stk11ip	2.85399	1.51298	2.092	5.971	0.145	0.026	2.46e-05	-20.49
Utp14b	0.270747	-1.88498	2.242	0.607	0.194	0.063	4.11e-05	18.434
Wdfy1	2.08264	1.05842	4.267	8.886	0.208	0.07	0.000899	-9.639
4933436I20Rik	0.194581	-2.36156	68.155	13.262	0.069	0.097	1.13e-06	39.745
Trip12	0.261902	-1.9329	1.493	0.391	0.124	0.423	0.00139	8.781
Slc16a14	0.0039219	-7.99423	0.197	0.001	0.051	0	2.45e-11	314.254
Sp110	2.048	1.03422	61.908	126.788	0.056	0.024	2.31e-06	-33.89
A630001G21Rik	3.45209	1.78747	8.368	28.888	0.207	0.154	0.000159	-13.87
Itm2c	2.86322	1.51764	1.015	2.906	0.334	0.128	0.00164	-8.479
Htr2b	0.0026702	-8.54884	0.289	0.001	0.631	0	6.5e-06	27.099
Pde6d	5.93502	2.56925	0.947	5.619	0.624	0.405	0.00418	-6.909
Cops7b	750.503	9.55171	0.001	0.58	0	0.61	3.33e-06	-31.336
Dis3l2	2.01429	1.01027	2.628	5.293	0.039	0.125	9.53e-05	-15.446
Eif4e2	3.42127	1.77453	8.228	28.15	0.105	0.163	4.21e-05	-18.328
Ngef	0.00426195	-7.87427	0.181	0.001	0.538	0	4.52e-06	29.269
Ramp1	2.10495	1.07379	7.804	16.427	0.061	0.134	0.000124	-14.617
Hes6	3.05602	1.61166	7.697	23.522	0.481	0.044	0.00492	-6.669
Ndufa10	3.37094	1.75315	2.972	10.019	0.172	0.018	2.59e-05	-20.272
Pdcd1	0.00156229	-9.32212	0.495	0.001	0.531	0	1.99e-06	35.082
Phlpp1	0.260478	-1.94077	0.843	0.22	0.364	0.527	0.00756	6.057
Serpinb8	0.349422	-1.51696	1.405	0.491	0.218	0.037	0.000168	13.713
Gm34815	0.00194608	-9.00521	0.397	0.001	0.689	0	7.66e-06	26.154
Gm35902	0.116658	-3.09964	15.405	1.797	0.132	0.34	6.08e-05	16.977
Zranb3	0.296878	-1.75206	0.502	0.149	0.275	0.263	0.0011	9.221
Mcm6	2.33	1.22033	7.039	16.401	0.069	0.023	2.39e-06	-33.619
Cxcr4	2.56849	1.36092	12.088	31.048	0.348	0.034	0.00243	-7.785
Yod1	0.00087663	-10.1557	0.882	0.001	0.051	0	2.45e-11	399.224
Fcamr	3.08078	1.6233	0.308	0.95	0.519	0.229	0.00973	-5.722
Faim3	2.14732	1.10254	98.423	211.344	0.085	0.037	1.2e-05	-23.854
Elk4	0.355619	-1.4916	3.806	1.353	0.155	0.366	0.00286	7.512
Gm29695	0.0131591	-6.2478	0.059	0.001	0.381	0	2.69e-06	32.821
Tmcc2	0.0816615	-3.6142	1.272	0.104	0.251	0.076	5.96e-06	27.604
Rbbp5	0.319885	-1.64438	2.877	0.92	0.243	0.221	0.000744	10.027
Tmem81	2.74947	1.45915	4.021	11.056	0.281	0.169	0.00131	-8.891
Zbed6	0.264082	-1.92094	4.548	1.201	0.17	0.074	2.35e-05	20.731
Lax1	2.68758	1.42631	4.136	11.115	0.389	0.044	0.00329	-7.286
Kdm5b	0.451414	-1.14748	1.585	0.716	0.033	0.156	0.000135	14.366
Rnpep	2.20727	1.14226	7.521	16.601	0.125	0.046	5.84e-05	-17.115
Cacna1s	4.42208	2.14472	0.395	1.749	0.454	0.09	0.00108	-9.272
Camsap2	0.347564	-1.52465	2.648	0.92	0.084	0.107	1.6e-05	22.436
Zbtb41	0.427644	-1.22552	1.557	0.666	0.051	0.048	1.97e-06	35.21
Cdc73	0.264067	-1.92103	3.608	0.953	0.652	0.124	0.00927	5.787
Brinp3	0.00369009	-8.08213	0.209	0.001	0.531	0	3.82e-06	30.416
Prg4	0.45958	-1.12161	2.835	1.303	0.03	0.289	0.00251	7.73
Smg7	0.361606	-1.46751	1.29	0.467	0.103	0.126	4.47e-05	18.102
Lamc1	0.179842	-2.4752	0.943	0.17	0.261	0.3	0.000265	12.451
Zbtb37	0.136017	-2.87814	2.444	0.332	0.281	0.213	7.29e-05	16.338
Suco	0.35003	-1.51445	3.831	1.341	0.052	0.412	0.00325	7.302
Mettl13	3.06816	1.61737	0.243	0.746	0.541	0.087	0.00851	-5.899
Prrc2c	0.441291	-1.1802	11.717	5.171	0.114	0.01	2.42e-05	20.587
Pbx1	265.14	8.05061	0.001	0.205	0	0.458	1.98e-06	-35.125
Uap1	2.78975	1.48014	2.149	5.995	0.405	0.124	0.00397	-6.983
Olfml2b	160.237	7.32407	0.001	0.124	0	0.527	5.77e-06	-27.79
Gm29733	1380.65	10.4311	0.001	1.067	0	0.487	7.86e-07	-42.821
Fcgr4	2.56261	1.35761	3.011	7.715	0.174	0.147	0.000325	-11.921
Sdhc	8.07203	3.01293	1.639	13.227	0.403	0.207	0.000195	-13.301
Fcer1g	2.80028	1.48557	61.662	172.672	0.163	0.011	4.41e-05	-18.15
Dedd	3.41288	1.77099	1.764	6.02	0.381	0.247	0.00241	-7.799
Nit1	3.37495	1.75487	2.309	7.792	0.349	0.15	0.00109	-9.242
Arhgap30	0.463913	-1.10807	55.193	25.605	0.019	0.055	1.4e-06	37.906
Usf1	3.14491	1.65302	8.918	28.045	0.098	0.117	1.92e-05	-21.622
LOC105244036	5.1909	2.37598	2.326	12.075	0.211	0.121	3.14e-05	-19.493
Cd48	4.27526	2.09601	3.143	13.436	0.396	0.151	0.000798	-9.886
Cd84	2.20569	1.14123	3.538	7.805	0.208	0.275	0.00511	-6.613
Slamf6	2.69963	1.43276	4.526	12.219	0.193	0.04	0.000128	-14.514
Igsf8	2.47265	1.30606	4.223	10.441	0.08	0.069	1.01e-05	-24.756
Tagln2	3.68488	1.88162	7.218	26.598	0.344	0.041	0.000504	-10.871
Vsig8	167.274	7.38607	0.001	0.129	0	0.055	3.68e-11	-269.862
Dusp23	1587.51	10.6326	0.001	1.227	0	0.527	1.06e-06	-40.344
Pydc3	0.320372	-1.64218	0.581	0.186	0.237	0.262	0.00106	9.312
Mndal	2.08688	1.06135	95.282	198.841	0.052	0.022	1.48e-06	-37.471
Spta1	0.236422	-2.08056	0.632	0.149	0.248	0.488	0.0027	7.601
Cep170	0.386433	-1.37171	1.181	0.456	0.35	0.048	0.00245	7.77
Cox20	2.21296	1.14598	25.556	56.554	0.36	0.024	0.00614	-6.346
Adck3	3.62586	1.85832	1.095	3.969	0.644	0.076	0.00968	-5.73
Acbd3	0.415313	-1.26773	7.556	3.138	0.199	0.396	0.00973	5.723
H3f3a	2.14909	1.10373	68.811	147.881	0.081	0.12	0.000102	-15.233
Ephx1	4.34572	2.11959	5.248	22.806	0.155	0.178	4.63e-05	-17.969
Lbr	0.397019	-1.33272	3.545	1.408	0.046	0.069	3.03e-06	31.955
LOC102642986	0.0038832	-8.00854	0.199	0.001	0.624	0	8.41e-06	25.667
Degs1	5.38973	2.43021	0.643	3.464	0.796	0.171	0.00806	-5.97
Hsd11b1	2.39001	1.25702	2.384	5.697	0.152	0.24	0.00134	-8.856
Fam171a1	0.0063995	-7.28783	0.121	0.001	0.052	0	3.29e-11	282.042
Rpp38	4.53262	2.18035	0.902	4.088	0.439	0.267	0.00163	-8.489
Cdnf	707.917	9.46744	0.001	0.547	0	0.527	1.81e-06	-35.923
Sephs1	3.03727	1.60278	1.533	4.655	0.153	0.171	0.000154	-13.984
Phyh	2.61187	1.38508	4.537	11.849	0.125	0.202	0.00036	-11.657
Nudt5	2.26011	1.17639	2.451	5.54	0.17	0.154	0.000672	-10.251
Atp5c1	2.42128	1.27577	41.894	101.437	0.065	0.034	2.13e-06	-34.557
Itih5	0.00413001	-7.91964	0.187	0.001	0.869	0	4.32e-05	18.227
Vim	2.1638	1.11357	40.576	87.798	0.008	0.038	1.87e-07	-57.336
Etl4	0.201941	-2.30799	0.174	0.035	0.411	0.055	0.000451	11.129
Acbd5	0.369672	-1.43568	8.626	3.189	0.335	0.014	0.00156	8.572
Zmynd19	2.31583	1.21153	1.577	3.652	0.229	0.24	0.00325	-7.301
Nrarp	1473.95	10.5255	0.001	1.139	0	1.206	5.32e-05	-17.462
Ssna1	3.60913	1.85165	11.518	41.572	0.217	0.122	0.000115	-14.846
Anapc2	2.17631	1.12188	11.357	24.717	0.172	0.032	0.000233	-12.804
Fbxw5	3.43404	1.77991	1.114	3.825	0.438	0.208	0.00318	-7.335
Traf2	3.66668	1.87447	2.577	9.448	0.407	0.048	0.00114	-9.152
Bmyc	2.81895	1.49516	11.363	32.031	0.123	0.153	0.000103	-15.182
Sohlh1	0.264517	-1.91857	0.922	0.244	0.292	0.055	0.000224	12.909
Camsap1	0.300796	-1.73314	0.773	0.233	0.149	0.149	7.06e-05	16.445
Ubac1	2.45537	1.29594	9.802	24.068	0.121	0.103	7.41e-05	-16.285
Snapc4	2.34058	1.22687	3.503	8.198	0.088	0.122	7.38e-05	-16.301
Surf6	0.205409	-2.28343	2.679	0.55	0.239	0.731	0.00826	5.939
Adamtsl2	148.784	7.21708	0.001	0.115	0	0.462	3.38e-06	-31.225
Cel	6.18087	2.62781	0.168	1.041	0.051	0.465	0.000434	-11.225
Barhl1	0.00250757	-8.63949	0.308	0.001	0.051	0	2.45e-11	339.62
Setx	0.363892	-1.45842	4.417	1.607	0.085	0.036	3.2e-06	31.584
Med27	5.178	2.37239	2.003	10.371	0.164	0.632	0.00333	-7.266
Rapgef1	0.346272	-1.53002	1.95	0.675	0.106	0.296	0.000859	9.731
Ntmt1	2.86443	1.51825	2.675	7.663	0.422	0.162	0.00475	-6.718
BC005624	2.31813	1.21296	17.635	40.879	0.155	0.148	0.000417	-11.319
Fnbp1	0.459301	-1.12249	11.633	5.343	0.22	0.241	0.00424	6.889
Ass1	3.21061	1.68285	4.058	13.028	0.43	0.139	0.00296	-7.452
Exosc2	3.27838	1.71298	1.349	4.423	0.051	0.283	0.000323	-11.93
Prrc2b	0.384916	-1.37738	2.642	1.017	0.094	0.086	1.9e-05	21.673
1110008P14Rik	2.89198	1.53206	33.897	98.03	0.419	0.084	0.00353	-7.173
Lcn2	2.68718	1.42609	14.812	39.802	0.289	0.116	0.00114	-9.164
St6galnac4	8.41062	3.07221	0.334	2.806	0.051	0.123	5.42e-07	-46.197
Ak1	605.331	9.24158	0.001	0.468	0	0.527	1.99e-06	-35.066
Fpgs	6.99035	2.80536	0.516	3.608	0.559	0.252	0.00114	-9.152
Cdk9	3.13257	1.64735	18.171	56.923	0.196	0.015	6.42e-05	-16.788
Ttc16	398.113	8.63703	0.001	0.308	0	0.406	8.13e-07	-42.543
Stxbp1	3.31127	1.72739	0.169	0.561	0.057	0.359	0.000963	-9.5
Fam129b	113.003	6.82021	0.001	0.087	0	0.055	5.21e-11	-249.188
Zbtb43	0.297497	-1.74905	1.202	0.358	0.101	0.435	0.00235	7.837
9430024E24Rik	0.00628931	-7.31288	0.123	0.001	0.051	0	3.16e-11	287.47
Pbx3	0.00289674	-8.43135	0.267	0.001	0.051	0	2.45e-11	331.438
Fbxw2	2.05125	1.0365	3.947	8.097	0.17	0.19	0.00199	-8.129
Traf1	2.95825	1.56474	4.623	13.675	0.436	0.068	0.00372	-7.091
Pdcl	0.486352	-1.03993	1.994	0.97	0.232	0.237	0.00647	6.272
Rc3h2	0.344127	-1.53899	1.544	0.531	0.308	0.348	0.00505	6.631
Zbtb6	0.33459	-1.57953	0.923	0.309	0.472	0.055	0.005	6.644
Arpc5l	2.5317	1.3401	11.639	29.465	0.364	0.094	0.00362	-7.13
Mmadhc	2.37541	1.24818	7.659	18.194	0.214	0.117	0.000682	-10.216
Tnfaip6	0.00211003	-8.88852	0.366	0.001	0.051	0	2.45e-11	349.409
Rif1	0.350606	-1.51208	3.752	1.315	0.075	0.092	8.69e-06	25.503
A930012O16Rik	2.50663	1.32575	0.729	1.827	0.051	0.124	2.88e-05	-19.832
Pkp4	2.98073	1.57567	0.302	0.9	0.468	0.093	0.00512	-6.609
Dapl1	5.79527	2.53488	2.808	16.274	0.051	0.137	2.08e-06	-34.738
Baz2b	0.281249	-1.83008	0.771	0.217	0.211	0.302	0.000777	9.937
Cobll1	0.382398	-1.38685	0.895	0.342	0.17	0.367	0.00435	6.849
Lrp2	0.0160992	-5.95686	0.048	0.001	0.845	0	0.000148	14.093
Klhl41	0.00464053	-7.75149	0.167	0.001	0.051	0	2.58e-11	304.712
Phospho2	2.23685	1.16147	3.098	6.929	0.297	0.23	0.00687	-6.186
Ubr3	0.423038	-1.24114	2.082	0.881	0.148	0.051	8.39e-05	15.873
Slc25a12	4.56389	2.19026	0.413	1.887	0.295	0.305	0.000652	-10.317
Gm17250	0.235306	-2.08739	0.164	0.039	0.651	0.055	0.00598	6.387
Itga6	0.344146	-1.53891	1.071	0.368	0.209	0.397	0.00433	6.856
Cdca7	0.246161	-2.02233	1.011	0.249	0.25	0.527	0.00411	6.933
Mtx2	2.0954	1.06723	5.823	12.201	0.29	0.054	0.00341	-7.226
Ttc30a2	0.00718978	-7.11984	0.107	0.001	0.624	0	1.47e-05	22.819
Ttn	0.464604	-1.10593	0.181	0.084	0.203	0.122	0.00104	9.339
Itga4	0.378093	-1.40319	9.137	3.455	0.213	0.086	0.000291	12.194
Itgav	0.486745	-1.03876	1.058	0.515	0.171	0.226	0.00321	7.319
Ssrp1	2.29792	1.20033	34.594	79.493	0.103	0.035	1.7e-05	-22.145
Aplnr	0.00204341	-8.9348	0.378	0.001	0.531	0	2.39e-06	33.625
Olfr1030	0.00205075	-8.92963	0.377	0.001	0.519	0	2.15e-06	34.423
Olfr1056	0.00240054	-8.70243	0.322	0.001	0.051	0	2.45e-11	342.094
Spi1	2.72462	1.44606	16.152	44.009	0.165	0.044	6.14e-05	-16.938
Ambra1	0.282103	-1.82571	1.585	0.447	0.44	0.187	0.00266	7.632
Chrm4	0.00157253	-9.3127	0.491	0.001	0.685	0	6.41e-06	27.191
Gyltl1b	0.369577	-1.43605	0.688	0.254	0.108	0.114	4.22e-05	18.306
Cd82	2.69324	1.42934	5.879	15.835	0.335	0.146	0.00236	-7.829
Accsl	148.775	7.21698	0.001	0.115	0	0.055	4.01e-11	-263.684
Alkbh3	2.77729	1.47368	3.296	9.153	0.4	0.154	0.00429	-6.872
E530001K10Rik	37.7136	5.23701	0.001	0.029	0	0.108	1.16e-08	-96.642
Api5	0.491861	-1.02368	5.208	2.561	0.061	0.146	0.000219	12.978
Trim44	0.429712	-1.21856	21.399	9.195	0.077	0.378	0.00624	6.324
Apip	2.10345	1.07276	14.36	30.206	0.13	0.036	8.46e-05	-15.843
Lmo2	2.16172	1.11218	3.444	7.445	0.287	0.108	0.00335	-7.257
Elp4	4.88612	2.28869	0.402	1.964	0.541	0.122	0.00186	-8.248
Mettl15	638.573	9.31871	0.001	0.494	0	0.513	1.7e-06	-36.356
Lgr4	0.00727807	-7.10223	0.106	0.001	0.051	0	3.29e-11	279.19
Lpcat4	2.85716	1.51458	7.293	20.839	0.183	0.197	0.00043	-11.243
Nop10	3.10117	1.63281	36.055	111.813	0.313	0.07	0.000692	-10.183
Emc4	2.72548	1.44651	2.719	7.411	0.231	0.29	0.0024	-7.804
Emc7	2.97031	1.57061	6.81	20.229	0.129	0.082	2.43e-05	-20.542
Srp14	2.38126	1.25173	45.545	108.455	0.215	0.064	0.000443	-11.174
Ivd	3.2098	1.68248	1.391	4.466	0.407	0.027	0.00185	-8.26
Zfyve19	2.10516	1.07393	4.936	10.391	0.138	0.059	0.000136	-14.336
Ino80	0.341607	-1.54959	1.682	0.575	0.128	0.138	6.96e-05	16.488
Oip5	1303.65	10.3483	0.001	1.008	0	0.172	3.48e-09	-120.007
Ltk	3.87039	1.95248	1.121	4.338	0.326	0.171	0.000571	-10.604
Cdan1	2.71302	1.4399	0.48	1.302	0.367	0.208	0.0044	-6.834
Ttbk2	0.449914	-1.15228	0.277	0.124	0.224	0.287	0.00622	6.33
Ccndbp1	2.15981	1.1109	10.262	22.163	0.086	0.075	3.11e-05	-19.536
Zscan29	3.33624	1.73822	0.991	3.305	0.167	0.401	0.00213	-8.011
Ell3	2.51339	1.32964	3.848	9.672	0.357	0.115	0.00373	-7.085
Mfap1b	0.484774	-1.04462	37.765	18.307	0.056	0.025	2.26e-06	34.052
Mfap1a	0.484774	-1.04462	37.765	18.307	0.056	0.025	2.26e-06	34.052
B2m	2.67472	1.41939	230.613	616.826	0.044	0.027	2.24e-07	-55.306
Shf	2.31205	1.20917	1.189	2.75	0.251	0.151	0.00185	-8.266
Bloc1s6	2.89764	1.53488	0.584	1.693	0.051	0.237	0.000247	-12.642
Myef2	0.466403	-1.10035	12.303	5.738	0.056	0.025	1.86e-06	35.68
Hdc	3.07386	1.62005	2.662	8.181	0.135	0.032	1.33e-05	-23.303
Trpm7	0.412433	-1.27777	1.404	0.579	0.097	0.096	3.77e-05	18.77
Ncaph	2.53183	1.34018	1.064	2.695	0.126	0.204	0.00044	-11.19
Ciao1	2.26426	1.17904	10.101	22.872	0.164	0.045	0.000159	-13.875
Dusp2	3.67962	1.87956	12.453	45.821	0.213	0.082	7.03e-05	-16.46
Gm14025	0.00642771	-7.28148	0.12	0.001	0.541	0	6.71e-06	26.896
Il1b	5.28305	2.40137	1.613	8.523	0.47	0.246	0.0012	-9.053
Snrpb	2.19309	1.13296	98.324	215.633	0.045	0.06	3.96e-06	-30.149
Idh3b	3.37767	1.75603	3.64	12.294	0.214	0.206	0.000339	-11.81
Fastkd5	480.671	8.90891	0.001	0.372	0	0.655	6.41e-06	-27.185
Itpa	6.63555	2.73022	0.718	4.767	0.624	0.492	0.00429	-6.871
1700037H04Rik	3.55911	1.83152	3.119	11.1	0.334	0.243	0.00134	-8.854
Cdc25b	0.410364	-1.28502	2.321	0.953	0.232	0.286	0.00401	6.97
Chgb	0.00518333	-7.59191	0.149	0.001	0.051	0	2.74e-11	298.439
Slx4ip	2.10407	1.07318	1.07	2.251	0.22	0.099	0.00131	-8.892
LOC105244409	0.382734	-1.38559	6.138	2.349	0.1	0.141	8.09e-05	15.986
LOC105244410	0.211309	-2.24257	1.639	0.346	0.261	0.24	0.000246	12.65
Ism1	0.00641634	-7.28403	0.12	0.001	0.948	0	9.76e-05	15.361
Esf1	0.405624	-1.30178	15.5	6.287	0.104	0.023	1.09e-05	24.367
Rin2	113.727	6.82943	0.001	0.088	0	0.45	3.87e-06	-30.333
Naa20	3.70459	1.88932	0.654	2.422	0.538	0.377	0.00953	-5.749
Gm21994	0.258316	-1.95279	5.263	1.359	0.256	0.087	0.000132	14.435
Cst7	2.70994	1.43826	2.744	7.437	0.272	0.279	0.00309	-7.383
Gm14147	0.00749561	-7.05974	0.103	0.001	0.434	0	2.81e-06	32.51
Sdcbp2	3.35631	1.74688	0.58	1.948	0.464	0.207	0.00429	-6.87
4930556L07Rik	0.296775	-1.75256	1.342	0.398	0.338	0.233	0.00159	8.539
6820408C15Rik	214.861	7.74726	0.001	0.166	0	0.628	1.03e-05	-24.659
Mylk2	0.00348811	-8.16334	0.222	0.001	0.051	0	2.45e-11	320.902
Dusp15	0.00884872	-6.82032	0.087	0.001	0.051	0	3.74e-11	268.108
Pdrg1	2.0901	1.06357	7.876	16.463	0.141	0.278	0.00444	-6.818
Hck	2.54869	1.34975	9.089	23.165	0.398	0.009	0.00454	-6.785
Commd7	4.69149	2.23005	4.386	20.578	0.463	0.241	0.00158	-8.548
LOC101055837	147.064	7.2003	0.001	0.114	0	0.527	6.25e-06	-27.32
1700003F12Rik	0.496876	-1.00904	14.098	7.005	0.213	0.195	0.00393	7.002
Raly	3.27941	1.71344	19.849	65.093	0.087	0.059	2.75e-06	-32.639
Itch	0.40861	-1.2912	3.934	1.607	0.107	0.258	0.0011	9.229
Gss	2.23686	1.16147	2.517	5.631	0.094	0.071	2.97e-05	-19.703
Trpc4ap	2.66198	1.4125	2.534	6.744	0.267	0.037	0.000605	-10.487
Ergic3	2.29336	1.19747	32.047	73.497	0.024	0.04	3.13e-07	-51.628
Cpne1	0.415624	-1.26665	1.174	0.488	0.077	0.055	6.81e-06	26.817
Myl9	3.53996	1.82373	0.983	3.479	0.464	0.218	0.00367	-7.11
1110008F13Rik	8.52725	3.09208	1.308	11.152	0.908	0.119	0.00464	-6.75
Rpn2	2.20525	1.14094	15.343	33.836	0.039	0.183	0.000291	-12.197
Lbp	175.834	7.45807	0.001	0.136	0	0.055	3.61e-11	-272.493
Ppp1r16b	0.377828	-1.4042	2.638	0.997	0.263	0.259	0.00269	7.61
Top1	0.373884	-1.41934	14.011	5.238	0.188	0.221	0.000831	9.799
Gdap1l1	0.0026962	-8.53486	0.287	0.001	0.824	0	2.36e-05	20.705
Pkig	6.33315	2.66292	6.052	38.328	0.454	0.103	0.000396	-11.434
Slpi	2.67759	1.42094	314.31	841.595	0.034	0.037	2e-07	-56.593
Pigt	2.49922	1.32148	5.481	13.698	0.153	0.169	0.000368	-11.605
Zswim3	172.209	7.42802	0.001	0.133	0	0.527	5.39e-06	-28.185
Zswim1	3.39074	1.7616	0.222	0.752	0.051	0.127	8.34e-06	-25.716
Ctsa	4.07573	2.02706	15.366	62.626	0.051	0.069	4.73e-07	-47.359
Pltp	3.12137	1.64218	7.772	24.261	0.08	0.066	3.14e-06	-31.727
Mmp9	2.00049	1.00036	1.654	3.308	0.112	0.205	0.00156	-8.567
Ncoa3	0.477872	-1.0653	1.6	0.765	0.119	0.245	0.00236	7.835
Znfx1	0.420617	-1.24942	1.187	0.499	0.089	0.346	0.00394	6.996
Ptgis	0.381846	-1.38894	18.156	6.933	0.173	0.07	0.000114	14.882
Ptpn1	3.0286	1.59865	6.951	21.053	0.03	0.204	9.34e-05	-15.513
Mocs3	2.40239	1.26447	1.861	4.47	0.146	0.178	0.000479	-10.992
Tshz2	0.00471	-7.73006	0.164	0.001	0.463	0	2.45e-06	33.425
Zfp217	0.483052	-1.04975	1.694	0.818	0.099	0.055	3.96e-05	18.574
Cstf1	3.57484	1.83788	1.282	4.582	0.199	0.175	0.000161	-13.845
Gcnt7	0.00234614	-8.7355	0.329	0.001	0.531	0	2.67e-06	32.875
Bmp7	588.091	9.1999	0.001	0.455	0	0.637	4.8e-06	-28.876
Spo11	2.58396	1.36958	0.272	0.704	0.047	0.054	1.35e-06	-38.256
Rae1	3.84549	1.94317	5.037	19.369	0.291	0.088	0.000235	-12.777
Npepl1	2.50121	1.32263	13.599	34.014	0.124	0.071	3.99e-05	-18.55
Nelfcd	3.02257	1.59578	2.892	8.742	0.342	0.079	0.00118	-9.095
Ctsz	2.81555	1.49342	53.905	151.773	0.087	0.014	2.28e-06	-33.989
Slmo2	3.38802	1.76044	1.339	4.537	0.32	0.262	0.00162	-8.505
Zfp831	0.411428	-1.28129	2.51	1.033	0.109	0.1	5.44e-05	17.373
Gid8	5.59717	2.4847	1.382	7.735	0.506	0.157	0.00103	-9.377
Srms	293.968	8.19952	0.001	0.227	0	0.966	6.08e-05	-16.977
Pcmtd2	0.313786	-1.67215	2.216	0.695	0.438	0.385	0.00963	5.736
Zbtb10	0.377805	-1.40428	2.931	1.107	0.088	0.309	0.00142	8.74
Fabp5	2.11179	1.07846	11.363	23.997	0.098	0.351	0.00835	-5.924
Car1	5.4674	2.45085	0.718	3.927	0.697	0.369	0.00673	-6.214
Cpb1	4.91446	2.29703	1.149	5.648	0.204	0.198	7.65e-05	-16.179
Ect2	0.220247	-2.1828	1.397	0.308	0.184	0.643	0.00542	6.523
Tnfsf10	454.26	8.82737	0.001	0.351	0	0.73	1.13e-05	-24.176
Gm10258	0.0340484	-4.87627	0.023	0.001	0.051	0	2.28e-10	191.687
Mynn	0.125584	-2.99328	1.135	0.143	0.72	0.447	0.00377	7.066
Anxa5	3.57806	1.83918	7.805	27.928	0.116	0.065	5.93e-06	-27.636
1810062G17Rik	651.938	9.34859	0.001	0.504	0	0.055	2.45e-11	-341.566
Gm5148	3.83738	1.94012	79.631	305.573	0.1	0.033	1.63e-06	-36.713
Maml3	0.264517	-1.91857	0.218	0.058	0.385	0.055	0.0008	9.877
Postn	0.00609516	-7.35812	0.127	0.001	0.051	0	3.08e-11	289.249
Commd2	2.11284	1.07918	11.374	24.032	0.308	0.204	0.00889	-5.841
Eif2a	2.26018	1.17644	4.177	9.44	0.237	0.153	0.00178	-8.338
Gpr171	2.93529	1.5535	1.494	4.385	0.204	0.343	0.00242	-7.789
P2ry13	0.00258402	-8.59617	0.299	0.001	0.051	0	2.45e-11	337.917
Mbnl1	0.426616	-1.22899	4.216	1.798	0.217	0.34	0.00731	6.102
P2ry1	320.474	8.32406	0.001	0.248	0	0.527	3.2e-06	-31.584
Rap2b	651.399	9.3474	0.001	0.503	0	0.628	4.18e-06	-29.752
Lekr1	1448.75	10.5006	0.001	1.12	0	0.055	2.45e-11	-383.656
Lxn	5.59094	2.48309	0.641	3.584	0.531	0.186	0.00136	-8.819
Rapgef2	0.4742	-1.07643	0.836	0.397	0.109	0.255	0.00245	7.77
Lrba	0.386125	-1.37286	3.534	1.365	0.094	0.204	0.000287	12.237
Fcrl1	4.08518	2.0304	2.651	10.829	0.553	0.035	0.00319	-7.329
Fcrl5	2.42445	1.27765	2.342	5.677	0.187	0.23	0.00151	-8.63
Glmp	2.14777	1.10284	16.262	34.927	0.17	0.083	0.000359	-11.667
Sema4a	2.01565	1.01124	1.733	3.493	0.091	0.14	0.000297	-12.143
Lmna	2.06557	1.04654	9.402	19.42	0.049	0.118	7.22e-05	-16.374
Rab25	1259.13	10.2982	0.001	0.973	0	0.597	2.13e-06	-34.489
Ssr2	2.90772	1.53989	13.33	38.761	0.266	0.027	0.000381	-11.524
Ash1l	0.403596	-1.30901	3.687	1.488	0.123	0.379	0.00528	6.565
Rusc1	3.91324	1.96836	2.288	8.953	0.486	0.122	0.00233	-7.86
Hcn3	0.134522	-2.89408	1.127	0.152	0.164	0.587	0.000963	9.499
Scamp3	2.90559	1.53883	17.215	50.019	0.153	0.069	4.22e-05	-18.31
Slc50a1	2.6221	1.39072	41.789	109.576	0.292	0.047	0.00101	-9.419
Efna4	409.43	8.67747	0.001	0.316	0	0.055	2.45e-11	-317.046
Dcst1	0.00560381	-7.47938	0.138	0.001	0.051	0	2.87e-11	294.015
Chrnb2	0.00271374	-8.5255	0.285	0.001	0.531	0	2.97e-06	32.085
Ube2q1	2.24064	1.16391	3.041	6.814	0.124	0.055	5.76e-05	-17.163
Hax1	2.93487	1.5533	17.002	49.897	0.13	0.213	0.000266	-12.436
4933434E20Rik	2.28111	1.18974	2.605	5.942	0.383	0.136	0.00881	-5.853
Tpm3	0.483616	-1.04806	77.63	37.543	0.184	0.054	0.000493	10.926
Gatad2b	0.407378	-1.29556	1.665	0.678	0.385	0.231	0.00935	5.774
Ints3	2.05205	1.03707	0.962	1.975	0.174	0.106	0.000695	-10.174
S100a16	1261.93	10.3014	0.001	0.975	0	1.101	3.82e-05	-18.716
S100a2	807.161	9.65671	0.001	0.624	0	0.055	2.45e-11	-352.824
Tchh	0.00611602	-7.35319	0.126	0.001	0.051	0	3.08e-11	289.055
S100a11	3.0985	1.63157	109.037	337.852	0.173	0.048	4.35e-05	-18.204
Mrpl9	4.02708	2.00974	1.575	6.343	0.456	0.371	0.00439	-6.836
Vps72	2.9432	1.55738	3.534	10.402	0.15	0.199	0.000258	-12.52
Tnfaip8l2	4.69891	2.23233	4.428	20.808	0.339	0.202	0.00042	-11.3
Gabpb2	0.361195	-1.46915	5.334	1.927	0.13	0.051	2.21e-05	20.988
Cdc42se1	2.14169	1.09875	20.652	44.231	0.207	0.038	0.000617	-10.444
Gm128	591.45	9.20811	0.001	0.457	0	0.288	1.05e-07	-63.986
Fam63a	2.92563	1.54875	1.478	4.324	0.3	0.184	0.00137	-8.813
Ecm1	2.72951	1.44864	3.775	10.304	0.322	0.207	0.00274	-7.58
Tars2	2.07097	1.05031	16.043	33.225	0.16	0.084	0.000367	-11.608
Aph1a	3.41276	1.77094	2.343	7.995	0.377	0.359	0.00448	-6.804
Polr3c	3.17278	1.66575	3	9.52	0.316	0.069	0.000661	-10.285
Cd160	3.28572	1.71621	0.758	2.49	0.447	0.318	0.00652	-6.259
4930573H18Rik	0.00176647	-9.14491	0.438	0.001	0.3	0	1.34e-07	61.032
Notch2	0.489589	-1.03036	3.105	1.52	0.028	0.139	0.000127	14.54
Adam30	0.478036	-1.06481	0.374	0.179	0.258	0.055	0.00205	8.076
Wdr3	2.40331	1.26502	1.422	3.418	0.151	0.175	0.000493	-10.925
Fam46c	0.372392	-1.4251	2.44	0.909	0.109	0.267	0.000795	9.893
Man1a2	0.413144	-1.27528	2.566	1.06	0.298	0.291	0.00721	6.121
Cd2	2.33332	1.22238	136.612	318.76	0.068	0.007	1.86e-06	-35.683
Atp1a1	2.11024	1.07741	15.742	33.219	0.148	0.037	0.000147	-14.111
Slc22a15	0.00170098	-9.19942	0.454	0.001	0.385	0	4.54e-07	47.835
Dennd2c	0.00382559	-8.0301	0.202	0.001	0.479	0	2.41e-06	33.54
Ppm1j	2.11012	1.07732	5.064	10.685	0.081	0.188	0.000589	-10.542
Mov10	2.2705	1.18301	2.307	5.237	0.081	0.08	2.35e-05	-20.724
Capza1	0.405283	-1.303	6.72	2.724	0.305	0.23	0.00442	6.824
Ddx20	2.89634	1.53423	1.135	3.287	0.325	0.042	0.00103	-9.362
Chil3	4.8033	2.26402	4.104	19.714	0.153	0.041	5.06e-06	-28.582
Chil6	296.796	8.21333	0.001	0.229	0	0.829	2.88e-05	-19.825
Dram2	2.66272	1.4129	2.725	7.255	0.303	0.348	0.00717	-6.127
Gm4549	0.324929	-1.6218	16.583	5.388	0.117	0.075	1.31e-05	23.379
Strip1	2.76397	1.46674	1.206	3.333	0.331	0.327	0.00634	-6.3
Ahcyl1	0.352691	-1.50352	2.774	0.978	0.214	0.336	0.00279	7.549
Gnai3	0.335285	-1.57654	4.993	1.674	0.309	0.377	0.00564	6.466
Atxn7l2	2.1873	1.12915	3.172	6.938	0.318	0.109	0.00474	-6.72
Sars	2.53724	1.34326	25.72	65.258	0.042	0.022	2.01e-07	-56.537
Aknad1	0.285365	-1.80912	0.197	0.056	0.161	0.527	0.00528	6.565
Amy2a5	2.50625	1.32553	19.506	48.886	0.013	0.029	2.4e-08	-84.407
Amy2a4	2.50625	1.32553	19.506	48.886	0.013	0.029	2.4e-08	-84.407
Amy2a3	2.50625	1.32553	19.506	48.886	0.013	0.029	2.4e-08	-84.407
Amy2a2	2.50625	1.32553	19.506	48.886	0.013	0.029	2.4e-08	-84.407
Amy2a1	3.07295	1.61963	0.155	0.477	0.505	0.125	0.00668	-6.225
Dph5	2.76857	1.46914	3.691	10.218	0.38	0.054	0.00261	-7.658
Rtca	2.56673	1.35993	3.963	10.172	0.278	0.112	0.00118	-9.092
Gclm	0.232804	-2.10281	1.721	0.401	0.331	0.544	0.00513	6.605
Bcar3	2.96102	1.56609	2.61	7.729	0.156	0.305	0.00115	-9.142
Fnbp1l	0.00313297	-8.31825	0.247	0.001	0.531	0	3.34e-06	31.305
Ostc	3.79636	1.92462	4.853	18.423	0.235	0.158	0.000174	-13.604
Hadh	3.71265	1.89245	1.005	3.73	0.441	0.364	0.0051	-6.615
Bank1	0.438141	-1.19053	11.543	5.058	0.074	0.018	3.45e-06	31.092
Adh5	2.28573	1.19265	14.2	32.457	0.083	0.034	7.08e-06	-26.604
Gtf2b	2.90047	1.53629	8.321	24.135	0.218	0.166	0.000437	-11.208
Mcoln3	229.385	7.84163	0.001	0.177	0	0.531	4.35e-06	-29.511
Usp33	0.23206	-2.10743	2.106	0.489	0.129	0.382	0.000614	10.454
Vmn1r3	0.00505977	-7.62671	0.153	0.001	0.661	0	1.4e-05	23.064
Penk	2.24623	1.1675	2.594	5.826	0.228	0.154	0.00164	-8.478
2610301B20Rik	403.581	8.65671	0.001	0.312	0	0.055	2.45e-11	-316.287
Dpy19l4	0.00266332	-8.55256	0.29	0.001	0.689	0	9.95e-06	24.816
Ndufaf4	2.25557	1.17349	7.331	16.536	0.242	0.044	0.000944	-9.537
Mdn1	0.458948	-1.1236	6.859	3.148	0.112	0.17	0.000464	11.063
Srsf12	0.00199164	-8.97183	0.388	0.001	0.075	0	6.11e-11	240.841
Rngtt	0.399109	-1.32515	4.353	1.737	0.406	0.07	0.00577	6.433
Akirin2	12.1116	3.59832	0.5	6.062	0.051	0.177	1.22e-06	-39.066
Zfp292	0.405539	-1.30209	4.508	1.828	0.219	0.022	0.000336	11.83
Mob3b	392.029	8.61482	0.001	0.303	0	0.055	2.45e-11	-314.756
Chmp5	2.18027	1.12451	9.472	20.651	0.205	0.062	0.000591	-10.531
Ubap2	0.421706	-1.24569	3.278	1.382	0.137	0.175	0.000435	11.219
Ubap1	2.23379	1.1595	3.843	8.585	0.128	0.293	0.00335	-7.253
Kif24	0.336562	-1.57106	0.308	0.104	0.475	0.092	0.00553	6.495
Arid3c	0.00301543	-8.37342	0.256	0.001	0.051	0	2.45e-11	329.16
Sigmar1	0.326188	-1.61622	1.015	0.331	0.114	0.277	0.000519	10.808
Gm20938	0.354819	-1.49484	0.045	0.016	0.051	0.055	1.1e-06	40.005
Gm13305	346.485	8.43665	0.001	0.268	0	1.072	8.71e-05	-15.743
Gm21598	0.354819	-1.49484	0.045	0.016	0.051	0.055	1.1e-06	40.005
Gm13298	0.354819	-1.49484	0.053	0.019	0.051	0.055	1.1e-06	40.005
Il11ra2	346.485	8.43665	0.001	0.268	0	1.072	8.71e-05	-15.743
Gm12429	3.7256	1.89747	0.014	0.05	0.051	0.055	3.38e-07	-50.78
Cd72	3.27934	1.71341	36.805	120.696	0.236	0.11	0.000205	-13.162
Sit1	5.28789	2.40269	0.939	4.967	0.515	0.048	0.00107	-9.286
Gba2	2.37125	1.24565	1.76	4.174	0.223	0.166	0.00127	-8.954
Rgp1	2.55024	1.35063	0.571	1.456	0.313	0.2	0.0033	-7.28
Clta	3.01556	1.59243	92.819	279.902	0.075	0.035	1.29e-06	-38.632
Gne	2.83346	1.50256	1.453	4.117	0.241	0.083	0.000342	-11.787
Pax5	2.53523	1.34212	150.02	380.335	0.018	0.029	3.37e-08	-79.197
1700055D18Rik	282.821	8.14374	0.001	0.219	0	1.206	0.000181	-13.511
Col15a1	62.4458	5.96453	0.001	0.048	0	0.055	1.08e-10	-217.924
Acnat1	0.00227439	-8.78031	0.34	0.001	0.531	0	2.6e-06	33.043
Tmem246	296.677	8.21275	0.001	0.229	0	0.628	7.68e-06	-26.141
Rnf20	0.484602	-1.04513	13.876	6.724	0.093	0.217	0.00134	8.854
Smc2	0.392432	-1.34949	1.54	0.604	0.214	0.055	0.000288	12.224
Nipsnap3b	3100.57	11.5983	0.001	2.396	0	0.279	2.59e-08	-83.224
Abca1	0.348498	-1.52078	0.938	0.327	0.25	0.269	0.00183	8.286
Ctnnal1	0.108752	-3.20089	0.823	0.089	0.153	0.055	1.16e-06	39.505
Epb4.1l4b	0.00399169	-7.96878	0.194	0.001	0.531	0	4.06e-06	29.989
Svep1	0.323966	-1.62609	0.057	0.018	0.051	0.055	7.24e-07	43.518
Ugcg	0.443894	-1.17171	1.703	0.756	0.253	0.169	0.00253	7.714
Slc46a2	0.00366961	-8.09016	0.211	0.001	0.051	0	2.45e-11	318.025
Mup20	783.16	9.61316	0.001	0.605	0	0.544	1.94e-06	-35.347
Trim32	0.00289549	-8.43198	0.267	0.001	0.962	0	5.22e-05	17.537
Kdm4c	0.46389	-1.10815	2.122	0.984	0.243	0.269	0.00721	6.121
Tmem261	2.77265	1.47127	21.107	58.523	0.142	0.13	9.99e-05	-15.28
Ptprd	0.00718949	-7.1199	0.108	0.001	0.079	0	3.17e-10	180.806
Rraga	3.57102	1.83634	2.318	8.279	0.234	0.047	9.7e-05	-15.385
Focad	2.98998	1.58013	0.377	1.127	0.427	0.327	0.00866	-5.876
Ptplad2	1106.99	10.1124	0.001	0.856	0	0.053	2.45e-11	-384.711
Ifna5	0.00205422	-8.92719	0.376	0.001	0.531	0	2.4e-06	33.596
Jun	2.24347	1.16573	18.621	41.775	0.119	0.099	0.000107	-15.074
Pgm2	2.37261	1.24647	1.408	3.341	0.379	0.032	0.00529	-6.561
Pde4b	0.295383	-1.75934	2.549	0.753	0.032	0.163	2.16e-05	21.12
Mier1	0.357025	-1.4859	17.63	6.294	0.098	0.064	8.98e-06	25.329
Oma1	2.58571	1.37056	2.065	5.339	0.136	0.216	0.000539	-10.726
Usp24	0.34404	-1.53935	4.688	1.613	0.378	0.127	0.00253	7.718
Pcsk9	0.00375707	-8.05618	0.206	0.001	0.624	0	8.16e-06	25.82
Yipf1	2.4587	1.2979	14.422	35.459	0.168	0.115	0.000235	-12.776
Dmrtb1	496.199	8.95478	0.001	0.384	0	0.334	2.58e-07	-53.625
Zyg11b	0.494865	-1.01489	1.614	0.799	0.097	0.295	0.0054	6.529
Zcchc11	0.329387	-1.60214	8.75	2.882	0.144	0.125	6.4e-05	16.798
Kti12	3.05599	1.61164	2.6	7.947	0.381	0.246	0.00367	-7.109
Cdkn2c	2.66841	1.41598	2.53	6.751	0.201	0.194	0.000707	-10.135
Faah	2.45873	1.29791	0.78	1.917	0.196	0.093	0.000316	-11.985
Rad54l	2.03868	1.02763	1.317	2.686	0.189	0.119	0.00112	-9.196
Lurap1	2.3179	1.21282	1.376	3.19	0.189	0.138	0.000642	-10.353
Ccdc17	2.61024	1.38418	1.587	4.143	0.28	0.145	0.0014	-8.77
Toe1	3.11531	1.63938	0.683	2.129	0.345	0.269	0.00288	-7.497
Plk3	2.75723	1.46322	7.406	20.419	0.112	0.059	1.35e-05	-23.22
Rnf220	3.67577	1.87804	2.449	9.003	0.337	0.194	0.000889	-9.66
Med8	2.33239	1.22181	8.792	20.506	0.07	0.179	0.000244	-12.676
Elovl1	2.27035	1.18291	0.773	1.756	0.086	0.284	0.00217	-7.985
Ybx1	2.05943	1.04224	30.908	63.654	0.03	0.033	4.76e-07	-47.286
Ppcs	2.31298	1.20975	2.785	6.442	0.309	0.188	0.00485	-6.689
Slfnl1	281.155	8.13522	0.001	0.217	0	0.055	2.78e-11	-297.234
Cap1	0.496936	-1.00887	9.088	4.516	0.034	0.153	0.000227	12.863
Macf1	0.42552	-1.2327	12.759	5.429	0.02	0.019	1.73e-08	90.046
Gm2164	0.101178	-3.30503	0.343	0.035	0.884	0.055	0.00295	7.461
9930104L06Rik	0.000723447	-10.4328	1.068	0.001	0.301	0	7e-08	69.427
Trappc3	5.9472	2.57221	1.67	9.934	0.727	0.152	0.00412	-6.931
Adprhl2	2.58109	1.36798	6.264	16.169	0.045	0.157	6.46e-05	-16.731
Clspn	0.35338	-1.50071	13.458	4.756	0.117	0.128	5.55e-05	17.308
Smim12	4.31542	2.1095	3.504	15.123	0.17	0.106	2.17e-05	-21.075
CK137956	0.00377501	-8.0493	0.205	0.001	0.051	0	2.45e-11	316.419
Bsdc1	0.302673	-1.72417	1.795	0.543	0.286	0.291	0.00167	8.445
Marcksl1	2.9235	1.54769	10.976	32.088	0.372	0.031	0.00181	-8.303
Hdac1	3.05003	1.60883	5.567	16.98	0.32	0.047	0.000778	-9.934
Lck	3.58193	1.84074	12.563	45	0.203	0.032	4.76e-05	-17.872
Tmem39b	2.54609	1.34828	3.298	8.398	0.262	0.27	0.00354	-7.166
Bai2	150.745	7.23596	0.001	0.117	0	0.316	5.6e-07	-45.832
Snrnp40	2.2069	1.14202	6.917	15.265	0.173	0.073	0.000294	-12.165
Srsf4	3.05774	1.61247	3.026	9.253	0.114	0.149	5.78e-05	-17.148
Epb4.1	0.300798	-1.73313	1.941	0.584	0.144	0.118	3.95e-05	18.585
Phactr4	0.315575	-1.66394	0.732	0.231	0.198	0.367	0.00217	7.977
Sesn2	0.00116285	-9.74812	0.665	0.001	0.81	0	1.15e-05	24.075
Rpa2	2.38412	1.25346	8.387	19.996	0.111	0.051	2.42e-05	-20.588
Gpatch3	2.21592	1.1479	3.549	7.865	0.051	0.037	1.64e-06	-36.662
Sfn	2.98967	1.57999	15.394	46.024	0.131	0.022	1.22e-05	-23.765
Aim1l	3.01429	1.59182	0.575	1.734	0.549	0.077	0.00956	-5.745
Cd52	2.64251	1.40191	395.917	1046.22	0.102	0.045	9.39e-06	-25.097
Sh3bgrl3	2.83758	1.50466	366.049	1038.69	0.053	0.014	2.24e-07	-55.329
Tmem50a	3.52604	1.81805	10.693	37.704	0.36	0.231	0.00162	-8.5
Syf2	2.07428	1.05261	27.952	57.98	0.052	0.014	1.25e-06	-38.911
Runx3	0.349497	-1.51665	1.87	0.653	0.301	0.187	0.00157	8.563
Gale	2.25699	1.1744	4.658	10.513	0.224	0.027	0.000621	-10.428
Lypla2	4.07184	2.02568	8.175	33.288	0.433	0.08	0.00112	-9.198
Hnrnpr	0.437783	-1.19171	24.953	10.924	0.019	0.084	5.81e-06	27.752
Kdm1a	2.10708	1.07524	6.993	14.736	0.12	0.092	0.000143	-14.203
Cela3b	2.55175	1.35149	12.783	32.618	0.265	0.078	0.00083	-9.802
Alpl	271.496	8.08479	0.001	0.21	0	0.462	2.01e-06	-34.98
Ddost	2.26026	1.17649	18.457	41.717	0.099	0.147	0.000194	-13.316
Pla2g2d	1464.14	10.5158	0.001	1.132	0	0.83	8.95e-06	-25.347
Htr6	0.00278377	-8.48874	0.278	0.001	0.051	0	2.45e-11	333.694
Capzb	2.11106	1.07797	72.367	152.771	0.054	0.041	3.18e-06	-31.628
Rcc2	2.11339	1.07956	22.816	48.22	0.137	0.018	8.91e-05	-15.667
Padi6	0.00301467	-8.37379	0.256	0.001	0.869	0	3.32e-05	19.272
Necap2	2.79457	1.48263	5.78	16.153	0.287	0.013	0.000656	-10.304
Cela2a	2.17332	1.1199	34.061	74.026	0.043	0.082	1.11e-05	-24.243
Kazn	0.00346597	-8.17253	0.223	0.001	0.051	0	2.45e-11	321.263
LOC105247232	0.11887	-3.07254	1.024	0.122	0.44	0.815	0.00504	6.634
LOC105247233	0.246531	-2.02016	1.961	0.483	0.191	0.242	0.000208	13.112
Gm13178	0.00306841	-8.34829	0.252	0.001	0.051	0	2.45e-11	328.173
Gm13139	0.419005	-1.25496	0.654	0.274	0.282	0.237	0.00445	6.813
Mfn2	0.275216	-1.86136	1.099	0.302	0.054	0.589	0.00638	6.292
Srm	4.30922	2.10743	4.022	17.333	0.508	0.192	0.00246	-7.76
Casz1	5.94826	2.57247	0.058	0.344	0.036	0.257	2.87e-05	-19.846
Dffa	2.17226	1.1192	6.363	13.822	0.061	0.043	4.07e-06	-29.958
Lzic	2.14012	1.09769	3.381	7.236	0.268	0.033	0.00198	-8.142
H6pd	0.00143656	-9.44317	0.538	0.001	0.63	0	4.06e-06	29.987
Eno1	3.294	1.71984	22.209	73.155	0.212	0.153	0.000206	-13.141
Rere	0.419498	-1.25326	2.237	0.938	0.028	0.075	3.39e-06	31.215
Acot7	2.23311	1.15905	7.24	16.168	0.188	0.177	0.00125	-8.976
Gm13111	0.396805	-1.3335	0.137	0.054	0.457	0.055	0.00918	5.799
Rer1	2.77733	1.4737	13.556	37.648	0.154	0.026	3.68e-05	-18.863
Tmem52	1070.29	10.0638	0.001	0.827	0	0.389	3.09e-07	-51.75
Gnb1	4.109	2.03879	9.951	40.89	0.136	0.008	4.07e-06	-29.95
Cpsf3l	3.38843	1.76062	6.247	21.168	0.298	0.263	0.00134	-8.858
Fam132a	4.69862	2.23224	2.48	11.651	0.741	0.18	0.00878	-5.858
Noc2l	2.46526	1.30174	17.229	42.474	0.055	0.019	6.18e-07	-44.984
Tmem243	2.76304	1.46626	7.646	21.126	0.051	0.113	1.26e-05	-23.589
Gm9758	0.125663	-2.99237	1.625	0.204	0.474	0.565	0.00201	8.118
Gm10354	0.207565	-2.26837	1.705	0.354	0.224	0.432	0.00105	9.323
Phtf2	0.162757	-2.61921	1.593	0.259	0.252	0.362	0.000329	11.886
Fbxl13	131.114	7.03468	0.001	0.101	0	0.351	1.1e-06	-40.047
LOC102635566	0.0208571	-5.58332	0.037	0.001	0.141	0	3.35e-08	79.347
Agap3	2.20347	1.13978	3.426	7.549	0.099	0.104	8.51e-05	-15.824
Abcf2	2.55105	1.35109	1.783	4.548	0.244	0.148	0.000986	-9.451
Rheb	2.18362	1.12672	7.051	15.397	0.191	0.056	0.000418	-11.312
Galntl5	174.537	7.44739	0.001	0.135	0	0.055	3.62e-11	-272.103
Kmt2c	0.394221	-1.34292	2.987	1.178	0.053	0.136	4.11e-05	18.427
Xrcc2	607.541	9.24684	0.001	0.47	0	0.055	2.45e-11	-337.848
Gm10471	0.385903	-1.37369	2.974	1.148	0.152	0.289	0.0017	8.419
Rnf32	3.42869	1.77766	0.363	1.246	0.323	0.15	0.000759	-9.988
Hadha	2.98751	1.57894	2.799	8.362	0.49	0.112	0.00643	-6.279
Hadhb	2.56665	1.35988	5.677	14.57	0.064	0.067	4.4e-06	-29.439
Gpr113	0.00732967	-7.09204	0.105	0.001	0.051	0	3.29e-11	278.789
Ost4	2.12944	1.09047	7.212	15.357	0.258	0.277	0.0094	-5.767
Tcf23	0.00107043	-9.8676	0.722	0.001	0.531	0	1.55e-06	37.135
Atraid	2.35877	1.23804	14.162	33.406	0.201	0.066	0.000353	-11.711
Cad	2.38681	1.25509	1.241	2.961	0.25	0.056	0.000828	-9.808
Mpv17	962.91	9.91126	0.001	0.744	0	0.046	2.45e-11	-427.012
Snx17	2.74329	1.45591	11.887	32.61	0.142	0.064	3.85e-05	-18.682
Nrbp1	2.73207	1.44999	7.275	19.877	0.304	0.067	0.00105	-9.333
Gpn1	5.15042	2.36469	2.46	12.672	0.343	0.272	0.000521	-10.798
Bre	2.59296	1.3746	6.319	16.385	0.017	0.11	1.04e-05	-24.595
Ppp1cb	0.39525	-1.33916	10.342	4.088	0.347	0.062	0.00272	7.591
Prr14l	0.305247	-1.71195	1.39	0.424	0.059	0.091	3.18e-06	31.65
Ctbp1	3.78755	1.92126	3.029	11.471	0.308	0.034	0.000267	-12.418
Fam53a	2.81181	1.4915	28.89	81.233	0.128	0.383	0.00307	-7.389
Letm1	2.16149	1.11202	10.088	21.805	0.208	0.143	0.00136	-8.829
Gm1673	0.343638	-1.54104	11.882	4.083	0.091	0.215	0.000201	13.215
Mxd4	3.5608	1.8322	1.714	6.104	0.304	0.295	0.0015	-8.648
Add1	0.371459	-1.42872	3.065	1.138	0.133	0.409	0.005	6.646
Grpel1	2.00864	1.00622	6.02	12.091	0.087	0.083	6.43e-05	-16.779
Gm32584	0.306289	-1.70703	170.76	52.302	0.053	0.104	4.61e-06	29.146
Man2b2	4.27989	2.09757	1.07	4.579	0.291	0.06	0.000147	-14.112
Wfs1	403.56	8.65664	0.001	0.312	0	0.527	2.68e-06	-32.846
Bod1l	0.448028	-1.15834	8.61	3.857	0.011	0.024	1.87e-08	88.628
Qdpr	4.97496	2.31468	3.758	18.698	0.6	0.159	0.00296	-7.454
Ppargc1a	0.293891	-1.76665	0.357	0.105	0.329	0.291	0.00208	8.051
Stim2	0.450529	-1.15031	1.86	0.838	0.269	0.08	0.00193	8.187
Pcdh7	0.00897892	-6.79924	0.086	0.001	0.051	0	3.78e-11	267.279
Arap2	0.450888	-1.14916	3.215	1.449	0.115	0.325	0.00489	6.677
Rell1	931.34	9.86316	0.001	0.72	0	0.055	2.45e-11	-360.367
Klf3	2.82977	1.50068	4.759	13.466	0.459	0.113	0.00615	-6.344
Tlr1	2.73698	1.45258	5.905	16.161	0.068	0.122	2.33e-05	-20.765
Klhl5	0.496552	-1.00998	1.426	0.708	0.092	0.254	0.00292	7.477
Lias	4.11633	2.04136	1.774	7.302	0.101	0.103	5.29e-06	-28.304
Pds5a	0.429129	-1.22052	4.084	1.753	0.079	0.053	8.49e-06	25.618
Rhoh	4.25728	2.08993	5.228	22.258	0.231	0.075	5.69e-05	-17.213
Commd8	2.47407	1.30689	4.112	10.172	0.102	0.424	0.00793	-5.992
Cnga1	270.915	8.0817	0.001	0.209	0	0.316	3.25e-07	-51.174
Tec	2.00791	1.00569	5.153	10.348	0.223	0.031	0.00129	-8.923
Epha5	82.2631	6.36217	0.001	0.064	0	0.055	7.45e-11	-232.452
Stap1	2.01911	1.01372	7.189	14.516	0.153	0.023	0.00021	-13.085
Igj	2.08708	1.06149	119.552	249.514	0.102	0.046	3.52e-05	-19.047
Grsf1	0.453461	-1.14095	3.624	1.643	0.276	0.118	0.0027	7.607
Shroom3	0.0141983	-6.13814	0.054	0.001	0.051	0	6.1e-11	241.291
LOC105246977	0.211268	-2.24285	1.068	0.226	0.465	0.582	0.00774	6.024
Cnot6l	0.187732	-2.41326	2.773	0.521	0.03	0.56	0.00154	8.6
Naa11	2.86927	1.52068	7.032	20.177	0.344	0.097	0.00162	-8.503
Cops4	3.35838	1.74777	3.245	10.899	0.418	0.099	0.00198	-8.146
Coq2	2.81592	1.4936	2.568	7.233	0.418	0.04	0.00365	-7.116
Cds1	320.62	8.32472	0.001	0.248	0	0.829	2.7e-05	-20.093
Aff1	0.264779	-1.91714	2.099	0.556	0.232	0.219	0.000314	12.002
BC005561	0.427004	-1.22768	2.034	0.869	0.081	0.222	0.000629	10.4
Zfp644	0.399198	-1.32482	1.278	0.51	0.195	0.19	0.000856	9.739
Hfm1	0.215483	-2.21435	0.226	0.049	0.717	0.055	0.00703	6.155
Rpap2	5.25049	2.39245	0.288	1.512	0.743	0.125	0.00614	-6.347
Ube2d2b	0.000653251	-10.5801	1.183	0.001	0.962	0	1.76e-05	22.004
Crlf2	3.41064	1.77004	15.775	53.803	0.058	0.112	5.44e-06	-28.117
4930522L14Rik	2.17154	1.11872	2.455	5.331	0.258	0.123	0.00236	-7.834
Pole	2.69162	1.42847	0.348	0.938	0.272	0.053	0.000651	-10.319
Noc4l	2.55654	1.35419	7.384	18.876	0.156	0.046	6.55e-05	-16.688
Ddx51	2.169	1.11703	1.1	2.386	0.203	0.238	0.00359	-7.143
Ttc28	0.413991	-1.27233	0.146	0.06	0.194	0.252	0.00215	7.996
Pitpnb	0.250942	-1.99458	2.973	0.746	0.28	0.492	0.00381	7.049
Iscu	3.40302	1.76682	4.23	14.394	0.531	0.154	0.00597	-6.387
Ankrd13a	0.374482	-1.41703	2.693	1.009	0.118	0.279	0.00104	9.344
2210016L21Rik	2.93755	1.55461	1.363	4.003	0.287	0.268	0.00225	-7.916
Sppl3	2.1262	1.08828	1.819	3.868	0.287	0.079	0.00322	-7.317
Rnf10	2.59264	1.37442	8.38	21.727	0.088	0.044	5.49e-06	-28.053
Dynll1	3.7333	1.90045	21.045	78.566	0.311	0.096	0.00036	-11.659
Pla2g1b	3640.44	11.8299	0.001	2.814	0	0.453	2.98e-07	-52.19
Pxn	0.407593	-1.2948	1.172	0.478	0.365	0.197	0.00663	6.237
Pebp1	3.9406	1.97842	10.919	43.029	0.26	0.064	0.000118	-14.77
Nos1	0.00502272	-7.63732	0.154	0.001	0.333	0	5.55e-07	45.928
Med13l	0.460275	-1.11943	1.458	0.671	0.115	0.109	0.000147	14.124
Tbx3	0.00562071	-7.47503	0.138	0.001	0.051	0	2.87e-11	293.845
Trafd1	2.49021	1.31627	5.048	12.571	0.052	0.048	1.54e-06	-37.194
Tmem116	728.806	9.50939	0.001	0.563	0	0.389	4.1e-07	-48.899
Aldh2	2.74768	1.45821	19.243	52.873	0.019	0.05	2.36e-07	-54.646
Ppp1cc	2.7129	1.43983	9.526	25.842	0.123	0.149	0.000113	-14.902
Tctn1	2.36648	1.24274	8.711	20.614	0.021	0.038	1.98e-07	-56.74
Anapc7	2.53001	1.33914	4.196	10.617	0.049	0.075	4.08e-06	-29.926
Setd1b	0.411367	-1.2815	1.301	0.535	0.355	0.108	0.00419	6.904
Diablo	2.79622	1.48348	3.01	8.415	0.374	0.324	0.00789	-5.998
2810006K23Rik	714.74	9.48127	0.001	0.552	0	0.364	2.99e-07	-52.143
Sbno1	0.496473	-1.01021	8.425	4.183	0.073	0.033	9.36e-06	25.121
Ccdc92	466.015	8.86423	0.001	0.36	0	0.865	2.46e-05	-20.503
Scarb1	5.24239	2.39022	0.24	1.26	0.448	0.197	0.000843	-9.77
Bri3bp	2.36	1.23878	11.042	26.058	0.359	0.049	0.00438	-6.839
Aacs	2.37616	1.24863	0.672	1.596	0.233	0.142	0.00115	-9.147
Stx2	0.260306	-1.94172	0.913	0.238	0.258	0.032	0.000113	14.913
Vkorc1l1	1103.55	10.1079	0.001	0.853	0	0.225	1.75e-08	-89.796
Tpst1	5.8322	2.54404	0.433	2.524	0.829	0.136	0.00754	-6.06
Kctd7	0.00172032	-9.18311	0.449	0.001	0.406	0	6.03e-07	45.211
Tmem248	2.99645	1.58325	4.238	12.7	0.089	0.173	7.44e-05	-16.273
Gtf2ird2	4.99533	2.32058	0.673	3.361	0.219	0.04	2.29e-05	-20.852
Rfc2	2.11369	1.07976	36.934	78.066	0.121	0.018	5.12e-05	-17.602
Lat2	2.90731	1.53969	12.837	37.321	0.331	0.046	0.0011	-9.219
Wbscr27	351.135	8.45588	0.001	0.271	0	0.04	2.45e-11	-426.897
Wbscr22	4.1979	2.06967	2.168	9.1	0.245	0.332	0.000742	-10.033
Vps37d	516.15	9.01165	0.001	0.399	0	0.487	1.56e-06	-36.994
Baz1b	0.469598	-1.0905	14.937	7.014	0.016	0.036	2.27e-07	55.113
Hip1	0.457424	-1.1284	0.796	0.364	0.262	0.072	0.00181	8.305
Dtx2	2.14826	1.10317	4.676	10.045	0.095	0.194	0.000682	-10.216
Polr2j	2.87767	1.5249	15.514	44.644	0.256	0.145	0.00064	-10.362
Alkbh4	3.44955	1.78641	0.442	1.523	0.051	0.055	4.54e-07	-47.808
Cldn15	0.00174307	-9.16416	0.443	0.001	0.051	0	2.45e-11	360.244
Plod3	2.90107	1.53658	2.193	6.363	0.182	0.356	0.00258	-7.68
Gnb2	2.0711	1.0504	105.187	217.853	0.119	0.016	5.23e-05	-17.528
Sap25	2.41767	1.27362	69.889	168.97	0.047	0.026	4.64e-07	-47.543
Mepce	2.39515	1.26012	7.071	16.936	0.161	0.058	0.000119	-14.743
Mcm7	2.1501	1.1044	23.089	49.644	0.12	0.009	4.15e-05	-18.379
Taf6	2.21194	1.14531	3.934	8.701	0.206	0.169	0.00154	-8.591
Eif3b	2.29398	1.19786	13.365	30.659	0.092	0.014	8.25e-06	-25.769
Chst12	2.23178	1.15819	5.165	11.528	0.3	0.104	0.00327	-7.293
Grifin	4.32392	2.11234	0.296	1.28	0.717	0.146	0.00937	-5.772
Card11	2.22407	1.1532	6.928	15.409	0.165	0.025	0.000162	-13.826
Ap5z1	2.01956	1.01404	4.018	8.115	0.185	0.06	0.000621	-10.43
Actb	2.20078	1.13802	203.435	447.717	0.029	0.009	4.61e-08	-74.797
Arpc1a	2.72506	1.44629	10.016	27.294	0.318	0.078	0.00135	-8.834
Arpc1b	3.44895	1.78616	33.12	114.228	0.014	0.04	2.6e-08	-83.167
Cdk8	2.25304	1.17187	0.225	0.506	0.062	0.189	0.000342	-11.785
Pan3	0.429834	-1.21815	2.95	1.268	0.096	0.372	0.00613	6.349
Alox5ap	2.8333	1.50249	16.838	47.706	0.11	0.196	0.000191	-13.365
Ppp1r9a	0.0077717	-7.00755	0.099	0.001	0.492	0	5.15e-06	28.461
B630005N14Rik	0.239652	-2.06099	1.679	0.402	0.444	0.309	0.00267	7.621
Cttnbp2	0.00603778	-7.37177	0.128	0.001	0.049	0	2.63e-11	301.994
Hyal5	0.00402893	-7.95539	0.192	0.001	0.051	0	2.45e-11	312.727
Grm8	0.00694933	-7.16891	0.111	0.001	0.051	0	3.29e-11	281.811
Snd1	2.42803	1.27979	7.558	18.35	0.131	0.03	3.52e-05	-19.044
Calu	0.282365	-1.82437	16.554	4.674	0.026	0.383	0.000959	9.509
Atp6v1f	2.46771	1.30317	101.809	251.236	0.086	0.085	1.99e-05	-21.478
Tnpo3	0.423663	-1.23901	1.528	0.647	0.317	0.068	0.00263	7.645
Zc3hc1	2.10657	1.0749	4.114	8.667	0.136	0.139	0.00047	-11.033
Cpa2	8.31356	3.05547	0.398	3.308	0.624	0.286	0.0013	-8.904
Cpa1	5.26472	2.39636	2.368	12.465	0.256	0.081	4.77e-05	-17.86
Copg2	2.15604	1.10838	7.194	15.51	0.259	0.113	0.00234	-7.851
Chchd3	2.21881	1.14978	5.366	11.906	0.222	0.184	0.00217	-7.98
Akr1b3	2.25731	1.17461	27.714	62.56	0.098	0.171	0.000327	-11.906
Akr1b10	4.39194	2.13486	1.106	4.855	0.598	0.262	0.00536	-6.54
Tmem140	1116.12	10.1243	0.001	0.863	0	0.288	6.55e-08	-70.352
Kdm7a	0.495273	-1.0137	3.133	1.552	0.079	0.174	0.000571	10.608
Mrps33	2.30296	1.20349	24.78	57.068	0.044	0.173	0.000185	-13.451
Agk	0.00203056	-8.94391	0.381	0.001	0.602	0	4.21e-06	29.704
Trbv1	1912.11	10.901	0.001	1.478	0	0.435	3.6e-07	-50.144
2210010C04Rik	2.43343	1.28299	8.701	21.174	0.152	0.054	8.16e-05	-15.96
Trbv4	1375.65	10.4259	0.001	1.063	0	0.639	2.75e-06	-32.656
Trbv13-1	1180.81	10.2056	0.001	0.913	0	0.829	1.03e-05	-24.633
Trbv13-3	1495.62	10.5465	0.001	1.156	0	0.055	2.45e-11	-385.335
Trbv17	1478.23	10.5297	0.001	1.142	0	0.055	2.45e-11	-384.718
Prss3	759.461	9.56883	0.001	0.587	0	0.252	4.26e-08	-75.964
Prss2	2.15404	1.10705	17.629	37.974	0.188	0.011	0.000343	-11.777
Trbc1	2.68359	1.42416	56.162	150.716	0.13	0.082	4e-05	-18.53
Trbc2	2.22187	1.15178	220.724	490.42	0.053	0.024	1.17e-06	-39.394
Gstk1	2.15003	1.10436	4.225	9.084	0.081	0.036	9.9e-06	-24.841
Zyx	3.32445	1.73312	3.138	10.432	0.29	0.048	0.000342	-11.788
Olfr47	0.0024617	-8.66613	0.314	0.001	0.782	0	1.7e-05	22.154
Zfp777	2.68546	1.42517	2.701	7.252	0.101	0.064	1.22e-05	-23.77
Krba1	2.36397	1.24121	0.565	1.337	0.231	0.084	0.000715	-10.109
Zfp775	502.798	8.97384	0.001	0.389	0	0.168	6.76e-09	-106.743
Gimap4	0.476458	-1.06958	87.795	41.831	0.114	0.033	4.59e-05	18.005
Gimap6	2.01046	1.00753	15.783	31.731	0.198	0.143	0.00186	-8.249
Gimap7	2.53251	1.34057	13.454	34.073	0.341	0.01	0.00234	-7.853
Gimap3	2.24676	1.16784	42.621	95.758	0.063	0.04	3.34e-06	-31.321
Nfe2l3	0.153178	-2.70672	2.141	0.328	0.051	0.794	0.00448	6.806
Jazf1	593.826	9.2139	0.001	0.459	0	0.527	2.02e-06	-34.961
Vmn1r32	0.00231644	-8.75387	0.334	0.001	0.051	0	2.45e-11	344.116
Igkv1-135	5.09895	2.3502	8.357	42.612	0.144	0.182	2.62e-05	-20.216
Igkv9-129	1872.21	10.8705	0.001	1.447	0	0.326	8.51e-08	-66.721
Igkv9-120	5.2912	2.40359	3.341	17.678	0.833	0.066	0.00949	-5.754
Igkv1-117	3.34086	1.74022	15.215	50.832	0.204	0.228	0.000405	-11.385
Igkv14-111	2.25997	1.1763	6.429	14.53	0.068	0.24	0.000998	-9.428
Igkv1-110	5.31021	2.40877	10.501	55.764	0.096	0.244	4.15e-05	-18.379
Igkv2-109	3.06608	1.6164	21.275	65.23	0.201	0.162	0.000258	-12.519
Igkv10-96	3.89711	1.9624	4.766	18.575	0.129	0.255	0.000167	-13.727
Igkv10-95	1928.64	10.9134	0.001	1.491	0	0.532	9.85e-07	-41.013
Igkv4-72	7.66798	2.93885	1.449	11.111	0.464	0.121	0.000286	-12.246
Igkv4-70	4915.09	12.263	0.001	3.799	0	0.362	7.88e-08	-67.674
Igkv4-69	1265.47	10.3055	0.001	0.978	0	0.966	2.06e-05	-21.337
Igkv4-63	3.09751	1.63111	4.639	14.368	0.308	0.041	0.000599	-10.505
Igkv4-59	2.37267	1.24651	5.157	12.236	0.153	0.1	0.00017	-13.684
Igkv5-45	2618.88	11.3547	0.001	2.024	0	0.699	2.83e-06	-32.471
Igkv12-44	6.88781	2.78405	3.909	26.923	0.141	0.247	3.09e-05	-19.552
Igkv5-39	3.5061	1.80987	15.486	54.297	0.262	0.167	0.000362	-11.642
Igkv12-38	871.363	9.76713	0.001	0.673	0	0.541	1.76e-06	-36.13
Igkv18-36	1232.29	10.2671	0.001	0.952	0	0.462	6.57e-07	-44.422
Igkv6-32	2.47466	1.30723	5.887	14.568	0.155	0.279	0.00193	-8.184
Igkv8-24	3.79805	1.92526	3.185	12.099	0.52	0.029	0.00306	-7.395
Igkv6-23	5.5335	2.46819	3.201	17.715	0.397	0.075	0.00029	-12.204
Igkv8-21	5.96569	2.57669	1.103	6.578	0.83	0.196	0.00763	-6.042
Igkv8-18	971.816	9.92454	0.001	0.751	0	0.527	1.45e-06	-37.657
Igkv6-17	4.03072	2.01104	2.141	8.629	0.292	0.133	0.000257	-12.532
Igkv6-15	2.51233	1.32902	7.798	19.591	0.169	0.194	0.000652	-10.315
Igkv3-12	3.51695	1.81432	3.851	13.546	0.537	0.039	0.00469	-6.734
Igkv3-10	4.78131	2.25741	3.799	18.166	0.239	0.068	4.38e-05	-18.174
Igkv3-5	3.22897	1.69107	6.019	19.436	0.264	0.022	0.000235	-12.771
Igkv3-4	3.72817	1.89847	9.706	36.186	0.034	0.147	9.32e-06	-25.145
Igkv3-2	3.76296	1.91187	13.526	50.896	0.242	0.043	9.14e-05	-15.586
Igkc	3.00112	1.5855	5712.64	17144.3	0.025	0.016	6.4e-09	-107.875
Rpia	3.96253	1.98642	1.638	6.489	0.562	0.108	0.0041	-6.939
Cd8b1	3.54624	1.82629	7.319	25.953	0.072	0.262	0.000183	-13.469
Cd8a	2.82968	1.50064	2.497	7.067	0.413	0.164	0.00464	-6.751
Rmnd5a	0.272421	-1.87609	2.486	0.677	0.206	0.56	0.00642	6.283
Tmem150a	440.652	8.7835	0.001	0.341	0	0.527	2.48e-06	-33.328
Rnf181	3.46379	1.79235	1.218	4.219	0.051	0.144	1.27e-05	-23.54
Mat2a	0.229598	-2.12282	7.378	1.694	0.132	0.043	3.69e-06	30.631
Tmsb10	2.56952	1.3615	928.429	2385.62	0.048	0.023	3.24e-07	-51.305
Suclg1	2.30591	1.20534	16.181	37.313	0.093	0.156	0.000198	-13.249
Reg1	1614.51	10.6569	0.001	1.248	0	1.075	2.88e-05	-19.835
Gcfc2	0.455373	-1.13488	1.086	0.495	0.187	0.207	0.00199	8.135
Sema4f	2.86514	1.5186	0.174	0.499	0.051	0.137	2.31e-05	-20.811
Dok1	2.0568	1.0404	13.793	28.369	0.137	0.044	0.000131	-14.451
Wbp1	2.94605	1.55878	9.479	27.926	0.061	0.041	8.25e-07	-42.397
Rtkn	212.122	7.72875	0.001	0.164	0	0.517	4.08e-06	-29.915
Mthfd2	2.58761	1.37162	1.09	2.819	0.25	0.174	0.00123	-9.006
Bola3	2.72709	1.44736	12.956	35.332	0.055	0.059	1.84e-06	-35.786
Tet3	0.3715	-1.42857	2.137	0.794	0.237	0.203	0.00114	9.153
Cd207	255.662	7.9981	0.001	0.198	0	0.057	3.29e-11	-280.277
Tex261	2.56035	1.35634	5.782	14.803	0.221	0.109	0.000479	-10.991
Spr	3.27182	1.7101	4.669	15.275	0.479	0.074	0.00379	-7.06
Pcbp1	2.77729	1.47368	11.146	30.957	0.164	0.057	6.02e-05	-17.022
Snrnp27	2.13611	1.09499	14.539	31.058	0.256	0.1	0.00217	-7.984
Eefsec	4.95878	2.30998	1.356	6.724	0.326	0.151	0.000227	-12.864
Abtb1	2.13622	1.09506	12.915	27.589	0.287	0.166	0.00515	-6.6
Mcm2	3.47536	1.79716	1.111	3.863	0.123	0.064	7.94e-06	-25.966
Tpra1	2.13621	1.09505	7.945	16.972	0.222	0.061	0.00096	-9.507
Plxna1	0.00357394	-8.12827	0.216	0.001	0.561	0	4.72e-06	28.98
Lsm3	2.6013	1.37924	20.754	53.988	0.43	0.126	0.00705	-6.151
Nr2c2	0.332203	-1.58986	1.302	0.432	0.093	0.277	0.000501	10.886
Suclg2	0.498541	-1.00422	2.786	1.389	0.095	0.203	0.00126	8.969
Arl6ip5	10.0005	3.32199	1.102	11.018	0.796	0.136	0.00188	-8.228
Gm19665	0.436064	-1.19739	1.085	0.473	0.191	0.197	0.00143	8.724
Thumpd3	2.16418	1.11382	3.976	8.604	0.123	0.074	9.17e-05	-15.573
Cpne9	253.867	7.98793	0.001	0.196	0	0.527	3.88e-06	-30.309
Ogg1	3.24461	1.69805	1.93	6.261	0.385	0.271	0.00343	-7.214
Arpc4	2.59912	1.37802	29.073	75.564	0.315	0.038	0.00147	-8.683
Creld1	3.03329	1.60088	1.244	3.773	0.232	0.135	0.000323	-11.933
Brk1	4.18071	2.06375	16.251	67.94	0.324	0.061	0.000257	-12.534
Sec13	3.67865	1.87917	4.199	15.447	0.406	0.089	0.00121	-9.048
Atg7	2.27889	1.18833	1.747	3.981	0.302	0.189	0.00492	-6.668
Vgll4	0.00104468	-9.90272	0.74	0.001	1.024	0	3.26e-05	19.337
Mkrn2	2.6313	1.39578	0.84	2.21	0.194	0.317	0.00286	-7.509
Dcp1b	3.0462	1.60701	2.369	7.216	0.499	0.055	0.00591	-6.402
Fbxl14	4.04033	2.01447	0.252	1.019	0.051	0.155	1.03e-05	-24.66
Wnk1	0.364045	-1.45781	5.415	1.971	0.143	0.124	9.69e-05	15.389
Kdm5a	0.38011	-1.39551	9.977	3.792	0.072	0.138	4.62e-05	17.981
Cecr6	0.401979	-1.31481	0.569	0.229	0.17	0.055	0.000119	14.745
Cecr5	2.60064	1.37887	3.521	9.158	0.087	0.159	0.000102	-15.216
Bcl2l13	0.35606	-1.48981	0.741	0.264	0.048	0.518	0.00972	5.724
Aicda	602.298	9.23433	0.001	0.466	0	0.527	2e-06	-35.038
C3ar1	250.748	7.97009	0.001	0.194	0	0.628	8.92e-06	-25.368
Vmn2r20	0.0130577	-6.25895	0.059	0.001	0.051	0	5.54e-11	246.04
Vmn2r21	0.0130577	-6.25895	0.059	0.001	0.051	0	5.54e-11	246.04
Cd163	0.373421	-1.42113	4.641	1.733	0.04	0.159	5.48e-05	17.353
Phb2	2.52034	1.33362	40.098	101.06	0.048	0.019	3.07e-07	-51.838
Spsb2	2.65152	1.40682	2.991	7.93	0.351	0.058	0.00227	-7.897
Tpi1	2.41905	1.27444	4.841	11.711	0.187	0.076	0.000248	-12.628
Usp5	2.68027	1.42238	3.776	10.12	0.042	0.077	2.83e-06	-32.462
Mlf2	3.8615	1.94916	4.216	16.28	0.322	0.231	0.000816	-9.837
Ing4	3.66733	1.87473	4.199	15.399	0.251	0.094	0.000154	-13.979
Acrbp	2.28739	1.1937	5.138	11.753	0.176	0.245	0.00226	-7.911
Gapdh	3.4576	1.78977	11.927	41.238	0.059	0.057	7.2e-07	-43.618
Tapbpl	2.14708	1.10238	1.561	3.351	0.189	0.222	0.00277	-7.562
Cd27	2.45649	1.2966	1.813	4.454	0.111	0.173	0.000249	-12.615
Tuba3a	383.141	8.58173	0.001	0.296	0	1.247	0.000165	-13.759
Scnn1a	0.00242128	-8.69002	0.319	0.001	0.284	0	1.32e-07	61.225
Tnfrsf1a	4.8027	2.26385	0.664	3.191	0.641	0.169	0.00442	-6.824
BC035044	0.000904577	-10.1105	0.854	0.001	0.051	0	2.45e-11	397.444
Clec2g	532.539	9.05674	0.001	0.412	0	0.527	2.16e-06	-34.364
Clec12a	3.31024	1.72694	5.214	17.26	0.282	0.054	0.000308	-12.044
Klrk1	2.82563	1.49857	3.48	9.835	0.318	0.072	0.00111	-9.202
Klra5	512.515	9.00145	0.001	0.396	0	0.829	1.88e-05	-21.727
Ybx3	3.49808	1.80656	1.26	4.407	0.267	0.316	0.00142	-8.745
Mansc1	204.222	7.67399	0.001	0.158	0	0.055	3.29e-11	-280.382
Ddx47	2.20948	1.14371	12.316	27.212	0.256	0.017	0.00129	-8.92
Hebp1	2.38463	1.25376	19.142	45.647	0.313	0.04	0.00221	-7.944
Arhgdib	3.25381	1.70213	40.251	130.969	0.044	0.084	1.81e-06	-35.922
Strap	3.2824	1.71475	3.586	11.77	0.174	0.077	4.51e-05	-18.069
Mgst1	3.47394	1.79657	1.332	4.627	0.385	0.455	0.00768	-6.033
Pyroxd1	4.17416	2.06149	1.92	8.013	0.559	0.21	0.00419	-6.906
Gys2	0.00403553	-7.95303	0.192	0.001	0.051	0	2.45e-11	312.635
Cmas	2.00561	1.00404	9.845	19.746	0.066	0.127	0.00015	-14.059
Bcat1	247.847	7.9533	0.001	0.192	0	0.541	4.41e-06	-29.421
Lrmp	2.3975	1.26153	22.598	54.178	0.079	0.048	6.44e-06	-27.15
Med21	2.62388	1.3917	5	13.121	0.196	0.349	0.00404	-6.959
Fam60a	0.247704	-2.01331	1.367	0.339	0.204	0.443	0.00185	8.259
Prpf31	2.67148	1.41764	4.946	13.213	0.219	0.036	0.000236	-12.759
Gp6	331.14	8.3713	0.001	0.256	0	0.055	2.58e-11	-305.859
Dnaaf3	2.56666	1.35989	0.934	2.398	0.319	0.128	0.00226	-7.906
Suv420h2	2.54967	1.35031	7.557	19.267	0.143	0.222	0.000682	-10.218
Isoc2b	2.58424	1.36974	8.691	22.461	0.374	0.08	0.00354	-7.165
Nat14	409.43	8.67747	0.001	0.316	0	0.055	2.45e-11	-317.046
Zfp579	2.63902	1.4	1.384	3.652	0.126	0.156	0.000155	-13.969
Fiz1	0.478036	-1.06481	0.547	0.261	0.28	0.055	0.00294	7.463
Zfp580	1794.41	10.8093	0.001	1.387	0	0.402	2.53e-07	-53.826
U2af2	2.7248	1.44615	13.648	37.188	0.059	0.01	4.21e-07	-48.663
Epn1	4.12861	2.04566	10.686	44.12	0.138	0.174	4.09e-05	-18.453
Zfp787	2.56317	1.35793	0.575	1.474	0.254	0.043	0.000585	-10.554
Zfp444	4.94878	2.30707	2.11	10.44	0.287	0.127	0.00012	-14.712
Olfr1347	0.00299623	-8.38264	0.258	0.001	1.055	0	8.34e-05	15.895
Peg3	0.00645708	-7.2749	0.12	0.001	0.612	0	1.22e-05	23.761
Usp29	0.00666892	-7.22833	0.116	0.001	0.051	0	3.26e-11	284.147
Zfp418	0.0024961	-8.64611	0.31	0.001	0.051	0	2.45e-11	339.88
Gm3912	0.402231	-1.3139	0.585	0.235	0.201	0.056	0.000249	12.614
Zscan4c	0.00755053	-7.04921	0.102	0.001	1.278	0	0.00047	11.03
Gm6909	472.009	8.88267	0.001	0.365	0	0.865	2.43e-05	-20.546
Zscan4d	0.00341134	-8.19545	0.227	0.001	0.388	0	8.42e-07	42.239
Vmn1r78	0.00240054	-8.70243	0.322	0.001	0.051	0	2.45e-11	342.094
Vmn2r53	0.00250458	-8.64122	0.309	0.001	0.292	0	1.59e-07	59.154
Zfp128	295.818	8.20857	0.001	0.229	0	1.104	0.000114	-14.867
Zfp446	314.716	8.2979	0.001	0.243	0	0.726	1.46e-05	-22.87
Ube2m	4.35972	2.12424	14.183	61.834	0.153	0.015	6.01e-06	-27.547
LOC105242851	1141.5	10.1567	0.001	0.882	0	0.527	1.3e-06	-38.538
Obox3	0.00108002	-9.85473	0.716	0.001	0.538	0	1.64e-06	36.631
Sepw1	2.04761	1.03394	404.547	828.354	0.069	0.033	6.62e-06	-27.003
Napa	3.66585	1.87415	2.761	10.12	0.175	0.156	8.09e-05	-15.988
Arhgap35	0.240364	-2.0567	0.756	0.182	0.131	0.3	0.000253	12.571
Prkd2	2.70251	1.4343	12.551	33.919	0.256	0.026	0.000447	-11.157
Ppp5c	3.03165	1.6001	3.232	9.798	0.075	0.237	0.000227	-12.875
LOC105243765	0.00149742	-9.3833	0.516	0.001	0.624	0	4e-06	30.073
Irf2bp1	2.64699	1.40435	2.286	6.05	0.307	0.219	0.00296	-7.455
Qpctl	3.69356	1.88501	0.443	1.635	0.541	0.26	0.00645	-6.276
Eml2	2.18646	1.1286	3.939	8.613	0.296	0.101	0.00343	-7.215
Trappc6a	2.01577	1.01133	28.976	58.409	0.139	0.018	0.000133	-14.416
Gemin7	3.85913	1.94828	10.314	39.802	0.352	0.185	0.000832	-9.796
Relb	3.87515	1.95425	5.982	23.18	0.23	0.034	6.34e-05	-16.829
Clptm1	3.78326	1.91963	2.582	9.767	0.291	0.198	0.000496	-10.907
Bcl3	5.06659	2.34101	1.592	8.067	0.531	0.216	0.00196	-8.163
Gm4498	0.00704107	-7.14999	0.11	0.001	0.051	0	3.29e-11	281.067
Vmn1r118	0.00704107	-7.14999	0.11	0.001	0.051	0	3.29e-11	281.067
Gm8453	0.00704107	-7.14999	0.11	0.001	0.051	0	3.29e-11	281.067
Zfp235	317.1	8.3088	0.001	0.245	0	0.619	6.74e-06	-26.862
Zfp109	0.00493295	-7.66333	0.157	0.001	0.051	0	2.65e-11	301.247
Zfp93	185.538	7.53557	0.001	0.143	0	0.628	1.17e-05	-23.985
Plaur	2.15188	1.1056	27.55	59.283	0.131	0.161	0.00055	-10.686
Ethe1	2.25722	1.17455	20.848	47.058	0.096	0.048	1.78e-05	-21.955
Cd177	2.63813	1.39952	2.563	6.763	0.151	0.117	0.000122	-14.67
Cd79a	2.93845	1.55505	276.624	812.847	0.039	0.011	3.91e-08	-77.132
Arhgef1	2.09187	1.06479	94.07	196.782	0.032	0.013	1.23e-07	-62.039
Atp1a3	2.63267	1.39653	0.5	1.316	0.354	0.25	0.00575	-6.439
Zfp574	2.3556	1.2361	2.5	5.888	0.308	0.036	0.00218	-7.969
Gsk3a	2.08803	1.06214	6.641	13.867	0.192	0.114	0.00095	-9.526
Atp5sl	3.02881	1.59875	1.92	5.814	0.292	0.233	0.00157	-8.562
Tgfb1	2.05896	1.04192	74.009	152.381	0.056	0.04	3.96e-06	-30.157
Egln2	2.2237	1.15296	10.755	23.917	0.112	0.199	0.000711	-10.122
Rab4b	4.31781	2.1103	19.481	84.114	0.108	0.053	2e-06	-35.018
Snrpa	2.09008	1.06356	37.027	77.39	0.122	0.093	0.000162	-13.823
Blvrb	2.01484	1.01067	65.371	131.712	0.054	0.054	7.32e-06	-26.434
Sertad3	1567.84	10.6146	0.001	1.212	0	0.319	8.56e-08	-66.618
Hipk4	171.286	7.42026	0.001	0.132	0	0.055	3.64e-11	-271.112
Zfp59	134.676	7.07334	0.001	0.104	0	0.055	4.38e-11	-258.436
Zfp850	3.95336	1.98308	0.149	0.589	0.046	0.293	0.000191	-13.355
Sycn	2.90914	1.54059	6.31	18.356	0.204	0.106	0.000188	-13.395
Nccrp1	580.493	9.18113	0.001	0.449	0	1.206	0.000102	-15.232
Pak4	2.50943	1.32736	0.165	0.415	0.051	0.375	0.00391	-7.008
Hnrnpl	3.15982	1.65984	42.849	135.395	0.097	0.029	2.71e-06	-32.747
Ech1	2.70763	1.43703	11.822	32.009	0.337	0.125	0.00215	-7.999
Spred3	208.517	7.70402	0.001	0.161	0	0.055	3.29e-11	-281.479
Yif1b	2.0891	1.06288	20.384	42.585	0.233	0.161	0.00286	-7.512
Sipa1l3	0.323866	-1.62653	0.596	0.193	0.039	0.245	0.000208	13.108
Zfp566	3.59905	1.84762	0.761	2.739	0.421	0.192	0.00217	-7.984
Capns1	6.76186	2.75742	3.826	25.868	0.204	0.051	7.53e-06	-26.265
Sdhaf1	4.9019	2.29334	2.236	10.961	0.536	0.435	0.005	-6.646
Lrfn3	0.00479343	-7.70473	0.161	0.001	0.051	0	2.61e-11	302.874
Tyrobp	2.65487	1.40864	76.907	204.177	0.038	0.063	1.33e-06	-38.34
Nfkbid	2.82229	1.49687	4.739	13.376	0.14	0.092	4.81e-05	-17.834
Proser3	3.044	1.60597	0.832	2.532	0.345	0.237	0.00258	-7.677
U2af1l4	3.07782	1.62191	8.779	27.021	0.166	0.095	6.1e-05	-16.963
Zbtb32	2.05324	1.0379	2.669	5.481	0.118	0.055	8.16e-05	-15.962
Haus5	2.1398	1.09748	4.342	9.29	0.311	0.112	0.00505	-6.631
Ffar2	2.42565	1.27837	3.36	8.149	0.051	0.054	2.12e-06	-34.593
Usf2	2.92455	1.54821	5.207	15.227	0.166	0.336	0.00186	-8.251
Fxyd5	2.15237	1.10593	91.236	196.373	0.138	0.027	8.7e-05	-15.75
Scn1b	2.66917	1.41639	0.462	1.232	0.051	0.373	0.00283	-7.527
Gpi1	2.54497	1.34765	57.609	146.614	0.038	0.081	3.96e-06	-30.144
Pepd	2.53859	1.34403	6.462	16.405	0.126	0.022	2.18e-05	-21.053
Gm21115	0.00656708	-7.25053	0.118	0.001	0.051	0	3.23e-11	285.019
Gm5591	0.0113348	-6.4631	0.068	0.001	0.194	0	8.64e-08	66.48
Gm1988	0.00753246	-7.05266	0.103	0.001	0.874	0	7.76e-05	16.133
Gm6866	0.00462741	-7.75558	0.167	0.001	0.531	0	4.58e-06	29.187
AI987944	295.948	8.2092	0.001	0.229	0	0.628	7.69e-06	-26.129
Gm5595	0.00196398	-8.99201	0.394	0.001	0.051	0	2.45e-11	353.477
Siglecg	2.48303	1.3121	28.44	70.616	0.058	0.046	1.93e-06	-35.4
Gm2511	0.00151256	-9.36879	0.511	0.001	0.107	0	3.79e-10	175.401
Zfp719	119.637	6.90252	0.001	0.092	0	0.055	4.95e-11	-252.195
Emc10	2.63294	1.39668	5.157	13.577	0.11	0.074	2.16e-05	-21.096
Nr1h2	2.40043	1.26329	6.441	15.46	0.212	0.073	0.000429	-11.254
Vrk3	2.23069	1.15749	17.801	39.709	0.033	0.032	3.64e-07	-50.022
Nup62	2.73437	1.45121	1.329	3.634	0.194	0.101	0.000199	-13.234
Fuz	4.0426	2.01528	3.398	13.736	0.154	0.12	2.4e-05	-20.643
Ap2a1	2.10687	1.0751	4.859	10.238	0.12	0.104	0.000179	-13.534
Rras	2.32049	1.21443	6.2	14.386	0.151	0.186	0.000708	-10.132
Cd37	3.32278	1.73239	72.784	241.845	0.096	0.031	2.15e-06	-34.414
1700039E15Rik	0.00473808	-7.72148	0.163	0.001	0.157	0	1.05e-08	98.346
Ruvbl2	2.06307	1.04479	15.473	31.923	0.266	0.012	0.00234	-7.852
Nucb1	2.2325	1.15866	2.246	5.015	0.358	0.17	0.00881	-5.853
Hsd17b14	579.44	9.17852	0.001	0.448	0	0.627	4.53e-06	-29.255
Bcat2	2.56463	1.35875	22.098	56.674	0.167	0.021	7.63e-05	-16.189
Dbp	2.32065	1.21453	8.051	18.683	0.229	0.161	0.00148	-8.67
Grwd1	4.71771	2.23809	0.985	4.648	0.47	0.063	0.00099	-9.443
Kdelr1	2.47198	1.30567	6.74	16.66	0.397	0.07	0.00559	-6.478
Nomo1	2.25401	1.1725	0.924	2.083	0.222	0.175	0.00182	-8.293
LOC105247254	0.327266	-1.61146	119.614	39.146	0.117	0.059	1.04e-05	24.598
Gabrg3	0.00357787	-8.12668	0.216	0.001	0.051	0	2.45e-11	319.461
Ube3a	0.357711	-1.48313	5.908	2.113	0.283	0.347	0.00507	6.624
Gm9801	301.705	8.23699	0.001	0.233	0	0.306	2.53e-07	-53.827
Magel2	0.00694652	-7.16949	0.111	0.001	0.531	0	6.63e-06	26.981
Tjp1	0.202995	-2.30048	0.18	0.037	0.253	0.062	5.03e-05	17.666
Vimp	3.7063	1.88998	5.988	22.193	0.353	0.089	0.000636	-10.376
Mef2a	0.481941	-1.05307	0.623	0.3	0.061	0.337	0.00704	6.153
Ttc23	564.249	9.14019	0.001	0.436	0	0.628	4.65e-06	-29.093
Chd2	0.441034	-1.18104	18.179	8.017	0.03	0.057	1.69e-06	36.4
Akap13	0.46187	-1.11444	9.627	4.446	0.035	0.112	3.59e-05	18.952
Mfge8	2.57718	1.36579	1.744	4.495	0.441	0.146	0.00862	-5.882
Idh2	3.31985	1.73112	4.289	14.24	0.08	0.032	1.11e-06	-39.959
Unc45a	2.38317	1.25288	5.287	12.599	0.055	0.081	8.63e-06	-25.539
Zscan2	2.06913	1.04902	1.844	3.816	0.164	0.116	0.000613	-10.457
Whamm	4.0022	2.00079	1.604	6.421	0.103	0.292	0.000222	-12.931
Homer2	0.00248637	-8.65174	0.311	0.001	0.114	0	8.69e-10	152.063
Btbd1	2.63978	1.40042	4.186	11.049	0.054	0.039	8.58e-07	-42.08
Hdgfrp3	0.00155194	-9.33171	0.498	0.001	0.051	0	2.45e-11	366.831
Mex3b	0.00180086	-9.1171	0.429	0.001	0.385	0	4.71e-07	47.407
Zfand6	3.29746	1.72135	2.382	7.854	0.154	0.387	0.00185	-8.266
Sytl2	0.421073	-1.24786	0.465	0.196	0.221	0.077	0.000557	10.659
Ints4	3.60228	1.84891	2.247	8.094	0.358	0.051	0.000683	-10.213
Clns1a	2.41187	1.27015	2.186	5.273	0.096	0.335	0.00327	-7.293
Gm8149	0.284528	-1.81336	0.326	0.093	0.097	0.266	0.000231	12.822
Pold3	3.24477	1.69812	2.64	8.565	0.157	0.231	0.000296	-12.152
Ucp2	3.78415	1.91997	67.492	255.399	0.121	0.03	3.61e-06	-30.802
Coa4	3585.03	11.8078	0.001	2.771	0	0.195	3.34e-09	-120.986
Arap1	2.0907	1.06399	14.412	30.131	0.044	0.023	7.39e-07	-43.354
Pde2a	0.446627	-1.16286	1.189	0.531	0.338	0.15	0.00634	6.299
Tomt	609.039	9.25039	0.001	0.471	0	0.685	6.63e-06	-26.993
Rhog	3.63751	1.86295	13.015	47.341	0.054	0.047	2.99e-07	-52.119
Trim21	0.384021	-1.38074	3.157	1.212	0.166	0.289	0.00182	8.287
Trim12a	2.01372	1.00986	23.088	46.493	0.11	0.107	0.000205	-13.15
Trim30d	0.315943	-1.66227	2.757	0.871	0.055	0.071	1.56e-06	37.035
Smpd1	2.4434	1.28889	1.578	3.856	0.368	0.071	0.00425	-6.883
Dchs1	0.012473	-6.32505	0.062	0.001	0.717	0	5.06e-05	17.649
Gm4070	0.49577	-1.01226	3.988	1.977	0.145	0.06	0.000221	12.954
Gvin1	0.483312	-1.04897	4.061	1.963	0.169	0.071	0.000395	11.445
Olfr700	0.00242347	-8.68871	0.319	0.001	0.051	0	2.45e-11	341.554
Nlrp10	0.264517	-1.91857	0.367	0.097	0.385	0.055	0.0008	9.877
Lmo1	652.817	9.35053	0.001	0.505	0	0.461	1.04e-06	-40.542
Ipo7	0.482252	-1.05214	6.597	3.181	0.081	0.031	1.09e-05	24.353
Galnt18	175.452	7.45493	0.001	0.136	0	0.966	9.55e-05	-15.435
Micalcl	275.458	8.10569	0.001	0.213	0	0.902	4.62e-05	-17.979
Rras2	2.76922	1.46948	1.437	3.978	0.365	0.11	0.00254	-7.711
Psma1	2.12817	1.08961	22.003	46.827	0.058	0.072	1.24e-05	-23.67
Pde3b	0.402242	-1.31386	3.405	1.37	0.362	0.196	0.006	6.381
Smg1	0.43328	-1.20663	5.772	2.501	0.04	0.051	1.55e-06	37.105
Gm35083	0.00158769	-9.29886	0.487	0.001	0.051	0	2.45e-11	368.044
Gde1	4.00153	2.00055	1.055	4.221	0.287	0.16	0.000293	-12.178
Iqck	167.715	7.38987	0.001	0.13	0	0.055	3.68e-11	-270.001
Gm5601	2.83653	1.50412	1.448	4.109	0.242	0.229	0.00123	-9.019
Tmem159	818.79	9.67735	0.001	0.633	0	0.73	7.22e-06	-26.504
Gm32916	0.0069944	-7.15958	0.11	0.001	0.519	0	5.96e-06	27.6
Uqcrc2	3.20024	1.67818	6.984	22.35	0.153	0.093	3.8e-05	-18.737
Plk1	2.0217	1.01557	3.174	6.416	0.119	0.06	9.97e-05	-15.29
Tnrc6a	0.399279	-1.32453	2.625	1.048	0.084	0.103	2.79e-05	19.97
LOC105243100	0.00280573	-8.47741	0.275	0.001	0.051	0	2.45e-11	333.248
Il21r	2.61751	1.3882	18.886	49.435	0.071	0.038	2.13e-06	-34.517
Cd19	2.67668	1.42045	54.796	146.672	0.019	0.065	8.78e-07	-41.905
Rabep2	2.10295	1.07242	15.19	31.944	0.015	0.046	6.42e-07	-44.645
Mapk3	2.35107	1.23332	3.854	9.061	0.266	0.123	0.0017	-8.413
Ypel3	2.82458	1.49804	31.216	88.172	0.215	0.075	0.000205	-13.157
Aldoa	2.87773	1.52493	55.817	160.628	0.093	0.048	4.69e-06	-29.041
Cdipt	6.00251	2.58557	1.938	11.635	0.434	0.237	0.000614	-10.455
Zg16	4.59626	2.20046	2.691	12.369	0.141	0.042	4.08e-06	-29.918
Mylpf	2.99147	1.58085	2.913	8.715	0.385	0.35	0.00741	-6.083
42614	3.68136	1.88024	72.521	266.975	0.307	0.109	0.000376	-11.555
Sephs2	2.30919	1.20739	1.375	3.175	0.316	0.081	0.00305	-7.404
Zfp689	1310.35	10.3557	0.001	1.013	0	0.679	3.76e-06	-30.509
Phkg2	2.41785	1.27372	25.214	60.964	0.053	0.045	1.58e-06	-36.914
Prss53	201.7	7.65606	0.001	0.156	0	0.833	4.15e-05	-18.389
Kat8	2.23849	1.16253	3.681	8.24	0.141	0.18	0.000698	-10.165
Fus	2.074	1.05242	91.078	188.896	0.273	0.238	0.00906	-5.816
Tgfb1i1	665.146	9.37753	0.001	0.514	0	0.793	1.25e-05	-23.649
Rgs10	2.31057	1.20825	27.479	63.492	0.022	0.029	9.1e-08	-65.744
Cuzd1	366.907	8.51927	0.001	0.284	0	0.435	1.2e-06	-39.188
Ikzf5	0.138426	-2.85281	1.593	0.221	0.373	0.628	0.0024	7.807
Bub3	2.08145	1.05759	22.576	46.991	0.102	0.092	9.76e-05	-15.362
Dock1	0.264517	-1.91857	0.132	0.035	0.292	0.055	0.000224	12.909
Gpr123	0.00441497	-7.82338	0.175	0.001	0.051	0	2.55e-11	307.538
Zfp511	4.26761	2.09343	2.014	8.594	0.051	0.054	2.06e-07	-56.262
Athl1	3.00393	1.58685	0.293	0.879	0.051	0.321	0.000843	-9.771
Ifitm2	2.90601	1.53904	18.236	52.994	0.158	0.143	0.000132	-14.428
Ifitm1	4.07093	2.02536	2.957	12.04	0.441	0.254	0.0022	-7.957
Ifitm3	2.16566	1.11481	81.035	175.494	0.257	0.027	0.00151	-8.63
Ifitm6	3.26337	1.70636	4.765	15.551	0.272	0.081	0.000309	-12.038
Gm10575	171.101	7.4187	0.001	0.132	0	0.055	3.64e-11	-271.055
Cd151	577.932	9.17476	0.001	0.447	0	0.966	3.55e-05	-18.996
Muc6	0.404296	-1.30651	21.698	8.772	0.009	0.097	6.67e-06	26.943
Mob2	5.59477	2.48408	2.111	11.809	0.774	0.133	0.00623	-6.325
Ifitm10	2.09703	1.06835	2.489	5.219	0.163	0.309	0.0072	-6.122
Ctsd	3.14736	1.65414	8.199	25.804	0.218	0.093	0.000155	-13.964
Lsp1	3.5755	1.83814	38.438	137.434	0.134	0.094	1.61e-05	-22.416
Tnnt3	2.25066	1.17035	0.873	1.964	0.254	0.074	0.00134	-8.857
Ascl2	766.994	9.58307	0.001	0.593	0	0.246	3.73e-08	-77.784
Tspan32	4.97039	2.31336	2.411	11.985	0.199	0.078	1.91e-05	-21.643
Cd81	2.37078	1.24536	8.942	21.2	0.108	0.047	2.16e-05	-21.098
Cdkn1c	241.278	7.91455	0.001	0.186	0	0.041	2.45e-11	-381.506
Dhcr7	0.00348128	-8.16617	0.222	0.001	0.051	0	2.45e-11	321.013
Retn	736.973	9.52547	0.001	0.57	0	0.055	2.45e-11	-348.029
Clec4g	909.255	9.82854	0.001	0.703	0	0.24	2.81e-08	-81.978
Cd209b	5.68299	2.50665	0.259	1.474	0.819	0.11	0.00748	-6.07
Tgfbr3l	2.66711	1.41528	2.944	7.852	0.176	0.234	0.00088	-9.681
Timm44	2.49523	1.31917	7.677	19.157	0.2	0.056	0.000239	-12.731
Cers4	2.38342	1.25304	5.067	12.077	0.322	0.053	0.00257	-7.686
Carkd	2.41279	1.27071	5.072	12.238	0.314	0.031	0.00208	-8.051
Tex29	0.00150913	-9.37207	0.512	0.001	0.051	0	2.45e-11	368.418
A230072I06Rik	0.00854817	-6.87017	0.09	0.001	0.869	0	8.54e-05	15.812
Fbxo25	800.161	9.64415	0.001	0.618	0	0.285	7.88e-08	-67.644
Gm21119	0.276837	-1.85289	0.339	0.094	0.184	0.337	0.000895	9.649
Slc25a15	0.00163257	-9.25864	0.473	0.001	0.531	0	2.05e-06	34.844
Agpat6	2.49108	1.31677	2.872	7.153	0.089	0.064	1.18e-05	-23.942
Golga7	2.19222	1.13239	2.553	5.596	0.194	0.31	0.00687	-6.187
Ido1	623.176	9.2835	0.001	0.482	0	0.055	2.45e-11	-339.188
Tm2d2	3.03024	1.59943	2.472	7.491	0.172	0.023	4.11e-05	-18.437
Hgsnat	2.93755	1.55461	0.377	1.107	0.345	0.323	0.00522	-6.582
Fnta	2.33194	1.22153	2.153	5.021	0.414	0.035	0.00867	-5.874
Chrna6	0.00378429	-8.04576	0.204	0.001	0.051	0	2.45e-11	316.28
Mak16	0.401183	-1.31767	22.944	9.205	0.044	0.053	1.35e-06	38.252
Triml2	0.00212938	-8.87535	0.363	0.001	0.531	0	2.45e-06	33.401
Fam149a	650.904	9.3463	0.001	0.503	0	0.467	1.1e-06	-40.061
Rwdd4a	4.07093	2.02536	1.558	6.343	0.381	0.191	0.000961	-9.505
LOC105244983	0.125205	-2.99764	3.086	0.386	0.117	0.731	0.00203	8.099
Galnt7	0.244895	-2.02977	1.184	0.29	0.126	0.404	0.000922	9.587
Palld	0.00521462	-7.58322	0.148	0.001	0.543	0	5.6e-06	27.954
42430	0.434346	-1.20308	4.606	2	0.273	0.161	0.00272	7.591
Psd3	0.286173	-1.80504	0.49	0.14	0.159	0.17	9.36e-05	15.506
Zfp963	0.00293569	-8.41208	0.263	0.001	0.051	0	2.45e-11	330.68
Lpar2	485.684	8.92388	0.001	0.375	0	0.055	2.45e-11	-326.048
2310045N01Rik	2.67695	1.42059	9.129	24.439	0.23	0.065	0.000332	-11.863
Mef2b	2.13684	1.09548	11.508	24.591	0.281	0.114	0.00342	-7.221
LOC100503831	0.479972	-1.05898	0.851	0.408	0.051	0.314	0.00495	6.659
Uba52	2.10328	1.07264	1778.64	3740.98	0.013	0.028	6.92e-08	-69.607
Isyna1	2.93007	1.55094	9.616	28.177	0.098	0.03	3.96e-06	-30.171
Ssbp4	2.12591	1.08808	10.528	22.382	0.205	0.046	0.000636	-10.376
Jund	3.05464	1.611	200.509	612.485	0.02	0.012	1.62e-09	-136.85
Gm16486	0.357678	-1.48327	1.054	0.377	0.224	0.29	0.00202	8.103
Mpv17l2	3.39384	1.76292	5.674	19.258	0.436	0.105	0.00233	-7.857
Ifi30	2.63984	1.40045	107.365	283.428	0.058	0.051	1.78e-06	-36.054
Il12rb1	2.8395	1.50564	0.789	2.24	0.282	0.163	0.0011	-9.23
Kcnn1	122.595	6.93776	0.001	0.095	0	0.527	7.46e-06	-26.324
Map1s	2.67175	1.41779	3.817	10.198	0.041	0.057	1.04e-06	-40.595
Nr2f6	2.66588	1.41461	2.992	7.976	0.42	0.172	0.00662	-6.238
Babam1	2.08849	1.06246	29.693	62.013	0.125	0.14	0.00041	-11.356
Abhd8	3.10662	1.63534	2.168	6.734	0.243	0.014	0.000185	-13.442
Mrpl34	2.96227	1.5667	13.004	38.522	0.543	0.033	0.00945	-5.759
Gtpbp3	3.27574	1.71182	0.712	2.331	0.494	0.263	0.00722	-6.119
Mvb12a	2.27743	1.18741	27.496	62.621	0.112	0.019	2.29e-05	-20.857
Zfp617	0.487599	-1.03623	1.849	0.901	0.098	0.14	0.000298	12.135
Tpm4	0.418766	-1.25578	33.583	14.063	0.06	0.119	3.62e-05	18.919
Klf2	2.34391	1.22892	122.986	288.268	0.046	0.039	1.02e-06	-40.787
Hmgxb4	0.264517	-1.91857	0.456	0.121	0.385	0.055	0.0008	9.877
Hmox1	2.30738	1.20626	11.281	26.03	0.118	0.071	5.26e-05	-17.51
Mcm5	2.78153	1.47588	3.563	9.91	0.186	0.248	0.000948	-9.531
Anapc10	2.3491	1.23211	2.711	6.369	0.322	0.189	0.00517	-6.594
Il15	4.04849	2.01739	0.625	2.532	0.056	0.321	0.000271	-12.384
Rnf150	218.519	7.77161	0.001	0.169	0	0.055	3.26e-11	-283.949
Tbc1d9	0.356435	-1.48829	1.188	0.423	0.271	0.288	0.00282	7.535
Cc2d1a	2.63196	1.39614	1.33	3.501	0.34	0.105	0.00234	-7.848
Ccdc130	3.70813	1.89069	2.879	10.676	0.596	0.15	0.00703	-6.156
Nacc1	0.00224826	-8.79698	0.344	0.001	0.869	0	2.6e-05	20.246
Lyl1	2.38123	1.25171	29.324	69.826	0.078	0.022	3.63e-06	-30.736
Nfix	0.00391318	-7.99744	0.198	0.001	0.051	0	2.45e-11	314.381
Junb	2.1523	1.10588	222.605	479.113	0.018	0.01	6.93e-09	-106.236
Asna1	4.48172	2.16405	3.494	15.659	0.256	0.014	6.28e-05	-16.862
Man2b1	2.65865	1.4107	15.97	42.458	0.114	0.055	1.63e-05	-22.343
Siah1a	3.11348	1.63853	1.072	3.338	0.369	0.324	0.00492	-6.667
Papd5	0.489614	-1.03028	1.789	0.876	0.089	0.046	2.48e-05	20.448
Cyld	0.470951	-1.08635	18.516	8.72	0.058	0.05	5.14e-06	28.474
Sall1	0.0041323	-7.91884	0.187	0.001	0.385	0	9.65e-07	41.176
Tox3	0.00305696	-8.35369	0.253	0.001	0.625	0	6.89e-06	26.748
Chd9	0.313963	-1.67133	2.082	0.654	0.129	0.294	0.000625	10.413
Rbl2	0.483854	-1.04736	1.013	0.49	0.162	0.247	0.00371	7.094
Lpcat2	3.77173	1.91523	1.276	4.814	0.224	0.199	0.000234	-12.785
Ces1d	449.215	8.81126	0.001	0.347	0	0.055	2.45e-11	-321.934
Nudt21	2.2887	1.19453	19.42	44.445	0.191	0.037	0.000285	-12.256
Herpud1	2.88895	1.53055	4.884	14.11	0.211	0.072	0.000167	-13.724
Ciapin1	3.18194	1.66991	2.958	9.413	0.283	0.103	0.000462	-11.074
Polr2c	3.12187	1.64241	8.187	25.559	0.153	0.017	2.09e-05	-21.271
Ccdc102a	6.18068	2.62777	0.498	3.08	0.334	0.135	0.000126	-14.569
Gpr114	0.36649	-1.44815	0.734	0.269	0.18	0.261	0.00115	9.139
Gins3	0.00165897	-9.2355	0.466	0.001	0.051	0	2.45e-11	363.049
Setd6	2.14424	1.10047	4.249	9.112	0.367	0.065	0.00845	-5.909
Rrad	3.02575	1.59729	4.511	13.649	0.039	0.027	7.68e-08	-68.052
Fam96b	2.19759	1.13592	18.989	41.73	0.239	0.085	0.00126	-8.958
B3gnt9	0.00144604	-9.43367	0.534	0.001	1.302	0	0.000129	14.491
Tradd	2.72074	1.444	6.823	18.562	0.096	0.1	2.29e-05	-20.839
E2f4	2.48586	1.31375	2.26	5.618	0.156	0.149	0.000293	-12.178
Fhod1	2.01197	1.00861	5.433	10.932	0.048	0.08	1.89e-05	-21.686
Atp6v0d1	3.73836	1.90241	5.632	21.053	0.166	0.047	1.73e-05	-22.075
Thap11	2.80075	1.48581	1.3	3.642	0.323	0.227	0.00284	-7.522
Nutf2	4.52425	2.17768	0.813	3.68	0.702	0.066	0.00694	-6.173
Ctrl	3.63689	1.86271	5.138	18.688	0.385	0.055	0.000922	-9.587
Has3	0.0025229	-8.6307	0.306	0.001	0.464	0	1.54e-06	37.169
Vps4a	2.24961	1.16967	4.235	9.527	0.304	0.113	0.00341	-7.226
Pdf	2.12789	1.08942	3.261	6.939	0.159	0.336	0.0088	-5.855
Nfat5	0.308045	-1.69879	1.589	0.49	0.138	0.413	0.00241	7.799
Nob1	3.91529	1.96912	2.078	8.135	0.416	0.329	0.00301	-7.426
Txnl4b	799.049	9.64214	0.001	0.618	0	0.527	1.65e-06	-36.586
Atxn1l	0.144433	-2.79153	1.318	0.19	0.127	0.055	1.06e-06	40.365
Il34	366.171	8.51637	0.001	0.283	0	0.093	2.9e-10	-183.671
Aars	3.44113	1.78288	3.742	12.877	0.105	0.14	2.53e-05	-20.368
LOC102639870	0.00151248	-9.36887	0.511	0.001	0.962	0	3.14e-05	19.485
Znrf1	2.78675	1.47858	3.772	10.512	0.186	0.328	0.00234	-7.847
Ctrb1	2.65375	1.40803	34.704	92.095	0.11	0.029	9.98e-06	-24.797
Kars	2.75295	1.46098	12.911	35.543	0.105	0.035	7.47e-06	-26.315
Gm9564	1475.55	10.527	0.001	1.14	0	0.597	1.96e-06	-35.245
Nudt7	4.40013	2.13754	1.522	6.697	0.359	0.217	0.000688	-10.196
Plcg2	2.0363	1.02595	4.515	9.193	0.258	0.11	0.00323	-7.313
Hsbp1	2.48229	1.31167	25.526	63.364	0.117	0.03	1.89e-05	-21.705
Zdhhc7	0.426363	-1.22985	1.218	0.519	0.174	0.321	0.00471	6.731
Emc8	2.09388	1.06618	15.485	32.423	0.112	0.086	0.000106	-15.104
Mthfsd	3.48893	1.80278	0.788	2.749	0.283	0.378	0.00265	-7.634
Snai3	614.559	9.26341	0.001	0.475	0	0.522	1.9e-06	-35.512
Cdt1	4.01296	2.00467	2.417	9.7	0.207	0.037	3.52e-05	-19.036
Cog2	2.92092	1.54642	0.539	1.575	0.213	0.242	0.00092	-9.593
2310022B05Rik	5.44979	2.4462	0.313	1.706	0.051	0.573	0.00162	-8.509
Arv1	4.59525	2.20014	0.997	4.58	0.528	0.268	0.003	-7.43
2810004N23Rik	2.08907	1.06286	4.471	9.34	0.077	0.116	0.000102	-15.233
Sprtn	0.146037	-2.7756	1.198	0.175	0.309	0.771	0.00487	6.683
Pcnxl2	47.4163	5.56731	0.001	0.037	0	0.055	1.62e-10	-203.411
Gm29688	669.094	9.38607	0.001	0.517	0	0.055	2.45e-11	-342.935
Gucy1a2	213.849	7.74045	0.001	0.165	0	0.865	4.72e-05	-17.904
Casp4	2.44887	1.29212	8.176	20.022	0.248	0.121	0.00103	-9.366
Dync2h1	0.435162	-1.20037	0.701	0.305	0.207	0.283	0.00436	6.846
Mmp7	316.239	8.30487	0.001	0.244	0	0.055	2.6e-11	-303.432
Trpc6	171.957	7.42591	0.001	0.133	0	1.057	0.00015	-14.051
Izumo1r	2.88807	1.53011	16.153	46.65	0.122	0.078	2.12e-05	-21.208
Smco4	2.6622	1.41262	2.359	6.279	0.449	0.132	0.00764	-6.04
Pin1	3.05202	1.60977	7.01	21.393	0.389	0.282	0.00479	-6.705
A230050P20Rik	4.56891	2.19185	2.423	11.071	0.168	0.238	0.000108	-15.054
Mrpl4	2.37141	1.24574	16.517	39.168	0.081	0.051	7.96e-06	-25.95
Keap1	2.65422	1.40829	1.103	2.927	0.425	0.202	0.00794	-5.989
Cdkn2d	4.99185	2.31957	4.968	24.8	0.222	0.199	9.17e-05	-15.574
Kank2	0.00456254	-7.77595	0.169	0.001	0.624	0	9.75e-06	24.922
Ccdc159	306.123	8.25797	0.001	0.237	0	0.535	3.56e-06	-30.875
Prkcsh	2.15831	1.1099	27.147	58.591	0.119	0.017	4.11e-05	-18.429
Zfp653	3.85586	1.94705	1.462	5.638	0.672	0.043	0.00932	-5.779
Elof1	7.0894	2.82566	1.702	12.066	0.583	0.256	0.00132	-8.879
Acp5	3.06754	1.61708	21.383	65.593	0.059	0.048	8.17e-07	-42.482
Rp9	2.11737	1.08227	16.934	35.856	0.207	0.116	0.00116	-9.119
42620	0.349276	-1.51756	16.109	5.626	0.037	0.095	4.13e-06	29.835
Igsf9b	0.00750174	-7.05856	0.103	0.001	0.974	0	0.000129	14.497
St14	3.12277	1.64283	1.381	4.311	0.35	0.217	0.00217	-7.981
Aplp2	0.346364	-1.52964	4.667	1.616	0.235	0.373	0.0041	6.937
Nfrkb	0.3307	-1.5964	1.369	0.453	0.133	0.396	0.00264	7.642
Srpr	0.457692	-1.12755	3.481	1.593	0.319	0.075	0.00424	6.889
Olfr888	0.00242338	-8.68877	0.319	0.001	0.051	0	2.45e-11	341.557
Cbl	0.339695	-1.55769	2.89	0.982	0.139	0.266	0.000632	10.387
Vps11	2.29043	1.19562	6.208	14.22	0.151	0.061	0.000121	-14.694
Hyou1	0.384696	-1.37821	1.836	0.706	0.125	0.38	0.00424	6.888
Slc37a4	2.68341	1.42407	2.704	7.256	0.25	0.061	0.000466	-11.051
Ddx6	0.415088	-1.26851	7.327	3.041	0.204	0.138	0.000652	10.316
Kmt2a	0.377383	-1.4059	2.801	1.057	0.196	0.049	0.000157	13.919
Cd3g	2.37473	1.24777	48.398	114.933	0.191	0.054	0.000255	-12.554
Dscaml1	45.7074	5.51436	0.001	0.035	0	0.055	1.71e-10	-201.476
Zpr1	2.47818	1.30928	7.247	17.96	0.102	0.048	1.33e-05	-23.307
Rexo2	2.29867	1.2008	21.459	49.327	0.195	0.102	0.000496	-10.909
Htr3b	0.00334852	-8.22226	0.231	0.001	0.051	0	2.45e-11	323.218
Timm8b	2.01457	1.01047	18.645	37.561	0.076	0.051	1.73e-05	-22.065
Rdx	0.492431	-1.02201	9.703	4.778	0.085	0.257	0.00278	7.556
AI593442	0.000909152	-10.1032	0.85	0.001	0.515	0	1.2e-06	39.216
Kdelc2	291.259	8.18616	0.001	0.225	0	0.966	6.12e-05	-16.949
Atm	0.442251	-1.17706	2.03	0.898	0.229	0.027	0.000688	10.197
Idh3a	3.33968	1.73971	0.954	3.187	0.287	0.302	0.00176	-8.352
Wdr61	4.24737	2.08657	3.11	13.211	0.197	0.284	0.000307	-12.061
Psma4	2.25591	1.17371	28.614	64.55	0.07	0.021	2.97e-06	-32.101
Peak1	0.256762	-1.9615	0.735	0.189	0.454	0.055	0.00155	8.586
Trcg1	0.00180441	-9.11425	0.428	0.001	0.678	0	6.72e-06	26.881
Csk	2.37795	1.24972	45.196	107.474	0.078	0.055	7.65e-06	-26.171
Cyp11a1	2.20173	1.13864	1.081	2.38	0.303	0.135	0.00429	-6.872
Islr	195.749	7.61286	0.001	0.151	0	0.055	3.29e-11	-278.148
Bbs4	441.576	8.78652	0.001	0.341	0	1.508	0.00036	-11.654
Pkm	2.79176	1.48118	24.925	69.585	0.122	0.065	2.04e-05	-21.385
Senp8	755.083	9.56049	0.001	0.584	0	0.055	2.45e-11	-349.308
Myo9a	0.448043	-1.15829	0.757	0.339	0.05	0.024	8.85e-07	41.832
LOC105245011	0.32294	-1.63066	35.056	11.321	0.292	0.323	0.00288	7.495
Map2k5	2.08782	1.062	3.722	7.77	0.148	0.192	0.00141	-8.764
Zwilch	2.36788	1.2436	0.975	2.308	0.231	0.316	0.0061	-6.358
Rasl12	0.152177	-2.71618	0.654	0.1	0.305	0.055	5.25e-05	17.516
Plekho2	0.396276	-1.33542	4.544	1.801	0.182	0.265	0.00182	8.298
Oaz2	3.3164	1.72962	0.857	2.843	0.461	0.296	0.00629	-6.312
Zfp609	0.376071	-1.41092	1.344	0.505	0.3	0.21	0.00255	7.701
Ppib	3.03949	1.60383	56.605	172.051	0.136	0.032	1.45e-05	-22.901
Snx1	2.38835	1.25601	2.514	6.004	0.119	0.078	5.03e-05	-17.664
Dapk2	2.65277	1.4075	1.128	2.992	0.374	0.155	0.00408	-6.947
Usp3	2.62319	1.39132	5.993	15.72	0.255	0.074	0.000609	-10.472
Anxa2	2.00752	1.00542	45.734	91.811	0.237	0.123	0.00281	-7.538
Ccnb2	2.02279	1.01635	5.912	11.959	0.251	0.148	0.00397	-6.988
Cgnl1	0.0034066	-8.19745	0.227	0.001	1.232	0	0.000194	13.312
Nedd4	0.46507	-1.10448	1.922	0.894	0.244	0.294	0.00932	5.779
Rsl24d1	5.81449	2.53965	2.101	12.218	0.407	0.455	0.0018	-8.317
Tmod2	240.773	7.91153	0.001	0.186	0	0.055	3.08e-11	-289.061
Gclc	0.464143	-1.10736	0.576	0.267	0.235	0.226	0.00451	6.794
Phip	0.487572	-1.03631	8.753	4.268	0.019	0.135	0.000102	15.215
Hmgn3	2.37567	1.24833	9.076	21.562	0.102	0.066	2.41e-05	-20.608
Bckdhb	3.7524	1.90781	3.627	13.611	0.304	0.361	0.00204	-8.089
Pgm3	2.02037	1.01462	1.289	2.604	0.125	0.035	9.03e-05	-15.622
Mthfs	2.62003	1.38958	5.962	15.622	0.323	0.28	0.00549	-6.506
Tmed3	2.97957	1.57511	3.952	11.774	0.24	0.064	0.000244	-12.675
Ctsh	3.05713	1.61218	18.94	57.903	0.13	0.023	1.06e-05	-24.481
Plscr1	3.34167	1.74057	2.522	8.427	0.21	0.191	0.000287	-12.236
Plod2	113.251	6.82338	0.001	0.088	0	0.055	5.21e-11	-249.304
Paqr9	0.323966	-1.62609	0.538	0.174	0.051	0.055	7.24e-07	43.518
1700065D16Rik	816.583	9.67346	0.001	0.631	0	0.401	4.38e-07	-48.21
Gm16010	0.00938264	-6.73579	0.082	0.001	0.051	0	3.96e-11	264.785
Nmnat3	927.541	9.85727	0.001	0.717	0	0.48	9.76e-07	-41.091
Gm33700	0.00149145	-9.38907	0.518	0.001	0.49	0	1.33e-06	38.356
Esyt3	0.00510998	-7.61247	0.151	0.001	0.492	0	3.54e-06	30.919
Msl2	2514.49	11.296	0.001	1.943	0	0.527	7.83e-07	-42.861
Trf	2.18594	1.12825	12.295	26.877	0.033	0.023	2.12e-07	-55.94
Nphp3	0.323966	-1.62609	0.152	0.049	0.051	0.055	7.24e-07	43.518
Mrpl3	2.36547	1.24213	3.857	9.122	0.247	0.083	0.000948	-9.531
Nek11	0.004432	-7.81783	0.174	0.001	0.051	0	2.55e-11	307.32
Glyctk	521.404	9.02626	0.001	0.403	0	0.168	6.56e-09	-107.366
Ppm1m	3.11668	1.64001	8.025	25.011	0.154	0.133	7.73e-05	-16.145
Twf2	2.09611	1.06771	29.14	61.081	0.186	0.089	0.000641	-10.355
Acy1	2.02724	1.01951	7.346	14.893	0.097	0.042	3.32e-05	-19.27
Abhd14a	2.41573	1.27246	3.141	7.589	0.303	0.232	0.00493	-6.665
Iqcf5	568.805	9.15179	0.001	0.44	0	0.055	2.45e-11	-334.376
Rad54l2	0.367941	-1.44245	1.046	0.385	0.185	0.435	0.00729	6.105
Manf	2.4501	1.29284	86.904	212.923	0.03	0.029	1.21e-07	-62.25
Tmem115	3.20676	1.68112	0.288	0.924	0.051	0.207	8.66e-05	-15.77
Cyb561d2	2.62757	1.39373	3.58	9.406	0.324	0.148	0.00236	-7.83
Nat6	2.06884	1.04882	4.147	8.58	0.175	0.205	0.00244	-7.774
Ifrd2	2.27484	1.18576	2.17	4.936	0.136	0.089	0.000124	-14.628
Gnai2	2.34351	1.22867	8.351	19.571	0.18	0.087	0.000283	-12.276
Rbm5	2.36885	1.24418	14.329	33.943	0.037	0.079	4.99e-06	-28.659
Traip	3.9648	1.98725	0.361	1.432	0.467	0.507	0.00941	-5.765
Usp4	2.00802	1.00578	5.418	10.879	0.07	0.109	9.33e-05	-15.519
P4htm	2.83102	1.50132	0.499	1.412	0.051	0.319	0.00107	-9.283
Shisa5	2.31352	1.21009	18.243	42.205	0.183	0.18	0.000997	-9.432
Ptpn23	2.27728	1.18731	2.907	6.619	0.072	0.072	1.34e-05	-23.265
Kif9	3.67908	1.87934	0.146	0.538	0.538	0.106	0.00433	-6.855
Nradd	2.35228	1.23406	1.999	4.702	0.278	0.103	0.00179	-8.326
Nbeal2	2.3585	1.23787	3.54	8.35	0.106	0.02	1.43e-05	-22.971
Prss43	0.00174103	-9.16585	0.444	0.001	0.464	0	1.16e-06	39.473
Mlh1	2.88139	1.52676	2.118	6.103	0.181	0.038	6.88e-05	-16.536
Clasp2	0.227983	-2.133	1.239	0.282	0.506	0.378	0.00464	6.755
Fbxl2	346.19	8.43542	0.001	0.268	0	0.884	3.49e-05	-19.08
Cmtm7	3.83371	1.93874	11.674	44.755	0.387	0.088	0.000845	-9.764
Rps27rt	2.06887	1.04885	181.02	374.507	0.07	0.034	6.6e-06	-27.024
Acaa1b	2.63209	1.39621	5.354	14.092	0.152	0.13	0.000156	-13.945
Ctnnb1	0.428663	-1.22209	2.486	1.066	0.113	0.077	4.81e-05	17.831
Ackr2	547.755	9.09739	0.001	0.423	0	0.288	1.12e-07	-63.216
1110059G10Rik	2.75402	1.46154	2.551	7.025	0.341	0.128	0.0021	-8.035
Zdhhc3	2.77698	1.47352	1.964	5.453	0.298	0.331	0.00508	-6.621
Tmem158	295.303	8.20605	0.001	0.228	0	0.055	2.71e-11	-299.822
Sacm1l	0.400357	-1.32064	1.158	0.464	0.082	0.402	0.00577	6.434
Ccr9	0.00127799	-9.61191	0.605	0.001	0.254	0	4.29e-08	75.757
Fyco1	0.297236	-1.75032	0.766	0.228	0.375	0.055	0.0011	9.226
Rmnd1	3.61562	1.85424	2.381	8.61	0.118	0.049	4.7e-06	-29.015
Syne1	0.331821	-1.59152	0.904	0.3	0.03	0.276	0.000394	11.451
Fbxo5	2.32832	1.21929	2.63	6.123	0.143	0.139	0.000289	-12.217
Cnksr3	0.00433677	-7.84916	0.178	0.001	0.051	0	2.55e-11	308.552
Ppil4	0.462354	-1.11293	11.697	5.408	0.28	0.105	0.00297	7.449
Utrn	0.471987	-1.08318	8.776	4.142	0.03	0.008	6.92e-08	69.615
Hivep2	0.386743	-1.37055	1.07	0.414	0.097	0.176	0.000172	13.649
Reps1	2.4734	1.3065	3.132	7.747	0.166	0.178	0.000534	-10.746
Tnfaip3	0.37185	-1.42721	5.22	1.941	0.02	0.245	0.000367	11.614
Raet1e	395.472	8.62743	0.001	0.306	0	0.74	1.32e-05	-23.332
Enpp1	2.32697	1.21845	1.166	2.712	0.159	0.242	0.00169	-8.429
Enpp3	96.8594	6.59782	0.001	0.075	0	0.055	6.11e-11	-241.062
Gm29673	2.36622	1.24258	3.636	8.604	0.367	0.137	0.00618	-6.338
Samd3	2.56207	1.35731	3.849	9.862	0.285	0.054	0.00104	-9.357
L3mbtl3	0.249417	-2.00337	2.622	0.654	0.156	0.307	0.000363	11.635
Gm3258	0.000327782	-11.575	2.358	0.001	0.412	0	2.07e-07	56.189
Fyn	2.01469	1.01056	9.901	19.948	0.169	0.078	0.000513	-10.83
Gm16364	0.361083	-1.4696	0.583	0.21	0.221	0.454	0.00904	5.818
Traf3ip2	2.53752	1.34342	2.254	5.72	0.126	0.075	4.21e-05	-18.323
Rev3l	0.245788	-2.02451	0.979	0.241	0.421	0.286	0.0022	7.953
Cdc40	0.348555	-1.52054	4.939	1.722	0.135	0.061	2.42e-05	20.593
Ak9	65.105	6.0247	0.001	0.05	0	0.492	1.06e-05	-24.481
Lilrb4	2.2513	1.17076	27.533	61.986	0.094	0.081	3.67e-05	-18.872
Nepn	0.00272974	-8.51702	0.283	0.001	0.531	0	2.99e-06	32.053
Smpdl3a	3.41839	1.77332	2.843	9.719	0.256	0.214	0.000566	-10.626
Gm9919	0.306169	-1.7076	2.776	0.85	0.486	0.256	0.0067	6.22
Gcc2	0.479818	-1.05944	0.926	0.444	0.302	0.11	0.00517	6.593
Lims1	0.36378	-1.45886	3.206	1.166	0.295	0.342	0.00566	6.46
Dnajb12	2.46267	1.30022	0.593	1.46	0.284	0.264	0.00477	-6.71
Slc29a3	0.00103809	-9.91185	0.745	0.001	0.411	0	4.38e-07	48.196
Adamts14	0.232804	-2.10281	0.233	0.054	0.663	0.055	0.00625	6.321
Ppa1	2.52009	1.33348	8.794	22.162	0.063	0.043	2.08e-06	-34.747
H2afy2	227.217	7.82793	0.001	0.176	0	0.055	3.21e-11	-286.006
Tspan15	435.076	8.76512	0.001	0.336	0	0.458	1.35e-06	-38.242
Tet1	0.190252	-2.39402	0.264	0.05	0.093	0.829	0.00957	5.743
Sirt1	0.336943	-1.56942	3.041	1.025	0.366	0.18	0.00255	7.703
Ctnna3	0.00684995	-7.18969	0.113	0.001	0.051	0	3.29e-11	282.628
Jmjd1c	0.472736	-1.08089	5.97	2.822	0.01	0.121	4.81e-05	17.826
Rtkn2	0.00461248	-7.76024	0.168	0.001	0.051	0	2.58e-11	305.056
Ccdc6	0.491123	-1.02584	2.292	1.125	0.113	0.096	0.000162	13.819
Fam13c	140.901	7.13854	0.001	0.109	0	0.055	4.2e-11	-260.818
Zwint	2.10346	1.07277	4.645	9.77	0.289	0.085	0.00363	-7.127
Specc1l	0.419568	-1.25302	1.781	0.747	0.165	0.209	0.001	9.424
Ggt1	2.39684	1.26114	1.846	4.424	0.39	0.097	0.00645	-6.275
Gstt1	2.54489	1.3476	0.423	1.077	0.051	0.265	0.000761	-9.981
Smarcb1	2.81828	1.49482	16.15	45.516	0.183	0.049	8.52e-05	-15.818
Chchd10	2.03421	1.02447	32.881	66.887	0.033	0.094	2.43e-05	-20.543
Vpreb3	2.28372	1.19139	32.687	74.647	0.086	0.062	1.59e-05	-22.472
Itgb2	2.00604	1.00435	6.147	12.332	0.313	0.03	0.00597	-6.388
Lrrc3	552.462	9.10973	0.001	0.427	0	0.518	1.98e-06	-35.153
1810043G02Rik	4.47134	2.16071	0.799	3.572	0.037	0.172	1.04e-05	-24.597
Icosl	0.204894	-2.28705	0.99	0.203	0.717	0.055	0.00609	6.359
D10Jhu81e	3.4283	1.77749	6.399	21.939	0.227	0.051	9.93e-05	-15.305
Ilvbl	2.25054	1.17027	6.692	15.061	0.129	0.04	5.48e-05	-17.352
Slc1a6	205.908	7.68586	0.001	0.159	0	0.628	1.07e-05	-24.464
Olfr57	0.00156312	-9.32136	0.494	0.001	0.734	0	8.88e-06	25.388
Bsg	3.2862	1.71642	14.869	48.863	0.156	0.005	1.77e-05	-21.972
Hcn2	98.0925	6.61607	0.001	0.076	0	0.055	6.07e-11	-241.729
Fstl3	554.612	9.11533	0.001	0.429	0	0.518	1.98e-06	-35.174
Cnn2	2.54964	1.35029	6.81	17.364	0.14	0.104	9.42e-05	-15.48
Hmha1	3.75759	1.90981	20.961	78.762	0.057	0.03	1.65e-07	-58.732
Polr2e	2.13661	1.09533	37.885	80.946	0.217	0.049	0.000817	-9.835
Midn	0.486626	-1.03911	2.344	1.141	0.24	0.192	0.00461	6.763
1600002K03Rik	2.22957	1.15677	15.379	34.289	0.257	0.088	0.00161	-8.515
Dazap1	2.40836	1.26805	10.428	25.115	0.207	0.148	0.000766	-9.968
2310011J03Rik	2.29613	1.1992	7.489	17.197	0.222	0.297	0.00564	-6.466
Mbd3	2.23909	1.16291	20.987	46.991	0.145	0.056	0.000111	-14.978
Scamp4	2.55024	1.35063	1.072	2.734	0.338	0.194	0.00414	-6.923
Mknk2	0.378911	-1.40007	4.117	1.56	0.122	0.103	5.22e-05	17.54
Mob3a	0.000697757	-10.485	1.108	0.001	0.051	0	2.45e-11	412.166
Izumo4	2.62737	1.39362	4.221	11.091	0.049	0.18	0.000111	-14.955
Tmprss9	204.74	7.67765	0.001	0.158	0	0.838	4.2e-05	-18.335
Gadd45b	2.36459	1.24159	18.291	43.251	0.215	0.132	0.000815	-9.84
Diras1	0.000878358	-10.1529	0.88	0.001	0.869	0	1.32e-05	23.367
Eef2	2.47397	1.30683	118.684	293.62	0.039	0.024	1.85e-07	-57.46
Cactin	2.21742	1.14888	5.616	12.453	0.056	0.034	1.98e-06	-35.129
Fzr1	2.45454	1.29545	3.657	8.977	0.166	0.107	0.000208	-13.114
S1pr4	2.19091	1.13153	4.956	10.858	0.333	0.044	0.00467	-6.742
Gna15	4.70345	2.23372	0.307	1.446	0.519	0.368	0.00387	-7.026
Gm4924	2.05802	1.04126	0.41	0.843	0.231	0.119	0.00215	-7.997
Pmch	1130.04	10.1422	0.001	0.873	0	0.316	1.03e-07	-64.221
Parpbp	2.2356	1.16066	0.182	0.406	0.051	0.184	0.000292	-12.189
1500026H17Rik	0.230336	-2.11819	5.91	1.361	0.081	0.6	0.00394	6.998
Anks1b	0.00454407	-7.7818	0.17	0.001	0.552	0	5.39e-06	28.176
Tmpo	2.1553	1.10789	10.037	21.633	0.141	0.078	0.000166	-13.751
Amdhd1	0.00299101	-8.38515	0.258	0.001	0.051	0	2.45e-11	329.622
Mrpl42	2.37255	1.24644	33.192	78.749	0.141	0.021	5.25e-05	-17.513
Gm3871	0.360167	-1.47326	457.156	164.653	0.026	0.022	2.26e-08	85.586
Csrp2	2.85295	1.51246	4.773	13.618	0.194	0.289	0.00146	-8.687
Thap2	1738.63	10.7637	0.001	1.344	0	0.137	7.16e-10	-157.379
Zfc3h1	0.405005	-1.30399	2.856	1.156	0.073	0.297	0.0016	8.53
Tspan8	2.17639	1.12194	0.923	2.009	0.051	0.134	9.04e-05	-15.618
Kcnmb4	1880.09	10.8766	0.001	1.453	0	0.245	1.87e-08	-88.717
Cct2	2.10998	1.07723	42.38	89.422	0.032	0.044	1.11e-06	-39.896
Yeats4	2.95586	1.56358	17.281	51.081	0.103	0.096	1.65e-05	-22.287
Lyz2	2.69707	1.43139	13.953	37.632	0.181	0.145	0.000276	-12.342
Mdm2	0.466487	-1.10009	3.909	1.824	0.042	0.116	4.84e-05	17.8
Slc35e3	0.0020186	-8.95243	0.383	0.001	0.519	0	2.13e-06	34.511
Dyrk2	2.24807	1.16869	7.525	16.916	0.159	0.105	0.000283	-12.272
Cdk4	2.23329	1.15917	40.975	91.509	0.083	0.066	1.84e-05	-21.813
Arhgef25	4.07722	2.02759	0.25	1.02	0.624	0.214	0.00708	-6.146
Dctn2	2.88617	1.52916	9.456	27.292	0.128	0.084	2.8e-05	-19.944
Ddit3	3.06384	1.61534	24.336	74.56	0.165	0.036	3.39e-05	-19.188
Arhgap9	2.24695	1.16797	31.608	71.022	0.063	0.074	1.19e-05	-23.902
Prim1	3.378	1.75617	2.537	8.569	0.11	0.036	3.91e-06	-30.254
Ptges3	0.238995	-2.06494	5.488	1.312	0.083	0.199	3.43e-05	19.146
Rbms2	2.31166	1.20893	5.142	11.887	0.203	0.089	0.000497	-10.901
Pan2	2.1071	1.07526	10.469	22.06	0.08	0.067	2.43e-05	-20.552
Coq10a	7.68584	2.9422	0.664	5.104	0.73	0.202	0.00245	-7.767
Nabp2	4.79899	2.26273	4.769	22.886	0.549	0.098	0.002	-8.121
Rpl41	2.16323	1.11318	39.498	85.443	0.196	0.138	0.00107	-9.292
Pa2g4	2.84369	1.50776	25.145	71.505	0.051	0.103	7.55e-06	-26.242
Wibg	2.29492	1.19845	33.748	77.448	0.29	0.086	0.00224	-7.921
Tespa1	2.59817	1.3775	4.931	12.811	0.116	0.198	0.000316	-11.988
Vmn2r84	488.468	8.93212	0.001	0.378	0	0.389	5.55e-07	-45.931
Tcn2	5.84334	2.54679	0.437	2.551	0.706	0.214	0.00418	-6.907
Pes1	2.24452	1.16641	14.066	31.572	0.036	0.049	1.33e-06	-38.369
Tbc1d10a	2.60115	1.37915	6.361	16.545	0.216	0.055	0.000274	-12.358
Gatsl3	7.18151	2.84429	0.705	5.065	0.385	0.196	0.000203	-13.176
Ascc2	2.43857	1.28603	3.053	7.445	0.187	0.114	0.000348	-11.742
Pgam2	0.497946	-1.00594	16.83	8.38	0.203	0.079	0.0011	9.231
Npc1l1	0.00780731	-7.00096	0.099	0.001	0.435	0	2.91e-06	32.222
Ppia	2.46274	1.30026	646.094	1591.16	0.039	0.031	2.92e-07	-52.388
Ccm2	2.71253	1.43964	17.481	47.417	0.159	0.034	4.91e-05	-17.753
Abca13	0.222259	-2.16968	0.069	0.015	0.365	0.22	0.000691	10.185
LOC102631730	0.180898	-2.46675	19.064	3.449	0.195	0.288	0.000143	14.198
Meis1	0.00438812	-7.83218	0.176	0.001	0.832	0	3.7e-05	18.837
Pus10	0.431401	-1.2129	1.652	0.713	0.054	0.212	0.000461	11.081
Bcl11a	2.37614	1.24862	5.703	13.552	0.322	0.043	0.00258	-7.684
Cfap36	2.11226	1.07878	4.406	9.308	0.261	0.158	0.00375	-7.078
Asb3	2.11816	1.08281	2.069	4.383	0.298	0.164	0.00605	-6.369
Il9r	3.67805	1.87894	2.051	7.544	0.134	0.123	2.39e-05	-20.655
Snrnp25	2.26165	1.17738	35.944	81.294	0.194	0.018	0.000302	-12.103
Foxi1	0.00201638	-8.95401	0.383	0.001	0.531	0	2.37e-06	33.697
Dock2	0.367176	-1.44546	11.882	4.363	0.129	0.077	3.34e-05	19.244
Fam196b	0.344589	-1.53705	1.143	0.394	0.353	0.199	0.00273	7.585
Pank3	0.196174	-2.34979	3.118	0.612	0.579	0.291	0.00336	7.25
Wwc1	0.00429258	-7.86394	0.18	0.001	1.215	0	0.000222	12.941
Hmmr	0.370679	-1.43176	0.87	0.322	0.222	0.133	0.000462	11.073
Ccnjl	0.00296627	-8.39713	0.261	0.001	0.051	0	2.45e-11	330.093
Irgm1	3.23974	1.69588	1.895	6.14	0.125	0.248	0.000289	-12.222
Psme2b	0.288066	-1.79553	258.675	74.516	0.255	0.317	0.00136	8.828
9930111J21Rik1	0.396226	-1.33561	2.518	0.998	0.104	0.118	6.06e-05	16.988
Ifi47	2.47063	1.30488	15.173	37.486	0.109	0.071	2.7e-05	-20.093
Sqstm1	2.05273	1.03754	6.171	12.666	0.25	0.076	0.0022	-7.953
Adamts2	0.00859115	-6.86293	0.09	0.001	0.051	0	3.68e-11	269.783
Rmnd5b	2.418	1.27381	1.581	3.822	0.245	0.214	0.00235	-7.839
N4bp3	9.06255	3.17992	0.416	3.769	0.254	0.181	2.5e-05	-20.414
Cdkn2aipnl	3.23966	1.69584	0.864	2.799	0.051	0.055	5.9e-07	-45.384
Ube2b	2.94868	1.56007	15.648	46.141	0.311	0.208	0.00178	-8.33
Gdf9	0.00304558	-8.35907	0.254	0.001	0.22	0	4.27e-08	75.838
Shroom1	213.766	7.73989	0.001	0.165	0	0.056	3.43e-11	-275.269
Rapgef6	0.270117	-1.88835	15.745	4.253	0.442	0.232	0.00275	7.572
Anxa6	3.76017	1.9108	11.667	43.872	0.157	0.021	1.15e-05	-24.093
Igtp	2.79666	1.48371	13.428	37.554	0.328	0.012	0.00121	-9.048
Zfp692	2.0063	1.00454	19.147	38.414	0.084	0.01	1.22e-05	-23.783
Cops3	2.09706	1.06837	10.975	23.014	0.142	0.061	0.000161	-13.838
Pemt	1825.42	10.834	0.001	1.411	0	0.141	8.23e-10	-153.557
Srebf1	2.07415	1.05252	8.634	17.908	0.043	0.034	1.3e-06	-38.592
Drg2	2.6821	1.42336	1.108	2.971	0.051	0.077	3.6e-06	-30.815
Flii	3.0579	1.61254	4.922	15.051	0.135	0.042	1.5e-05	-22.743
Top3a	2.96749	1.56924	1.196	3.548	0.515	0.114	0.00819	-5.949
Gm12618	2.74153	1.45498	101.983	279.59	0.097	0.087	1.64e-05	-22.32
Grap	2.57958	1.36714	4.971	12.822	0.132	0.253	0.000923	-9.583
Prpsap2	3.62407	1.85761	1.587	5.751	0.246	0.124	0.000181	-13.495
Akap10	0.248711	-2.00746	2.084	0.518	0.339	0.227	0.00082	9.826
Adora2b	359.932	8.49158	0.001	0.278	0	0.628	6.6e-06	-27.028
Cenpv	3.14452	1.65284	5.513	17.335	0.279	0.27	0.00161	-8.516
Ubb	2.85917	1.5156	338.766	968.591	0.03	0.013	1.47e-08	-92.63
Trim16	235.1	7.87713	0.001	0.182	0	0.527	4.09e-06	-29.889
Tekt3	0.00375371	-8.05747	0.206	0.001	0.051	0	2.45e-11	316.74
Elac2	2.78561	1.47799	1.451	4.043	0.419	0.289	0.00916	-5.803
Zkscan6	2.15779	1.10956	1.904	4.109	0.127	0.053	7.86e-05	-16.09
Dnah9	0.0305204	-5.03408	0.025	0.001	0.118	0	2.26e-08	85.524
Cntrob	2.81302	1.49212	1.856	5.222	0.094	0.05	5.57e-06	-27.98
Trappc1	2.57003	1.36178	32.981	84.763	0.255	0.078	0.00068	-10.224
Tmem88	4.99357	2.32007	0.894	4.462	0.531	0.5	0.0061	-6.357
Trp53	3.67039	1.87593	3.071	11.272	0.237	0.068	0.000103	-15.202
Atp1b2	504.449	8.97856	0.001	0.39	0	0.966	3.95e-05	-18.59
Fxr2	2.3026	1.20327	2.592	5.969	0.2	0.093	0.000496	-10.911
Tnfsf12	1218.07	10.2504	0.001	0.941	0	0.803	8.65e-06	-25.529
LOC105243794	0.00390758	-7.99951	0.198	0.001	0.292	0	2.34e-07	54.761
4933402P03Rik	0.00192463	-9.0212	0.402	0.001	0.051	0	2.45e-11	354.625
Gps2	2.81124	1.49121	20.192	56.765	0.151	0.08	5.31e-05	-17.476
Eif5a	3.08619	1.62583	72.518	223.805	0.093	0.019	2.23e-06	-34.159
Elp5	2.19089	1.13152	18.393	40.297	0.335	0.198	0.00912	-5.808
Ctdnep1	2.54474	1.34752	14.009	35.649	0.097	0.087	2.41e-05	-20.617
Gabarap	3.91617	1.96944	28.228	110.546	0.137	0.092	1.2e-05	-23.831
Dvl2	3.65101	1.86829	0.764	2.788	0.372	0.347	0.00318	-7.337
Rnasek	2.89106	1.5316	42.449	122.723	0.39	0.164	0.00338	-7.241
Slc25a11	2.30811	1.20671	8.766	20.232	0.248	0.072	0.00103	-9.361
Rnf167	2.61639	1.38758	31.47	82.338	0.101	0.265	0.000843	-9.771
Pfn1	2.53941	1.34449	674.994	1714.09	0.045	0.01	1.65e-07	-58.718
Spag7	2.10556	1.0742	15.438	32.506	0.095	0.118	0.000142	-14.218
Rabep1	0.401902	-1.31508	6.814	2.738	0.07	0.096	1.72e-05	22.111
C1qbp	2.30545	1.20505	20.763	47.869	0.112	0.047	2.86e-05	-19.859
Derl2	4.31624	2.10977	2.728	11.775	0.489	0.163	0.00193	-8.183
Ggt6	201.162	7.65221	0.001	0.155	0	0.055	3.29e-11	-279.586
Spns3	2.04543	1.0324	6.577	13.452	0.201	0.181	0.00263	-7.646
Zzef1	0.351954	-1.50654	1.68	0.591	0.354	0.356	0.00784	6.008
Atp2a3	0.455394	-1.13481	6.065	2.762	0.138	0.039	8.43e-05	15.858
Tsr1	0.453341	-1.14133	15.172	6.878	0.172	0.112	0.000451	11.131
Ovca2	2.58675	1.37114	8.46	21.883	0.191	0.101	0.000243	-12.685
Rtn4rl1	0.00207899	-8.9099	0.372	0.001	0.962	0	4e-05	18.531
Serpinf2	172.26	7.42844	0.001	0.133	0	0.055	3.64e-11	-271.41
Pitpna	2.22397	1.15313	27.372	60.873	0.136	0.076	0.000115	-14.834
LOC102641247	0.049436	-4.33829	1.286	0.064	0.336	0.204	1.74e-05	22.054
Ssh2	0.433453	-1.20605	2.638	1.143	0.091	0.332	0.00391	7.007
Git1	0.127258	-2.97417	0.672	0.085	0.46	0.055	0.00023	12.832
Nufip2	0.457911	-1.12686	5.854	2.681	0.331	0.09	0.00528	6.566
Sez6	0.00457126	-7.77319	0.169	0.001	0.521	0	4.14e-06	29.812
Traf4	2.18097	1.12497	3.617	7.889	0.102	0.074	4.79e-05	-17.849
Aldoc	3.35631	1.74688	0.278	0.932	0.051	0.317	0.000498	-10.896
Tmem97	0.128421	-2.96105	3.427	0.44	0.051	0.541	0.000496	10.905
Fam58b	3.82489	1.93542	1.373	5.251	0.407	0.136	0.00122	-9.023
Lgals9	2.69351	1.42949	2.537	6.833	0.13	0.248	0.000687	-10.2
Nf1	0.294866	-1.76187	0.384	0.113	0.449	0.389	0.00832	5.928
Suz12	0.367059	-1.44592	4.267	1.566	0.126	0.053	2.13e-05	21.167
Rhot1	0.301923	-1.72775	1.627	0.491	0.321	0.249	0.00162	8.504
Slfn5	0.30793	-1.69933	2.202	0.678	0.325	0.19	0.00122	9.022
Slfn14	0.161983	-2.62609	0.717	0.116	0.422	0.426	0.00141	8.753
Ccl5	3.60444	1.84978	140.805	507.523	0.1	0.053	2.71e-06	-32.764
Ccl9	1867.85	10.8672	0.001	1.444	0	0.278	3.64e-08	-78.162
Ccl3	3.0869	1.62616	4.524	13.965	0.398	0.184	0.00303	-7.412
Tada2a	3.92768	1.97368	0.276	1.082	0.05	0.375	0.000619	-10.438
Appbp2	2.99879	1.58438	0.751	2.253	0.401	0.102	0.00262	-7.655
Med13	0.376844	-1.40796	4.368	1.646	0.328	0.254	0.00455	6.782
Cltc	0.424775	-1.23523	8.03	3.411	0.091	0.18	0.000284	12.264
Prr11	562.599	9.13596	0.001	0.435	0	0.389	4.93e-07	-46.979
Supt4a	2.01128	1.00811	31.452	63.259	0.108	0.018	4.13e-05	-18.409
Mks1	2.3748	1.24781	0.204	0.485	0.167	0.388	0.00845	-5.91
Spag9	0.478924	-1.06213	7.342	3.516	0.128	0.086	0.000165	13.77
Itga3	0.00680767	-7.19862	0.114	0.001	0.49	0	4.41e-06	29.408
Slc35b1	2.67265	1.41827	10.832	28.949	0.258	0.046	0.000512	-10.836
LOC105242869	0.394015	-1.34368	6.876	2.709	0.089	0.229	0.000491	10.936
Abi3	2.52763	1.33779	19.604	49.553	0.046	0.073	3.54e-06	-30.919
B4galnt2	283.707	8.14826	0.001	0.219	0	0.931	5.27e-05	-17.498
Hoxb5os	0.0027125	-8.52616	0.285	0.001	0.727	0	1.3e-05	23.44
Osbpl7	2.4409	1.28741	0.734	1.791	0.364	0.174	0.006	-6.382
Mrpl45	5.61007	2.48802	1.238	6.947	0.583	0.138	0.00181	-8.302
Pcgf2	3.6365	1.86255	0.417	1.516	0.531	0.261	0.00638	-6.292
Stard3	2.22661	1.15485	8.233	18.332	0.15	0.081	0.000176	-13.574
Med24	2.79664	1.48369	2.724	7.618	0.171	0.037	6.15e-05	-16.929
Ccr7	2.5756	1.36491	2.979	7.674	0.117	0.132	9.45e-05	-15.471
Krt25	0.00299264	-8.38436	0.258	0.001	0.176	0	1.26e-08	95.277
Krt40	0.00174789	-9.16017	0.442	0.001	0.869	0	2.17e-05	21.082
Nt5c3b	2.44257	1.2884	2.208	5.392	0.191	0.331	0.00467	-6.741
Klhl10	4.79412	2.26127	0.226	1.082	0.051	0.284	8.9e-05	-15.672
Dhx58	2.76444	1.46699	2.096	5.794	0.291	0.147	0.00123	-9.012
Rab5c	2.27984	1.18893	4.02	9.165	0.105	0.347	0.00533	-6.549
Ptrf	0.0030045	-8.37866	0.257	0.001	0.051	0	2.45e-11	329.366
Hsd17b1	614.26	9.26271	0.001	0.475	0	0.055	2.45e-11	-338.428
Coa3	2.50914	1.32719	19.66	49.33	0.119	0.13	0.000109	-15.036
Tmem106a	5.13093	2.35922	0.546	2.8	0.583	0.186	0.00253	-7.713
G6pc3	4.05345	2.01915	3.027	12.268	0.39	0.104	0.000754	-10.001
Tmub2	5.36868	2.42457	0.462	2.481	0.734	0.123	0.00546	-6.513
Grn	2.66393	1.41355	21.674	57.737	0.062	0.038	1.27e-06	-38.769
Gjc1	0.00303508	-8.36405	0.255	0.001	0.051	0	2.45e-11	328.792
Eftud2	2.15088	1.10492	9.373	20.16	0.058	0.022	1.93e-06	-35.373
Acbd4	2.17099	1.11835	2.217	4.813	0.206	0.115	0.000979	-9.467
Hexim1	2.29324	1.19739	25.118	57.602	0.1	0.036	1.58e-05	-22.494
Fmnl1	2.59309	1.37467	12.407	32.174	0.017	0.003	6.07e-10	-161.919
Gm884	0.0151438	-6.04513	0.051	0.001	0.15	0	3.08e-08	80.6
Limd2	4.9844	2.31742	12.88	64.199	0.289	0.067	9.02e-05	-15.626
Smarcd2	2.23382	1.15951	3.361	7.509	0.221	0.11	0.00102	-9.398
Cd79b	3.93639	1.97687	69.49	273.541	0.126	0.02	3.44e-06	-31.1
Icam2	2.36703	1.24308	21.936	51.922	0.053	0.192	0.00026	-12.495
Tex2	0.409775	-1.2871	0.566	0.232	0.438	0.055	0.00899	5.828
Nol11	2.11464	1.08041	0.865	1.828	0.185	0.143	0.00109	-9.245
Cep112os2	0.480416	-1.05764	12.681	6.092	0.119	0.048	6.95e-05	16.495
Wipi1	268.137	8.06683	0.001	0.207	0	0.527	3.7e-06	-30.608
Prkar1a	2.01403	1.01009	24.235	48.81	0.148	0.194	0.00182	-8.297
Sstr2	0.001936	-9.0127	0.399	0.001	0.531	0	2.3e-06	33.918
Hid1	3.14401	1.65261	0.534	1.678	0.384	0.166	0.00227	-7.905
Nt5c	2.0881	1.06219	56.895	118.802	0.141	0.143	0.00058	-10.574
Sumo2	2.55395	1.35273	7.809	19.944	0.202	0.097	0.000302	-12.096
Mrps7	2.3369	1.22459	12.047	28.152	0.142	0.056	7.92e-05	-16.066
Mif4gd	3.54501	1.82579	32.609	115.599	0.117	0.058	5.49e-06	-28.054
Slc25a19	3.46644	1.79345	6.633	22.991	0.113	0.152	3.57e-05	-18.981
Grb2	2.68739	1.4262	14.109	37.916	0.203	0.022	0.000155	-13.957
Tsen54	2.03731	1.02666	5.124	10.439	0.23	0.048	0.00143	-8.728
Recql5	2.0134	1.00963	2.221	4.472	0.307	0.153	0.00864	-5.879
Smim5	1276.07	10.3175	0.001	0.986	0	0.374	2.26e-07	-55.226
Sap30bp	2.59432	1.37536	4.897	12.703	0.125	0.254	0.000867	-9.713
Unk	0.422657	-1.24244	1.033	0.437	0.355	0.204	0.00748	6.069
Unc13d	2.51676	1.33157	3.327	8.374	0.424	0.066	0.00675	-6.21
Wbp2	2.3828	1.25266	1.851	4.411	0.202	0.131	0.000627	-10.407
Mrpl38	2.69193	1.42864	9.471	25.496	0.312	0.078	0.00132	-8.879
Rnf157	2.9389	1.55528	0.336	0.988	0.307	0.139	0.0011	-9.238
Prpsap1	3.1722	1.66548	3.803	12.065	0.22	0.13	0.000215	-13.02
Rhbdf2	2.97448	1.57264	0.561	1.668	0.223	0.098	0.000224	-12.914
Syngr2	2.12861	1.08991	4.166	8.868	0.326	0.06	0.00521	-6.584
Tk1	3.18646	1.67195	5.441	17.337	0.216	0.022	9.61e-05	-15.414
Tha1	2.7949	1.4828	2.306	6.445	0.299	0.159	0.00142	-8.742
Lgals3bp	2.11148	1.07825	2.844	6.005	0.237	0.073	0.00145	-8.704
Cbx2	0.00433555	-7.84957	0.178	0.001	0.095	0	5.4e-10	165.216
Gaa	2.96505	1.56806	1.746	5.177	0.064	0.109	1.01e-05	-24.773
Rnf213	0.415193	-1.26815	2.372	0.985	0.096	0.111	5.61e-05	17.27
Gm9734	0.018274	-5.77407	0.042	0.001	0.515	0	1.61e-05	22.412
Actg1	2.85633	1.51416	41.482	118.486	0.05	0.033	3.48e-07	-50.463
Fam195b	2.79958	1.48521	23.392	65.488	0.104	0.152	7.82e-05	-16.108
Alyref	2.34729	1.231	22.349	52.46	0.096	0.133	0.000109	-15.02
Anapc11	2.06458	1.04584	54.292	112.091	0.144	0.091	0.000283	-12.28
Sirt7	3.5335	1.8211	12.001	42.407	0.092	0.061	2.67e-06	-32.89
Lrrc45	2.4881	1.31505	8.952	22.274	0.136	0.06	5e-05	-17.686
Gps1	2.74437	1.45648	3.477	9.543	0.15	0.063	4.69e-05	-17.923
Slc16a3	3.33507	1.73772	0.692	2.308	0.17	0.278	0.000551	-10.681
Csnk1d	2.64989	1.40593	3.377	8.948	0.305	0.128	0.00163	-8.491
Cd7	2.78102	1.47562	11.597	32.251	0.093	0.064	7.76e-06	-26.081
Fn3k	0.437199	-1.19364	9.524	4.164	0.116	0.158	0.000291	12.197
Mfsd2b	0.320673	-1.64083	0.434	0.139	0.215	0.089	0.000147	14.119
Rock2	0.430313	-1.21654	5.148	2.215	0.294	0.143	0.00297	7.448
Gm29758	764.766	9.57887	0.001	0.591	0	0.476	1.07e-06	-40.278
Tssc1	2.40821	1.26796	2.808	6.763	0.254	0.183	0.00201	-8.112
Tpo	0.00692483	-7.17401	0.112	0.001	0.026	0	2.45e-11	544.257
Snx13	0.408842	-1.29038	1.618	0.662	0.181	0.125	0.00035	11.73
Bzw2	3.79996	1.92598	5.949	22.606	0.044	0.032	6.05e-08	-71.323
Arl4a	2.49084	1.31663	5.873	14.629	0.164	0.163	0.000402	-11.399
Zfp277	0.466727	-1.09935	94.548	44.128	0.054	0.037	2.41e-06	33.542
Foxg1	175.834	7.45807	0.001	0.136	0	0.055	3.61e-11	-272.493
Scfd1	2.45764	1.29727	3.163	7.774	0.097	0.116	5.75e-05	-17.172
Coch	3.69931	1.88726	0.72	2.662	0.35	0.11	0.00066	-10.289
Strn3	0.475541	-1.07236	4.008	1.906	0.112	0.105	0.000157	13.91
Hectd1	0.415651	-1.26655	7.934	3.298	0.173	0.04	0.000139	14.272
Dtd2	3.03277	1.60063	0.598	1.814	0.051	0.23	0.000176	-13.583
Egln3	353.133	8.46407	0.001	0.273	0	0.055	2.55e-11	-309.249
Trappc6b	4.53961	2.18257	0.995	4.517	0.734	0.116	0.00869	-5.872
Fbxo33	0.375247	-1.41409	1.606	0.603	0.233	0.228	0.00148	8.666
Fam179b	0.362949	-1.46216	1.005	0.365	0.077	0.381	0.00284	7.523
Arf6	2.36314	1.24071	31.077	73.439	0.073	0.155	0.000128	-14.515
Gm31679	0.00117473	-9.73345	0.658	0.001	0.362	0	2.53e-07	53.848
L2hgdh	0.264517	-1.91857	0.533	0.141	0.385	0.055	0.0008	9.877
Abhd12b	332.937	8.37911	0.001	0.257	0	0.628	6.99e-06	-26.67
Trim9	0.00647819	-7.27019	0.119	0.001	0.232	0	1.18e-07	62.551
Arid4a	0.491037	-1.02609	23.286	11.434	0.084	0.123	0.000162	13.828
Ccdc175	230.444	7.84827	0.001	0.178	0	1.044	0.000109	-15.032
4930426I24Rik	612.601	9.2588	0.001	0.473	0	0.378	4.09e-07	-48.958
Plekhg3	3.07539	1.62077	0.447	1.374	0.232	0.289	0.00141	-8.758
Atp6v1d	2.20466	1.14055	9.115	20.095	0.155	0.156	0.000631	-10.391
Zfp36l1	0.367421	-1.44449	9.691	3.561	0.03	0.191	0.000113	14.91
Erh	3.17234	1.66555	18.469	58.591	0.256	0.167	0.000496	-10.909
Adam21	164.188	7.35921	0.001	0.127	0	0.628	1.3e-05	-23.424
Acot2	0.264611	-1.91805	1.091	0.289	0.553	0.055	0.0042	6.901
Gm19327	0.385897	-1.37371	2.643	1.02	0.079	0.188	0.000186	13.437
Rnf113a2	2.05447	1.03876	6.126	12.585	0.098	0.022	2.41e-05	-20.602
Abcd4	2.22307	1.15255	1.557	3.461	0.29	0.057	0.00241	-7.794
Isca2	2.76751	1.46859	3.336	9.231	0.151	0.203	0.000366	-11.616
Ltbp2	0.00817357	-6.93482	0.095	0.001	0.541	0	8.49e-06	25.615
Eif2b2	3.5331	1.82093	3.071	10.849	0.218	0.064	7.97e-05	-16.043
Nek9	0.44791	-1.15872	1.581	0.708	0.139	0.271	0.0027	7.605
Tmed10	2.31528	1.21118	4.003	9.269	0.125	0.163	0.000341	-11.795
Batf	3.30627	1.7252	6.365	21.044	0.514	0.228	0.00711	-6.139
0610007P14Rik	4.7014	2.23309	0.853	4.009	0.519	0.313	0.00311	-7.371
Pomt2	5.34519	2.41824	0.209	1.116	0.517	0.231	0.00158	-8.542
Ahsa1	2.11127	1.07811	29.353	61.972	0.044	0.042	1.89e-06	-35.548
Alkbh1	3.24837	1.69972	1.354	4.4	0.554	0.072	0.00738	-6.087
Snw1	2.07609	1.05387	8.53	17.71	0.105	0.173	0.000632	-10.387
Adck1	3.46463	1.7927	0.529	1.832	0.467	0.215	0.004	-6.972
LOC105245436	1712.64	10.742	0.001	1.324	0	0.296	5.51e-08	-72.501
Eml5	0.492765	-1.02103	1.464	0.721	0.177	0.198	0.00258	7.677
Trip11	0.456843	-1.13023	3.473	1.586	0.242	0.038	0.0011	9.224
Lgmn	2.77315	1.47152	12.898	35.769	0.201	0.029	0.000129	-14.49
Golga5	2.43261	1.28251	2.037	4.955	0.355	0.184	0.00587	-6.41
Ddx24	2.43199	1.28214	10.831	26.34	0.195	0.049	0.000237	-12.75
Setd3	2.11018	1.07737	8.07	17.029	0.136	0.211	0.00155	-8.588
Evl	3.46914	1.79458	21.729	75.382	0.054	0.015	1.06e-07	-63.932
Dlk1	0.0119237	-6.39002	0.065	0.001	0.051	0	5.04e-11	251.193
Rcor1	0.195892	-2.35187	2.063	0.404	0.108	0.23	4.02e-05	18.509
Klc1	2.29777	1.20023	6.607	15.182	0.063	0.135	7.93e-05	-16.059
Pld4	2.98454	1.57751	20.639	61.597	0.037	0.031	9.61e-08	-65.09
Btbd6	4.4034	2.13862	0.74	3.259	0.29	0.226	0.000365	-11.623
Crip2	5.09745	2.34978	1.959	9.987	0.423	0.182	0.000685	-10.207
Ighg2c	2.20438	1.14037	298.765	658.591	0.016	0.015	7.38e-09	-104.933
Ighv11-2	0.221288	-2.17601	5.031	1.113	0.356	0.055	0.000302	12.099
Ighv9-3	0.341143	-1.55155	6.83	2.33	0.15	0.332	0.0016	8.526
Ighv14-4	0.187042	-2.41857	2.993	0.56	0.194	0.055	1.18e-05	23.947
Ighv1-19	1223.03	10.2562	0.001	0.945	0	0.527	1.25e-06	-38.916
Ighv1-39	0.00019543	-12.3211	3.955	0.001	0.736	0	2.43e-06	33.491
Ighv1-47	864.816	9.75625	0.001	0.668	0	0.055	2.45e-11	-356.461
Ighv1-52	0.000376834	-11.3738	2.051	0.001	0.75	0	3.87e-06	30.34
Ighv1-53	0.344589	-1.53705	5.003	1.724	0.392	0.313	0.00717	6.129
Ighv8-8	0.284242	-1.81481	2.768	0.787	0.309	0.522	0.00797	5.984
Ighv1-62-2	1497.9	10.5487	0.001	1.158	0	0.249	2.37e-08	-84.807
Ighv1-66	0.000749213	-10.3823	1.032	0.001	0.051	0	2.45e-11	408.131
Ighv1-85	864.816	9.75625	0.001	0.668	0	0.055	2.45e-11	-356.461
Zfp386	3.49722	1.80621	1.742	6.093	0.295	0.011	0.000287	-12.237
Net1	0.323348	-1.62884	0.853	0.276	0.27	0.328	0.0026	7.665
Pfkp	2.34604	1.23023	6.3	14.78	0.092	0.092	3.63e-05	-18.907
Chrm3	0.00318945	-8.29248	0.242	0.001	0.531	0	3.39e-06	31.208
Nid1	0.270526	-1.88616	0.194	0.053	0.511	0.055	0.00318	7.335
Lyst	0.368814	-1.43903	2.615	0.965	0.011	0.166	5.53e-05	17.316
Sugct	206.469	7.68978	0.001	0.16	0	0.055	3.29e-11	-280.959
Mplkip	3.4023	1.76651	3.09	10.513	0.572	0.055	0.00707	-6.147
Gm32699	414.512	8.69527	0.001	0.32	0	0.836	2.31e-05	-20.81
Tcrg-C3	491.791	8.9419	0.001	0.38	0	0.055	2.45e-11	-326.707
Pgbd1	0.00220853	-8.8227	0.35	0.001	0.614	0	4.92e-06	28.744
Hist1h2bl	0.306994	-1.70372	6.245	1.917	0.306	0.295	0.00212	8.02
Zfp184	243.233	7.9262	0.001	0.188	0	0.699	1.52e-05	-22.681
Vmn1r215	0.00162716	-9.26343	0.475	0.001	0.531	0	2.05e-06	34.862
Abt1	2.72255	1.44496	6.121	16.664	0.198	0.208	0.000735	-10.052
Btn1a1	161.586	7.33616	0.001	0.125	0	0.055	3.74e-11	-268.039
BC005537	2.36301	1.24063	9.122	21.555	0.239	0.19	0.002	-8.124
Aldh5a1	2.14894	1.10363	0.668	1.436	0.194	0.125	0.000938	-9.552
Wrnip1	2.06164	1.0438	3.024	6.235	0.207	0.036	0.000771	-9.956
Serpinb1b	280.965	8.13425	0.001	0.217	0	0.522	3.4e-06	-31.183
Fam50b	0.00256108	-8.60903	0.302	0.001	0.051	0	2.45e-11	338.422
Lyrm4	3.48818	1.80247	1.099	3.833	0.051	0.397	0.00123	-9.012
F13a1	0.295739	-1.75761	1.17	0.346	0.056	0.375	0.00108	9.262
Ly86	4.60599	2.20351	16.045	73.902	0.15	0.106	1.19e-05	-23.906
Bmp6	0.00390661	-7.99987	0.198	0.001	0.051	0	2.45e-11	314.476
Txndc5	2.0792	1.05603	12.256	25.483	0.138	0.06	0.00015	-14.045
Bloc1s5	596.217	9.21969	0.001	0.461	0	0.522	1.94e-06	-35.337
Pak1ip1	3.44733	1.78548	9.759	33.642	0.161	0.077	2.75e-05	-20.031
Tbc1d7	3.48419	1.80082	0.917	3.196	0.287	0.097	0.00033	-11.878
Dtnbp1	2.21198	1.14534	14.944	33.056	0.15	0.054	0.000136	-14.33
Nup153	0.236465	-2.0803	1.986	0.47	0.013	0.094	6.99e-07	43.895
Phf2	0.258945	-1.94928	1.194	0.309	0.085	0.308	0.000291	12.201
1110007C09Rik	3.12933	1.64585	8.363	26.17	0.203	0.166	0.000255	-12.554
Gm8700	0.0106292	-6.55582	0.073	0.001	0.981	0	0.00019	13.372
Gm8742	0.00350299	-8.1572	0.221	0.001	0.531	0	3.65e-06	30.698
Cks2	2.39249	1.25852	11.465	27.431	0.29	0.321	0.00904	-5.82
Sema4d	0.401929	-1.31499	4.206	1.69	0.147	0.412	0.00777	6.02
Syk	0.468394	-1.09421	8.669	4.061	0.087	0.033	1.28e-05	23.524
Nfil3	3.22396	1.68883	2.834	9.138	0.132	0.137	4.84e-05	-17.798
Msx2	0.00204887	-8.93096	0.377	0.001	0.051	0	2.45e-11	351.077
Drd1	0.00341733	-8.19292	0.226	0.001	0.051	0	2.45e-11	322.065
Arl10	2.45498	1.29571	0.513	1.259	0.172	0.026	0.000113	-14.913
Nop16	3.15395	1.65716	6.744	21.27	0.183	0.098	8.27e-05	-15.919
Higd2a	3.98971	1.99629	13.343	53.236	0.227	0.141	0.000113	-14.914
Prelid1	2.73566	1.45189	54.385	148.779	0.055	0.062	1.99e-06	-35.097
Pdlim7	2.02849	1.02041	9.858	19.996	0.193	0.09	0.000923	-9.583
Tmed9	4.28274	2.09853	8.423	36.072	0.162	0.03	8.79e-06	-25.45
Caml	3.52622	1.81812	2.075	7.317	0.416	0.245	0.00282	-7.537
Catsper3	223.746	7.80572	0.001	0.173	0	0.055	3.23e-11	-285.195
Tgfbi	3.34195	1.74069	0.958	3.201	0.156	0.121	5.1e-05	-17.621
Idnk	2.18157	1.12537	73.126	159.529	0.195	0.018	0.000391	-11.469
Zcchc6	0.493344	-1.01934	4.254	2.098	0.167	0.215	0.00289	7.49
Gm3604	0.00396673	-7.97783	0.195	0.001	0.051	0	2.45e-11	313.61
Slc35d2	995.075	9.95866	0.001	0.769	0	0.425	5.01e-07	-46.83
Zfp369	0.253384	-1.9806	1.581	0.401	0.21	0.192	0.000157	13.912
Zfp429	3.24969	1.7003	0.301	0.979	0.531	0.264	0.00966	-5.732
Zfp459	0.00157309	-9.31218	0.491	0.001	0.775	0	1.16e-05	24.026
Gm8016	0.48979	-1.02977	1.085	0.531	0.327	0.137	0.00913	5.806
LOC105245579	0.155739	-2.6828	1.173	0.183	0.131	0.318	9.14e-05	15.586
Med10	3.74166	1.90368	4.186	15.662	0.392	0.26	0.00203	-8.094
Ice1	0.411355	-1.28155	1.114	0.458	0.214	0.135	0.000708	10.131
Clptm1l	3.11938	1.64126	2.242	6.994	0.327	0.134	0.00107	-9.281
Pdcd6	3.23124	1.69209	7.49	24.203	0.055	0.075	1.67e-06	-36.481
Rhobtb3	162.414	7.34353	0.001	0.126	0	0.055	3.74e-11	-268.308
Gpr150	0.00327207	-8.25558	0.236	0.001	0.051	0	2.45e-11	324.528
Mblac2	0.0008739	-10.1602	0.884	0.001	0.338	0	1.47e-07	60.052
Mtx3	1173.37	10.1964	0.001	0.907	0	0.629	2.83e-06	-32.446
Ap3b1	0.418997	-1.25499	6.01	2.518	0.123	0.158	0.000256	12.541
Otp	0.00244158	-8.67797	0.317	0.001	0.051	0	2.45e-11	341.132
F2r	0.0016475	-9.2455	0.469	0.001	1.109	0	6.57e-05	16.68
Col4a3bp	0.352207	-1.5055	8.14	2.867	0.144	0.135	0.000102	15.238
Tmem171	261.681	8.03167	0.001	0.202	0	0.054	2.79e-11	-296.679
Mccc2	2.65858	1.41066	1.562	4.152	0.203	0.143	0.000411	-11.349
Smn1	7.16311	2.84059	1.276	9.139	0.969	0.19	0.0095	-5.753
Rad17	4.53302	2.18047	0.482	2.186	0.034	0.302	0.000136	-14.329
Cenph	2.9957	1.58289	1.592	4.769	0.407	0.18	0.00365	-7.118
Slc30a5	2.04612	1.03289	2.275	4.655	0.178	0.172	0.00176	-8.354
Erbb2ip	0.470008	-1.08924	3.086	1.45	0.088	0.129	0.000157	13.922
Ndufaf2	2.638	1.39944	11.189	29.517	0.458	0.11	0.00823	-5.943
Actbl2	0.00288218	-8.43863	0.268	0.001	0.051	0	2.45e-11	331.724
Map3k1	0.390836	-1.35536	4.407	1.723	0.175	0.205	0.000733	10.06
Gm36079	10.1609	3.34495	0.187	1.901	0.531	0.898	0.00586	-6.413
Gm36379	64.6765	6.01517	0.001	0.05	0	1.031	0.000359	-11.669
Gm3629	0.00282366	-8.46822	0.274	0.001	0.583	0	4.67e-06	29.063
4930521O11Rik	0.31797	-1.65304	26.393	8.392	0.03	0.074	9.59e-07	41.232
Dnase1l3	0.449473	-1.15369	5.502	2.473	0.105	0.045	2.67e-05	20.15
Atxn7	0.276871	-1.85271	0.977	0.27	0.125	0.195	8.06e-05	16.005
Nr1d2	0.403229	-1.31033	0.69	0.278	0.273	0.288	0.00512	6.61
Rpl15	2.12392	1.08673	354.244	752.384	0.056	0.015	1.54e-06	-37.208
Nid2	0.0107336	-6.54172	0.072	0.001	0.051	0	4.47e-11	257.156
Dnajc9	2.92959	1.5507	9.175	26.88	0.415	0.083	0.0032	-7.325
Anxa7	2.22505	1.15384	8.777	19.53	0.318	0.048	0.00351	-7.183
1700112E06Rik	828.228	9.69388	0.001	0.64	0	0.943	2.43e-05	-20.55
Tmem254a	414.86	8.69648	0.001	0.321	0	1.104	8.68e-05	-15.758
Gm2260	4.35479	2.1226	0.728	3.172	0.693	0.121	0.00765	-6.039
Tmem254c	414.86	8.69648	0.001	0.321	0	1.104	8.68e-05	-15.758
Gm2274	4.35479	2.1226	0.728	3.172	0.693	0.121	0.00765	-6.039
Tmem254b	414.86	8.69648	0.001	0.321	0	1.104	8.68e-05	-15.758
Slmap	0.40957	-1.28782	3.942	1.615	0.309	0.271	0.00647	6.27
Cacna2d3	107.202	6.74418	0.001	0.083	0	0.522	8.11e-06	-25.854
Prkcd	2.80622	1.48863	7.611	21.358	0.186	0.035	8.67e-05	-15.764
Mustn1	2768.02	11.4346	0.001	2.139	0	0.337	7.79e-08	-67.848
Itih4	91.3064	6.51264	0.001	0.071	0	0.055	6.54e-11	-237.95
Spcs1	2.30772	1.20647	36.469	84.161	0.121	0.056	4.38e-05	-18.179
Glt8d1	3.19638	1.67644	1.087	3.475	0.051	0.055	6.36e-07	-44.742
Nisch	2.10997	1.07722	2.585	5.453	0.099	0.251	0.00218	-7.975
Phf7	6.08527	2.60532	0.378	2.301	0.042	0.471	0.000475	-11.009
Btd	2.0586	1.04166	1.999	4.115	0.154	0.079	0.000311	-12.026
Timm23	2.37168	1.24591	10.672	25.31	0.16	0.277	0.00243	-7.783
Arhgap22	2.06023	1.0428	1.297	2.672	0.146	0.132	0.000569	-10.614
Zfp488	0.00274193	-8.51059	0.282	0.001	0.051	0	2.45e-11	334.553
Bmpr1a	0.00242289	-8.68905	0.319	0.001	0.464	0	1.49e-06	37.42
Wapal	0.469472	-1.09089	7.882	3.701	0.132	0.194	0.00107	9.295
Gpr137c	0.387657	-1.36715	0.742	0.288	0.174	0.231	0.000984	9.457
Gch1	2.58162	1.36828	11.164	28.821	0.203	0.044	0.000206	-13.146
Ttc5	3.19039	1.67373	4.796	15.303	0.287	0.181	0.0008	-9.88
Parp2	2.08124	1.05745	8.678	18.061	0.26	0.065	0.00227	-7.903
Apex1	2.11623	1.08149	34.715	73.465	0.171	0.061	0.000323	-11.933
Tmem55b	5.39601	2.43189	0.589	3.178	0.573	0.141	0.00187	-8.245
Rnase4	0.000805472	-10.2779	0.96	0.001	0.624	0	2.65e-06	32.94
Rnase6	5.22174	2.38453	4.131	21.571	0.404	0.081	0.000372	-11.578
Zfp219	3.16463	1.66204	1.355	4.289	0.388	0.059	0.00165	-8.466
Supt16	0.406325	-1.29929	20.083	8.16	0.077	0.041	4.17e-06	29.769
Sall2	0.0076756	-7.0255	0.101	0.001	0.051	0	3.39e-11	276.174
Trav14d-3-dv8	704.31	9.46007	0.001	0.544	0	0.055	2.45e-11	-345.639
Trav15n-1	0.00126857	-9.62258	0.609	0.001	0.988	0	3.14e-05	19.473
Trav6-6	522.634	9.02966	0.001	0.404	0	0.628	4.92e-06	-28.741
Trav3-3	0.000437041	-11.1599	1.768	0.001	0.782	0	5.09e-06	28.529
Trdc	2.77331	1.47161	5.053	14.015	0.114	0.066	1.63e-05	-22.343
Dad1	4.18972	2.06685	48.252	202.164	0.201	0.016	2.46e-05	-20.484
Oxa1l	2.2936	1.19761	9.502	21.794	0.302	0.091	0.0027	-7.606
Slc7a7	2.15781	1.10956	0.992	2.141	0.172	0.135	0.000707	-10.135
Lrp10	2.14831	1.1032	6.371	13.686	0.049	0.093	2.19e-05	-21.039
LOC105245755	0.243416	-2.03851	2.732	0.665	0.16	0.281	0.00025	12.603
Haus4	2.36489	1.24177	7.514	17.77	0.149	0.074	0.000113	-14.914
Pabpn1	2.26566	1.17993	55.202	125.07	0.089	0.015	7.7e-06	-26.116
Ap1g2	2.17454	1.12071	15.493	33.69	0.054	0.254	0.0015	-8.638
Dhrs4	3.18241	1.67012	4.232	13.467	0.315	0.095	0.000704	-10.145
Irf9	2.91838	1.54517	1.298	3.787	0.376	0.068	0.00203	-8.094
Tssk4	3.91848	1.9703	1.021	4.002	0.36	0.425	0.00376	-7.073
Nedd8	2.24561	1.16711	86.458	194.152	0.174	0.082	0.000301	-12.108
Dhrs1	2.4859	1.31377	10.61	26.375	0.173	0.096	0.000194	-13.316
Nop9	3.26381	1.70656	2.539	8.287	0.344	0.163	0.00126	-8.963
Ripk3	4.09567	2.0341	3.169	12.978	0.613	0.094	0.00529	-6.56
Zmym5	0.410197	-1.28561	2.094	0.859	0.067	0.289	0.00149	8.654
Cryl1	3.09407	1.6295	1.882	5.824	0.223	0.142	0.000278	-12.318
AU040096	0.268773	-1.89554	36.536	9.82	0.129	0.11	1.62e-05	22.381
Micu2	0.407863	-1.29384	9.099	3.711	0.018	0.185	0.000156	13.934
Phf11c	3.37058	1.753	0.301	1.015	0.055	0.129	9.54e-06	-25.019
4930563I02Rik	0.0144642	-6.11137	0.053	0.001	0.962	0	0.000241	12.71
Amer2	140.738	7.13687	0.001	0.109	0	0.055	4.2e-11	-260.757
Spata13	0.266452	-1.90805	1.273	0.339	0.298	0.354	0.00186	8.247
Sacs	0.436521	-1.19588	0.512	0.223	0.074	0.021	3.38e-06	31.238
Fdft1	2.86745	1.51977	4.724	13.545	0.444	0.146	0.00552	-6.499
Blk	3.61582	1.85432	4.99	18.044	0.522	0.072	0.00383	-7.039
Fam167a	0.00165133	-9.24216	0.468	0.001	0.051	0	2.45e-11	363.311
Pinx1	2.86642	1.51925	2.7	7.739	0.298	0.084	0.00082	-9.826
Kif13b	0.452769	-1.14315	1.485	0.672	0.234	0.243	0.00457	6.775
Hmbox1	0.229705	-2.12215	3.624	0.832	0.253	0.398	0.00123	9.003
Ints9	3.75198	1.90765	1.206	4.524	0.471	0.097	0.00222	-7.941
Bin3	5.13523	2.36043	2.267	11.642	0.572	0.133	0.00209	-8.042
9930012K11Rik	476.478	8.89627	0.001	0.368	0	0.782	1.5e-05	-22.748
Pdlim2	2.71893	1.44304	4.487	12.2	0.217	0.053	0.000224	-12.909
Ppp3cc	2.14813	1.10308	6.027	12.947	0.201	0.181	0.00196	-8.159
Reep4	3.47617	1.7975	3.018	10.491	0.146	0.218	0.000167	-13.729
Fam160b2	0.437139	-1.19383	0.909	0.397	0.181	0.204	0.0014	8.767
Gfra2	3.73129	1.89967	0.802	2.991	0.285	0.335	0.0015	-8.641
Itm2b	2.31469	1.21082	65.267	151.072	0.107	0.052	2.56e-05	-20.312
Lcp1	0.482799	-1.05051	16.564	7.997	0.095	0.204	0.00104	9.352
Zc3h13	0.482134	-1.0525	7.559	3.644	0.11	0.066	7.06e-05	16.446
Spert	0.00299113	-8.38509	0.258	0.001	0.051	0	2.45e-11	329.619
Kctd4	0.00140552	-9.47468	0.55	0.001	0.531	0	1.86e-06	35.657
Serp2	2.07668	1.05428	1.685	3.499	0.051	0.105	4.46e-05	-18.113
4930517O19Rik	0.323966	-1.62609	0.108	0.035	0.051	0.055	7.24e-07	43.518
Lmo7	0.16809	-2.5727	0.641	0.108	0.181	0.322	0.000156	13.931
Kctd12	0.436233	-1.19683	6.621	2.888	0.095	0.377	0.00703	6.154
D130079A08Rik	0.00567181	-7.46198	0.136	0.001	0.869	0	5.75e-05	17.174
Gpr18	3.44413	1.78414	9.967	34.329	0.32	0.141	0.000684	-10.21
Gpr183	4.52001	2.17633	5.835	26.373	0.441	0.071	0.000856	-9.739
Pcca	2.68587	1.42539	1.433	3.849	0.407	0.164	0.00556	-6.488
Gm33825	0.356817	-1.48675	1.962	0.7	0.348	0.203	0.0031	7.377
Card6	0.431603	-1.21222	1.192	0.515	0.341	0.048	0.00381	7.048
C9	0.00429651	-7.86262	0.18	0.001	0.051	0	2.55e-11	309.081
Prlr	0.27509	-1.86203	0.294	0.081	0.312	0.526	0.00737	6.091
Zfr	0.492131	-1.02289	8.126	3.999	0.087	0.081	5.67e-05	17.225
Cdh10	107.508	6.7483	0.001	0.083	0	0.055	5.52e-11	-246.56
Gm5803	0.476733	-1.06875	12.051	5.745	0.097	0.083	6.43e-05	16.75
Fam134b	0.313395	-1.67395	3.026	0.948	0.403	0.212	0.00314	7.358
Otulin	2.11187	1.07852	32.412	68.45	0.026	0.055	1.93e-06	-35.392
Sema5a	0.00581129	-7.42693	0.133	0.001	0.624	0	1.21e-05	23.803
Cpq	2.14193	1.09891	1.329	2.847	0.267	0.134	0.00312	-7.367
Vps13b	0.388511	-1.36397	5.409	2.102	0.184	0.133	0.000314	12.006
Rgs22	0.00741154	-7.07601	0.104	0.001	0.485	0	4.6e-06	29.165
Fbxo43	165.045	7.36671	0.001	0.128	0	0.966	0.000101	-15.253
Ywhaz	0.464718	-1.10557	15.403	7.158	0.098	0.048	2.62e-05	20.224
Zfp706	3.24624	1.69877	10.462	33.963	0.142	0.162	8.57e-05	-15.799
Angpt1	0.00359378	-8.12028	0.215	0.001	0.084	0	2.21e-10	192.735
Rad21	0.390104	-1.35807	5.997	2.339	0.02	0.407	0.00492	6.667
Derl1	2.44449	1.28954	7.89	19.286	0.355	0.029	0.00336	-7.248
Fam83a	193.94	7.59947	0.001	0.15	0	0.055	3.3e-11	-277.659
Atad2	0.333298	-1.58512	2.096	0.699	0.26	0.214	0.00101	9.414
Wdyhv1	7.32786	2.87339	0.688	5.043	0.543	0.094	0.000619	-10.435
Nsmce2	2.7389	1.4536	2.655	7.272	0.447	0.147	0.00694	-6.173
Myc	3.11043	1.63712	17.36	53.998	0.086	0.075	5.08e-06	-28.548
Gsdmc3	0.0063692	-7.29467	0.121	0.001	0.937	0	9.18e-05	15.57
Fam49b	2.03914	1.02796	6.966	14.205	0.075	0.049	1.46e-05	-22.864
Sla	0.434823	-1.2015	2.534	1.102	0.179	0.211	0.00147	8.685
Khdrbs3	550.58	9.10481	0.001	0.426	0	0.229	3.34e-08	-79.436
Col22a1	0.0123391	-6.34062	0.063	0.001	0.051	0	5.21e-11	249.251
Chrac1	4.34162	2.11823	2.574	11.175	0.541	0.084	0.00249	-7.743
Ptp4a3	3.13067	1.64647	76.943	240.883	0.114	0.061	8.87e-06	-25.399
Lynx1	2.77227	1.47107	4.203	11.653	0.416	0.267	0.00821	-5.946
Ly6e	4.90461	2.29414	82.771	405.962	0.08	0.032	2.66e-07	-53.337
Ly6i	6.13284	2.61655	2.24	13.735	0.641	0.101	0.00208	-8.058
Ly6a	3.72561	1.89747	57.487	214.174	0.219	0.092	8.13e-05	-15.974
Ly6c1	11.9469	3.57857	0.852	10.174	0.051	0.138	4.24e-07	-48.583
Ly6c2	7.59763	2.92555	9.158	69.579	0.525	0.06	0.000464	-11.063
I830127L07Rik	2.34254	1.22807	4.853	11.369	0.117	0.228	0.000931	-9.567
BC025446	0.00371294	-8.07322	0.208	0.001	0.051	0	2.45e-11	317.36
Gsdmd	2.63844	1.39968	30.332	80.028	0.062	0.008	6.48e-07	-44.553
Mroh6	0.00561674	-7.47605	0.138	0.001	0.717	0	2.29e-05	20.847
Tigd5	0.00292292	-8.41837	0.264	0.001	0.515	0	2.75e-06	32.676
Pycrl	4.53024	2.17959	1.616	7.322	0.529	0.089	0.00201	-8.119
Zfp707	2.00869	1.00625	2.223	4.465	0.128	0.088	0.000224	-12.913
Fam83h	126.412	6.98199	0.001	0.098	0	1.312	0.00056	-10.647
Plec	0.39736	-1.33148	3.315	1.317	0.044	0.125	2.69e-05	20.121
Grina	5.14789	2.36398	0.826	4.254	0.624	0.09	0.00288	-7.499
Cyc1	2.65691	1.40975	20.425	54.268	0.15	0.039	4.32e-05	-18.228
Sharpin	2.13686	1.09549	36.087	77.112	0.067	0.024	3.68e-06	-30.655
Maf1	4.45091	2.1541	5.879	26.167	0.443	0.124	0.00103	-9.375
Gm8140	290.246	8.18113	0.001	0.224	0	0.055	2.73e-11	-298.911
Slc52a2	2.23227	1.15851	4.082	9.112	0.337	0.074	0.00477	-6.71
Slc39a4	3.09734	1.63103	0.928	2.873	0.348	0.04	0.00106	-9.306
Arhgap39	0.447078	-1.1614	0.404	0.181	0.169	0.187	0.00112	9.198
Zfp647	158.119	7.30487	0.001	0.122	0	0.055	3.79e-11	-266.895
1110038F14Rik	2.34302	1.22837	36.998	86.687	0.065	0.076	1.03e-05	-24.679
Txn2	3.15763	1.65884	15.386	48.584	0.1	0.085	9.02e-06	-25.299
Ncf4	2.24166	1.16457	41.861	93.839	0.088	0.015	7.66e-06	-26.154
Csf2rb	0.324301	-1.6246	1.384	0.449	0.312	0.353	0.00421	6.9
Mpst	2.61365	1.38607	5.045	13.186	0.42	0.066	0.00542	-6.522
Rac2	2.87577	1.52395	21.856	62.851	0.071	0.029	1.11e-06	-39.966
Gga1	2.2762	1.18663	3.256	7.411	0.111	0.012	2.12e-05	-21.197
Pdxp	0.00223999	-8.80229	0.345	0.001	0.051	0	2.45e-11	346.019
Nol12	2.02754	1.01973	21.611	43.817	0.089	0.033	1.98e-05	-21.496
H1f0	2.69825	1.43202	6.818	18.398	0.338	0.186	0.00302	-7.419
Baiap2l2	208.793	7.70593	0.001	0.161	0	0.252	1.32e-07	-61.169
Tomm22	2.30812	1.20672	30.39	70.143	0.141	0.02	6.18e-05	-16.914
Gtpbp1	0.362559	-1.46371	2.827	1.025	0.166	0.095	9.97e-05	15.288
Pdgfb	379.782	8.56903	0.001	0.294	0	0.187	1.55e-08	-91.729
Rps19bp1	2.41681	1.2731	9.294	22.463	0.286	0.258	0.00512	-6.607
Mkl1	0.476659	-1.06897	1.473	0.702	0.181	0.224	0.00299	7.433
Ep300	0.396381	-1.33504	2.071	0.821	0.166	0.299	0.0024	7.805
Phf5a	2.81859	1.49497	23.954	67.516	0.333	0.118	0.00166	-8.455
Polr3h	3.35631	1.74688	1.395	4.682	0.558	0.188	0.00832	-5.929
1700029P11Rik	0.0011544	-9.75864	0.67	0.001	0.051	0	2.45e-11	383.614
Nhp2l1	2.2648	1.17938	36.406	82.451	0.118	0.034	3.39e-05	-19.193
Cenpm	2.33459	1.22317	3.96	9.245	0.077	0.267	0.00137	-8.807
Smdt1	2.13089	1.09146	123.833	263.875	0.14	0.084	0.000192	-13.348
Cyp2d26	545.341	9.09101	0.001	0.421	0	0.168	6.33e-09	-108.137
Bik	2284.97	11.158	0.001	1.766	0	0.601	1.55e-06	-37.149
Atxn10	2.07	1.04963	9.486	19.636	0.09	0.056	2.92e-05	-19.77
Ppara	0.00301458	-8.37383	0.256	0.001	0.49	0	2.21e-06	34.213
Cdpf1	2.92531	1.54859	5.915	17.303	0.469	0.09	0.00557	-6.486
Gtse1	2.44306	1.28869	0.638	1.558	0.323	0.279	0.00766	-6.037
Celsr1	0.347603	-1.52449	0.335	0.116	0.134	0.251	0.000544	10.707
Gramd4	0.362665	-1.46329	1.01	0.366	0.165	0.152	0.000212	13.062
Zbed4	0.171291	-2.54548	0.7	0.12	0.566	0.31	0.00228	7.892
Alg12	2.81169	1.49144	0.216	0.609	0.031	0.314	0.000981	-9.464
Creld2	2.06055	1.04303	35.366	72.873	0.145	0.098	0.000326	-11.913
Pim3	2.9962	1.58314	1.287	3.855	0.384	0.076	0.00204	-8.092
Mapk12	2.12624	1.08831	2.195	4.668	0.197	0.31	0.00839	-5.919
Sbf1	2.30843	1.20691	5.131	11.843	0.179	0.033	0.000197	-13.262
Kif21a	0.00793373	-6.97778	0.097	0.001	0.832	0	6.43e-05	16.782
Arid2	0.335675	-1.57486	1.084	0.364	0.15	0.385	0.00268	7.618
Slc38a2	0.321199	-1.63846	3.485	1.119	0.212	0.44	0.00477	6.712
Pced1b	3.91626	1.96948	5.743	22.493	0.131	0.113	1.48e-05	-22.786
Ccdc184	764.556	9.57848	0.001	0.591	0	0.865	1.7e-05	-22.155
Lalba	588.555	9.20103	0.001	0.455	0	0.055	2.45e-11	-336.175
Rnd1	0.00102843	-9.92534	0.752	0.001	0.869	0	1.47e-05	22.843
Ddn	0.00384356	-8.02334	0.201	0.001	0.531	0	3.95e-06	30.195
Prkag1	2.12583	1.08802	11.574	24.605	0.075	0.142	0.000181	-13.506
Kmt2d	0.465067	-1.10449	4.623	2.15	0.078	0.16	0.000267	12.424
Lmbr1l	2.11638	1.0816	13.511	28.595	0.061	0.045	5.06e-06	-28.576
Troap	3.38457	1.75897	0.563	1.904	0.174	0.103	5.43e-05	-17.388
Mcrs1	3.53283	1.82082	8.352	29.508	0.43	0.153	0.00218	-7.975
Fam186b	133.982	7.0659	0.001	0.104	0	0.628	1.58e-05	-22.49
Fmnl3	0.36543	-1.45233	0.841	0.307	0.439	0.189	0.00741	6.082
Bcdin3d	8.4582	3.08035	0.353	2.99	0.051	0.337	4.52e-05	-18.062
Dip2b	0.411859	-1.27978	1.962	0.808	0.257	0.214	0.00261	7.661
Cela1	2.79027	1.48041	11.521	32.146	0.203	0.125	0.000266	-12.431
Nr4a1	4.13833	2.04905	24.173	100.034	0.031	0.025	8.73e-09	-101.809
Spryd3	2.01614	1.0116	2.041	4.115	0.233	0.13	0.00275	-7.573
Itgb7	2.68201	1.42331	54.307	145.651	0.099	0.019	5.41e-06	-28.154
Aaas	2.53777	1.34356	6.686	16.969	0.153	0.013	5.31e-05	-17.473
Sp1	0.179971	-2.47417	0.661	0.119	0.455	0.628	0.00602	6.377
[truncated: 442 more rows]

## Sheet: Sm-p80-pcDNA3
Name	Fold change	Fold change (Log2)	Prime/boost ODN - linear total RPKM	Prime/boost Sm-p80+ODN - linear total RPKM	P value	T value	Standard deviation Control	Standard deviation Experimental
Xkr4	9773.73	13.2547	0.001	7.554	6.27e-08	-49.221	0	0.539
Rp1	3337.44	11.7045	0.001	2.579	1.16e-07	-43.752	0	0.535
Atp6v1h	4.6261e-05	-14.3998	16.707	0.001	3e-13	674.266	0.043	0
4732440D04Rik	19.2353	4.26569	0.19	3.664	0.000222	-10.81	0.714	0.336
Rb1cc1	0.00144981	-9.42992	0.533	0.001	2.19e-09	93.333	0.202	0
Rrs1	0.0013199	-9.56536	0.586	0.001	6.18e-08	49.373	0.387	0
Adhfe1	34.6256	5.11377	0.173	5.981	1.25e-06	-28.053	0.29	0.221
Arfgef1	6.52704	2.70643	0.296	1.931	0.00129	-7.752	0.308	0.627
Sulf1	61.5549	5.9438	0.081	4.981	0.00025	-10.577	0.995	0.523
Slco5a1	9170.52	13.1628	0.001	7.088	1.82e-06	-26.156	0	1.006
Ncoa2	53.5429	5.74262	0.202	10.813	1.03e-06	-29.081	0.28	0.279
Lactb2	0.000544761	-10.8421	1.419	0.001	4.86e-08	51.954	0.417	0
Kcnb2	8374.76	13.0318	0.001	6.473	1.99e-05	-16.867	0	1.545
Gm7634	57.7542	5.85185	0.646	37.321	7.33e-05	-13.279	0.572	0.671
Rpl7	0.060331	-4.05096	937.527	56.562	5.33e-10	122.069	0.009	0.066
Gm31780	22637.8	14.4664	0.001	17.496	4.05e-09	-83.182	0	0.348
Tceb1	0.401067	-1.31808	87.633	35.147	0.000561	9.087	0.019	0.289
Tmem70	0.000842124	-10.2137	0.918	0.001	7.57e-06	20.125	1.015	0
Crisp4	39468.9	15.2684	0.001	30.505	1.33e-09	-102.752	0	0.297
Tfap2b	2640.95	11.3668	0.002	5.192	0.000948	-8.222	2.694	0.624
Pkhd1	1618.17	10.6601	0.005	7.455	0.00213	-7.019	3.033	0.164
Paqr8	6983.35	12.7697	0.001	5.397	1.72e-12	-388.191	0	0.066
Kcnq5	56.0614	5.80894	0.131	7.321	3.83e-05	-14.962	0.261	0.731
Gm7759	43.251	5.43466	6.386	276.196	1.71e-07	-40.585	0.107	0.246
Ogfrl1	0.466448	-1.10021	8.824	4.116	4.38e-05	14.599	0.136	0.066
1110058L19Rik	6.57196e-05	-13.8933	11.76	0.001	4.18e-12	307.813	0.09	0
Bai3	524.163	9.03387	0.006	2.94	0.0097	-5.143	3.302	1.2
4931408C20Rik	3587.68	11.8088	0.001	2.773	2.1e-12	-358.981	0	0.066
Gm597	13315.2	13.7008	0.001	10.291	3.22e-07	-36.049	0	0.76
Phf3	3.8289	1.93693	0.757	2.899	3.38e-05	-15.305	0.085	0.238
Ptp4a1	0.00112841	-9.7915	0.685	0.001	2.3e-05	16.417	1.193	0
Gm9839	45.4265	5.50546	0.521	23.663	7.47e-07	-30.834	0.323	0.151
Gm5415	49.1043	5.61778	0.433	21.265	1.58e-05	-17.601	0.274	0.577
Prim2	10.2483	3.35732	1.66	17.009	1.76e-06	-26.319	0.135	0.216
Bag2	3328.08	11.7005	0.003	10.799	0.00646	-5.604	4.14	0.55
Zfp451	11.0516	3.46619	0.981	10.838	9.73e-06	-19.226	0.172	0.317
Gm15455	12.6894	3.66555	0.792	10.045	3.6e-06	-23.061	0.281	0.149
Dst	54.8798	5.7782	0.138	7.555	4.12e-07	-34.45	0.154	0.298
Imp4	0.000428165	-11.1895	1.805	0.001	2.23e-07	38.608	0.58	0
Ptpn18	0.140745	-2.82884	43.59	6.135	0.000251	10.565	0.022	0.535
Prss39	11329.7	13.4678	0.001	8.756	4.09e-08	-53.73	0	0.501
Prss40	13743.1	13.7464	0.001	10.622	6.88e-07	-31.31	0	0.878
Fam168b	0.000637551	-10.6152	1.212	0.001	7.44e-08	47.597	0.446	0
Kansl3	18.2469	4.18958	0.2	3.657	0.000218	-10.847	0.198	0.747
Ankrd39	0.000509365	-10.939	1.517	0.001	8.34e-07	30.198	0.724	0
Sema4c	0.00428786	-7.86553	0.18	0.001	5.4e-12	292.245	0.054	0
Actr1b	0.00114951	-9.76477	0.672	0.001	1.15e-05	18.647	1.047	0
Inpp4a	29.4339	4.87941	0.149	4.38	0.000277	-10.373	0.248	0.908
Coa5	0.000101511	-13.2661	7.614	0.001	1.42e-08	65.674	0.404	0
Unc50	0.000118746	-13.0398	6.509	0.001	1.24e-11	248.653	0.105	0
Tsga10	1200.29	10.2292	0.008	9.259	0.00833	-5.312	3.833	0.377
Lipt1	33.6209	5.07129	0.256	8.616	0.000145	-11.699	0.663	0.559
Mitd1	0.000521102	-10.9061	1.483	0.001	1.3e-09	103.149	0.211	0
Gm5099	530.722	9.05181	1.454	771.409	8.11e-10	-112.741	0.151	0.055
Aff3	44.2004	5.46599	0.161	7.121	6.77e-05	-13.476	0.802	0.121
Lonrf2	6432.56	12.6512	0.001	4.972	9.13e-08	-45.727	0	0.553
Chst10	11642.9	13.5072	0.001	8.999	1.23e-06	-28.116	0	0.961
Rpl31	0.222735	-2.1666	766.356	170.694	7.57e-05	13.199	0.028	0.327
Tbc1d8	0.00111616	-9.80724	0.692	0.001	3.68e-10	131.041	0.15	0
Il1r2	2.54596	1.34821	6.782	17.267	9.37e-05	-12.686	0.061	0.204
Il1rl2	1554.93	10.6026	0.003	3.963	0.0043	-6.094	3.443	0.507
Il18rap	11.2632	3.49354	0.408	4.59	0.000453	-9.458	0.489	0.553
Slc9a4	4584	12.1624	0.001	3.543	3.68e-08	-54.86	0	0.443
Slc9a2	12659.5	13.6279	0.001	9.784	4.19e-09	-82.677	0	0.33
Mfsd9	9880.31	13.2703	0.001	7.636	2.56e-07	-37.638	0	0.705
Mrps9	3.87884e-05	-14.654	19.926	0.001	4.85e-11	192.837	0.152	0
Gpr45	13257.2	13.6945	0.001	10.246	1.7e-12	-416.304	0	0.066
Fhl2	0.0042024	-7.89457	0.184	0.001	5.31e-12	293.324	0.054	0
Nck2	3366.85	11.7172	0.003	9.36	0.00382	-6.246	3.694	0.658
1500015O10Rik	0.00223628	-8.80468	0.346	0.001	3.13e-12	327.139	0.054	0
Ccdc168	233.087	7.86472	0.002	0.581	0.00106	-8.053	1.952	0.066
Ercc5	4.40716	2.13985	2.38	10.491	3.74e-05	-15.027	0.152	0.241
Gulp1	11518.1	13.4916	0.001	8.902	7.84e-08	-47.12	0	0.573
Col3a1	3.73544	1.90128	0.922	3.443	0.000702	-8.71	0.049	0.434
Dnah7b	1833.65	10.8405	0.002	2.833	0.00025	-10.577	1.999	0.454
Dnah7c	4626.91	12.1758	0.001	3.576	7.72e-09	-73.661	0	0.331
Gls	2.16486	1.11427	1.386	3.001	0.00555	-5.783	0.221	0.315
Mfsd6	91.8864	6.52178	0.094	8.628	5.12e-05	-14.19	0.628	0.672
Inpp1	6.14515	2.61945	1.462	8.983	0.00393	-6.212	0.558	0.633
Pms1	4.51977	2.17625	0.49	2.213	1.05e-05	-18.984	0.22	0.066
Dnah7a	1088.07	10.0876	0.003	3.661	0.000993	-8.148	2.45	0.356
Hecw2	59.0305	5.88339	0.048	2.805	8.01e-05	-13.059	0.528	0.73
Ccdc150	57.2028	5.83801	0.064	3.647	5.82e-05	-13.861	0.5	0.678
Gtf3c3	30.4744	4.92953	0.174	5.315	0.000101	-12.526	0.73	0.294
Ankrd44	9.95821	3.31589	0.457	4.552	0.000166	-11.419	0.499	0.297
Mob4	0.00021606	-12.1763	3.577	0.001	4.12e-09	82.933	0.294	0
Mars2	5.31538	2.41017	0.614	3.264	3.11e-08	-56.706	0.054	0.066
Boll	4.20534	2.07222	0.342	1.437	0.00428	-6.101	0.269	0.624
Plcl1	27.096	4.76001	0.133	3.598	0.000213	-10.896	0.528	0.696
Hsfy2	20335.5	14.3117	0.001	15.717	9.15e-10	-110.195	0	0.26
Satb2	5873.08	12.5199	0.001	4.539	1.99e-06	-25.732	0	0.973
1700066M21Rik	0.00388424	-8.00815	0.199	0.001	8.12e-07	30.349	0.528	0
Tyw5	0.000240667	-12.0207	3.211	0.001	1.18e-10	162.751	0.148	0
Sgol2a	4.44322	2.1516	0.388	1.722	8.65e-05	-12.876	0.328	0.066
Aox1	4113.29	12.0061	0.001	3.179	1.03e-08	-69.851	0	0.344
Aox2	82.354	6.36377	0.038	3.125	4.77e-05	-14.374	0.054	0.884
Bzw1	0.000163415	-12.5792	4.73	0.001	1.63e-09	98.904	0.254	0
Clk1	0.136133	-2.87691	41.171	5.605	7.94e-08	46.995	0.106	0.062
Ppil3	0.000117459	-13.0556	6.58	0.001	1.78e-09	97.229	0.269	0
Orc2	0.000923748	-10.0802	0.837	0.001	3.76e-08	54.617	0.369	0
Als2cr12	0.00215355	-8.85907	0.359	0.001	8.92e-05	12.804	1.384	0
Trak2	11.9673	3.58103	0.706	8.448	0.00041	-9.639	0.195	0.717
Tmem237	0.00295781	-8.40125	0.261	0.001	5.28e-06	21.489	0.782	0
Als2	36.8562	5.20384	12.705	468.25	2.65e-10	-139.376	0.069	0.028
Cdk15	10720.7	13.3881	0.001	8.286	3.43e-07	-35.633	0	0.751
Sumo1	0.000166609	-12.5512	4.639	0.001	2.07e-08	61.265	0.41	0
Carf	19.3594	4.27496	8.981	173.859	5.66e-08	-50.349	0.094	0.141
Abi2	7018.62	12.777	0.001	5.425	8.22e-08	-46.7	0	0.547
Raph1	17.5664	4.13475	0.23	4.045	1.65e-05	-17.459	0.37	0.296
Pard3bos1	459.429	8.8437	0.004	1.857	0.00384	-6.24	2.756	0.663
Nrp2	57.6928	5.85032	0.08	4.625	0.000167	-11.397	0.576	0.85
Ino80d	857.129	9.74337	0.025	21.685	0.00581	-5.727	3.396	0.204
Eef1b2	0.0749957	-3.73705	1411.72	105.873	0.000115	12.212	0.013	0.612
Gpr1	8328.11	13.0238	0.001	6.437	5.15e-08	-51.347	0	0.507
Zdbf2	66.9776	6.06561	0.029	1.953	0.00191	-7.176	0.528	1.606
Dytn	5360.8	12.3882	0.001	4.143	8.55e-08	-46.308	0	0.535
Fzd5	0.0039736	-7.97534	0.195	0.001	5.58e-08	50.517	0.316	0
Plekhm3	50.3873	5.65499	0.254	12.795	0.00113	-7.961	0.714	1.229
Akr1cl	0.000683469	-10.5148	1.131	0.001	3.92e-11	200.666	0.105	0
Crygb	14085.7	13.7819	0.001	10.887	1.7e-12	-418.962	0	0.066
Idh1	16.6398	4.05656	0.392	6.529	0.000678	-8.767	0.714	0.589
Pikfyve	30.3585	4.92403	0.064	1.934	0.00743	-5.444	1.435	1.102
Pth2r	9568.18	13.224	0.001	7.395	1.7e-12	-402.002	0	0.066
Crygf	28332.5	14.7902	0.001	21.898	4.75e-07	-33.547	0	0.882
Map2	5539.77	12.4356	0.001	4.282	2.68e-06	-24.348	0	1.021
Unc80	207.426	7.69645	0.016	3.239	1.48e-05	-17.809	0.054	0.863
Kansl1l	32.363	5.01627	0.254	8.215	2.13e-06	-25.413	0.282	0.276
Erbb4	10724.3	13.3886	0.001	8.289	4.64e-09	-81.112	0	0.33
Vwc2l	1024.21	10.0003	0.008	7.939	0.00971	-5.14	3.841	0.624
Bard1	31.844	4.99295	0.172	5.482	0.00327	-6.447	1.101	1.089
Fn1	8.26849	3.04762	0.608	5.03	0.00165	-7.389	0.088	0.82
Tmem169	21897.1	14.4185	0.001	16.924	1.34e-08	-66.472	0	0.434
42433	12786.9	13.6424	0.001	9.883	4.01e-06	-22.607	0	1.207
Rpl37a	0.0923636	-3.43653	4404.34	406.8	2.47e-09	91.165	0.014	0.074
Tns1	15.0569	3.91236	0.159	2.398	0.000415	-9.619	0.323	0.746
Cxcr1	102.523	6.67981	0.15	15.42	7.39e-08	-47.657	0.098	0.263
Slc11a1	5.08263	2.34557	1.314	6.68	0.00292	-6.596	0.339	0.625
Usp37	2.77803	1.47406	1.829	5.082	0.00935	-5.183	0.148	0.549
Plcd4	21191.8	14.3712	0.001	16.379	2.12e-08	-61.025	0	0.471
Zfp142	11.9849	3.58314	0.423	5.075	7.15e-05	-13.34	0.189	0.503
Bcs1l	0.000299627	-11.7045	2.579	0.001	1.58e-11	237.244	0.099	0
Stk36	174.837	7.44987	0.044	7.732	0.000189	-11.133	0.094	1.335
Ttll4	8.8777	3.15019	0.572	5.075	0.00125	-7.797	0.366	0.72
Wnt10a	0.0044361	-7.81649	0.174	0.001	9.27e-07	29.622	0.528	0
Nhej1	0.00104571	-9.9013	0.739	0.001	1.13e-08	68.655	0.288	0
Slc23a3	4881.57	12.2531	0.001	3.773	6.99e-06	-20.425	0	1.2
Zfand2b	0.000142166	-12.7801	5.436	0.001	7.23e-13	542.751	0.047	0
Atg9a	2.25191	1.17115	2.327	5.24	0.00107	-8.042	0.211	0.201
Ankzf1	3.42241	1.77501	3.934	13.465	0.00596	-5.697	0.045	0.621
Glb1l	2.60971	1.38389	1.565	4.084	0.00824	-5.324	0.352	0.383
Tuba4a	0.138374	-2.85335	91.385	12.645	3.92e-05	14.9	0.019	0.383
Dnajb2	0.000578113	-10.7564	1.337	0.001	1.14e-10	163.883	0.131	0
Des	0.00119235	-9.71198	0.648	0.001	2.58e-08	58.709	0.331	0
Speg	549.435	9.10181	0.006	3.318	0.00846	-5.294	3.425	0.304
Chpf	0.000623497	-10.6473	1.24	0.001	1.26e-08	67.229	0.317	0
Obsl1	138.902	7.11792	0.126	17.526	1.16e-06	-28.419	0.491	0.098
Stk11ip	4.98566	2.31778	1.121	5.589	0.00191	-7.175	0.414	0.496
Epha4	8104.49	12.9845	0.001	6.264	4.66e-08	-52.38	0	0.496
Farsb	3.13603e-05	-14.9607	24.645	0.001	7.95e-12	270.47	0.111	0
Mogat1	0.0028188	-8.47071	0.274	0.001	3.75e-07	35.048	0.483	0
Serpine2	0.00298671	-8.38723	0.259	0.001	3.94e-12	311.628	0.054	0
Dock10	3.53176	1.82039	1.112	3.928	1.52e-05	-17.718	0.072	0.192
Nyap2	5573.53	12.4444	0.002	13.282	0.00142	-7.606	3.249	0.388
Irs1	93.8633	6.55249	0.05	4.666	1.2e-06	-28.25	0.459	0.066
Col4a3	2968.97	11.5357	0.001	2.295	6.39e-06	-20.762	0	1.111
Mff	0.00014005	-12.8018	5.519	0.001	2.12e-11	224.945	0.114	0
Slc19a3	8781	13.1002	0.001	6.787	8.57e-07	-30.049	0	0.872
Sphkap	974.148	9.928	0.005	4.8	0.00333	-6.424	3.086	0.178
4933436I20Rik	335.749	8.39124	19.061	6399.84	1.14e-10	-163.705	0.102	0.014
Dner	0.0110763	-6.49638	0.07	0.001	1.44e-11	241.374	0.054	0
Trip12	0.0138538	-6.17358	0.056	0.001	1.13e-07	43.95	0.281	0
Gm15433	488.237	8.93144	0.422	205.807	0.000603	-8.964	1.985	0.18
A530032D15Rik	24.6413	4.62301	3.873	95.424	0.000366	-9.845	0.829	0.441
LOC102638555	19.449	4.28163	0.908	17.666	6.51e-05	-13.576	0.42	0.47
Gm7609	140.215	7.1315	0.662	92.872	1.88e-06	-25.987	0.433	0.338
C130026I21Rik	3.96873	1.98868	20.556	81.581	0.000936	-8.243	0.134	0.464
Gm2427	27.7288	4.79331	0.81	22.449	0.000179	-11.254	0.795	0.306
LOC101055758	34.8794	5.1243	0.646	22.543	0.000624	-8.904	0.911	0.704
Sp110	2.03197	1.02288	23.131	47.001	0.00156	-7.464	0.046	0.27
Sp140	3.20201	1.67898	22.051	70.606	3.57e-05	-15.153	0.062	0.213
A630001G21Rik	2.72466	1.44608	5.142	14.01	0.00608	-5.675	0.092	0.501
Itm2c	3.44495	1.78449	2.06	7.096	9.74e-05	-12.592	0.276	0.066
Spata3	20795.9	14.344	0.001	16.073	5.41e-08	-50.836	0	0.564
Ncl	0.355766	-1.491	138.791	49.377	0.000516	9.231	0.015	0.323
Nmur1	16552.5	14.0148	0.001	12.793	2.06e-09	-94.428	0	0.297
Eif4e2	0.00010706	-13.1893	7.219	0.001	1.63e-08	64.001	0.412	0
Gigyf2	2.25469	1.17293	3.558	8.022	0.00209	-7.046	0.213	0.256
Inpp5d	0.41476	-1.26965	17.898	7.423	0.00115	7.933	0.036	0.318
Dgkd	6.49247	2.69877	0.598	3.884	0.00672	-5.558	0.448	0.862
Usp40	43.3478	5.43789	4.273	185.207	8.83e-09	-71.799	0.118	0.095
Ugt1a6a	5817.75	12.5062	0.001	4.496	1.73e-06	-26.401	0	0.947
Ugt1a5	7878.76	12.9438	0.001	6.089	7.12e-07	-31.109	0	0.832
Ugt1a1	63508.6	15.9547	0.001	49.084	2.79e-09	-89.109	0	0.358
Mroh2a	2401.74	11.2299	0.007	17.854	0.00492	-5.929	3.771	0.36
Hjurp	20.8334	4.38082	0.501	10.444	7.72e-07	-30.645	0.048	0.282
Arl4c	0.00111839	-9.80436	0.691	0.001	6.95e-06	20.451	0.959	0
Sh3bp4	15.19	3.92505	0.185	2.814	0.00168	-7.359	0.865	0.624
LOC102637806	12492.2	13.6087	0.001	9.655	6.13e-08	-49.469	0	0.55
Cops8	0.000921051	-10.0844	0.839	0.001	1.37e-07	42.378	0.476	0
Gm9991	21653.7	14.4023	0.001	16.736	1.56e-07	-41.298	0	0.697
Col6a3	26.4588	4.72568	0.105	2.78	7.56e-06	-20.133	0.049	0.467
Lrrfip1	0.00159908	-9.28854	0.483	0.001	5.08e-07	33.144	0.561	0
Ramp1	0.000143704	-12.7646	5.378	0.001	4.57e-10	125.908	0.203	0
Hes6	0.000193363	-12.3364	3.997	0.001	1.58e-10	153.845	0.16	0
Asb1	7.832	2.96938	1.222	9.574	0.0082	-5.329	0.731	0.841
Ndufa10	0.0001436	-12.7657	5.382	0.001	1.13e-10	164.047	0.156	0
Olfr1414	11201.2	13.4514	0.001	8.657	5.69e-08	-50.282	0	0.535
Olfr1412	7699.04	12.9105	0.001	5.95	1.7e-12	-392.47	0	0.066
Olfr12	8826.8	13.1077	0.001	6.822	2.47e-08	-59.181	0	0.443
Ankmy1	5682.16	12.4722	0.001	4.392	2.55e-06	-24.573	0	1.015
5033417F24Rik	0.000644528	-10.5995	1.199	0.001	9.24e-10	109.992	0.193	0
Aqp12	0.00104762	-9.89867	0.738	0.001	6.21e-08	49.329	0.401	0
Mterf4	0.000483391	-11.0145	1.599	0.001	2.05e-08	61.367	0.359	0
Pask	7.7824	2.96022	0.555	4.316	7.69e-05	-13.162	0.395	0.216
Ano7	2397.29	11.2272	0.002	5.582	0.00215	-7.006	3.182	0.383
42615	0.000984917	-9.98771	0.785	0.001	8.08e-06	19.884	1.005	0
Thap4	14.9933	3.90625	1.345	20.169	1.4e-07	-42.171	0.173	0.066
D2hgdh	35.4306	5.14692	0.43	15.244	0.00271	-6.699	0.605	1.413
Panct2	75.8046	6.24421	3.008	228.054	2.87e-09	-88.595	0.123	0.068
Gm7133	36.7249	5.19869	0.152	5.572	0.000142	-11.75	0.628	0.624
D1Ertd622e	19.9911	4.32129	0.922	18.423	3.12e-07	-36.263	0.229	0.066
Pam	9.65344	3.27104	0.351	3.388	0.0089	-5.238	0.741	1.005
Cntnap5b	3732.46	11.8659	0.002	7.767	0.000966	-8.192	2.858	0.474
Cdh20	9244.65	13.1744	0.001	7.145	1.5e-07	-41.621	0	0.633
Phlpp1	22.4836	4.4908	0.12	2.7	1.73e-05	-17.306	0.27	0.443
Kdsr	0.00396891	-7.97704	0.195	0.001	5.34e-07	32.849	0.486	0
Serpinb13	6356.64	12.634	0.001	4.913	1.74e-12	-384.067	0	0.066
Serpinb10	0.00120116	-9.70136	0.643	0.001	1.27e-09	103.71	0.187	0
Serpinb8	0.00239413	-8.70628	0.323	0.001	6.55e-07	31.623	0.551	0
Nifk	0.000261549	-11.9006	2.955	0.001	7.81e-09	73.493	0.324	0
Gli2	4339.25	12.0832	0.001	3.354	8.65e-08	-46.193	0	0.523
Ralb	0.00103559	-9.91533	0.746	0.001	1.95e-12	368.405	0.054	0
Tmem177	0.00125797	-9.63469	0.614	0.001	3.8e-09	84.121	0.229	0
Tmem37	11.6902	3.54723	0.912	10.663	0.00748	-5.436	0.081	1.303
3110009E18Rik	0.000149889	-12.7038	5.156	0.001	1.01e-08	70.105	0.362	0
Steap3	20.5885	4.36377	0.455	9.377	4.25e-06	-22.372	0.253	0.297
C1ql2	8607.95	13.0715	0.001	6.653	1.7e-12	-397.364	0	0.066
En1	7210.31	12.8158	0.001	5.573	8.32e-08	-46.587	0	0.55
2610027F03Rik	1488.67	10.5398	0.008	12.223	0.0083	-5.316	3.937	0.477
Ddx18	5.2967	2.40509	5.889	31.192	7.9e-06	-19.97	0.094	0.222
Slc35f5	37.0077	5.20975	0.101	3.738	7.07e-10	-115.732	0.054	0.072
Nckap5	3066.27	11.5823	0.002	5.836	0.000766	-8.562	2.6	0.746
Mgat5	22.1238	4.46753	0.139	3.075	1.62e-05	-17.515	0.054	0.507
Gm35902	8.07548	3.01355	1.91	15.421	0.00514	-5.874	0.455	0.92
Ccnt2	21.4818	4.42505	0.174	3.743	0.000124	-12.046	0.388	0.624
Map3k19	50.892	5.66937	0.191	9.73	2.94e-06	-23.93	0.334	0.336
Rab3gap1	21.4103	4.42024	0.283	6.054	0.000134	-11.882	0.682	0.297
Zranb3	55.0999	5.78398	0.057	3.142	0.0002	-11.018	0.589	0.869
Ubxn4	0.000446558	-11.1289	1.731	0.001	7.68e-10	113.874	0.195	0
Dars	0.000321143	-11.6045	2.407	0.001	1.68e-08	63.667	0.365	0
Cxcr4	4.52676	2.17848	5.413	24.504	0.00619	-5.654	0.169	0.752
Thsd7b	3912.93	11.934	0.001	3.024	2.28e-05	-16.448	0	1.451
Pfkfb2	10.0691	3.33186	0.888	8.943	4.29e-05	-14.658	0.452	0.049
Yod1	64.4455	6.01001	0.15	9.647	0.000102	-12.491	0.054	0.961
Pigr	5976.82	12.5452	0.001	4.619	1.41e-07	-42.111	0	0.596
Il19	19260.3	14.2333	0.001	14.886	4.3e-08	-53.205	0	0.535
Il10	31.2878	4.96753	0.342	10.704	1.07e-05	-18.895	0.522	0.066
Mapkapk2	0.000166056	-12.556	4.654	0.001	1.2e-11	250.161	0.1	0
Dyrk3	17.3811	4.11945	0.743	12.91	0.000195	-11.069	0.124	0.734
Ikbke	42.7076	5.41642	0.172	7.354	0.00431	-6.093	1.513	0.933
Srgap2	10.7122	3.42118	1.006	10.779	0.00149	-7.533	0.215	0.883
Fam72a	0.000491271	-10.9912	1.573	0.001	1.03e-06	29.077	0.756	0
Pm20d1	6064.86	12.5663	0.001	4.687	6.29e-08	-49.19	0	0.511
Rab29	6.26214e-05	-13.963	12.342	0.001	3.63e-11	203.479	0.137	0
Nucks1	6.78949e-05	-13.8463	11.383	0.001	6.66e-10	116.981	0.237	0
Elk4	17.6056	4.13796	0.264	4.656	1.92e-06	-25.89	0.282	0.151
Gm29695	7128.25	12.7993	0.001	5.509	6.77e-08	-48.504	0	0.528
Lemd1	13111.9	13.6786	0.001	10.134	1.77e-08	-63.061	0	0.434
Nuak2	9.47533	3.24418	0.524	4.968	8.39e-05	-12.95	0.208	0.456
F730311O21Rik	5.05704	2.33829	1.029	5.204	0.00961	-5.152	0.218	0.881
Dstyk	31.8544	4.99342	0.093	2.968	0.000145	-11.708	0.472	0.711
Rbbp5	24.6979	4.62631	0.311	7.689	0.00195	-7.142	1.295	0.049
Tmem81	6.08275	2.60472	1.212	7.369	7.85e-05	-13.108	0.392	0.066
Cntn2	35.8916	5.16558	2.47	88.639	3.91e-08	-54.196	0.072	0.176
Nfasc	14.242	3.83208	0.212	3.022	0.000136	-11.839	0.45	0.466
Lrrn2	0.0109713	-6.51012	0.07	0.001	1.42e-11	241.884	0.054	0
Pik3c2b	33.8131	5.07951	0.205	6.928	0.000742	-8.617	0.361	1.122
Ppp1r15b	4.10099	2.03597	0.947	3.882	0.00208	-7.057	0.216	0.535
Plekha6	5.09487	2.34904	0.338	1.724	0.00913	-5.209	0.137	0.891
Sox13	5275.24	12.365	0.001	4.077	7.46e-07	-30.84	0	0.802
Zc3h11a	12.5626	3.65106	1.216	15.281	0.000317	-10.112	0.051	0.72
Zbed6	19.4714	4.28329	0.246	4.784	0.00701	-5.509	0.231	1.538
Optc	3306.4	11.691	0.001	2.555	2.69e-06	-24.336	0	0.961
Prelp	22.1238	4.46753	0.391	8.652	0.00057	-9.059	0.461	0.872
Adora1	21819.3	14.4133	0.001	16.864	5.08e-09	-79.731	0	0.362
Ppfia4	2.65024	1.40612	2.308	6.117	0.00284	-6.633	0.162	0.392
4933406M09Rik	8806.2	13.1043	0.001	6.806	1.41e-07	-42.075	0	0.623
Rabif	0.000930532	-10.0697	0.831	0.001	1.85e-12	374.139	0.054	0
Kdm5b	43.0389	5.42757	0.042	1.803	6.12e-05	-13.729	0.54	0.578
Ppp1r12b	114.98	6.84524	6.184	711.02	5.73e-09	-77.991	0.129	0.119
Ube2t	0.000128712	-12.9236	6.005	0.001	1.88e-11	229.935	0.112	0
Ptprv	28.8209	4.84904	0.117	3.369	7.46e-06	-20.187	0.476	0.066
Gpr37l1	50.4313	5.65625	0.214	10.776	6.39e-07	-31.773	0.054	0.352
Lmod1	4159.55	12.0222	0.001	3.215	2.02e-12	-365.467	0	0.066
Gm4793	454.189	8.82715	0.006	2.687	0.00924	-5.196	3.39	0.224
Csrp1	2.68786	1.42646	4.37	11.745	0.00795	-5.365	0.159	0.507
Tnni1	0.00115192	-9.76174	0.671	0.001	1.22e-08	67.687	0.288	0
Lad1	25.5464	4.67505	0.169	4.307	0.000662	-8.804	0.965	0.443
Igfn1	5662.29	12.4672	0.001	4.376	1.58e-07	-41.212	0	0.605
Tmem9	0.000605741	-10.689	1.276	0.001	5.81e-06	21.122	1.012	0
Mroh3	7394.37	12.8522	0.001	5.715	1.37e-08	-66.139	0	0.389
Ddx59	10.4434	3.38452	0.812	8.481	9.58e-05	-12.632	0.173	0.507
Kif14	9.89303	3.30641	0.211	2.086	0.000258	-10.511	0.054	0.627
Gm29485	10.707	3.42048	2.315	24.783	0.000778	-8.539	0.267	0.755
Nek7	0.00257251	-8.60261	0.3	0.001	1.41e-06	27.412	0.628	0
Lhx9	74.4153	6.21753	0.131	9.781	2.06e-10	-146.285	0.054	0.066
2310009B15Rik	7.91121e-05	-13.6257	9.769	0.001	1.74e-09	97.626	0.279	0
Dennd1b	0.00775318	-7.011	0.1	0.001	4.28e-06	22.34	0.628	0
Crb1	1414.51	10.4661	0.008	11.488	0.00818	-5.333	3.918	0.23
Aspm	3.34048	1.74005	0.626	2.091	0.000193	-11.099	0.032	0.312
Cfhr2	0.0141361	-6.14447	0.055	0.001	3.42e-06	23.286	0.528	0
Kcnt2	4660.57	12.1863	0.001	3.602	2.48e-12	-344.687	0	0.071
Rgs1	0.000173137	-12.4958	4.464	0.001	1.77e-10	150.724	0.166	0
Rgs18	0.000598712	-10.7059	1.291	0.001	1.54e-08	64.717	0.331	0
Brinp3	1347.99	10.3966	0.008	10.449	0.00768	-5.406	3.841	0.211
Gm15583	709.179	9.47001	0.01	7.357	0.000178	-11.262	0.528	1.597
Ptgs2	4872.98	12.2506	0.001	3.766	6.91e-08	-48.298	0	0.507
Prg4	51.3663	5.68275	0.162	8.309	8.16e-05	-13.016	0.34	0.804
Hmcn1	37.04	5.21101	0.073	2.72	5.66e-06	-21.219	0.454	0.187
3110040M04Rik	5995.78	12.5497	0.011	67.919	0.00644	-5.607	4.473	0.18
Fam129a	15.8351	3.98505	0.314	4.976	0.00446	-6.05	0.528	1.207
Edem3	30.273	4.91996	0.095	2.891	0.00062	-8.915	0.965	0.535
1700025G04Rik	0.000747522	-10.3856	1.034	0.001	8.69e-09	72.013	0.288	0
Tsen15	0.000896771	-10.123	0.862	0.001	2.31e-07	38.363	0.528	0
Rgl1	3.78381	1.91984	1.282	4.851	0.00536	-5.824	0.21	0.625
Apobec4	6610.91	12.6906	0.001	5.109	1.73e-12	-385.787	0	0.066
Smg7	20.861	4.38274	0.233	4.864	0.000508	-9.26	0.865	0.384
Nmnat2	52.6195	5.71753	0.048	2.506	5.26e-06	-21.501	0.528	0.066
Lamc1	35.1888	5.13704	0.101	3.564	0.00132	-7.713	0.813	1.055
Rgsl1	4001.79	11.9664	0.001	3.093	8.55e-08	-46.31	0	0.517
Teddm2	18996.9	14.2135	0.001	14.682	3.12e-06	-23.685	0	1.2
Zfp648	1342.95	10.3912	0.001	1.038	3.71e-12	-315.886	0	0.066
Cacna1e	20.1673	4.33394	0.181	3.657	7.08e-06	-20.38	0.11	0.411
Stx6	0.00267838	-8.54442	0.289	0.001	4.5e-07	33.906	0.504	0
BC034090	980.726	9.93771	0.002	2.144	0.00301	-6.555	3	0.438
Gm5532	17.0097	4.08828	0.239	4.067	0.000295	-10.252	0.583	0.544
Acbd6	0.312732	-1.677	39.23	12.268	0.00336	6.409	0.158	0.499
Qsox1	5.24114	2.38988	0.666	3.493	0.00414	-6.145	0.158	0.762
Cep350	16.8989	4.07886	0.354	5.977	1.08e-06	-28.834	0.251	0.13
Tor1aip2	4.07214	2.02579	2.291	9.331	0.00494	-5.924	0.565	0.385
Axdnd1	3853.34	11.9119	0.001	2.978	4.61e-08	-52.497	0	0.454
Soat1	16.8104	4.07129	0.344	5.783	0.000318	-10.106	0.29	0.752
Tor3a	0.000916004	-10.0924	0.844	0.001	2.51e-08	59.005	0.342	0
Rasal2	684.24	9.41836	0.006	3.833	0.00605	-5.681	3.3	0.327
Astn1	5802.51	12.5025	0.001	4.485	2.26e-07	-38.508	0	0.649
Tnr	1251.46	10.2894	0.006	7.067	0.00395	-6.202	3.313	0.177
Gm31493	0.00104856	-9.89737	0.737	0.001	5.11e-08	51.451	0.385	0
Tnn	713.41	9.47859	0.005	3.627	0.00494	-5.925	3.138	0.624
Mrps14	2.0077e-05	-15.6041	38.496	0.001	7.58e-13	533.912	0.058	0
Gpr52	14482.4	13.822	0.001	11.193	3.73e-06	-22.904	0	1.207
Serpinc1	48.968	5.61377	0.186	9.101	1.38e-05	-18.054	0.518	0.344
Zbtb37	51.4738	5.68577	0.107	5.491	1.99e-05	-16.872	0.127	0.662
Cenpl	3.96553	1.98752	2.455	9.737	0.000474	-9.378	0.419	0.066
Klhl20	3.31974	1.73107	1.465	4.865	0.0024	-6.859	0.225	0.452
Suco	9.88265	3.3049	0.277	2.735	0.00353	-6.348	0.394	0.964
Pigc	0.000667473	-10.549	1.158	0.001	4.16e-10	128.197	0.165	0
Mettl13	30.0201	4.90786	0.404	12.113	1.94e-06	-25.847	0.104	0.365
Myoc	15147.2	13.8868	0.001	11.707	1.7e-12	-422.149	0	0.066
Prrc2c	7.55392	2.91723	1.259	9.51	1.31e-06	-27.795	0.191	0.088
Mettl11b	22724.1	14.4719	0.001	17.563	1.9e-07	-39.746	0	0.728
Kifap3	5269.08	12.3633	0.001	4.072	6.21e-08	-49.324	0	0.501
Scyl3	16.1186	4.01066	0.261	4.208	2.9e-05	-15.74	0.192	0.472
BC055324	0.000543587	-10.8452	1.422	0.001	9.32e-11	170.095	0.128	0
Selp	1486.97	10.5382	0.007	10.538	0.00594	-5.703	3.691	0.177
F5	5521.88	12.4309	0.001	4.268	6.26e-09	-76.681	0	0.324
Slc19a2	2064.18	11.0114	0.009	18.713	0.00798	-5.361	4.102	0.229
Ccdc181	0.000628342	-10.6362	1.23	0.001	1.36e-10	158.035	0.135	0
Atp1b1	0.00264289	-8.56367	0.292	0.001	8.3e-06	19.793	0.865	0
Xcl1	0.00020341	-12.2633	3.8	0.001	9.15e-12	263.717	0.093	0
Sft2d2	0.00240137	-8.70192	0.322	0.001	3.3e-12	323.321	0.054	0
Tiprl	0.000299364	-11.7058	2.582	0.001	3.81e-10	130.162	0.18	0
Gpr161	15904.2	13.9571	0.001	12.292	5.65e-10	-120.714	0	0.231
Mpc2	2.64759e-05	-15.205	29.192	0.001	6.89e-11	180.144	0.169	0
Adcy10	1144.97	10.1611	0.002	2.336	0.00191	-7.171	2.8	0.435
Rcsd1	3.87138	1.95285	1.695	6.564	0.00698	-5.515	0.464	0.535
Dusp27	1121.36	10.131	0.006	6.729	0.0049	-5.933	3.414	0.066
Pogk	102.91	6.68524	0.123	12.629	4.1e-06	-22.514	0.528	0.272
Lrrc52	9359.21	13.1922	0.001	7.234	4.83e-08	-52.01	0	0.507
1700084C01Rik	10174.8	13.3127	0.001	7.864	4.62e-08	-52.486	0	0.507
Ddr2	1351.56	10.4004	0.007	9.084	0.00593	-5.704	3.603	0.564
Uap1	4.15461	2.05471	3.068	12.748	6.8e-05	-13.464	0.23	0.201
Uhmk1	0.0031518	-8.30961	0.245	0.001	4.12e-12	308.744	0.054	0
Sh2d1b1	0.00127542	-9.61481	0.606	0.001	1.76e-06	26.303	0.731	0
Gm7694	13002	13.6664	0.001	10.049	3.16e-07	-36.18	0	0.755
Nos1ap	40.1066	5.32577	0.069	2.784	3.19e-05	-15.469	0.638	0.26
Olfml2b	3941.39	11.9445	0.001	3.046	4.01e-08	-53.929	0	0.443
LOC105244006	74.5339	6.21982	0.169	12.57	3.13e-06	-23.669	0.366	0.378
Tomm40l	0.000114716	-13.0896	6.737	0.001	8.14e-10	112.66	0.232	0
Apoa2	0.000892517	-10.1298	0.866	0.001	6.01e-06	20.989	0.965	0
Fcer1g	5.76324e-06	-17.4047	134.105	0.001	3.25e-11	207.614	0.168	0
Ndufs2	0.385482	-1.37527	39.876	15.371	0.000481	9.352	0.122	0.267
Adamts4	6679.79	12.7056	0.001	5.163	5.93e-07	-32.228	0	0.788
Ufc1	3.06069e-05	-14.9958	25.252	0.001	2.3e-13	721.698	0.042	0
Dedd	7.48073	2.90318	1.606	12.013	0.00176	-7.288	0.794	0.066
Nit1	0.000344788	-11.502	2.242	0.001	1.13e-07	43.968	0.523	0
Arhgap30	2.18057	1.12471	4.785	10.435	0.000222	-10.811	0.025	0.207
Usf1	2.60851	1.38323	7.826	20.413	0.00314	-6.501	0.064	0.421
LOC105244036	0.135879	-2.87961	29.054	3.948	0.00473	5.979	0.045	0.962
Cd84	8.57248	3.09971	1.564	13.405	0.0024	-6.86	0.208	0.88
Slamf6	0.000296434	-11.72	2.607	0.001	5.75e-11	186.597	0.126	0
Vangl2	37.3209	5.22191	0.171	6.377	0.000555	-9.105	0.865	0.753
Dcaf8	6.49047	2.69832	0.705	4.577	0.00073	-8.644	0.322	0.535
Pea15a	0.000746966	-10.3867	1.035	0.001	2.26e-07	38.53	0.539	0
Atp1a4	1165.51	10.1867	0.002	2.666	0.00333	-6.423	3.13	0.511
Pigm	0.00318182	-8.29593	0.243	0.001	4.15e-12	308.236	0.054	0
Slamf9	0.000163456	-12.5788	4.728	0.001	2.12e-10	145.563	0.173	0
Crp	42484.4	15.3746	0.001	32.835	1.49e-08	-65.08	0	0.472
Apcs	11018.2	13.4276	0.001	8.516	1.7e-12	-408.19	0	0.066
LOC102639543	5.93393	2.56899	0.922	5.47	0.00311	-6.515	0.59	0.523
Pydc3	3009.37	11.5552	0.002	5.999	0.00121	-7.844	2.734	1.098
Mnda	0.000400479	-11.286	1.93	0.001	6.69e-09	75.714	0.298	0
Olfr432	36.2404	5.17953	0.414	14.995	0.000604	-8.96	1.089	0.388
Spta1	4.66344	2.22139	1.04	4.851	0.000122	-12.081	0.189	0.316
Olfr414	11025	13.4285	0.001	8.521	1.26e-07	-43.058	0	0.624
Olfr220	15209.1	13.8927	0.001	11.755	1.7e-12	-422.328	0	0.066
Fmn2	4153.93	12.0203	0.001	3.21	4.67e-05	-14.43	0	1.666
Exo1	13.463	3.75093	0.611	8.232	0.000572	-9.052	0.218	0.8
Cep170	12.8612	3.68495	0.263	3.383	1.27e-05	-18.316	0.272	0.297
B230369F24Rik	14.7492	3.88256	0.318	4.691	0.000201	-11.013	0.459	0.535
Cox20	2.51543e-05	-15.2788	30.725	0.001	1.36e-11	244.105	0.125	0
Efcab2	0.000123898	-12.9786	6.238	0.001	1.22e-11	249.333	0.104	0
Kif26b	9853	13.2663	0.001	7.615	3.72e-10	-130.768	0	0.203
Cnst	39.5901	5.30707	0.184	7.296	2.31e-05	-16.409	0.388	0.517
Ahctf1	4.03098	2.01113	1.342	5.412	0.00144	-7.584	0.069	0.526
Psen2	0.403912	-1.30789	17.334	7.001	0.00253	6.787	0.009	0.385
Parp1	3.43408	1.77992	1.644	5.646	0.00765	-5.41	0.179	0.633
Acbd3	11.3925	3.51001	0.959	10.928	1.48e-05	-17.828	0.388	0.066
G370120E05Rik	0.00411235	-7.92582	0.188	0.001	5.2e-12	294.485	0.054	0
Sde2	3.78939	1.92197	1.894	7.177	0.00372	-6.282	0.356	0.498
Lefty2	9501.25	13.2139	0.001	7.343	1.37e-07	-42.37	0	0.624
Ephx1	0.000343271	-11.5084	2.252	0.001	4.97e-10	123.836	0.186	0
Nvl	175.515	7.45545	12.663	2222.55	2.29e-11	-221.585	0.06	0.031
Wdr26	0.000171521	-12.5093	4.506	0.001	1.98e-12	366.994	0.068	0
LOC102643210	72.6179	6.18225	0.068	4.919	0.00037	-9.826	1.214	0.331
A430110L20Rik	76.6649	6.26049	0.176	13.466	7.52e-06	-20.154	0.569	0.25
Ccdc121	21641.7	14.4015	0.001	16.726	4.05e-08	-53.833	0	0.535
Dnah14	2721.06	11.41	0.001	2.103	5.19e-08	-51.28	0	0.445
LOC102642986	1059.61	10.0493	0.007	7.77	0.0082	-5.329	3.748	0.418
Srp9	0.475209	-1.07337	46.345	22.023	0.000153	11.596	0.173	0.066
Degs1	0.000903265	-10.1126	0.856	0.001	1.34e-08	66.38	0.305	0
Trp53bp2	23.0365	4.52585	0.359	8.27	0.000728	-8.648	0.193	1.029
Capn8	3463.98	11.7582	0.001	2.677	5.96e-09	-77.383	0	0.304
Ccdc185	3985.67	11.9606	0.001	3.08	2.04e-12	-363.595	0	0.066
Tlr5	7504.64	12.8736	0.001	5.8	3.2e-05	-15.454	0	1.666
Mia3	3.29516	1.72035	0.445	1.468	0.00543	-5.81	0.058	0.589
1700056E22Rik	0.000444615	-11.1352	1.738	0.001	1.26e-07	43.049	0.517	0
Iars2	0.000826979	-10.2399	0.935	0.001	2.6e-10	139.942	0.146	0
Bpnt1	13.9923	3.80656	0.556	7.776	0.00115	-7.925	0.813	0.511
Rrp15	0.000156204	-12.6443	4.948	0.001	1.32e-08	66.655	0.379	0
Esrrg	5583.97	12.4471	0.001	4.316	1.78e-12	-378.383	0	0.066
Ush2a	1866.46	10.8661	0.003	5.239	0.000329	-10.041	2.149	0.261
Kctd3	2.77548	1.47274	2.122	5.889	0.0015	-7.525	0.134	0.368
Prox1	11440	13.4818	0.001	8.842	3.28e-09	-86.448	0	0.312
Tatdn3	0.0010643	-9.87587	0.726	0.001	2.14e-06	25.395	0.778	0
Batf3	3.42528e-05	-14.8334	22.564	0.001	1.4e-12	463.149	0.064	0
D730003I15Rik	0.000150245	-12.7004	5.144	0.001	2.65e-12	339.391	0.075	0
Tmem206	13.1549	3.71753	0.415	5.459	0.00014	-11.781	0.628	0.066
Ints7	12.0104	3.58621	0.655	7.872	3.73e-06	-22.906	0.093	0.299
Lpgat1	0.000720127	-10.4395	1.073	0.001	4.72e-12	300.417	0.069	0
Rcor3	8.7748	3.13337	1.055	9.26	1.67e-05	-17.415	0.233	0.274
Kcnh1	895.702	9.80688	0.006	5.527	0.00728	-5.466	3.461	0.949
Hhat	8.64587	3.11201	0.391	3.385	0.000827	-8.44	0.105	0.73
Sertad4	6558.44	12.6791	0.001	5.069	1.73e-12	-385.438	0	0.066
Syt14	4684.14	12.1936	0.001	3.62	8.61e-08	-46.244	0	0.527
Gm31467	8.86514	3.14814	0.571	5.066	6.74e-06	-20.561	0.301	0.057
Camk1g	6079.93	12.5698	0.001	4.699	6.28e-08	-49.204	0	0.511
Plxna2	239.441	7.90353	0.014	3.342	1.77e-08	-63.039	0.054	0.245
Cd34	15395	13.9102	0.001	11.898	3.82e-08	-54.451	0	0.511
Cd46	30.1182	4.91257	2.243	67.557	2.48e-06	-24.71	0.372	0.139
Fam171a1	55.6384	5.79801	0.087	4.843	0.000809	-8.476	0.628	1.216
Dclre1c	25.5008	4.67247	0.316	8.068	0.000695	-8.726	0.866	0.63
Suv39h2	6.84117	2.77424	0.655	4.48	2.17e-05	-16.59	0.211	0.26
Cdnf	14642.3	13.8379	0.001	11.317	1.7e-12	-420.662	0	0.066
Prpf18	8485.31	13.0508	0.001	6.558	2.53e-08	-58.924	0	0.443
Sephs1	8.76992	3.13256	0.935	8.199	0.000279	-10.358	0.344	0.498
Ccdc3	9047.77	13.1433	0.001	6.993	1.7e-12	-399.549	0	0.066
Dhtkd1	11861.8	13.534	0.001	9.168	7.31e-10	-114.981	0	0.235
Echdc3	0.00319442	-8.29023	0.242	0.001	1.73e-06	26.417	0.628	0
Usp6nl	17.7887	4.15289	0.382	6.803	5e-05	-14.251	0.231	0.535
Celf2	0.00112134	-9.80056	0.689	0.001	1.77e-05	17.233	1.137	0
Gm10855	3655.66	11.8359	0.001	2.825	5.79e-10	-120.108	0	0.197
LOC105244079	17704.1	14.1118	0.001	13.683	2e-09	-94.966	0	0.297
Gata3	32.2476	5.01112	0.353	11.371	0.000516	-9.231	0.744	0.791
Atp5c1	1.57196e-05	-15.9571	49.167	0.001	1.11e-11	253.819	0.126	0
Itih5	6663.07	12.702	0.001	5.15	2.19e-06	-25.275	0	1.005
Pfkfb3	10.8046	3.43357	0.444	4.795	0.00103	-8.102	0.422	0.735
Gm10851	0.00357293	-8.12868	0.216	0.001	7.5e-07	30.805	0.528	0
Il15ra	12.4918	3.64291	1.54	19.242	2.46e-05	-16.213	0.097	0.439
Itga8	11.097	3.47209	0.155	1.72	2.81e-06	-24.14	0.231	0.171
Pter	0.00171173	-9.19033	0.452	0.001	8.1e-07	30.363	0.605	0
Rsu1	0.000563723	-10.7927	1.371	0.001	6.69e-08	48.622	0.444	0
Cubn	1094.49	10.096	0.003	3.682	0.000959	-8.203	2.45	0.235
Trdmt1	14.0646	3.814	0.418	5.874	0.00106	-8.059	0.104	0.941
Vim	0.273925	-1.86815	43.63	11.951	0.000262	10.478	0.078	0.348
Tmem236	29518.9	14.8494	0.001	22.815	1.08e-07	-44.343	0	0.67
Mrc1	2.23398	1.15962	0.589	1.315	3.1e-05	-15.551	0.134	0.066
Cacnb2	3275.91	11.6777	0.001	2.532	9.94e-08	-45.014	0	0.519
H2afb1	18.6038	4.21753	0.92	17.107	1.6e-09	-99.23	0.054	0.066
LOC102636124	0.00109322	-9.8372	0.707	0.001	1.68e-06	26.532	0.742	0
Commd3	5.62965e-05	-14.1166	13.729	0.001	1.34e-09	102.651	0.275	0
Otud1	0.00436328	-7.84037	0.177	0.001	1.06e-05	18.936	0.828	0
Etl4	123.562	6.94909	0.051	6.246	4.88e-06	-21.812	0.418	0.481
Arhgap21	7.33473	2.87474	0.89	6.526	0.000864	-8.37	0.043	0.686
Enkur	0.0038422	-8.02385	0.201	0.001	4.89e-12	298.127	0.054	0
Thnsl1	7.76164	2.95636	0.729	5.659	5.68e-05	-13.925	0.054	0.421
Gpr158	4128.38	12.0114	0.001	3.191	2.02e-12	-365.138	0	0.066
Pdss1	8.98794	3.16799	1.069	9.606	0.00851	-5.288	0.64	1.013
Acbd5	8.55285	3.09641	1.135	9.707	1.62e-05	-17.514	0.049	0.35
Psd4	4.12695	2.04507	1.49	6.148	0.00143	-7.596	0.182	0.507
Ehmt1	12.5728	3.65223	0.188	2.369	0.000603	-8.964	0.306	0.755
Arrdc1	0.389771	-1.3593	38.101	14.851	0.000157	11.536	0.011	0.235
Dph7	5.56883	2.47737	3.387	18.864	2.67e-05	-15.976	0.108	0.291
Tubb4b	0.273522	-1.87027	65.367	17.879	0.000263	10.475	0.074	0.349
Tmem203	0.000122957	-12.9896	6.286	0.001	1.26e-09	103.901	0.25	0
Tmem210	19919.9	14.2819	0.001	15.396	3.22e-08	-56.307	0	0.507
Dpp7	0.000181415	-12.4284	4.26	0.001	2.84e-14	1144.95	0.022	0
Uap1l1	0.27273	-1.87446	21.265	5.8	0.00239	6.864	0.015	0.546
Npdc1	0.000412451	-11.2435	1.874	0.001	8.9e-10	110.793	0.203	0
BC029214	8.68194e-05	-13.4916	8.902	0.001	8.29e-10	112.214	0.24	0
Traf2	5.80846	2.53816	1.926	11.189	0.000407	-9.651	0.252	0.462
Mamdc4	9.54757	3.25513	0.3	2.86	0.0021	-7.039	0.728	0.57
Phpt1	2.8023e-05	-15.123	27.58	0.001	2e-10	147.276	0.205	0
Ccdc183	0.00802959	-6.96046	0.096	0.001	1.01e-11	258.617	0.054	0
Tmem141	0.000145947	-12.7423	5.296	0.001	4.86e-09	80.419	0.317	0
Bmyc	0.000116245	-13.0705	6.649	0.001	1.11e-09	106.446	0.246	0
Sohlh1	17170.4	14.0676	0.001	13.271	1.86e-06	-26.049	0	1.08
Camsap1	107.223	6.74447	0.129	13.825	1.63e-05	-17.502	0.765	0.094
C330006A16Rik	0.00148577	-9.39457	0.52	0.001	8.75e-07	29.936	0.628	0
Qsox2	15.4801	3.95235	0.412	6.373	0.000769	-8.556	0.447	0.809
4932418E24Rik	9207.11	13.1685	0.001	7.116	8.43e-08	-46.464	0	0.567
Gpsm1	3758.84	11.8761	0.001	2.905	2.07e-12	-361.025	0	0.066
Dnlz	8.75369e-05	-13.4797	8.829	0.001	1.14e-09	105.875	0.255	0
Card9	0.000175438	-12.4767	4.405	0.001	7.38e-12	274.508	0.091	0
Snapc4	4.24806	2.08681	1.423	6.043	2.86e-05	-15.783	0.256	0.066
Sec16a	35.8425	5.1636	0.178	6.379	3.36e-05	-15.325	0.519	0.43
Notch1	31.2878	4.96753	0.093	2.901	3.65e-05	-15.094	0.446	0.484
Fam69b	0.00433867	-7.84853	0.178	0.001	2.32e-06	25.009	0.628	0
Lcn4	0.00197396	-8.98469	0.392	0.001	7.47e-07	30.827	0.583	0
Surf6	0.000944528	-10.0481	0.818	0.001	6.14e-07	32.018	0.628	0
Med22	0.00111539	-9.80823	0.693	0.001	2.21e-05	16.542	1.186	0
Rpl7a	0.496611	-1.00981	785.919	390.295	2.81e-09	88.958	0.01	0.021
Rexo4	4.27447	2.09575	8.397	35.895	1.91e-05	-16.994	0.196	0.15
Wdr5	0.000947771	-10.0432	0.815	0.001	4.14e-05	14.748	1.362	0
Rxra	0.00166628	-9.22915	0.464	0.001	2.53e-12	342.91	0.054	0
Olfm1	13.4605	3.75066	0.622	8.369	0.000635	-8.876	0.479	0.696
Ppp1r26	279.144	8.12487	0.053	14.686	5.28e-07	-32.917	0.459	0.181
Mrps2	25.513	4.67316	0.276	7.036	1.58e-05	-17.596	0.528	0.06
Gtf3c5	26.7802	4.7431	0.313	8.382	2e-05	-16.843	0.51	0.239
Tsc1	7.81908	2.967	0.513	4.012	0.00254	-6.786	0.786	0.384
Ak8	45.5699	5.51001	0.209	9.51	5.75e-07	-32.412	0.054	0.336
Gtf3c4	5401.85	12.3992	0.001	4.175	8.24e-07	-30.266	0	0.819
Ttf1	3.99601	1.99856	1.242	4.963	0.000947	-8.223	0.347	0.341
Setx	14.5364	3.8616	0.217	3.15	2.34e-05	-16.362	0.242	0.405
Rapgef1	18.065	4.17513	0.246	4.45	3.16e-06	-23.625	0.235	0.264
Trub2	3.15698	1.65855	3.865	12.203	0.000141	-11.759	0.051	0.277
Coq4	0.000732443	-10.415	1.055	0.001	1.16e-07	43.758	0.476	0
Slc27a4	47.5471	5.57129	0.138	6.585	0.000715	-8.679	0.965	0.847
Urm1	0.000139171	-12.8109	5.553	0.001	1.26e-12	475.989	0.054	0
Odf2	4.19007	2.06697	2.126	8.906	0.00201	-7.101	0.122	0.569
Gle1	27.4412	4.77827	1.057	29	2.7e-06	-24.323	0.269	0.286
Sptan1	3.90065	1.96371	1.266	4.937	7.25e-05	-13.304	0.082	0.283
Zer1	20.8208	4.37996	0.168	3.491	0.00182	-7.242	1.089	0.527
D2Wsu81e	0.00107775	-9.85777	0.717	0.001	2.22e-07	38.662	0.51	0
Dolk	7.3031	2.86851	0.694	5.065	0.00124	-7.808	0.504	0.535
Nup188	10.2685	3.36016	0.313	3.218	0.00802	-5.356	0.241	1.231
Ppp2r4	0.000180293	-12.4374	4.287	0.001	6.54e-08	48.819	0.51	0
Ier5l	0.000414318	-11.237	1.865	0.001	1.75e-12	382.118	0.059	0
Gm31699	4244.81	12.0515	0.001	3.281	4.51e-06	-22.125	0	1.089
Gm14486	42.6311	5.41384	0.159	6.784	6.28e-06	-20.824	0.485	0.189
Ntmt1	0.000430021	-11.1833	1.797	0.001	1.29e-08	66.951	0.334	0
Asb6	0.00061908	-10.6576	1.248	0.001	3.57e-08	55.197	0.386	0
Prrx2	0.00217421	-8.8453	0.355	0.001	7.85e-06	19.995	0.885	0
Ptges	0.00231132	-8.75707	0.334	0.001	3.21e-12	325.37	0.054	0
Tor1b	6.12129e-05	-13.9958	12.626	0.001	9.39e-16	2953.62	0.009	0
Ncs1	20.5342	4.35996	0.282	5.789	1.86e-06	-26.048	0.29	0.168
Hmcn2	161.989	7.33975	0.015	2.354	5.32e-06	-21.458	0.628	0.272
Ass1	0.471931	-1.08335	4.915	2.32	2.29e-06	25.063	0.056	0.066
Fubp3	52.4975	5.71418	0.132	6.937	7.48e-06	-20.172	0.515	0.236
Nup214	6.86651	2.77958	0.67	4.601	0.000428	-9.56	0.188	0.55
Prrc2b	20.687	4.37065	0.259	5.364	7.41e-05	-13.251	0.415	0.513
Pomt1	23.2688	4.54033	0.23	5.363	0.000924	-8.263	1.014	0.424
Dnm1	24.1111	4.59162	0.229	5.514	0.00057	-9.061	0.495	0.884
1110008P14Rik	3.26845e-05	-14.901	23.647	0.001	1.26e-11	247.58	0.12	0
Lcn2	0.000219791	-12.1516	3.516	0.001	2.5e-12	343.706	0.071	0
St6galnac4	0.00073823	-10.4036	1.047	0.001	7.25e-07	31.008	0.671	0
Ak1	0.00106776	-9.8712	0.724	0.001	1.85e-05	17.092	1.155	0
Ptrh1	5.41192	2.43614	1.626	8.798	0.000139	-11.789	0.41	0.049
Rpl12	0.135171	-2.88715	1087.69	147.024	2.9e-05	15.741	0.046	0.364
Garnl3	4360	12.0901	0.001	3.37	6.7e-08	-48.593	0	0.498
Ralgps1	8.04085	3.00735	0.369	2.965	0.00298	-6.571	0.428	0.809
Angptl2	0.00331575	-8.23645	0.233	0.001	9.07e-05	12.762	1.291	0
Zbtb34	1391.93	10.4429	0.009	12.115	0.00942	-5.174	4.034	0.153
9430024E24Rik	4716.35	12.2035	0.001	3.645	7.64e-07	-30.705	0	0.795
Gm13403	11137.2	13.4431	0.001	8.608	1.73e-07	-40.5	0	0.664
Pbx3	0.00506425	-7.62544	0.153	0.001	6.27e-12	283.324	0.054	0
Mapkap1	0.000667113	-10.5498	1.159	0.001	8.88e-10	110.846	0.19	0
Hspa5	0.0704357	-3.82755	64.9	4.571	0.000271	10.418	0.084	0.73
Phf19	22.3406	4.4816	0.221	4.94	0.00274	-6.682	1.172	0.652
Cntrl	3.74299	1.90419	1.443	5.403	0.000135	-11.861	0.137	0.291
Gsn	0.262752	-1.92822	20.056	5.27	0.00689	5.53	0.038	0.696
Stom	0.00142582	-9.454	0.542	0.001	2.28e-12	351.264	0.054	0
Ttll11	4815.88	12.2336	0.001	3.722	9.13e-08	-45.73	0	0.535
Ndufa8	1.57611e-05	-15.9533	49.037	0.001	4.04e-13	632.982	0.05	0
Ptgs1	4.96435	2.3116	0.965	4.793	0.000517	-9.229	0.249	0.434
Olfr345	11237.1	13.456	0.001	8.685	1.25e-07	-43.146	0	0.624
Olfr346	9510.17	13.2153	0.001	7.35	4.79e-08	-52.101	0	0.507
Olfr348	7785.2	12.9265	0.001	6.017	1.7e-12	-392.958	0	0.066
Olfr50	27437.1	14.7438	0.001	21.206	4.56e-07	-33.819	0	0.872
Olfr3	9389.02	13.1968	0.001	7.257	4.82e-08	-52.029	0	0.507
Olfr350	15840.8	13.9514	0.001	12.243	1.7e-12	-424.112	0	0.066
Olfr352	11094.8	13.4376	0.001	8.575	1.25e-07	-43.087	0	0.624
Olfr368	44.2476	5.46753	0.157	6.947	2.59e-06	-24.506	0.054	0.443
Pdcl	19.9911	4.32129	0.591	11.808	0.000174	-11.312	0.29	0.707
Rc3h2	30.4716	4.92939	0.076	2.323	0.00039	-9.731	0.86	0.535
Zbtb26	9736.76	13.2492	0.001	7.525	1.36e-06	-27.579	0	0.961
Strbp	5.46256	2.44958	2.061	11.257	6.44e-06	-20.73	0.144	0.187
Crb2	2368.46	11.2097	0.001	1.831	2.25e-11	-222.371	0	0.101
Dennd1a	0.00298631	-8.38742	0.259	0.001	8.33e-08	46.575	0.36	0
Nr6a1	13851.3	13.7577	0.001	10.705	3.65e-08	-54.937	0	0.501
Olfml2a	7487.31	12.8702	0.001	5.787	6.27e-07	-31.889	0	0.807
Rpl35	0.085448	-3.54881	1850.93	158.159	0.000139	11.801	0.026	0.601
Arpc5l	8.85053e-05	-13.4639	8.733	0.001	1.88e-07	39.823	0.676	0
Scai	0.00257743	-8.59985	0.3	0.001	9.51e-09	70.841	0.243	0
Ppp6c	2.18044	1.12462	3.108	6.776	8.43e-05	-12.939	0.142	0.1
Lrp1b	2606.29	11.3478	0.001	2.014	3.91e-07	-34.794	0	0.652
Arhgap15	98.3743	6.62021	11.028	1084.83	1.28e-08	-67.05	0.176	0.089
Gtdc1	22.1238	4.46753	0.193	4.259	2.37e-05	-16.333	0.543	0.066
Zeb2	13.7218	3.7784	0.464	6.371	0.000729	-8.646	0.438	0.756
Orc4	0.000247546	-11.98	3.122	0.001	1.06e-08	69.417	0.345	0
Mbd5	77.2512	6.27149	0.135	10.431	1.18e-05	-18.578	0.46	0.494
Kif5c	749.146	9.5491	0.007	4.904	0.00811	-5.342	3.559	0.336
Lypd6	734.286	9.5202	0.006	4.257	0.00617	-5.656	3.357	0.248
Gm13486	13741	13.7462	0.001	10.62	1.12e-07	-44.076	0	0.624
Tas2r134	8291.27	13.0174	0.001	6.408	1.7e-12	-395.72	0	0.066
Rbm43	16.1749	4.01569	0.569	9.208	0.00236	-6.884	1.053	0.501
Gm34003	191.44	7.58075	0.551	105.528	0.000102	-12.496	0.881	0.834
Nmi	3.46093e-05	-14.8185	22.332	0.001	5.65e-10	120.665	0.246	0
Rif1	10.8386	3.4381	0.267	2.892	0.00064	-8.862	0.743	0.224
Arl5a	0.000574821	-10.7646	1.345	0.001	7.22e-06	20.304	1.06	0
Kcnj3	10011.8	13.2894	0.001	7.738	1.34e-06	-27.663	0	0.961
Nr4a2	2.08828	1.06232	2.233	4.663	0.00429	-6.097	0.128	0.324
A930012O16Rik	0.00138746	-9.49334	0.557	0.001	2.23e-12	352.726	0.054	0
Gpd2	32.7469	5.03329	0.197	6.447	0.00285	-6.629	1.245	0.87
Galnt5	8921.45	13.1231	0.001	6.895	1.35e-05	-18.133	0	1.447
Upp2	6603.12	12.6889	0.001	5.103	9.09e-07	-29.732	0	0.854
Ccdc148	0.00374728	-8.05994	0.206	0.001	6.99e-05	13.397	1.203	0
Pkp4	4.8535	2.27903	0.512	2.485	0.00656	-5.586	0.476	0.663
Dapl1	0.000766489	-10.3494	1.008	0.001	1.81e-05	17.152	1.207	0
Wdsub1	7.40264	2.88804	0.596	4.41	3.68e-06	-22.967	0.243	0.066
Cd302	0.000229888	-12.0868	3.362	0.001	2.64e-08	58.448	0.414	0
Ly75	35.801	5.16193	0.154	5.501	2.37e-06	-24.907	0.314	0.271
Pla2r1	82.2922	6.36268	0.057	4.695	4.24e-05	-14.683	0.777	0.384
Dpp4	0.00176626	-9.14509	0.438	0.001	3.68e-07	35.176	0.52	0
Gca	0.00097308	-10.0052	0.794	0.001	5.23e-08	51.181	0.391	0
Fign	14730.8	13.8465	0.001	11.385	6.47e-10	-117.636	0	0.235
Grb14	0.00427075	-7.87129	0.181	0.001	1.32e-05	18.193	0.865	0
Scn3a	4386.61	12.0989	0.001	3.39	1.78e-07	-40.257	0	0.601
Scn2a1	5745.38	12.4882	0.001	4.44	3.2e-08	-56.37	0	0.443
Scn9a	1957.33	10.9347	0.004	8.777	0.00159	-7.443	2.929	0.236
Xirp2	640.66	9.32341	0.006	3.77	0.00749	-5.435	3.382	0.579
4932414N04Rik	4715.8	12.2033	0.001	3.645	4.57e-07	-33.809	0	0.722
Nostrin	0.000508462	-10.9416	1.52	0.001	3.51e-08	55.387	0.395	0
Spc25	0.000171253	-12.5116	4.513	0.001	8.67e-09	72.042	0.347	0
Abcb11	3891.14	11.926	0.001	3.007	2.31e-06	-25.04	0	0.953
Lrp2	514.121	9.00596	0.006	2.933	0.000649	-8.839	1.923	0.673
Bbs5	19.9233	4.31639	0.333	6.634	3.06e-05	-15.587	0.332	0.443
Phospho2	0.000524245	-10.8975	1.474	0.001	6.99e-09	75.079	0.29	0
Klhl23	49.569	5.63136	0.182	9.019	6.41e-07	-31.753	0.237	0.264
Mettl5	2.19075e-05	-15.4782	35.279	0.001	2.34e-11	220.769	0.14	0
Ubr3	21.9463	4.45591	0.121	2.661	0.00257	-6.766	0.181	1.305
Erich2	8358.8	13.0291	0.001	6.46	1.7e-12	-396.076	0	0.066
Gad1	15588.3	13.9282	0.001	12.048	7.93e-06	-19.954	0	1.396
Dcaf17	13.7302	3.77928	7.886	108.273	1.05e-07	-44.57	0.107	0.131
Dync1i2	0.000289409	-11.7546	2.671	0.001	1.7e-12	423.364	0.056	0
Gm17250	6831.67	12.738	0.001	5.28	1.4e-08	-65.885	0	0.387
Itga6	26.1008	4.70602	0.105	2.753	0.000271	-10.418	0.338	0.838
Cdca7	33.6209	5.07129	0.479	16.114	6.32e-06	-20.8	0.191	0.449
Cir1	6.395	2.67694	4.762	30.453	0.0002	-11.021	0.056	0.483
Gpr155	13.2847	3.73169	0.385	5.117	3.22e-06	-23.541	0.241	0.206
Atp5g3	2.42331e-06	-18.6546	318.936	0.001	1.18e-15	2742.13	0.014	0
Hoxd11	58.2331	5.86377	0.112	6.547	5.24e-05	-14.126	0.388	0.734
LOC105244208	0.0685564	-3.86657	1055.22	72.342	3.19e-08	56.418	0.012	0.137
LOC102635707	621.716	9.28011	0.008	4.719	0.00087	-8.36	2.198	0.314
Hnrnpa3	0.363286	-1.46082	130.297	47.335	8.34e-05	12.963	0.003	0.225
Nfe2l2	4.26727	2.09331	1.397	5.963	0.00423	-6.115	0.099	0.677
E030042O20Rik	21.4818	4.42505	0.15	3.222	0.0057	-5.752	1.443	0.535
Pde11a	3577.72	11.8048	0.001	2.765	2.29e-07	-38.41	0	0.615
Osbpl6	2474.46	11.2729	0.002	5.517	0.00176	-7.294	3.057	0.458
Prkra	0.000363592	-11.4254	2.126	0.001	6.38e-12	282.394	0.081	0
Fkbp7	0.000219976	-12.1504	3.513	0.001	1.53e-08	64.772	0.375	0
Plekha3	0.00111814	-9.80468	0.691	0.001	2.03e-12	364.294	0.054	0
Ttn	235.717	7.88091	0.019	4.492	1.86e-07	-39.898	0.388	0.075
Ccdc141	2590.34	11.3389	0.001	2.002	1.78e-06	-26.271	0	0.863
Sestd1	32.1869	5.0084	0.202	6.492	0.00844	-5.298	1.181	1.477
Cwc22	7.76078	2.9562	1.802	13.985	0.000115	-12.222	0.315	0.367
Ube2e3	0.000214167	-12.189	3.609	0.001	1.08e-08	69.251	0.352	0
Cerkl	111.7	6.80348	1.642	183.385	2.8e-09	-89.023	0.122	0.092
Ssfa2	20.9818	4.39106	0.208	4.372	0.000463	-9.42	0.142	0.921
Ppp1r1c	5569.02	12.4432	0.001	4.304	6.81e-09	-75.435	0	0.33
Nckap1	0.00824102	-6.92296	0.094	0.001	1.57e-05	17.623	0.786	0
Zfp804a	6112.18	12.5775	0.001	4.724	1.54e-08	-64.69	0	0.389
Fsip2	2213.6	11.1122	0.001	1.711	1.08e-05	-18.868	0	1.178
Itgav	23.0837	4.5288	0.134	3.085	3.25e-05	-15.416	0.312	0.498
Zswim2	7912.7	12.95	0.001	6.116	2.97e-07	-36.615	0	0.707
Tfpi	0.000279148	-11.8067	2.769	0.001	2.39e-10	142.361	0.166	0
Ctnnd1	20.9234	4.38704	0.117	2.444	0.00285	-6.632	1.203	0.55
2700094K13Rik	1.80029e-05	-15.7614	42.931	0.001	4.12e-11	198.888	0.158	0
Med19	0.0012257	-9.67218	0.631	0.001	2.1e-12	359.371	0.054	0
Zdhhc5	1093.06	10.0942	0.007	8.028	0.00784	-5.381	3.751	0.066
Clp1	6.59536	2.72145	1.67	11.017	0.0091	-5.212	0.228	1.019
Ube2l6	0.396931	-1.33304	31.345	12.442	1.28e-06	27.899	0.069	0.066
Slc43a1	3.6052	1.85008	1.681	6.059	0.00318	-6.484	0.126	0.557
Slc43a3	9.07078	3.18123	0.672	6.099	0.000944	-8.229	0.087	0.768
Prg2	1.73841e-05	-15.8119	44.459	0.001	2.84e-14	1146.96	0.028	0
Ssrp1	0.282307	-1.82466	24.904	7.031	0.000216	10.86	0.044	0.333
Tnks1bp1	137.431	7.10257	0.08	10.976	4.81e-07	-33.477	0.388	0.171
Olfr987	11309.6	13.4653	0.001	8.741	1.25e-07	-43.176	0	0.624
Olfr1006	17530.8	14.0976	0.001	13.549	6.01e-10	-119.272	0	0.236
Olfr1022	19216.8	14.2301	0.001	14.852	1.92e-09	-95.762	0	0.297
Olfr1024	10688.9	13.3838	0.001	8.261	1.28e-07	-42.915	0	0.624
Olfr1037	7699.04	12.9105	0.001	5.95	1.7e-12	-392.47	0	0.066
Olfr1046	7820.47	12.933	0.001	6.044	1.7e-12	-393.156	0	0.066
Olfr1047	15494.3	13.9195	0.001	11.975	3.48e-06	-23.195	0	1.2
Olfr1105	13718.6	13.7438	0.001	10.603	1.12e-06	-28.609	0	0.961
Olfr1113	12750.2	13.6382	0.001	9.854	6.55e-08	-48.799	0	0.559
Olfr1145	7604.57	12.8927	0.001	5.877	1.7e-12	-391.928	0	0.066
Olfr1157	11201.2	13.4514	0.001	8.657	1.25e-07	-43.131	0	0.624
Olfr1160	13418.5	13.7119	0.001	10.371	6.71e-07	-31.452	0	0.872
Olfr1161	7699.04	12.9105	0.001	5.95	1.7e-12	-392.47	0	0.066
Olfr1168	9419.01	13.2014	0.001	7.28	2.38e-08	-59.604	0	0.443
Olfr1175-ps	7400.27	12.8534	0.001	5.72	1.71e-12	-390.734	0	0.066
Olfr1179	8048.99	12.9746	0.001	6.221	1.7e-12	-394.419	0	0.066
Olfr1184	11237.1	13.456	0.001	8.685	5.68e-08	-50.299	0	0.535
Olfr1193	17201	14.0702	0.001	13.294	2.23e-09	-92.96	0	0.303
Olfr1199	7971.35	12.9606	0.001	6.161	1.7e-12	-393.994	0	0.066
Olfr1205	10908.7	13.4132	0.001	8.431	5.74e-08	-50.139	0	0.535
Olfr1209	11273.2	13.4606	0.001	8.713	1.25e-07	-43.161	0	0.624
Olfr1211	13341.8	13.7037	0.001	10.312	3.61e-08	-55.078	0	0.498
Olfr1216	11237.1	13.456	0.001	8.685	5.68e-08	-50.299	0	0.535
Olfr1218	7945.8	12.956	0.001	6.141	1.7e-12	-393.853	0	0.066
Olfr1219	27525.1	14.7485	0.001	21.274	2.04e-10	-146.722	0	0.201
Olfr1221	7945.8	12.956	0.001	6.141	1.7e-12	-393.853	0	0.066
Olfr1223	13363.2	13.706	0.001	10.328	3.74e-08	-54.68	0	0.501
Olfr1226	22546.4	14.4606	0.001	17.426	8.5e-08	-46.367	0	0.624
Olfr1230	8101.6	12.984	0.001	6.262	1.7e-12	-394.705	0	0.066
Olfr1232	29104.2	14.8289	0.001	22.494	6.8e-09	-75.454	0	0.393
Olfr1234	9359.21	13.1922	0.001	7.234	5.02e-08	-51.64	0	0.511
Olfr1247	11130	13.4422	0.001	8.602	5.7e-08	-50.247	0	0.535
Olfr1251	19036.1	14.2164	0.001	14.713	7.65e-09	-73.795	0	0.385
Olfr1256	11420.1	13.4793	0.001	8.826	5.64e-08	-50.386	0	0.535
Olfr48	11609.1	13.503	0.001	8.972	1.23e-07	-43.297	0	0.624
Olfr1261	22840.1	14.4793	0.001	17.653	3.94e-08	-54.124	0	0.535
Olfr1264	17757.7	14.1162	0.001	13.725	7.64e-07	-30.695	0	0.92
Olfr1269	7997.06	12.9653	0.001	6.181	1.7e-12	-394.135	0	0.066
Olfr1506	12890.1	13.654	0.001	9.962	7.13e-11	-178.995	0	0.153
Olfr1273-ps	8048.99	12.9746	0.001	6.221	1.7e-12	-394.419	0	0.066
Gm13769	12890.1	13.654	0.001	9.962	7.13e-11	-178.995	0	0.153
Ptprj	28.7161	4.84379	0.254	7.292	0.000806	-8.482	1.067	0.408
Fnbp4	5.8304	2.5436	1.257	7.328	0.00314	-6.5	0.355	0.697
Agbl2	5491.86	12.4231	0.002	11.457	0.000831	-8.434	2.865	0.686
Mtch2	0.326288	-1.61578	19.317	6.303	3.01e-05	15.633	0.196	0.066
C1qtnf4	0.00412696	-7.92071	0.187	0.001	4.1e-07	34.498	0.459	0
Ndufs3	0.186531	-2.42251	72.417	13.508	0.00109	8.005	0.106	0.596
Kbtbd4	136.286	7.09049	0.138	18.838	7.18e-06	-20.324	0.628	0.305
Celf1	0.0020357	-8.94026	0.38	0.001	1.06e-07	44.492	0.402	0
Psmc3	0.0867396	-3.52716	49.863	4.325	6.67e-09	75.756	0.066	0.066
Spi1	3.49859e-05	-14.8029	22.091	0.001	4.33e-13	621.377	0.048	0
Mybpc3	14.7492	3.88256	0.121	1.782	3.48e-05	-15.222	0.054	0.507
Madd	18.3104	4.19459	0.435	7.958	3.26e-05	-15.401	0.379	0.391
Pacsin3	0.00318932	-8.29253	0.242	0.001	3.76e-05	15.011	1.105	0
1110051M20Rik	8.72581	3.12529	0.991	8.651	0.000614	-8.933	0.208	0.668
Lrp4	168.617	7.39761	0.039	6.595	1.68e-06	-26.551	0.528	0.179
Zfp408	205.612	7.68378	0.072	14.892	5.49e-09	-78.611	0.054	0.188
Ambra1	57.9415	5.85652	0.228	13.204	5.75e-07	-32.411	0.102	0.347
Creb3l1	23.7736	4.57129	0.184	4.373	0.000878	-8.343	1.002	0.443
Phf21a	0.00864994	-6.85309	0.089	0.001	2.55e-06	24.579	0.558	0
1700029I15Rik	0.000866521	-10.1725	0.892	0.001	5.87e-06	21.077	0.965	0
Prdm11	71.3207	6.15625	0.129	9.177	1.52e-05	-17.734	0.628	0.297
Cd82	0.000100576	-13.2794	7.685	0.001	1.11e-11	254.273	0.104	0
Alx4	39.9822	5.32129	0.053	2.108	0.000314	-10.13	0.865	0.596
Alkbh3	2.22544	1.15409	3.405	7.578	1.74e-05	-17.291	0.122	0.055
Hsd17b12	0.00234884	-8.73383	0.329	0.001	3.25e-12	324.507	0.054	0
E530001K10Rik	3010.61	11.5558	0.001	2.327	5.4e-09	-78.835	0	0.293
Ttc17	10.952	3.45312	0.291	3.191	0.000219	-10.836	0.136	0.623
Lrrc4c	5469.52	12.4172	0.001	4.227	8.47e-08	-46.416	0	0.535
B230118H07Rik	0.000158194	-12.626	4.886	0.001	6.27e-12	283.329	0.089	0
Traf6	18.6038	4.21753	0.274	5.103	0.000182	-11.224	0.528	0.535
Prr5l	45.5699	5.51001	0.21	9.559	0.000704	-8.706	1.205	0.388
Ldlrad3	10683.4	13.3831	0.001	8.257	5.8e-08	-50.026	0	0.535
Pdhx	0.000338859	-11.527	2.281	0.001	7.37e-13	537.986	0.043	0
Ehf	0.00320579	-8.28511	0.241	0.001	1.73e-06	26.4	0.628	0
BC016548	386.897	8.5958	0.234	90.47	5e-06	-21.712	0.742	0.278
Fbxo3	37.0611	5.21183	0.168	6.21	0.000218	-10.847	0.731	0.624
Cd59a	0.000233551	-12.064	3.309	0.001	4.15e-11	198.515	0.122	0
D430041D05Rik	2656.51	11.3753	0.002	5.118	0.000758	-8.581	2.635	0.288
Hipk3	15.9478	3.99528	0.273	4.356	0.000469	-9.396	0.813	0.248
Cstf3	0.000211439	-12.2075	3.655	0.001	3.87e-10	129.818	0.188	0
Qser1	32.2117	5.00951	0.135	4.336	7.62e-06	-20.104	0.15	0.475
Them7	11731.4	13.5181	0.001	9.067	1.7e-12	-410.941	0	0.066
Immp1l	2.65508e-05	-15.2009	29.109	0.001	3.02e-14	1125.06	0.027	0
Dcdc5	1507.41	10.5579	0.002	3.608	0.00382	-6.248	3.262	0.884
C130023O10Rik	4.18625	2.06566	3.397	14.222	5.33e-05	-14.086	0.234	0.177
Kcna4	7044.44	12.7823	0.001	5.444	3.28e-06	-23.467	0	1.089
Bdnf	26.3098	4.71753	0.29	7.643	3.85e-05	-14.95	0.628	0.066
Lgr4	7365.47	12.8466	0.001	5.693	1.58e-07	-41.192	0	0.624
Fibin	27855.5	14.7657	0.001	21.529	9.79e-06	-19.205	0	1.538
Muc15	11430.9	13.4806	0.001	8.835	5.64e-08	-50.391	0	0.535
Olfr1276	7920.41	12.9514	0.001	6.122	1.7e-12	-393.713	0	0.066
Olfr1284	11237.1	13.456	0.001	8.685	1.25e-07	-43.146	0	0.624
Olfr1289	20309.4	14.3099	0.001	15.697	1.87e-09	-96.299	0	0.297
Olfr1302	15690.4	13.9376	0.001	12.127	1.7e-12	-423.694	0	0.066
Olfr1303	11201.2	13.4514	0.001	8.657	1.25e-07	-43.131	0	0.624
Olfr1309	7723.02	12.9149	0.001	5.969	1.7e-12	-392.606	0	0.066
Nutm1	3832.27	11.904	0.001	2.962	1.44e-06	-27.305	0	0.872
Nop10	1.78241e-05	-15.7758	43.361	0.001	6.02e-12	285.968	0.11	0
Emc4	0.00025549	-11.9344	3.025	0.001	8.91e-08	45.929	0.52	0
Katnbl1	0.00259956	-8.58751	0.297	0.001	1.49e-05	17.793	0.965	0
Ryr3	115.129	6.84711	0.035	4.014	2.11e-06	-25.458	0.529	0.097
Fmn1	171.266	7.42009	0.077	13.197	2.94e-06	-23.942	0.599	0.158
Arhgap11a	9.01525	3.17237	1.019	9.189	0.000231	-10.725	0.284	0.519
Actc1	41.177	5.36377	0.302	12.416	0.000166	-11.418	0.316	0.885
Dph6	0.00309435	-8.33615	0.25	0.001	5.83e-05	13.856	1.203	0
G630016G05Rik	872.221	9.76855	0.006	5.128	0.00591	-5.708	3.38	0.538
Gpr176	7233.1	12.8204	0.001	5.59	1.6e-07	-41.108	0	0.624
Srp14	1.6747e-05	-15.8657	46.15	0.001	1.7e-12	407.106	0.078	0
A430105I19Rik	8628.58	13.0749	0.001	6.669	5.41e-07	-32.77	0	0.798
Casc5	7.30785	2.86945	0.175	1.278	0.000751	-8.597	0.238	0.624
Gchfr	0.000736543	-10.4069	1.049	0.001	5.18e-06	21.563	0.965	0
Dll4	4291.34	12.0672	0.001	3.317	3.81e-08	-54.483	0	0.443
Ino80	25.5464	4.67505	0.114	2.921	0.000642	-8.856	0.29	1.015
Exd1	47.8975	5.58188	0.231	11.077	1.03e-05	-19.037	0.57	0.138
Chp1	21.8992	4.4528	0.831	18.195	0.000718	-8.672	0.813	0.627
Oip5	0.00104849	-9.89747	0.737	0.001	1.26e-09	103.809	0.191	0
Rpap1	13.6608	3.77197	0.42	5.743	0.000101	-12.526	0.235	0.554
Tyro3	2857.03	11.4803	0.001	2.208	2.33e-12	-348.994	0	0.066
Mga	6.91353	2.78942	0.979	6.767	1.82e-07	-40.077	0.089	0.107
Jmjd7	0.000546127	-10.8385	1.415	0.001	3.21e-10	134.537	0.161	0
Sptbn5	1185.26	10.211	0.002	1.899	0.000513	-9.242	2.103	0.677
Ehd4	15.0357	3.91032	0.52	7.825	2.78e-06	-24.183	0.104	0.306
Pla2g4e	9197.29	13.167	0.001	7.108	2.91e-08	-57.39	0	0.459
Pla2g4d	4707.5	12.2007	0.001	3.638	1.25e-07	-43.073	0	0.567
Zfp106	14.6431	3.87215	0.586	8.58	1.07e-05	-18.89	0.091	0.4
Snap23	7.10995	2.82984	1.241	8.824	8.03e-07	-30.408	0.174	0.066
Lrrc57	0.000241712	-12.0144	3.198	0.001	9.17e-12	263.554	0.091	0
Stard9	3116.69	11.6058	0.002	4.834	0.000161	-11.474	2.01	0.23
Ubr1	10.4308	3.38278	0.378	3.945	6.24e-07	-31.914	0.078	0.197
Epb4.2	4.44716	2.15289	0.88	3.916	0.0016	-7.428	0.231	0.532
Zscan29	22.527	4.49358	0.576	12.981	0.00061	-8.942	0.788	0.624
Trp53bp1	12.6082	3.6563	1.397	17.611	1.63e-07	-40.932	0.039	0.174
Map1a	2044.12	10.9973	0.004	7.646	0.00092	-8.269	2.627	0.417
Ppip5k1	12.9733	3.69747	0.295	3.821	0.000137	-11.822	0.39	0.489
Pdia3	0.274112	-1.86716	42.549	11.663	0.00325	6.456	0.029	0.578
Ell3	3.13487	1.6484	2.183	6.843	0.00578	-5.734	0.211	0.535
Serf2	0.0611179	-4.03226	558.222	34.117	0.000837	8.42	0.029	0.957
Mfap1b	2.75875	1.46402	4.779	13.183	0.00197	-7.13	0.031	0.409
Mfap1a	2.75875	1.46402	4.779	13.183	0.00197	-7.13	0.031	0.409
Casc4	2542.47	11.312	0.003	7.114	0.0046	-6.013	3.712	0.613
Eif3j1	0.000477638	-11.0318	1.618	0.001	5.84e-07	32.322	0.683	0
Spg11	14.6342	3.87127	0.483	7.069	0.00211	-7.035	1	0.459
Patl2	2849.78	11.4766	0.003	7.494	0.00346	-6.371	3.533	0.705
Trim69	0.00524384	-7.57516	0.147	0.001	1.02e-06	29.144	0.52	0
Sord	29.1165	4.86377	0.407	11.846	4.54e-05	-14.504	0.628	0.236
Duox2	3581.98	11.8065	0.001	2.768	1.01e-06	-29.199	0	0.809
Duox1	3553.51	11.795	0.001	2.746	6.11e-09	-77.024	0	0.306
Gatm	11.7661	3.55656	0.543	6.391	0.000189	-11.137	0.137	0.624
Spata5l1	0.00183558	-9.08955	0.421	0.001	1.83e-08	62.623	0.29	0
Slc12a1	6159.79	12.5887	0.001	4.761	3.63e-09	-84.82	0	0.297
Dut	1.64476e-05	-15.8918	46.99	0.001	1.06e-12	494.584	0.064	0
Fbn1	23.5348	4.55672	0.106	2.49	5.12e-05	-14.192	0.451	0.457
Cep152	7.12606	2.8331	0.33	2.352	2.19e-06	-25.27	0.219	0.048
Shc4	10395.1	13.3436	0.001	8.034	6.61e-07	-31.549	0	0.846
Cops2	0.000472966	-11.046	1.634	0.001	1.72e-10	151.483	0.146	0
Dtwd1	5.55277	2.47321	1.174	6.517	1.03e-05	-19.036	0.251	0.066
Slc27a2	1139.63	10.1544	0.008	8.988	0.00898	-5.227	3.87	0.348
Hdc	12.4206	3.63467	0.641	7.959	0.0049	-5.934	0.348	1.175
Gabpb1	0.00045978	-11.0868	1.681	0.001	8.98e-08	45.868	0.483	0
Usp8	19.3713	4.27585	0.405	7.854	2.19e-05	-16.575	0.248	0.452
Sppl2a	0.000842989	-10.2122	0.917	0.001	8.72e-11	172.229	0.119	0
Blvra	3.29548e-05	-14.8892	23.453	0.001	2.23e-12	353.009	0.084	0
Itpripl1	92.8419	6.5367	0.171	15.892	0.000152	-11.6	0.999	0.521
Snrnp200	2.76031	1.46483	2.38	6.568	0.00135	-7.687	0.06	0.376
Stard7	16.4087	4.03638	0.279	4.578	3.34e-06	-23.381	0.333	0.091
Dusp2	0.000151834	-12.6852	5.09	0.001	4.03e-09	83.259	0.305	0
Fahd2a	0.000234618	-12.0574	3.294	0.001	2.71e-10	138.811	0.174	0
Kcnip3	3.08863	1.62697	0.639	1.973	0.00969	-5.144	0.629	0.066
Zfp661	9669.1	13.2392	0.001	7.473	4.49e-08	-52.757	0	0.502
Gm19501	0.00847985	-6.88175	0.091	0.001	1.07e-11	255.692	0.054	0
Mertk	50.275	5.65177	0.126	6.339	1.8e-05	-17.172	0.388	0.532
Tmem87b	0.00249053	-8.64933	0.31	0.001	2.54e-06	24.603	0.703	0
Zc3h8	0.00322611	-8.27599	0.24	0.001	1.74e-06	26.371	0.628	0
Zc3h6	66.3196	6.05136	0.142	9.416	3.54e-05	-15.177	0.669	0.434
Polr1b	6.86061	2.77834	0.865	5.936	0.000105	-12.429	0.142	0.424
Slc20a1	8.13333	3.02385	0.636	5.174	0.00212	-7.027	0.674	0.535
Ckap2l	6.65452	2.73434	0.546	3.635	0.00114	-7.94	0.292	0.624
Sirpa	0.00119095	-9.71367	0.649	0.001	2.59e-11	216.387	0.09	0
Stk35	0.0028764	-8.44152	0.269	0.001	9.99e-10	108.398	0.156	0
Tgm3	44.2476	5.46753	0.074	3.257	2.59e-06	-24.506	0.054	0.443
AU015228	15936.2	13.96	0.001	12.317	4.75e-08	-52.183	0	0.535
Snrpb	0.14506	-2.78528	63.861	9.264	4.9e-07	33.355	0.063	0.155
Tmc2	10380.4	13.3416	0.001	8.023	1.23e-10	-161.454	0	0.165
Idh3b	0.000114372	-13.094	6.758	0.001	5.17e-11	190.465	0.137	0
Vps16	0.186478	-2.42292	21.698	4.046	0.00298	6.567	0.174	0.717
Ubox5	4587.13	12.1634	0.003	11.935	0.0024	-6.859	3.502	0.559
4930402H24Rik	37.6703	5.23535	0.085	3.212	0.000189	-11.14	0.667	0.662
Atrn	33.9742	5.08637	0.061	2.081	0.0003	-10.219	0.518	0.85
Siglec1	13.974	3.80467	0.15	2.09	0.000159	-11.502	0.193	0.633
1700037H04Rik	8.44225e-05	-13.532	9.155	0.001	1.7e-12	399.237	0.068	0
Spef1	0.000557671	-10.8083	1.386	0.001	8.2e-07	30.296	0.714	0
Prnp	15.19	3.92505	0.495	7.514	1.68e-06	-26.535	0.288	0.066
Slc23a2	1419.97	10.4716	0.002	3.511	0.004	-6.188	3.355	0.443
Pcna	0.203775	-2.29495	110.538	22.525	0.000608	8.949	0.101	0.503
Cds2	0.000486027	-11.0067	1.59	0.001	1.73e-09	97.757	0.225	0
1110034G24Rik	7.11007	2.82986	1.781	12.663	0.00131	-7.733	0.499	0.535
Chgb	22.1238	4.46753	0.181	3.997	0.000799	-8.496	0.907	0.532
LOC102636379	6989.93	12.7711	0.003	24.203	0.00543	-5.809	4.327	0.781
Plcb4	6180.65	12.5935	0.001	4.777	3.28e-09	-86.457	0	0.291
Pak7	12080.4	13.5604	0.001	9.337	8.54e-08	-46.317	0	0.586
Mkks	0.00149136	-9.38915	0.518	0.001	1.45e-07	41.886	0.448	0
Slx4ip	21.5023	4.42642	0.621	13.353	3.2e-07	-36.107	0.064	0.237
Btbd3	13521.2	13.7229	0.001	10.45	1.93e-09	-95.667	0	0.287
LOC105244409	118.09	6.88374	2.705	319.48	3.11e-11	-209.352	0.03	0.058
LOC105244410	607.369	9.24643	0.314	190.892	1.04e-07	-44.657	0.34	0.236
Macrod2	0.000779803	-10.3246	0.991	0.001	1.46e-08	65.397	0.316	0
Flrt3	9342.32	13.1896	0.001	7.22	2.84e-09	-88.76	0	0.297
Kif16b	34.7127	5.11739	0.122	4.233	0.000483	-9.346	0.978	0.494
Snrpb2	2.61589e-05	-15.2223	29.546	0.001	6.24e-12	283.947	0.107	0
Bfsp1	58.8304	5.87849	0.193	11.37	4.55e-05	-14.498	0.054	0.809
Dstn	0.000285984	-11.7718	2.703	0.001	1.99e-11	227.48	0.103	0
Rrbp1	4.4527	2.15468	3.404	15.158	0.000146	-11.693	0.337	0.15
Snx5	0.143777	-2.7981	51.499	7.404	0.00253	6.79	0.089	0.819
Csrp2bp	18.1023	4.1781	0.428	7.745	9.17e-05	-12.738	0.449	0.479
Gm561	6.46513e-05	-13.917	11.955	0.001	5.31e-09	79.073	0.352	0
Naa20	12.0129	3.58651	1.329	15.961	0.000204	-10.98	0.348	0.553
Crnkl1	3.25219	1.70141	5.526	17.97	5.49e-07	-32.675	0.038	0.097
Ralgapa2	30.0355	4.9086	0.272	8.174	2.27e-06	-25.116	0.327	0.215
Kiz	6.5023	2.70095	2.127	13.83	2.83e-06	-24.102	0.171	0.145
9030622O22Rik	3421.51	11.7404	0.006	20.65	0.0026	-6.75	3.424	0.613
Thbd	45.4286	5.50553	0.218	9.914	4.02e-05	-14.827	0.388	0.633
Nxt1	0.000124795	-12.9681	6.193	0.001	5.31e-12	293.202	0.088	0
Cst3	0.0566642	-4.14142	479.629	27.178	0.000374	9.808	0.022	0.844
Syndig1	9571.78	13.2246	0.001	7.398	1.7e-12	-402.018	0	0.066
Zfp120	0.00318422	-8.29484	0.243	0.001	5.82e-06	21.115	0.786	0
Gm21994	0.000549148	-10.8305	1.407	0.001	1.95e-09	95.467	0.227	0
Vsx1	15074.5	13.8798	0.001	11.651	6.52e-10	-117.429	0	0.236
Abhd12	0.000372564	-11.3902	2.074	0.001	5.26e-11	189.839	0.12	0
Gins1	0.000135212	-12.8525	5.716	0.001	2.51e-09	90.849	0.283	0
Ninl	153.769	7.26462	0.044	6.789	1.55e-08	-64.657	0.064	0.216
Gm14151	121.727	6.9275	0.167	20.298	2.07e-05	-16.735	0.777	0.286
Gm14149	254.259	7.99015	4.567	1161.18	2.85e-08	-57.627	0.258	0.102
LOC100125594	7413.89	12.856	0.001	5.73	1.28e-06	-27.908	0	0.921
Fkbp1a	0.179012	-2.48187	64.055	11.467	0.000375	9.804	0.059	0.503
4930556L07Rik	3404.58	11.7333	0.011	36.203	0.00793	-5.368	4.367	0.192
Fam110a	0.00139064	-9.49003	0.556	0.001	2.75e-07	37.13	0.511	0
Slc52a3	4788.61	12.2254	0.003	12.961	0.00263	-6.735	3.616	0.318
Csnk2a1	7.48345	2.9037	2.106	15.757	0.00535	-5.827	0.76	0.645
Tbc1d20	0.00110429	-9.82266	0.7	0.001	5.36e-11	189.228	0.104	0
Rbck1	0.198232	-2.33474	39.28	7.787	0.00285	6.632	0.058	0.702
Nrsn2	18031.6	14.1382	0.001	13.936	1.87e-07	-39.862	0	0.709
6820408C15Rik	18.3317	4.19626	0.291	5.329	4.38e-05	-14.596	0.251	0.517
Defb22	44399.3	15.4382	0.001	34.315	2.6e-10	-139.996	0	0.221
Defb29	31380.9	14.9376	0.001	24.254	1.52e-12	-454.093	0	0.066
Id1	0.000460961	-11.0831	1.677	0.001	8.23e-09	72.753	0.305	0
Bcl2l1	0.477881	-1.06528	17.341	8.287	0.000155	11.559	0.023	0.183
Foxs1	11.8868	3.57129	0.581	6.905	0.000127	-11.985	0.229	0.55
Pdrg1	0.000171937	-12.5058	4.495	0.001	6.36e-11	183.023	0.137	0
Pofut1	28.2717	4.82129	0.292	8.26	0.00118	-7.883	1.1	0.535
Commd7	8.56721e-05	-13.5108	9.021	0.001	1.43e-10	156.6	0.173	0
Dnmt3b	2101.68	11.0373	0.002	4.356	0.0013	-7.743	2.847	0.16
Bpifb5	5262.25	12.3615	0.001	4.067	2.73e-12	-337.175	0	0.073
Bpifb9a	4423.16	12.1109	0.001	3.419	2.81e-08	-57.775	0	0.419
Cdk5rap1	2.07436	1.05266	1.626	3.372	1.57e-05	-17.627	0.108	0.051
Snta1	14.4673	3.85472	0.586	8.482	5.1e-06	-21.625	0.182	0.306
Cbfa2t2	29.3283	4.87422	0.334	9.803	1.51e-06	-27.05	0.051	0.357
1700003F12Rik	0.000442995	-11.1404	1.745	0.001	5.53e-08	50.631	0.44	0
Zfp341	29.9254	4.9033	0.21	6.273	0.000192	-11.109	0.659	0.588
Eif2s2	0.465434	-1.10335	12.4	5.771	0.00025	10.571	0.198	0.066
a	319.2	8.31831	0.197	62.767	7.83e-07	-30.552	0.509	0.194
Ahcy	26.2145	4.71229	1.979	51.867	1.39e-07	-42.232	0.156	0.159
Dynlrb1	0.183488	-2.44624	66.528	12.207	0.00911	5.212	0.252	0.904
Map1lc3a	8.19144e-05	-13.5755	9.435	0.001	4.86e-10	124.383	0.218	0
Ncoa6	17.1002	4.09594	0.355	6.077	1.6e-05	-17.559	0.1	0.456
Acss2	30.6142	4.93613	0.159	4.876	0.00143	-7.599	1.207	0.479
Edem2	2.4268	1.27906	14.633	35.51	4.55e-06	-22.093	0.045	0.107
Procr	22.2015	4.47258	1.13	25.077	1.58e-05	-17.599	0.104	0.498
Mmp24	4004.99	11.9676	0.001	3.095	2.04e-12	-363.807	0	0.066
Cep250	6.87162	2.78065	0.618	4.243	0.00122	-7.832	0.507	0.497
Fer1l4	3026.86	11.5636	0.001	2.339	5.89e-07	-32.266	0	0.717
Nfs1	0.000696565	-10.4875	1.11	0.001	2e-07	39.386	0.533	0
Cnbd2	0.0414484	-4.59254	3268.92	135.491	2.78e-06	24.193	0.008	0.38
LOC105244343	0.309104	-1.69383	57.789	17.863	8.56e-05	12.902	0.058	0.256
Epb4.1l1	28.9429	4.85514	0.204	5.905	5.86e-05	-13.842	0.409	0.57
Myl9	0.000291026	-11.7466	2.656	0.001	2.36e-09	91.969	0.255	0
1110008F13Rik	0.000141972	-12.7821	5.444	0.001	5.02e-12	296.533	0.086	0
Sla2	0.00141833	-9.46159	0.545	0.001	3.32e-07	35.857	0.528	0
Ndrg3	58.3117	5.86571	0.194	11.309	0.000136	-11.849	0.53	0.836
Samhd1	0.188127	-2.41022	35.371	6.654	0.00441	6.065	0.113	0.787
Rbl1	0.00181025	-9.1096	0.427	0.001	3.22e-09	86.756	0.21	0
Manbal	0.000263471	-11.8901	2.933	0.001	2.07e-08	61.253	0.388	0
Rprd1b	13103.3	13.6776	0.001	10.127	1.1e-07	-44.176	0	0.619
Tgm2	10.7187	3.42205	0.911	9.76	0.000449	-9.475	0.188	0.697
Ralgapb	29.6033	4.88769	0.164	4.853	4.51e-05	-14.521	0.422	0.525
Plcg1	27.096	4.76001	0.158	4.283	0.00698	-5.514	1.105	1.326
Zhx3	2565.53	11.325	0.007	16.839	0.00359	-6.326	3.564	0.345
Lpin3	4686.18	12.1942	0.001	3.622	1.99e-06	-25.736	0	0.948
Chd6	4.71795	2.23816	1.226	5.783	1.46e-05	-17.858	0.05	0.246
Ptprt	5966.04	12.5426	0.001	4.611	1.02e-07	-44.822	0	0.56
L3mbtl1	12072.1	13.5594	0.001	9.33	3.6e-09	-84.975	0	0.319
Mybl2	10.7149	3.42155	3.336	35.743	2.12e-05	-16.667	0.06	0.406
Oser1	9.25482	3.21021	2.456	22.731	0.000231	-10.731	0.524	0.288
Gdap1l1	15561.3	13.9257	0.001	12.027	5.19e-08	-51.259	0	0.543
Hnf4a	26.3098	4.71753	0.226	5.939	0.00225	-6.947	1.205	0.627
Ttpal	27.8344	4.7988	0.279	7.755	0.00145	-7.578	1.1	0.628
Pabpc1l	20.6697	4.36945	0.288	5.946	0.000163	-11.456	0.546	0.532
Tomm34	0.226563	-2.14202	48.078	10.893	4.56e-05	14.489	0.032	0.294
Matn4	44.2476	5.46753	0.076	3.353	2.59e-06	-24.506	0.054	0.443
Gm14317	10250.2	13.3234	0.001	7.922	6.8e-10	-116.527	0	0.229
Spint3	36659.2	15.1619	0.001	28.333	2.43e-07	-37.99	0	0.798
Wfdc8	8447.38	13.0443	0.001	6.529	2.15e-07	-38.883	0	0.671
Wfdc10	28047.7	14.7756	0.001	21.677	3.57e-08	-55.232	0	0.535
Ube2c	1.41895e-05	-16.1048	54.468	0.001	2.2e-11	223.351	0.144	0
Zswim1	0.00367713	-8.0872	0.21	0.001	1.89e-06	25.957	0.623	0
LOC105244413	0.00041291	-11.2419	1.872	0.001	1.6e-10	153.598	0.146	0
Zfp335	2.78767	1.47906	1.352	3.768	0.00662	-5.575	0.088	0.523
Zfp335os	104.789	6.71135	1.245	130.471	1.81e-09	-96.867	0.096	0.1
Mmp9	14.5888	3.86679	0.312	4.555	0.00208	-7.053	0.528	0.961
Cd40	0.331755	-1.59181	13.735	4.557	0.00496	5.919	0.055	0.535
Ocstamp	0.00432394	-7.85344	0.179	0.001	2.42e-05	16.272	0.965	0
Eya2	61.3939	5.94002	0.141	8.65	0.00025	-10.572	0.528	0.992
Ncoa3	41.7732	5.38451	0.271	11.337	3.2e-07	-36.093	0.196	0.225
Gm29679	28.2571	4.82054	34.169	965.531	4.28e-10	-127.492	0.051	0.056
Prex1	7.08528	2.82483	0.328	2.321	0.00399	-6.191	0.311	0.858
Arfgef2	9.59532	3.26233	0.48	4.604	9.11e-05	-12.753	0.331	0.39
Znfx1	27.4641	4.77947	0.207	5.687	0.000206	-10.959	0.678	0.549
1500012F01Rik	4.05589e-06	-17.9115	190.557	0.001	3.91e-12	312.226	0.115	0
Kcnb1	65.2047	6.0269	0.093	6.045	7.81e-07	-30.574	0.342	0.196
1110018N20Rik	9.60357	3.26357	13.972	134.184	1.37e-06	-27.533	0.044	0.233
Ptgis	0.000295677	-11.7237	2.614	0.001	1.7e-12	414.106	0.057	0
B4galt5	0.00313685	-8.31647	0.246	0.001	1.87e-06	26.017	0.639	0
Spata2	31.2878	4.96753	0.2	6.245	4.97e-06	-21.74	0.054	0.454
Ube2v1	47.6945	5.57575	2.195	104.693	0.000299	-10.227	0.715	0.823
Gm14321	4.86548	2.28258	1.002	4.877	4.98e-05	-14.261	0.119	0.297
Adnp	9.56822	3.25825	0.313	2.992	0.00161	-7.42	0.105	0.872
Nfatc2	63.0814	5.97914	0.105	6.618	2.95e-05	-15.692	0.534	0.543
Atp9a	24.8822	4.63704	0.183	4.551	1.61e-05	-17.533	0.409	0.336
Tshz2	884.657	9.78897	0.006	5.56	0.00644	-5.607	3.491	0.066
Zfp217	65.4982	6.03338	0.111	7.247	0.000837	-8.42	1.39	0.347
Bcas1	53.7729	5.74881	0.103	5.529	1.54e-05	-17.692	0.471	0.447
Pfdn4	5.51682e-05	-14.1458	14.009	0.001	2.48e-12	344.217	0.082	0
Dok5	11457.5	13.484	0.001	8.855	5.64e-08	-50.404	0	0.535
Fam210b	8.00795e-05	-13.6082	9.651	0.001	5.39e-10	121.811	0.223	0
Cass4	1320.41	10.3668	0.007	9.481	0.00664	-5.572	3.713	0.238
Gcnt7	11424.4	13.4798	0.001	8.83	1.7e-12	-409.778	0	0.066
Tfap2c	52.6195	5.71753	0.112	5.912	8.09e-06	-19.881	0.054	0.573
Rbm38	0.000145061	-12.7511	5.328	0.001	1.19e-11	250.791	0.102	0
Ctcfl	1454.61	10.5064	0.002	3.549	0.00378	-6.261	3.317	0.511
Pck1	1456.89	10.5087	0.003	3.657	0.00423	-6.114	3.399	0.511
Rab22a	0.000510527	-10.9357	1.514	0.001	2.58e-10	140.247	0.156	0
Stx16	0.00256311	-8.60789	0.302	0.001	4e-07	34.646	0.497	0
Gnas	0.14152	-2.82092	101.059	14.302	0.000159	11.507	0.016	0.49
Ctsz	0.130071	-2.94263	47.983	6.241	4.94e-09	80.168	0.033	0.066
Tubb1	21.4818	4.42505	0.197	4.239	0.000303	-10.198	0.865	0.066
Zfp831	33.1112	5.04925	0.143	4.73	0.00104	-8.086	0.689	1.042
Gm14391	0.00574196	-7.44424	0.135	0.001	0.000113	12.266	1.214	0
LOC101055915	5.76679	2.52777	16.643	95.976	1.63e-05	-17.487	0.159	0.242
Gm14440	0.00203787	-8.93872	0.379	0.001	2.86e-05	15.787	1.132	0
LOC102633156	8.20137	3.03586	1.547	12.69	0.00266	-6.719	0.164	0.889
Gm14306	0.00494476	-7.65988	0.156	0.001	1.68e-07	40.74	0.376	0
LOC102639505	0.00246288	-8.66544	0.314	0.001	1.08e-10	165.637	0.105	0
LOC102639653	8.20137	3.03586	1.547	12.69	0.00266	-6.719	0.164	0.889
Gm14288	0.00203787	-8.93872	0.379	0.001	2.86e-05	15.787	1.132	0
Gm6710	0.0171574	-5.86503	0.045	0.001	3.84e-05	14.958	0.784	0
Gm8898	0.00438447	-7.83338	0.176	0.001	1.83e-10	149.732	0.105	0
Gm14431	0.00438447	-7.83338	0.176	0.001	1.83e-10	149.732	0.105	0
Gm14305	0.00242868	-8.68561	0.318	0.001	2.91e-05	15.736	1.104	0
Gm14408	1258	10.2969	0.03	37.806	0.00559	-5.774	3.557	0.256
LOC102639598	378.413	8.56382	0.833	315.4	3.86e-08	-54.352	0.271	0.16
Gm14420	0.000732315	-10.4152	1.055	0.001	1.55e-10	154.513	0.135	0
C330013J21Rik	80.4911	6.33076	6.443	518.643	1.12e-08	-68.775	0.123	0.137
Gm14326	0.00259972	-8.58743	0.297	0.001	1.43e-05	17.921	0.958	0
Etohi1	0.00268414	-8.54133	0.288	0.001	0.000255	10.535	1.621	0
Mtg2	4.45301	2.15478	1.147	5.106	0.00032	-10.098	0.31	0.293
Osbpl2	20.8585	4.38256	0.319	6.644	9.86e-06	-19.18	0.054	0.454
Rps21	0.0702654	-3.83104	3645.52	256.154	0.000122	12.08	0.016	0.634
Mrgbp	7.48013	2.90306	8.517	63.706	3.01e-06	-23.828	0.057	0.237
Ogfr	0.216207	-2.20951	23.152	5.006	0.00341	6.39	0.065	0.688
Col9a3	0.00409643	-7.93142	0.189	0.001	1.65e-07	40.86	0.388	0
Dido1	16.5891	4.05217	0.349	5.793	7.68e-06	-20.073	0.091	0.393
Gid8	0.00020579	-12.2465	3.756	0.001	1.22e-08	67.707	0.362	0
Arfgap1	0.00100251	-9.96217	0.771	0.001	3.88e-07	34.836	0.572	0
Srms	63.3488	5.98525	0.103	6.533	6.19e-05	-13.703	0.054	0.872
Helz2	12.1233	3.59971	0.365	4.427	7.05e-07	-31.169	0.169	0.157
Gmeb2	26.267	4.71518	0.251	6.605	1.88e-05	-17.04	0.242	0.498
Zbtb46	37.6942	5.23627	0.223	8.399	9.48e-06	-19.321	0.421	0.342
Lime1	3.95919e-05	-14.6244	19.521	0.001	5.33e-12	293.009	0.1	0
Znf512b	56.306	5.81522	0.109	6.115	2.64e-05	-16.006	0.622	0.376
Sox18	12.0801	3.59456	0.593	7.168	0.000545	-9.138	0.479	0.624
Myt1	149.302	7.22209	0.049	7.299	8.62e-07	-30.021	0.054	0.478
Pcmtd2	30.3581	4.92401	0.424	12.869	2.27e-06	-25.104	0.387	0.066
Zfhx4	8135.86	12.9901	0.001	6.288	2.38e-09	-91.771	0	0.283
Zc2hc1a	0.00306452	-8.35012	0.252	0.001	7.57e-07	30.751	0.543	0
5330432E05Rik	480.847	8.90943	0.399	191.872	2.47e-07	-37.889	0.465	0.072
Stmn2	0.0011029	-9.82448	0.701	0.001	5.53e-08	50.612	0.388	0
Zfp704	8636.35	13.0762	0.001	6.675	1.33e-06	-27.696	0	0.944
Impa1	0.000897798	-10.1213	0.861	0.001	4.17e-08	53.53	0.378	0
Slc10a5	64.4455	6.01001	0.118	7.629	6.05e-05	-13.76	0.054	0.872
Zfand1	8.76992	3.13256	1.171	10.267	0.000344	-9.96	0.054	0.627
E2f5	11.2889	3.49683	0.682	7.704	0.000759	-8.579	0.813	0.054
Car1	5.33161e-05	-14.1951	14.496	0.001	3.02e-12	329.583	0.086	0
Car3	34285.2	15.0653	0.001	26.498	1.06e-08	-69.472	0	0.434
Gm9733	0.000150109	-12.7017	5.149	0.001	1.22e-08	67.645	0.376	0
Mtfr1	4.48469	2.16501	8.086	36.261	3.47e-05	-15.235	0.18	0.22
Trim55	7472.71	12.8674	0.001	5.775	1.02e-06	-29.109	0	0.884
Cp	0.000847747	-10.2041	0.912	0.001	3.5e-10	132.344	0.154	0
Cpa3	0.00341661	-8.19322	0.226	0.001	5.5e-06	21.334	0.768	0
2810416G20Rik	10.7409	3.42505	0.443	4.754	3.64e-06	-23.013	0.29	0.066
Tbl1xr1	0.00106648	-9.87293	0.725	0.001	2.3e-10	143.35	0.138	0
Nlgn1	14851	13.8583	0.001	11.478	1.07e-10	-165.79	0	0.167
Ect2	0.00338197	-8.20792	0.229	0.001	4.38e-12	304.966	0.054	0
Fndc3b	625.729	9.28939	0.006	3.566	0.00672	-5.559	3.328	0.306
Egfem1	4363.75	12.0914	0.001	3.373	7.23e-11	-178.495	0	0.135
Mecom	9772.36	13.2545	0.001	7.553	3.45e-09	-85.688	0	0.309
Gm10258	979.998	9.93663	0.003	2.886	0.000719	-8.67	2.229	0.536
Actrt3	6700.24	12.71	0.001	5.178	1.73e-12	-386.376	0	0.066
Lrrc34	5959.35	12.5409	0.001	4.606	1.75e-12	-381.236	0	0.066
Samd7	8402.95	13.0367	0.001	6.494	1.49e-06	-27.137	0	0.961
Sec62	8.56968e-05	-13.5104	9.019	0.001	4.72e-11	193.87	0.139	0
Gpr160	33.6209	5.07129	0.374	12.584	4.31e-06	-22.314	0.388	0.236
Phc3	8.8257	3.14171	0.896	7.908	0.00168	-7.356	0.072	0.851
Prkci	0.00616185	-7.34242	0.125	0.001	1.3e-06	27.826	0.528	0
Mfn1	5.32781	2.41354	0.969	5.163	0.00158	-7.453	0.385	0.521
Usp13	1273.88	10.315	0.002	3.109	0.00413	-6.147	3.318	0.505
Dnajc19	2.1237e-05	-15.5231	36.393	0.001	1.49e-11	240.006	0.129	0
Dcun1d1	0.00076898	-10.3448	1.005	0.001	1.83e-07	40.043	0.517	0
Exosc9	6.16758e-05	-13.9849	12.531	0.001	2.85e-13	682.902	0.041	0
Cetn4	0.00162065	-9.26921	0.477	0.001	8.57e-05	12.9	1.437	0
Fgf2os	904.456	9.82091	0.004	3.627	0.00239	-6.865	2.743	0.814
Spata5	3.59245	1.84497	1.68	6.035	0.00397	-6.196	0.108	0.586
Spry1	0.00351431	-8.15254	0.22	0.001	7.39e-07	30.896	0.528	0
Ankrd50	27.8192	4.79801	0.108	3	0.00283	-6.64	0.638	1.297
Fat4	519.136	9.01997	0.008	3.929	0.00108	-8.03	2.238	0.199
LOC105247035	74.807	6.2251	8.769	656.013	7.39e-08	-47.668	0.148	0.215
Intu	1128.48	10.1402	0.007	7.411	0.0061	-5.671	3.564	0.288
Larp1b	5.41477	2.4369	1.489	8.065	0.00276	-6.672	0.497	0.535
Pgrmc2	15.19	3.92505	0.579	8.789	1.68e-06	-26.535	0.288	0.066
1700052H01Rik	15061.3	13.8786	0.001	11.641	3.51e-08	-55.392	0	0.501
Sclt1	0.00135825	-9.52404	0.569	0.001	4.65e-08	52.408	0.363	0
Pcdh18	48.968	5.61377	0.091	4.441	2.87e-06	-24.047	0.054	0.464
Slc7a11	52.3592	5.71037	0.183	9.568	0.000194	-11.084	0.983	0.309
Gm6209	196.989	7.62197	13.369	2633.65	2.44e-09	-91.347	0.141	0.09
Ccrn4l	74.4153	6.21753	0.182	13.566	5.4e-05	-14.053	0.628	0.624
Elf2	24.2025	4.59708	0.263	6.368	0.00297	-6.574	1.232	0.661
Maml3	2354.7	11.2013	0.002	5.062	0.00144	-7.588	2.952	0.066
Cog6	15.19	3.92505	0.192	2.912	7.97e-06	-19.936	0.388	0.066
LOC105244442	356.461	8.4776	0.11	39.307	3.47e-08	-55.536	0.054	0.301
Ufm1	2.97727e-05	-15.0356	25.959	0.001	8.92e-10	110.73	0.272	0
Trpc4	7154.4	12.8046	0.001	5.529	1.12e-05	-18.752	0	1.366
Alg5	0.000145782	-12.7439	5.302	0.001	1.48e-13	791.341	0.032	0
Smad9	2296.14	11.165	0.003	6.332	0.00457	-6.021	3.67	0.532
Rfxap	0.000428604	-11.1881	1.803	0.001	1.77e-07	40.301	0.555	0
LOC101056032	2520.71	11.2996	0.004	10.771	0.00116	-7.919	2.849	0.17
Nbea	2397.27	11.2272	0.001	1.853	1.96e-09	-95.279	0	0.236
Mab21l1	6886.36	12.7495	0.001	5.322	1.72e-12	-387.577	0	0.066
Tm4sf1	0.000621914	-10.651	1.243	0.001	3.68e-08	54.87	0.388	0
Commd2	0.000108496	-13.1701	7.124	0.001	8.25e-11	174.113	0.151	0
LOC105244449	357.315	8.48105	0.015	5.296	0.00578	-5.733	2.879	0.684
LOC105244450	21.4214	4.42098	0.336	7.207	2.61e-05	-16.045	0.519	0.186
Serp1	5.3373e-05	-14.1935	14.481	0.001	7.41e-10	114.666	0.248	0
Med12l	56.9101	5.83061	0.082	4.667	0.000419	-9.601	1.13	0.445
Gpr171	7.16061	2.84008	1.183	8.468	0.00131	-7.731	0.388	0.624
P2ry14	36.4986	5.18977	0.488	17.815	9.89e-05	-12.557	0.169	0.809
Igsf10	3893.16	11.9267	0.001	3.009	1.85e-12	-374.097	0	0.064
Gm16527	8545.37	13.0609	0.001	6.605	7.53e-08	-47.478	0	0.55
Sucnr1	15591.8	13.9285	0.001	12.051	1.7e-12	-423.417	0	0.066
Dhx36	3.48017	1.79916	0.825	2.872	0.000508	-9.261	0.033	0.387
E130311K13Rik	0.00200036	-8.96552	0.386	0.001	4.05e-08	53.832	0.333	0
Slc33a1	8.94029	3.16032	0.389	3.477	1.57e-05	-17.617	0.353	0.066
Gmps	0.182887	-2.45097	17.327	3.169	0.000198	11.038	0.031	0.443
Vmn2r1	11865.7	13.5345	0.001	9.171	6.61e-08	-48.724	0	0.556
Vmn2r3	3966.1	11.9535	0.001	3.065	1.04e-07	-44.683	0	0.535
Vmn2r6	3623.64	11.8232	0.001	2.801	8.69e-07	-29.977	0	0.789
Vmn2r7	2344.21	11.1949	0.001	1.812	2.4e-05	-16.296	0	1.374
Kcnab1	16490.2	14.0093	0.001	12.745	1.96e-09	-95.303	0	0.294
Ssr3	0.000109815	-13.1526	7.038	0.001	7.79e-12	271.647	0.097	0
LOC102637953	9596.61	13.2283	0.001	7.417	1.36e-07	-42.416	0	0.624
Ccnl1	0.166463	-2.58673	41.455	6.901	2.55e-05	16.109	0.086	0.309
Ptx3	10914.4	13.414	0.001	8.436	4.02e-08	-53.914	0	0.498
Lxn	0.000199133	-12.294	3.881	0.001	4.62e-09	81.171	0.303	0
Rarres1	0.00229014	-8.77035	0.337	0.001	1.58e-05	17.596	0.997	0
Schip1	0.00399266	-7.96844	0.194	0.001	1.02e-05	19.089	0.835	0
Smc4	0.178143	-2.48889	15.778	2.811	0.000886	8.329	0.047	0.596
Kpna4	0.00175184	-9.15691	0.441	0.001	3.36e-10	133.346	0.137	0
Sptssb	33469	15.0305	0.001	25.867	5.55e-13	-573.113	0	0.052
Bche	8595.32	13.0693	0.001	6.643	7.69e-06	-20.068	0	1.303
Serpini2	0.000461398	-11.0817	1.675	0.001	3.07e-10	135.781	0.163	0
Wdr49	4713.1	12.2025	0.001	3.643	1.91e-12	-370.947	0	0.066
Pdcd10	3.41814	1.77321	2.632	8.995	0.000497	-9.298	0.376	0.066
Golim4	4.45085	2.15408	0.913	4.064	0.00164	-7.391	0.231	0.535
Rapgef2	54.687	5.77312	0.114	6.239	2.84e-06	-24.085	0.29	0.382
Gm17359	27166.1	14.7295	0.001	20.996	1.7e-12	-435.895	0	0.068
Fnip2	30.5544	4.93331	0.134	4.092	2.15e-06	-25.362	0.054	0.385
4930589L23Rik	14119.2	13.7854	0.001	10.912	1.7e-12	-419.066	0	0.066
Etfdh	2.93467	1.5532	1.496	4.392	0.00727	-5.467	0.191	0.535
Rxfp1	54.3001	5.76288	0.107	5.802	4.3e-07	-34.186	0.096	0.323
Tmem144	12831.2	13.6474	0.001	9.917	6.17e-08	-49.404	0	0.552
Gria2	751.992	9.55457	0.004	2.973	0.00264	-6.731	2.719	0.816
Gm29808	34700	15.0826	0.001	26.819	8.72e-06	-19.617	0	1.538
A830029E22Rik	5935.57	12.5352	0.001	4.587	1.75e-12	-381.061	0	0.066
Gucy1a3	3270.3	11.6752	0.002	7.831	0.00207	-7.062	3.263	0.535
Map9	3831.67	11.9038	0.001	2.961	2.05e-12	-361.867	0	0.066
Fga	7463.67	12.8657	0.001	5.769	2.73e-08	-58.089	0	0.443
Fgb	10286.7	13.3285	0.001	7.95	1.7e-12	-405.178	0	0.066
Tlr2	3.72783	1.89833	2.097	7.819	1.63e-05	-17.495	0.154	0.153
Fhdc1	11.4374	3.51569	0.252	2.886	0.00342	-6.387	0.537	0.961
Tigd4	9646.26	13.2358	0.001	7.455	3.02e-06	-23.821	0	1.111
Gatb	0.000483653	-11.0137	1.598	0.001	8.29e-13	522.975	0.042	0
Sh3d19	414.829	8.69637	0.057	23.554	5.96e-09	-77.378	0.041	0.221
Prss48	10649.7	13.3785	0.001	8.231	5.67e-08	-50.318	0	0.532
Rps3a1	0.0566077	-4.14286	2936.33	166.219	2.04e-10	146.763	0.015	0.054
Lrba	14.4659	3.85458	0.388	5.616	1.68e-05	-17.393	0.069	0.438
Cd5l	6.78055	2.7614	5.151	34.93	4.08e-05	-14.786	0.279	0.249
Fcrl1	0.000511008	-10.9344	1.512	0.001	1.27e-08	67.113	0.326	0
Etv3	11.0892	3.47109	1.015	11.255	0.000346	-9.953	0.269	0.643
Arhgef11	40.077	5.3247	0.081	3.258	0.000178	-11.261	0.288	0.901
Lrrc71	10.8989	3.44611	0.384	4.183	8.96e-05	-12.794	0.264	0.47
Insrr	564.808	9.14162	0.006	3.395	0.00806	-5.35	3.417	0.029
Rrnad1	21.3238	4.41439	5.492	117.118	8.4e-09	-72.461	0.073	0.097
Nes	5532.15	12.4336	0.001	4.276	1.34e-08	-66.405	0	0.374
Apoa1bp	5.3629e-05	-14.1866	14.412	0.001	5.17e-11	190.545	0.149	0
Iqgap3	42.276	5.40177	0.085	3.579	2.29e-05	-16.427	0.288	0.591
Gm3764	97.8149	6.61198	0.052	5.102	3.02e-05	-15.622	0.779	0.33
LOC105244491	0.000459052	-11.0891	1.684	0.001	6.48e-07	31.692	0.7	0
Cct3	0.432983	-1.20762	33.73	14.605	0.00169	7.349	0.045	0.326
Pmf1	4.32857e-05	-14.4958	17.855	0.001	7.45e-10	114.523	0.253	0
Sema4a	4.88367	2.28797	1.137	5.553	0.00723	-5.476	0.384	0.742
Lmna	0.421119	-1.2477	15.183	6.394	1.12e-05	18.733	0.124	0.05
Arhgef2	5.34901	2.41927	1.354	7.244	2.47e-05	-16.203	0.067	0.291
Rxfp4	5973.71	12.5444	0.001	4.617	1.75e-12	-381.342	0	0.066
Gon4l	10.4398	3.38402	0.903	9.427	4.07e-05	-14.795	0.083	0.45
Ash1l	17.1624	4.10118	0.338	5.807	5.84e-06	-21.097	0.081	0.38
Rusc1	0.000435504	-11.165	1.775	0.001	1.7e-12	403.125	0.055	0
Hcn3	51.0974	5.67518	0.344	17.585	9.24e-07	-29.638	0.276	0.266
Thbs3	25.0525	4.64688	0.307	7.693	1.96e-05	-16.921	0.514	0.194
Muc1	0.00448538	-7.80055	0.172	0.001	0.000128	11.971	1.303	0
Trim46	0.00978683	-6.67494	0.079	0.001	1.98e-06	25.76	0.518	0
Krtcap2	1.37404e-05	-16.1512	56.249	0.001	4.5e-12	303.12	0.107	0
Dpm3	1.14283e-05	-16.417	67.628	0.001	4.51e-14	1046.8	0.031	0
Adam15	0.475294	-1.07311	4.607	2.19	0.000571	9.056	0.221	0.087
Zbtb7b	12.6435	3.66032	0.518	6.543	0.00181	-7.254	0.141	0.999
Lenep	0.000553298	-10.8197	1.397	0.001	1.03e-07	44.767	0.483	0
Shc1	10.7029	3.41993	1.084	11.606	9.67e-06	-19.251	0.294	0.199
Pbxip1	5.8975	2.5601	1.256	7.409	0.00405	-6.172	0.547	0.624
Kcnn3	4783.03	12.2237	0.001	3.697	9.16e-08	-45.693	0	0.535
Chrnb2	0.00753431	-7.05231	0.103	0.001	9.43e-12	262.029	0.054	0
Ube2q1	0.000296586	-11.7193	2.606	0.001	1.23e-08	67.583	0.347	0
Atp8b2	58.2331	5.86377	0.051	2.979	4.1e-05	-14.774	0.487	0.627
4933434E20Rik	14.8175	3.88923	1.926	28.533	0.000103	-12.475	0.273	0.56
1700094D03Rik	0.000310021	-11.6553	2.493	0.001	4.89e-09	80.329	0.29	0
Nup210l	41.7629	5.38415	0.228	9.503	3.29e-05	-15.382	0.413	0.565
Rps27	0.0725689	-3.7845	2427.39	176.153	4.93e-06	21.771	0.00061236	0.348
Rab13	0.000162852	-12.5842	4.746	0.001	1.7e-12	420.367	0.06	0
Jtb	3.92637e-05	-14.6364	19.684	0.001	2.33e-14	1222.9	0.024	0
Slc39a1	23.7736	4.57129	0.351	8.337	7.95e-05	-13.077	0.316	0.624
Slc27a3	7.22641	2.85328	0.522	3.771	0.000501	-9.283	0.298	0.538
Ilf2	8.4765e-05	-13.5262	9.118	0.001	5.55e-13	571.557	0.047	0
Chtop	2.95814	1.56469	16.144	47.757	0.00977	-5.134	0.159	0.588
S100a4	0.0647383	-3.94924	290.163	18.785	2.19e-09	93.287	0.053	0.066
S100a5	0.000997591	-9.96926	0.775	0.001	6.4e-07	31.767	0.628	0
S100a8	0.219629	-2.18686	96.933	21.289	5.03e-06	21.691	0.191	0.066
Pglyrp3	8401.1	13.0364	0.001	6.493	5.13e-08	-51.396	0	0.507
Sprr2a1	22913	14.4839	0.003	79.424	0.00273	-6.686	4.33	0.151
Sprr2a2	22913	14.4839	0.003	79.424	0.00273	-6.686	4.33	0.151
Sprr2a3	86.5909	6.43614	0.595	51.502	5.22e-08	-51.207	0.123	0.219
Sprr3	14669.3	13.8405	0.001	11.338	1.08e-07	-44.379	0	0.624
Lce1a1	37.2076	5.21753	0.506	18.817	9.5e-05	-12.652	0.628	0.535
Lce1i	42.9637	5.42505	0.707	30.381	0.000491	-9.317	0.7	0.931
Lce1k	19675.3	14.2641	0.001	15.207	1.7e-12	-433.619	0	0.066
Kprp	40467.9	15.3045	0.001	31.277	1.69e-11	-234.448	0	0.131
Flg2	3773.28	11.8816	0.004	15.342	0.000757	-8.582	2.766	0.132
Flg	33.6209	5.07129	0.033	1.119	4.41e-07	-34.028	0.054	0.293
Hrnr	3065.91	11.5821	0.001	2.37	1.82e-08	-62.721	0	0.369
Rptn	4408.88	12.1062	0.002	9.561	0.00123	-7.821	2.977	0.85
Tchh	612.961	9.25965	0.005	3.012	0.00594	-5.702	3.081	1.027
Tdpoz5	5435.64	12.4082	0.001	4.201	4.21e-07	-34.307	0	0.723
Gm9125	6773.47	12.7257	0.001	5.235	1.72e-12	-386.852	0	0.066
Gm10697	5435.64	12.4082	0.001	4.201	4.21e-07	-34.307	0	0.723
Gm10696	36942.9	15.173	0.001	28.552	5.06e-07	-33.16	0	0.915
LOC329711	97.936	6.61377	0.036	3.567	8.25e-07	-30.259	0.054	0.434
Rorc	0.00727138	-7.10355	0.106	0.001	0.000201	11.007	1.291	0
Lingo4	9810.19	13.2601	0.001	7.582	1.11e-08	-68.831	0	0.385
1700040D17Rik	9886.21	13.2712	0.001	7.641	7.99e-07	-30.441	0	0.872
Oaz3	2957.47	11.5301	0.003	9.338	0.00633	-5.627	4.061	0.55
Mrpl9	0.00025533	-11.9353	3.027	0.001	5.3e-09	79.104	0.302	0
Celf3	208.161	7.70156	0.059	12.372	5.27e-05	-14.115	0.814	0.727
Snx27	15.485	3.9528	0.493	7.636	0.0014	-7.631	0.387	0.961
Selenbp2	2300.4	11.1677	0.003	6.34	0.0045	-6.039	3.669	0.469
Pogz	16.1382	4.01241	0.555	8.951	6.61e-05	-13.537	0.532	0.262
Psmb4	0.113365	-3.14095	180.394	20.45	0.000149	11.645	0.069	0.535
A730011C13Rik	3.64851	1.86731	0.86	3.139	0.00101	-8.127	0.455	0.066
Zfp687	17.5944	4.13704	0.152	2.681	0.00194	-7.154	0.76	0.872
Pip5k1a	3.96937	1.98891	2.555	10.143	0.000157	-11.534	0.072	0.337
Vps72	3.97007	1.98917	4.533	17.996	7.42e-05	-13.248	0.045	0.297
Lysmd1	33.2133	5.05369	1.075	35.7	1.05e-05	-18.96	0.503	0.177
Gabpb2	12.6054	3.65597	0.372	4.691	2.25e-05	-16.484	0.435	0.086
Cdc42se1	6.31687e-05	-13.9504	12.235	0.001	1.93e-12	369.867	0.075	0
Fam63a	0.000603402	-10.6946	1.281	0.001	4.84e-09	80.469	0.266	0
Setdb1	6.4549	2.6904	1.027	6.628	0.00227	-6.938	0.128	0.765
Arnt	30.5137	4.93139	0.528	16.121	2.43e-06	-24.798	0.19	0.349
Ctss	0.0978224	-3.35369	116.266	11.373	0.0039	6.222	0.066	1.076
Ensa	0.000214886	-12.1841	3.597	0.001	4.36e-08	53.062	0.459	0
Rprd2	15.127	3.91906	0.303	4.58	0.000123	-12.061	0.618	0.201
Ciart	17.1218	4.09776	1.843	31.551	3.98e-05	-14.854	0.192	0.517
Aph1a	2.22866	1.15618	3.349	7.465	1.83e-05	-17.123	0.118	0.066
Otud7b	15.2973	3.93521	0.365	5.581	3.18e-06	-23.605	0.151	0.297
Sf3b4	3.10258	1.63347	3.559	11.043	0.00174	-7.31	0.295	0.336
Bola1	3.98559e-05	-14.6148	19.392	0.001	5.27e-14	1008.5	0.029	0
Hist2h2ac	0.000498448	-10.9703	1.551	0.001	2.96e-12	331.046	0.066	0
Hist2h2be	0.00160282	-9.28517	0.482	0.001	3.45e-07	35.598	0.522	0
Hist2h4	14.4105	3.84904	3.132	45.128	0.000444	-9.493	0.714	0.385
Hist2h2bb	0.000271483	-11.8469	2.847	0.001	5.75e-08	50.126	0.473	0
LOC102632901	32.7796	5.03472	0.669	21.936	0.0012	-7.859	0.766	1.027
Rbm8a	0.377022	-1.40728	130.12	49.058	1.59e-05	17.574	0.049	0.152
Pex11b	3.02526	1.59706	2.279	6.895	0.000201	-11.006	0.05	0.286
Ankrd35	128.547	7.00615	0.075	9.693	3.2e-06	-23.565	0.528	0.274
Pias3	22.9708	4.52173	0.273	6.279	0.000301	-10.212	0.435	0.771
Nudt17	0.000485173	-11.0092	1.593	0.001	5.15e-10	123.033	0.179	0
Cd160	0.00235205	-8.73186	0.329	0.001	2.26e-07	38.504	0.454	0
Pdzk1	15.6439	3.96753	0.521	8.156	0.000365	-9.852	0.77	0.236
Gja8	27682	14.7567	0.001	21.395	5.27e-08	-51.097	0	0.578
Bcl9	190.171	7.57116	0.057	10.853	6.53e-06	-20.679	0.729	0.065
Olfr1402	10922	13.4149	0.001	8.441	1.26e-07	-43.014	0	0.624
Pde4dip	6.13336	2.61668	1.129	6.926	1.35e-06	-27.636	0.074	0.174
Notch2	61.7719	5.94888	0.181	11.201	5.5e-07	-32.664	0.206	0.3
Adam30	5857.99	12.5162	0.001	4.528	1.86e-06	-26.053	0	0.961
Hmgcs2	10.7409	3.42505	0.35	3.764	4.46e-07	-33.959	0.191	0.066
Phgdh	5.6921	2.50896	17.452	99.339	6.19e-05	-13.703	0.047	0.363
Gm4450	8823.87	13.1072	0.001	6.82	2.33e-07	-38.287	0	0.685
Hsd3b4	11148.6	13.4446	0.001	8.617	5.18e-07	-33.03	0	0.814
Gm10681	7350.13	12.8436	0.001	5.681	6.61e-07	-31.554	0	0.814
Tbx15	2332.77	11.1878	0.003	7.259	0.00667	-5.567	4.019	0.066
Spag17	2200.06	11.1033	0.001	1.7	6.19e-07	-31.96	0	0.695
Man1a2	10.7409	3.42505	0.393	4.221	0.000499	-9.292	0.388	0.627
Trim45	11.8538	3.56727	0.486	5.762	0.000443	-9.499	0.175	0.73
Ttf2	1666.33	10.7025	0.002	3.588	0.0025	-6.806	2.956	1.073
Cd101	95.0943	6.57129	0.077	7.335	1.71e-05	-17.351	0.755	0.066
Ptgfrn	39.9822	5.32129	0.142	5.688	1.48e-05	-17.815	0.288	0.523
Igsf3	7506.48	12.8739	0.001	5.802	4.33e-07	-34.139	0	0.754
Vangl1	10.2783	3.36153	0.605	6.221	0.000713	-8.684	0.418	0.651
Tspan2	0.00191491	-9.02851	0.404	0.001	5.91e-06	21.052	0.858	0
Nras	0.000732852	-10.4142	1.055	0.001	1.06e-07	44.488	0.468	0
Dennd2c	10515.1	13.3602	0.001	8.127	3.36e-07	-35.764	0	0.747
Bcas2	2.09303e-05	-15.544	36.926	0.001	7.69e-15	1651.17	0.019	0
Syt6	9994.84	13.287	0.001	7.725	2.19e-06	-25.284	0	1.051
Olfml3	0.000479382	-11.0265	1.612	0.001	8.37e-13	521.511	0.042	0
Hipk1	9.4387	3.23859	1.129	10.653	6.1e-05	-13.739	0.038	0.47
Ap4b1	0.000394149	-11.309	1.961	0.001	6.49e-10	117.555	0.192	0
Rsbn1	0.00180466	-9.11406	0.428	0.001	4.41e-10	126.777	0.144	0
Magi3	115.95	6.85736	0.04	4.67	7.14e-05	-13.342	0.054	1.026
Slc16a1	21.3952	4.41922	0.702	15.022	1.51e-05	-17.753	0.157	0.472
Mov10	9.81894	3.29557	1.044	10.248	5.19e-08	-51.265	0.05	0.118
Capza1	11.184	3.48337	0.934	10.449	0.00147	-7.553	0.529	0.755
St7l	9.79238	3.29166	0.654	6.406	2.4e-05	-16.287	0.054	0.401
Wnt2b	6356.64	12.634	0.001	4.913	1.74e-12	-384.067	0	0.066
Kcnd3	12239.5	13.5793	0.001	9.46	7.13e-11	-179.041	0	0.152
I830077J02Rik	0.000394296	-11.3084	1.96	0.001	6.15e-07	32.006	0.707	0
Wdr77	0.00164462	-9.24803	0.47	0.001	2.16e-07	38.863	0.476	0
Dennd2d	0.2604	-1.9412	11.762	3.063	0.000282	10.338	0.296	0.231
Cept1	0.416702	-1.26291	11.678	4.866	0.000399	9.687	0.028	0.259
Dram2	0.000302503	-11.6908	2.555	0.001	1.91e-10	148.548	0.157	0
Gm4549	621.495	9.2796	2.868	1782.14	2.01e-06	-25.673	0.723	0.017
Cd53	0.000425389	-11.1989	1.817	0.001	1.59e-07	41.152	0.544	0
Kcna2	0.00750429	-7.05807	0.103	0.001	9.4e-12	262.243	0.054	0
Kcna10	10717	13.3876	0.001	8.283	5.71e-07	-32.449	0	0.825
Lamtor5	9.34372	3.224	5.44	50.827	4.38e-05	-14.6	0.218	0.384
Rbm15	3.81117	1.93023	0.878	3.346	0.00205	-7.075	0.216	0.501
Kcnc4	6689.71	12.7077	0.001	5.17	1.02e-06	-29.149	0	0.872
Alx3	12482.3	13.6076	0.001	9.647	1.18e-06	-28.325	0	0.961
Strip1	0.00086902	-10.1683	0.889	0.001	7.8e-12	271.526	0.075	0
Gstm5	5.90475e-05	-14.0478	13.089	0.001	1.7e-12	408.876	0.069	0
Gnai3	0.00540404	-7.53175	0.143	0.001	1.51e-12	455.084	0.033	0
Gpr61	1273.31	10.3144	0.007	8.78	0.00621	-5.649	3.646	0.211
Atxn7l2	0.000749757	-10.3813	1.031	0.001	2.96e-12	331.132	0.063	0
Sypl2	15027.4	13.8753	0.001	11.614	6.33e-07	-31.827	0	0.872
Gm19343	73.6094	6.20182	0.149	10.946	1.61e-06	-26.768	0.388	0.254
Psrc1	7.71851	2.94832	0.895	6.905	0.000286	-10.311	0.156	0.55
Celsr2	50.3994	5.65534	0.044	2.221	1.98e-05	-16.876	0.315	0.591
5330417C22Rik	26.6868	4.73805	0.198	5.289	0.000201	-11.012	0.322	0.798
Wdr47	4249.34	12.053	0.001	3.284	9.66e-07	-29.396	0	0.82
Aknad1	99.7519	6.64027	0.106	10.612	2.81e-06	-24.135	0.161	0.526
Fndc7	41.8661	5.38771	0.218	9.147	0.000427	-9.566	0.693	0.888
Slc25a54	7973.84	12.9611	0.001	6.163	1.51e-07	-41.559	0	0.624
Ntng1	13653.5	13.737	0.001	10.552	5.7e-09	-78.063	0	0.352
Amy2a5	0.00520078	-7.58706	748.855	3.895	1.62e-08	64.043	0.006	0.237
Amy2a4	0.00520078	-7.58706	748.855	3.895	1.62e-08	64.043	0.006	0.237
Amy2a3	0.00520078	-7.58706	748.855	3.895	1.62e-08	64.043	0.006	0.237
Amy2a2	0.00520078	-7.58706	748.855	3.895	1.62e-08	64.043	0.006	0.237
Amy2a1	3.63184e-05	-14.7489	21.281	0.001	5.93e-14	981.68	0.03	0
Amy1	0.00167028	-9.22569	0.463	0.001	7.82e-08	47.143	0.391	0
Rnpc3	0.00044494	-11.1341	1.737	0.001	8.46e-09	72.364	0.308	0
Gm30022	7.35258	2.87825	0.527	3.871	1.14e-05	-18.695	0.276	0.137
Palmd	21279.5	14.3772	0.001	16.446	1.83e-07	-40.023	0	0.718
Lppr4	23062.5	14.4933	0.001	17.824	1.03e-09	-107.813	0	0.269
Dpyd	4404.35	12.1047	0.001	3.404	2.84e-09	-88.769	0	0.273
Ptbp2	0.000196043	-12.3165	3.942	0.001	1.44e-13	796.14	0.031	0
Rwdd3	9.77483	3.28907	0.693	6.778	0.000236	-10.688	0.588	0.183
Cnn3	5.30491	2.40733	1.708	9.06	0.00577	-5.737	0.081	0.835
Abcd3	0.00932579	-6.74456	0.083	0.001	1.19e-11	250.595	0.054	0
Dnttip2	0.000184649	-12.4029	4.186	0.001	8.14e-10	112.634	0.22	0
LOC105244546	11818.3	13.5287	0.001	9.134	1.7e-12	-411.265	0	0.066
Bcar3	6.50283	2.70107	1.866	12.135	0.000246	-10.605	0.127	0.493
Synpo2	213.81	7.74018	0.064	13.78	5.92e-05	-13.817	1.105	0.185
Mettl14	16.8104	4.07129	0.297	4.986	0.000202	-10.999	0.539	0.507
Prss12	12.6435	3.66032	0.487	6.159	0.000138	-11.813	0.521	0.336
Ndst3	995.175	9.95881	0.005	4.557	0.00269	-6.705	2.964	0.202
Arsj	12055.9	13.5574	0.001	9.318	5.74e-09	-77.955	0	0.348
Zgrf1	11.0931	3.47159	0.284	3.145	1.24e-05	-18.392	0.04	0.375
Alpk1	49.8135	5.63847	0.046	2.284	2.93e-05	-15.71	0.052	0.716
Ap1ar	0.0022865	-8.77265	0.338	0.001	3.18e-12	325.949	0.054	0
Lrit3	7202.06	12.8142	0.001	5.566	1.72e-12	-389.543	0	0.066
Pla2g12a	4.16983e-05	-14.5497	18.535	0.001	1.96e-10	147.867	0.197	0
Ccdc109b	0.000163368	-12.5796	4.731	0.001	4.98e-13	594.092	0.042	0
Sec24b	12.1467	3.60249	0.294	3.576	0.00218	-6.989	0.267	0.996
Ostc	8.70245e-05	-13.4882	8.881	0.001	4.77e-10	124.823	0.216	0
Rpl34	0.0832372	-3.58663	1133.75	94.37	5.59e-06	21.267	0.151	0.301
Hadh	0.000619037	-10.6577	1.249	0.001	3.28e-09	86.479	0.246	0
Cyp2u1	58.2331	5.86377	0.163	9.498	1.99e-05	-16.863	0.518	0.464
Dkk2	9307.94	13.1842	0.001	7.194	1.7e-12	-400.793	0	0.066
Tbck	25.9401	4.69711	5.229	135.647	4.99e-08	-51.7	0.094	0.155
Gstcd	0.00310729	-8.33013	0.249	0.001	2.93e-07	36.711	0.454	0
Ints12	0.000801558	-10.2849	0.964	0.001	1.28e-08	67.066	0.307	0
Tet2	129.568	7.01757	0.032	4.137	5.04e-05	-14.231	0.487	0.858
Tacr3	15941.4	13.9605	0.001	12.321	4.08e-06	-22.532	0	1.239
Slc9b2	0.00496845	-7.65299	0.156	0.001	1.05e-06	28.979	0.528	0
Slc9b1	14846.8	13.8579	0.001	11.475	2.02e-08	-61.537	0	0.45
Cisd2	0.000379148	-11.365	2.038	0.001	8.55e-09	72.231	0.315	0
Slc39a8	8329.82	13.0241	0.001	6.438	1.09e-08	-69.07	0	0.377
Ppp3ca	0.000412157	-11.2445	1.875	0.001	6.33e-10	118.108	0.19	0
H2afz	0.00151292	-9.36845	0.511	0.001	1.73e-12	384.944	0.049	0
LOC102634333	2708.01	11.403	0.005	12.59	0.0014	-7.629	2.989	0.047
4930579F01Rik	12297	13.586	0.001	9.504	3.08e-09	-87.483	0	0.311
Adh1	0.00230384	-8.76174	0.335	0.001	2.16e-08	60.753	0.288	0
Eif4e	10.9654	3.45489	1.086	11.904	9.91e-05	-12.55	0.206	0.511
Tspan5	8.87968	3.15051	0.688	6.11	0.000548	-9.129	0.181	0.666
Rap1gds1	19.7503	4.3038	0.225	4.435	0.000134	-11.883	0.471	0.55
Pdlim5	27.778	4.79587	0.206	5.715	1.8e-05	-17.175	0.388	0.401
Lmo4	0.000598643	-10.706	1.291	0.001	1.17e-08	68.232	0.314	0
42628	0.000272668	-11.8406	2.835	0.001	6.21e-11	183.89	0.129	0
Clca3a1	27.7768	4.79581	16.897	469.34	1.39e-08	-65.922	0.022	0.144
Clca2	5730.02	12.4843	0.001	4.429	2.86e-07	-36.862	0	0.677
Odf2l	0.00271468	-8.525	0.285	0.001	3.25e-06	23.5	0.726	0
Bcl10	19.4714	4.28329	0.931	18.123	2.98e-06	-23.87	0.187	0.306
2410004B18Rik	0.000338296	-11.5294	2.285	0.001	1.2e-08	67.921	0.339	0
Syde2	1262.33	10.3019	0.006	7.627	0.00464	-6	3.426	0.235
Mcoln2	24.437	4.61099	0.278	6.804	9.76e-05	-12.587	0.056	0.731
Lpar3	8304.65	13.0197	0.001	6.418	7.66e-08	-47.328	0	0.55
Ssx2ip	0.000688584	-10.5041	1.122	0.001	4.33e-07	34.139	0.615	0
Ctbs	0.00181428	-9.10638	0.426	0.001	3.53e-07	35.449	0.514	0
Dnase2b	3016.85	11.5588	0.002	5.835	0.000734	-8.636	2.647	0.4
LOC102632402	9153.67	13.1601	0.004	32.537	0.00484	-5.949	4.403	0.434
Gm5149	6810.69	12.7336	0.001	5.264	1.72e-12	-387.093	0	0.066
Zzz3	14.8108	3.88858	0.607	8.986	0.00149	-7.538	0.748	0.711
Ak5	12554.3	13.6159	0.001	9.703	2.26e-06	-25.14	0	1.083
Asb17	0.00121287	-9.68736	0.637	0.001	3.89e-08	54.26	0.357	0
Tyw3	11.5233	3.52649	0.404	4.655	8.14e-05	-13.023	0.2	0.503
Gm15577	9.71944	3.28087	0.463	4.504	0.00307	-6.528	0.759	0.659
Zranb2	0.000345452	-11.4992	2.237	0.001	9.86e-09	70.38	0.327	0
Lrrc7	5153.18	12.3312	0.001	3.983	5.9e-05	-13.826	0	1.784
Gm11787	4054.11	11.9852	0.001	3.133	2.03e-12	-364.341	0	0.066
Tmem68	0.000184942	-12.4006	4.179	0.001	9.8e-11	168.434	0.147	0
Tgs1	52.6195	5.71753	0.064	3.357	1.33e-05	-18.179	0.054	0.627
Rps20	0.100654	-3.31252	3521.57	354.462	2.61e-08	58.58	0.006	0.113
Mos	10191.8	13.3151	0.001	7.877	5.95e-08	-49.772	0	0.535
Plag1	7693.04	12.9093	0.001	5.946	6.94e-08	-48.256	0	0.535
Sdr16c5	11309.6	13.4653	0.001	8.741	1.25e-07	-43.176	0	0.624
Fam110b	37.2076	5.21753	0.14	5.221	5.18e-10	-122.757	0.054	0.066
Sdcbp	0.000419758	-11.2182	1.841	0.001	1.97e-10	147.687	0.152	0
Nsmaf	0.000544911	-10.8417	1.418	0.001	5.56e-08	50.572	0.429	0
Chd7	3.39681	1.76418	1.417	4.813	3.84e-05	-14.957	0.049	0.231
Clvs1	8265.53	13.0129	0.001	6.388	2.82e-11	-213.024	0	0.122
Asph	3.26431	1.70678	0.83	2.71	0.00829	-5.317	0.639	0.066
Plekhf2	16.3227	4.0288	0.558	9.114	5.16e-05	-14.172	0.257	0.507
Trp53inp1	0.00051458	-10.9243	1.502	0.001	1.7e-12	405.894	0.054	0
Ccne2	0.00303602	-8.3636	0.255	0.001	4e-12	310.751	0.054	0
Gm11821	17.1029	4.09617	0.58	9.914	0.000403	-9.669	0.441	0.723
1110037F02Rik	3.62721	1.85886	1.253	4.544	0.00257	-6.766	0.312	0.452
Pdp1	0.00423128	-7.88469	0.183	0.001	4.96e-05	14.272	1.105	0
Tmem67	5.37046	2.42505	0.419	2.252	0.00111	-7.979	0.288	0.535
Rbm12b2	17.2227	4.10624	0.238	4.091	7.44e-05	-13.24	0.235	0.574
Fam92a	0.000481431	-11.0204	1.605	0.001	5.26e-07	32.94	0.669	0
Runx1t1	25644.2	14.6463	0.001	19.82	1.13e-08	-68.649	0	0.427
Tmem55a	0.000767478	-10.3476	1.007	0.001	4.07e-06	22.545	0.918	0
Gm11837	0.000583525	-10.7429	1.324	0.001	2.62e-10	139.719	0.154	0
Nbn	0.000427783	-11.1908	1.807	0.001	8.34e-11	173.767	0.129	0
Osgin2	0.00053118	-10.8785	1.455	0.001	3.52e-10	132.201	0.165	0
Mmp16	82.354	6.36377	0.085	6.975	1.54e-07	-41.395	0.054	0.303
Cpne3	0.00329507	-8.24548	0.235	0.001	0.000164	11.434	1.442	0
Rmdn1	0.000745539	-10.3894	1.037	0.001	1.7e-07	40.628	0.511	0
Prdm13	8043.05	12.9735	0.001	6.216	1.25e-08	-67.343	0	0.385
Ccnc	0.00110519	-9.82149	0.699	0.001	3.62e-07	35.286	0.557	0
Tstd3	0.000968102	-10.0126	0.798	0.001	1.06e-08	69.426	0.288	0
Usp45	5.39519	2.43167	0.439	2.369	0.000728	-8.648	0.558	0.073
Coq3	0.000338382	-11.5291	2.284	0.001	2.28e-12	351.013	0.066	0
Fbxl4	4.05002	2.01793	2.311	9.359	1.11e-05	-18.787	0.204	0.066
Klhl32	71.3207	6.15625	0.12	8.571	9.24e-06	-19.41	0.528	0.352
Ndufaf4	0.000205607	-12.2478	3.759	0.001	3.05e-10	135.951	0.18	0
C230012O17Rik	1812.84	10.824	0.001	1.401	3.25e-08	-56.186	0	0.385
Gpr63	8229.96	13.0067	0.001	6.361	6.69e-08	-48.619	0	0.535
Fut9	18667.6	14.1882	0.001	14.428	7.5e-10	-114.356	0	0.248
Manea	9274.1	13.179	0.001	7.168	8.29e-07	-30.23	0	0.872
Epha7	1505.99	10.5565	0.008	12.3	0.00844	-5.297	3.947	0.553
LOC105247166	508.956	8.9914	0.352	179.325	1.13e-07	-43.941	0.39	0.125
Map3k7	49.7672	5.63712	0.161	8.008	0.00155	-7.478	1.302	0.761
Bach2	19.9737	4.32003	0.375	7.483	5.53e-07	-32.635	0.055	0.259
Gja10	2373.9	11.213	0.009	20.74	0.0068	-5.544	4.04	0.202
Casp8ap2	6.68008	2.73987	0.204	1.366	0.00304	-6.541	0.559	0.624
Mdn1	4.22095	2.07757	0.384	1.622	1.22e-05	-18.457	0.15	0.168
Lyrm2	9.96081e-05	-13.2934	7.759	0.001	3.1e-10	135.422	0.196	0
Gabrr1	9664.88	13.2385	0.001	7.47	7.62e-08	-47.368	0	0.559
Cnr1	18117.8	14.1451	0.001	14.003	1.69e-09	-98.151	0	0.288
Akirin2	0.000179584	-12.443	4.304	0.001	1.5e-09	100.473	0.248	0
1700003M02Rik	8423.46	13.0402	0.001	6.51	1.7e-12	-396.414	0	0.066
Smim8	7.781e-05	-13.6497	9.933	0.001	4.88e-11	192.609	0.142	0
Zfp292	32.3607	5.01617	0.157	5.085	2.61e-06	-24.475	0.24	0.333
Mob3b	16217.2	13.9852	0.001	12.534	4.71e-08	-52.277	0	0.535
Gm12371	19.5164	4.28661	0.689	13.447	0.00588	-5.715	1.231	0.857
1700009N14Rik	16156.5	13.9798	0.001	12.487	4.72e-08	-52.257	0	0.535
Ddx58	16.6816	4.06019	0.304	5.063	0.00589	-5.711	0.958	1.05
Topors	21.4818	4.42505	0.472	10.149	9.67e-09	-70.635	0.043	0.118
Dnaja1	0.467788	-1.09607	46.024	21.53	0.000647	8.845	0.078	0.235
Smu1	4.71619e-05	-14.372	16.388	0.001	1.05e-13	860.484	0.033	0
Bag1	0.18532	-2.43191	41.072	7.611	0.000564	9.08	0.026	0.535
Chmp5	6.74896e-05	-13.855	11.452	0.001	1.7e-12	420.014	0.066	0
Nol6	7.49455	2.90584	0.314	2.35	0.007	-5.512	0.473	0.942
Kif24	103.354	6.69145	0.071	7.387	0.000201	-11.005	0.946	0.764
Nudt2	16.6398	4.05656	1.348	22.423	0.0012	-7.863	0.376	0.961
Enho	0.000214665	-12.1856	3.6	0.001	1.87e-08	62.372	0.391	0
Rpp25l	6.77584e-05	-13.8492	11.406	0.001	4.53e-10	126.097	0.22	0
Sigmar1	50.739	5.66502	0.274	13.877	4.17e-06	-22.454	0.203	0.462
Galt	2.34251	1.22805	4.484	10.504	0.00822	-5.327	0.142	0.439
Il11ra1	0.00020828	-12.2292	3.711	0.001	2.05e-12	362.399	0.067	0
Gm29964	2309.14	11.1731	0.001	1.785	9.21e-06	-19.424	0	1.15
Gm29804	7912.18	12.9499	0.001	10.183	7.78e-05	-13.132	1.471	1.313
Gm20938	699.205	9.44957	0.003	2.157	0.00118	-7.881	2.306	0.658
Gm13305	0.00328633	-8.24931	0.235	0.001	7.64e-07	30.696	0.537	0
Gm17167	2309.14	11.1731	0.001	1.785	9.21e-06	-19.424	0	1.15
Gm5859	3433.54	11.7455	0.001	4.16	3.57e-05	-15.158	1.297	0.848
Gm21598	699.205	9.44957	0.003	2.157	0.00118	-7.881	2.306	0.658
Gm13298	757.566	9.56523	0.003	2.532	0.00145	-7.571	2.44	0.658
Il11ra2	0.00328633	-8.24931	0.235	0.001	7.64e-07	30.696	0.537	0
Ccl19	0.000194634	-12.3269	3.971	0.001	6.23e-10	118.489	0.208	0
1700022I11Rik	106.649	6.73673	0.062	6.56	1.08e-05	-18.872	0.528	0.481
Fancg	11.3942	3.51023	1.067	12.161	9.8e-05	-12.578	0.244	0.502
Pigo	4.08996	2.03209	1.038	4.244	0.00011	-12.315	0.143	0.297
Unc13b	1169.82	10.1921	0.007	7.933	0.00726	-5.47	3.618	0.893
Fam166b	10225.5	13.3199	0.001	7.903	2.52e-07	-37.743	0	0.706
Tesk1	0.00104763	-9.89866	0.738	0.001	5.4e-07	32.777	0.604	0
Hint2	0.312138	-1.67974	37.429	11.683	6.35e-08	49.094	0.019	0.066
Reck	1207.37	10.2377	0.007	7.894	0.00571	-5.75	3.557	0.165
Ccin	11078.7	13.4355	0.001	8.562	1.95e-08	-61.94	0	0.434
Clta	0.206072	-2.27878	99.37	20.477	9.4e-05	12.678	0.016	0.359
Gne	0.000759751	-10.3622	1.017	0.001	1.03e-10	167.002	0.124	0
Melk	9.45321	3.2408	0.96	9.079	0.000215	-10.877	0.456	0.384
Pax5	0.304889	-1.71364	59.9	18.263	0.000968	8.188	0.064	0.414
Zbtb5	32.2228	5.01001	0.217	6.994	6.44e-05	-13.605	0.628	0.385
Polr1e	0.000270354	-11.8529	2.859	0.001	4.76e-11	193.55	0.122	0
Fbxo10	47.5471	5.57129	0.147	6.979	4.31e-07	-34.167	0.257	0.201
Tomm5	3.26842e-05	-14.901	23.647	0.001	5.2e-12	294.404	0.101	0
Frmpd1	136.286	7.09049	0.033	4.528	3.37e-07	-35.745	0.054	0.393
Trmt10b	0.000938979	-10.0566	0.823	0.001	3.1e-10	135.42	0.149	0
Exosc3	6.49038e-05	-13.9113	11.908	0.001	1.7e-12	404.857	0.069	0
Dcaf10	9.94416	3.31385	0.362	3.602	0.0028	-6.655	0.994	0.066
Aldh1b1	13.7257	3.7788	0.38	5.211	0.00136	-7.674	0.827	0.535
E230008N13Rik	4.71789	2.23814	0.502	2.37	0.00628	-5.637	0.059	0.792
Gm12447	111.305	6.79838	0.432	48.137	0.000116	-12.194	1.094	0.216
5830415F09Rik	20.4553	4.3544	5.533	113.189	5.78e-09	-77.84	0.047	0.102
Coro2a	18.064	4.17505	0.237	4.279	5.15e-05	-14.176	0.388	0.443
Galnt12	8.05569	3.01001	0.714	5.752	0.0038	-6.256	0.054	0.961
Sec61b	0.117512	-3.08912	199.897	23.49	0.000118	12.158	0.03	0.507
Murc	18513.3	14.1763	0.001	14.309	1.83e-09	-96.712	0	0.293
Acnat1	66.5012	6.05531	0.173	11.511	3.42e-05	-15.269	0.628	0.485
Mrpl50	0.000209447	-12.2211	3.69	0.001	4.12e-08	53.646	0.456	0
Toporsl	5125.68	12.3235	0.001	3.962	1.96e-07	-39.515	0	0.624
Olfr270	11201.2	13.4514	0.001	8.657	5.69e-08	-50.282	0	0.535
Nipsnap3b	0.000702108	-10.476	1.101	0.001	1.39e-08	65.957	0.318	0
Abca1	76.4014	6.25553	0.056	4.27	2.77e-06	-24.201	0.288	0.429
Fktn	15000.7	13.8727	0.001	11.594	1.32e-08	-66.651	0	0.416
Tmem38b	0.000533739	-10.8716	1.448	0.001	5.55e-11	187.932	0.116	0
Zfp462	332.772	8.37839	0.021	6.955	9.11e-07	-29.72	0.02	0.563
Klf4	0.00179203	-9.12419	0.431	0.001	1.94e-07	39.609	0.461	0
Actl7a	11243	13.4567	0.001	8.69	4.2e-06	-22.424	0	1.2
Frrs1l	10027.7	13.2917	0.001	7.75	2.3e-08	-60.012	0	0.443
Ptpn3	36.2556	5.18013	0.118	4.293	4.16e-05	-14.736	0.7	0.066
Akap2	7104.68	12.7946	0.001	5.491	1.34e-08	-66.414	0	0.385
Txn1	0.0579683	-4.10859	741.642	42.992	0.000655	8.823	0.028	0.931
Svep1	19.9149	4.31578	0.193	3.835	0.000363	-9.862	0.204	0.851
Musk	13100.3	13.6773	0.001	10.125	7.46e-09	-74.114	0	0.369
Lpar1	54.9027	5.7788	0.384	21.097	3.15e-07	-36.198	0.312	0.066
Dnajc25	5.71234	2.51408	1.248	7.129	0.00178	-7.275	0.688	0.066
Gng10	0.000556408	-10.8116	1.389	0.001	6.59e-07	31.581	0.685	0
Susd1	26.86	4.74739	0.542	14.559	4.64e-06	-22.015	0.199	0.382
Ptbp3	6.68086	2.74003	0.749	5.006	0.00269	-6.707	0.528	0.624
E130308A19Rik	2017.92	10.9787	0.007	14.948	0.00534	-5.829	3.765	0.104
Mup-ps12	352.823	8.4628	0.201	70.88	4.1e-09	-82.984	0.054	0.197
Mup-ps16	12773.5	13.6409	0.001	9.872	5.85e-06	-21.091	0	1.294
Slc31a2	0.000628145	-10.6366	1.23	0.001	3.84e-08	54.411	0.391	0
Fkbp15	4.79667	2.26203	1.205	5.781	4.69e-06	-21.971	0.004	0.206
Alad	0.132201	-2.9192	104.143	13.768	0.00332	6.428	0.062	0.906
Zfp618	3856.29	11.913	0.001	2.98	2.36e-07	-38.198	0	0.624
Col27a1	41.4699	5.37399	0.098	4.054	8.9e-07	-29.849	0.246	0.263
Akna	4.79138	2.26044	0.844	4.045	0.00186	-7.209	0.065	0.624
Aknaos	19.1762	4.26124	0.164	3.153	0.000267	-10.442	0.395	0.714
6330416G13Rik	0.00148608	-9.39427	0.52	0.001	1.66e-09	98.531	0.191	0
Tnc	1240.14	10.2763	0.004	5.426	0.00202	-7.098	2.888	0.206
8030451A03Rik	11834.3	13.5307	0.001	9.146	6.16e-09	-76.916	0	0.352
Pappa	9237.17	13.1732	0.001	7.139	4.37e-08	-53.033	0	0.497
Astn2	643.322	9.3294	0.005	3.462	0.00646	-5.603	3.233	0.8
Brinp1	10301.7	13.3306	0.001	7.962	2.8e-07	-37.012	0	0.72
Cdk5rap2	10.8514	3.43981	0.74	8.03	0.000123	-12.072	0.329	0.466
Aldoart1	14038.8	13.7771	0.001	10.85	1.49e-06	-27.143	0	1.015
Gm11487	6537.2	12.6745	0.002	13.03	0.000563	-9.081	2.734	0.566
Gm11237	1080.26	10.0772	0.003	3.594	0.00124	-7.809	2.438	0.847
Gm11236	1080.26	10.0772	0.003	3.594	0.00124	-7.809	2.438	0.847
LOC100862015	1080.26	10.0772	0.003	3.594	0.00124	-7.809	2.438	0.847
LOC100502896	7642.43	12.8998	0.002	11.817	0.000844	-8.407	2.001	2.327
LOC101055863	1080.26	10.0772	0.003	3.594	0.00124	-7.809	2.438	0.847
Gm428	1539.32	10.5881	0.005	7.297	0.00263	-6.738	3.026	0.847
Rasef	5189.73	12.3414	0.001	4.011	1.23e-07	-43.319	0	0.57
Gm11758	923.079	9.85031	0.006	5.159	0.00491	-5.931	3.302	0.361
Gm11757	923.079	9.85031	0.006	5.159	0.00491	-5.931	3.302	0.361
Gm13871	923.079	9.85031	0.006	5.159	0.00491	-5.931	3.302	0.361
Gm11756	827.198	9.69209	0.005	4.271	0.0044	-6.068	3.17	0.394
Tmem261	3.48706e-05	-14.8076	22.164	0.001	8.81e-14	906.545	0.033	0
Ptprd	145.799	7.18783	0.029	4.211	1.45e-06	-27.258	0.054	0.525
Tyrp1	1798.59	10.8126	0.003	4.587	0.00391	-6.218	3.445	0.479
Lurap1l	0.00166595	-9.22944	0.464	0.001	2.09e-05	16.706	1.105	0
Mpdz	2392.27	11.2242	0.002	4.404	0.000632	-8.884	2.504	0.337
2310067E19Rik	4492.49	12.1333	0.001	3.472	4.77e-08	-52.131	0	0.465
Frem1	7326.45	12.8389	0.001	5.662	1.81e-07	-40.131	0	0.64
Psip1	0.000310411	-11.6535	2.49	0.001	3.62e-08	55.031	0.424	0
Ccdc171	14.7394	3.88161	0.392	5.777	0.00025	-10.572	0.357	0.642
Bnc2	131.956	7.04391	0.084	11.088	9.14e-05	-12.746	0.865	0.688
Adamtsl1	1077	10.0728	0.005	5.023	0.00277	-6.665	2.995	0.411
Rraga	0.00015242	-12.6797	5.071	0.001	2.12e-10	145.555	0.174	0
Haus6	2.81304	1.49213	1.198	3.369	4.68e-05	-14.424	0.143	0.149
LOC101055843	0.00120069	-9.70192	0.644	0.001	2.08e-12	360.476	0.054	0
Dennd4c	44.2392	5.46725	0.203	8.962	2.14e-06	-25.384	0.409	0.136
Rps6	0.0685564	-3.86657	1055.22	72.342	3.19e-08	56.418	0.012	0.137
Focad	14.1124	3.81889	0.212	2.99	0.00514	-5.874	1.266	0.297
Ptplad2	0.00185372	-9.07536	0.417	0.001	9.6e-07	29.432	0.617	0
Ifnb1	21202.1	14.3719	0.001	16.387	2e-07	-39.378	0	0.73
Ifna7	28260.6	14.7865	0.001	21.842	4.73e-06	-21.934	0	1.348
Ifna4	20748.6	14.3407	0.001	16.036	2.03e-07	-39.293	0	0.73
Ifna1	30549.2	14.8988	0.001	23.611	8.13e-10	-112.677	0	0.264
Caap1	10.7437	3.42542	1.122	12.057	0.000704	-8.704	0.748	0.246
Plaa	0.000122108	-12.9996	6.329	0.001	4.93e-15	1847.27	0.014	0
Ift74	0.00170545	-9.19563	0.453	0.001	3.15e-05	15.503	1.186	0
Mysm1	0.00202886	-8.94511	0.381	0.001	5.05e-06	21.667	0.826	0
Jun	4.83913e-05	-14.3349	15.971	0.001	9.65e-10	109.081	0.263	0
Junos	41.1539	5.36296	0.205	8.454	0.000293	-10.263	1.041	0.088
Fggy	9.2801	3.21414	0.837	7.763	6.3e-06	-20.815	0.302	0.066
Cyp2j11	15279.2	13.8993	0.001	11.809	2.3e-06	-25.054	0	1.11
Cyp2j6	0.00353452	-8.14427	0.219	0.001	4.54e-12	302.601	0.054	0
Tm2d1	0.00023216	-12.0726	3.329	0.001	2.07e-06	25.537	0.945	0
Inadl	18.1551	4.1823	0.224	4.07	0.000206	-10.962	0.51	0.567
L1td1	3166.14	11.6285	0.001	2.447	2.22e-12	-353.499	0	0.066
Kank4	766.556	9.58225	0.006	4.75	0.00845	-5.296	3.468	1.034
I0C0044D17Rik	44.2138	5.46643	1.145	50.631	9.55e-06	-19.297	0.509	0.248
Dock7	20.734	4.37393	0.102	2.122	0.00394	-6.206	0.47	1.329
Angptl3	31.2878	4.96753	0.338	10.567	0.000386	-9.749	0.73	0.711
Atg4c	136.21	7.08969	0.08	10.944	4.88e-07	-33.379	0.364	0.219
Alg6	0.00308426	-8.34086	0.251	0.001	3.64e-05	15.098	1.105	0
Itgb3bp	0.000142559	-12.7762	5.421	0.001	2.17e-08	60.73	0.421	0
Pgm2	6.72687	2.74994	1.012	6.807	0.0052	-5.86	0.41	0.844
Ror1	939.857	9.8763	0.007	6.486	0.00824	-5.323	3.647	0.682
Cachd1	432.802	8.75756	0.018	7.7	0.00594	-5.703	3.056	0.308
Dnajc6	2557.74	11.3207	0.002	5.728	0.00181	-7.253	3.07	0.567
C130073F10Rik	8190.83	12.9998	0.001	6.331	1.7e-12	-395.185	0	0.066
Sgip1	61.8122	5.94982	0.042	2.587	0.000315	-10.125	0.849	0.812
Wdr78	11.2766	3.49527	0.343	3.872	1.2e-05	-18.516	0.016	0.377
Slc35d1	0.00144516	-9.43456	0.535	0.001	3.24e-08	56.247	0.335	0
Dab1	8827.59	13.1078	0.001	6.823	7.04e-06	-20.402	0	1.285
C8a	64.2613	6.00588	0.157	10.058	0.00134	-7.691	0.821	1.329
Prkaa2	22267	14.4426	0.001	17.21	5.03e-08	-51.615	0	0.56
Usp24	11.8742	3.56976	0.253	3.001	4.98e-05	-14.263	0.329	0.377
Dhcr24	0.00416903	-7.90607	0.185	0.001	4.28e-06	22.351	0.707	0
Mroh7	4350.45	12.0869	0.001	3.362	1.94e-11	-228.622	0	0.106
Ssbp3	0.000566692	-10.7851	1.364	0.001	1.89e-08	62.27	0.346	0
Tmem59	6.63279e-05	-13.88	11.652	0.001	1.7e-12	424.445	0.065	0
Lrrc42	0.000157907	-12.6286	4.895	0.001	5.74e-12	288.842	0.087	0
Hspb11	0.000132514	-12.8816	5.832	0.001	3.72e-09	84.468	0.305	0
Lrp8	61.1216	5.93361	0.121	7.408	0.00105	-8.074	1.372	0.527
0610037L13Rik	7.49251e-05	-13.7042	10.315	0.001	1.73e-09	97.714	0.28	0
Slc1a7	8157.37	12.9939	0.001	6.305	7.82e-08	-47.148	0	0.551
Podn	7029.93	12.7793	0.001	5.433	1.62e-07	-40.976	0	0.624
Zyg11a	3984.49	11.9602	0.001	3.08	9.14e-08	-45.715	0	0.523
Fam159a	28879.6	14.8178	0.001	22.32	4.67e-10	-125.364	0	0.236
Zcchc11	12.4615	3.6394	0.51	6.354	2.19e-07	-38.76	0.168	0.084
Orc1	7.04135	2.81585	1.216	8.563	0.000409	-9.642	0.5	0.302
Cc2d1b	0.242883	-2.04166	14.538	3.531	0.00525	5.848	0.051	0.696
Zfyve9	37.922	5.24496	0.114	4.319	3.02e-05	-15.62	0.496	0.452
Txndc12	0.000975047	-10.0022	0.793	0.001	6.44e-06	20.733	0.965	0
Kti12	0.000395649	-11.3035	1.953	0.001	1.79e-08	62.945	0.359	0
Rnf11	0.000387722	-11.3327	1.993	0.001	1.7e-12	421.067	0.054	0
Cdkn2c	0.000119584	-13.0297	6.463	0.001	8.2e-11	174.359	0.149	0
Slc5a9	16308.1	13.9933	0.001	12.604	3.77e-08	-54.606	0	0.513
Skint2	49.2166	5.62107	1.528	75.207	3.85e-06	-22.776	0.091	0.485
Foxe3	8578.17	13.0665	0.001	6.63	1.7e-12	-397.212	0	0.066
Stil	52.6195	5.71753	0.049	2.584	5.59e-06	-21.265	0.054	0.535
Pdzk1ip1	5.04103e-05	-14.2759	15.332	0.001	1.73e-10	151.344	0.189	0
Efcab14	0.000872497	-10.1626	0.886	0.001	1.08e-08	69.278	0.293	0
Mob3c	0.00389485	-8.00422	0.198	0.001	2.09e-06	25.505	0.628	0
Mknk1	0.00134865	-9.53427	0.573	0.001	2.47e-05	16.203	1.177	0
Faah	0.00146108	-9.41875	0.529	0.001	3.75e-09	84.349	0.223	0
Nsun4	11.9259	3.57603	0.77	9.18	0.00057	-9.058	0.489	0.62
Lrrc41	4.20793	2.07311	0.821	3.454	0.00324	-6.458	0.355	0.535
Lurap1	9.63628	3.26848	1.168	11.257	4.66e-05	-14.435	0.094	0.443
Mast2	5.24063	2.38974	1.618	8.478	1.45e-05	-17.894	0.081	0.255
Ipp	2.5303	1.33931	1.333	3.373	2.64e-05	-16.009	0.154	0.066
Gpbp1l1	3.97963	1.99264	2.753	10.958	0.000431	-9.548	0.224	0.352
Akr1a1	0.0540681	-4.20908	189.102	10.224	8.86e-06	19.561	0.057	0.427
Mmachc	92.0746	6.52473	0.309	28.479	8.35e-06	-19.769	0.518	0.409
Toe1	0.000556472	-10.8114	1.389	0.001	1.85e-11	230.53	0.094	0
Hpdl	9424.63	13.2022	0.001	7.284	6.19e-08	-49.35	0	0.535
Zswim5	908.136	9.82677	0.006	5.334	0.0057	-5.752	3.378	0.512
Rps8	0.104392	-3.25991	2405.77	251.143	6.73e-08	48.552	0.009	0.134
Slc6a9	44.6784	5.48151	0.255	11.393	8.9e-05	-12.81	0.813	0.267
Atp6v0b	1.1892e-05	-16.3597	64.992	0.001	2.85e-13	684.35	0.048	0
Dph2	38.8778	5.28087	0.11	4.269	7.08e-09	-74.892	0.125	0.066
9530034E10Rik	102.755	6.68307	0.071	7.323	1.08e-05	-18.862	0.528	0.473
Kdm4a	12.8662	3.68551	0.354	4.556	4.63e-05	-14.45	0.343	0.377
Ptprf	760.947	9.57165	0.005	4.145	0.00528	-5.842	3.276	0.067
Szt2	22.0087	4.46	0.195	4.302	3.39e-06	-23.326	0.268	0.273
Med8	0.000119262	-13.0336	6.48	0.001	1.09e-11	255.063	0.102	0
Elovl1	0.000499252	-10.9679	1.548	0.001	1.32e-09	102.853	0.213	0
Tie1	11.9337	3.57697	0.598	7.14	1.03e-06	-29.048	0.122	0.214
Cfap57	898.213	9.81091	0.006	5.043	0.00516	-5.869	3.303	0.513
Ebna1bp2	3.08755e-05	-14.9832	25.032	0.001	1.7e-12	436.322	0.069	0
Olfr1342	7845.22	12.9376	0.001	6.063	1.7e-12	-393.295	0	0.066
Olfr1341	64.4455	6.01001	0.165	10.603	0.000102	-12.491	0.054	0.961
Olfr1339	12278.4	13.5838	0.001	9.49	5.64e-07	-32.521	0	0.835
Lao1	16389	14.0004	0.001	12.667	8.69e-08	-46.152	0	0.607
Ermap	6.19752	2.63169	1.415	8.767	0.0073	-5.463	0.146	0.952
Ccdc23	2.70259e-05	-15.1753	28.598	0.001	6.56e-13	553.6	0.055	0
Hivep3	15.2689	3.93252	0.859	13.109	3.25e-06	-23.497	0.123	0.311
Scmh1	26.4383	4.72456	0.483	12.783	3.22e-05	-15.436	0.295	0.536
Ctps	7.39754	2.88704	0.758	5.606	0.00297	-6.576	0.103	0.872
Cited4	0.000649387	-10.5886	1.19	0.001	8.97e-11	171.344	0.124	0
Nfyc	21.0993	4.39913	0.694	14.641	0.00175	-7.295	0.357	1.152
Rims3	0.00133444	-9.54955	0.579	0.001	1.41e-08	65.792	0.29	0
Exo5	15.19	3.92505	0.754	11.456	0.00452	-6.033	0.104	1.297
Rlf	4.20811	2.07317	0.724	3.046	0.00695	-5.52	0.419	0.624
Ppt1	0.298598	-1.74372	21.38	6.384	0.00384	6.24	0.133	0.543
Cap1	3.70968	1.8913	2.407	8.928	0.00012	-12.128	0.075	0.303
Nt5c1a	814.438	9.66966	0.005	3.954	0.0043	-6.096	3.086	0.734
Macf1	3.89808	1.96277	0.598	2.333	2.24e-05	-16.497	0.048	0.233
D830031N03Rik	37.2076	5.21753	0.065	2.428	9.04e-05	-12.772	0.528	0.624
Rhbdl2	148.968	7.21886	0.186	27.723	3.93e-07	-34.759	0.134	0.393
D130007C19Rik	13.1027	3.7118	20.043	262.614	1.96e-09	-95.274	0.058	0.052
Mycbp	8.03864e-05	-13.6027	9.615	0.001	4.18e-08	53.489	0.509	0
Rragc	0.00321749	-8.27985	0.24	0.001	2.23e-05	16.522	1.002	0
Gm2164	176.11	7.46033	0.086	15.067	0.000216	-10.866	1.269	0.524
1110065P20Rik	0.00094974	-10.0402	0.814	0.001	6.65e-07	31.508	0.637	0
Yrdc	0.000476048	-11.0366	1.624	0.001	3.01e-09	87.843	0.251	0
Maneal	7988.61	12.9637	0.001	6.174	1.7e-12	-394.089	0	0.066
Epha10	83.6902	6.38699	0.103	8.65	0.000583	-9.02	0.818	1.156
Zc3h12a	4.72353	2.23987	0.961	4.539	0.00115	-7.93	0.181	0.535
Grik3	4238.21	12.0492	0.001	3.276	8.09e-07	-30.369	0	0.794
Csf3r	32.4157	5.01862	10.106	327.578	1.64e-09	-98.758	0.097	0.029
Lsm10	0.000348872	-11.485	2.215	0.001	3.6e-08	55.134	0.417	0
Thrap3	7.34412	2.87659	2.654	19.489	3.86e-05	-14.936	0.307	0.233
Map7d1	3.36209	1.74936	1.713	5.758	0.0012	-7.861	0.223	0.385
Adprhl2	0.000146758	-12.7343	5.266	0.001	1.7e-12	423.046	0.06	0
AU040320	37.6858	5.23595	0.128	4.808	0.000616	-8.926	1.078	0.464
Sfpq	0.145775	-2.77819	44.535	6.492	3.35e-05	15.326	0.017	0.362
Zmym1	0.0003582	-11.4469	2.158	0.001	1.16e-09	105.611	0.217	0
Zmym6	8.57772	3.10059	2.642	22.663	5.35e-07	-32.828	0.07	0.175
Gjb4	20159.7	14.2992	0.001	15.581	1.87e-09	-96.227	0	0.297
A630031M04Rik	7289.27	12.8316	0.001	5.634	5.46e-10	-121.511	0	0.211
Csmd2	6274.23	12.6152	0.001	4.849	1.34e-06	-27.678	0	0.912
Hmgb4	19263.5	14.2336	0.001	14.888	9.21e-08	-45.639	0	0.624
Zscan20	49.7608	5.63694	0.134	6.67	1.01e-05	-19.097	0.288	0.515
Zfp362	12.0801	3.59456	0.45	5.438	7.66e-05	-13.17	0.319	0.443
Azin2	6.84423	2.77489	1.122	7.68	0.00115	-7.928	0.151	0.683
1700086P04Rik	47.0154	5.55506	0.129	6.08	4.51e-06	-22.134	0.268	0.424
S100pbp	108.421	6.7605	0.143	15.534	2.57e-10	-140.32	0.054	0.08
Sync	8556.27	13.0628	0.001	6.613	6.92e-07	-31.273	0	0.835
Bsdc1	7.93269	2.98781	0.989	7.848	0.00382	-6.247	0.435	0.852
Hdac1	4.09187	2.03276	8.88	36.337	5.82e-05	-13.859	0.067	0.286
Eif3i	0.0914211	-3.45133	90.919	8.312	8.8e-05	12.836	0.054	0.535
Tmem234	0.00107852	-9.85673	0.717	0.001	2.14e-05	16.644	1.184	0
Iqcc	0.0021431	-8.86608	0.361	0.001	1.84e-07	40.008	0.443	0
Ccdc28b	6.52602e-05	-13.9034	11.843	0.001	9.81e-12	260.046	0.107	0
Txlna	12.9286	3.69249	0.625	8.08	0.00113	-7.949	0.137	0.919
Tmem39b	5.20437	2.37972	1.866	9.713	0.000337	-9.999	0.471	0.066
Khdrbs1	2.47557	1.30776	2.346	5.807	0.000571	-9.056	0.105	0.269
Ptp4a2	2.06135e-05	-15.5661	37.494	0.001	1.7e-12	430.023	0.072	0
Spocd1	2855.25	11.4794	0.001	2.207	1.25e-09	-104.031	0	0.221
Pef1	0.00125157	-9.64205	0.618	0.001	2.73e-06	24.272	0.795	0
Pum1	25.305	4.66135	0.18	4.561	0.00115	-7.932	1.035	0.557
Laptm5	0.00121979	-9.67915	0.634	0.001	1.75e-09	97.462	0.199	0
Gm831	724.889	9.50162	0.006	4.324	0.0067	-5.561	3.404	0.297
Mecr	9.12467e-05	-13.4199	8.47	0.001	2.63e-12	339.751	0.079	0
Gmeb1	6.6637	2.73632	1.615	10.762	0.00738	-5.451	0.594	0.809
Phactr4	8861.28	13.1133	0.001	6.849	1.76e-06	-26.303	0	0.997
Med18	69.2512	6.11377	0.246	17.063	9.18e-06	-19.435	0.054	0.627
Atpif1	0.0555656	-4.16966	383.24	21.295	2.29e-05	16.429	0.018	0.507
Dnajc8	9.98101e-05	-13.2905	7.743	0.001	1.26e-09	103.891	0.256	0
Smpdl3b	20.7109	4.37232	0.496	10.27	1.79e-05	-17.19	0.332	0.385
Rpa2	7.30176e-05	-13.7414	10.585	0.001	2.84e-14	1160.41	0.024	0
Ppp1r8	4.02528	2.00909	1.296	5.216	5.63e-05	-13.947	0.28	0.07
Stx12	0.00119147	-9.71305	0.649	0.001	1.39e-09	101.874	0.191	0
Gm3579	0.129156	-2.95282	1461.48	188.758	1.62e-06	26.718	0.013	0.221
LOC105247180	5551.14	12.4386	0.001	4.29	8.44e-07	-30.131	0	0.826
Gpatch3	2.52947	1.33883	1.713	4.332	0.00914	-5.208	0.057	0.511
Sfn	7.36245	2.88019	5.469	40.269	4.84e-07	-33.428	0.085	0.15
Pigv	8.16556	3.02955	1.281	10.459	0.00111	-7.979	0.608	0.454
Arid1a	20.6631	4.36899	0.476	9.834	2.2e-07	-38.715	0.085	0.209
Aim1l	9.40961	3.23413	0.183	1.724	0.000782	-8.53	0.537	0.535
Cd52	3.87533e-06	-17.9772	199.435	0.001	2.33e-13	718.513	0.05	0
Sh3bgrl3	0.102228	-3.29014	312.065	31.902	0.000598	8.977	0.067	0.73
Cep85	22.5816	4.49707	0.256	5.791	0.000384	-9.76	0.222	0.894
Pdik1l	2173.64	11.0859	0.009	20.458	0.00824	-5.324	4.164	0.066
Slc30a2	32.6453	5.0288	0.172	5.62	4.33e-06	-22.294	0.446	0.066
Aunip	3.56392	1.83347	1.577	5.619	2.56e-05	-16.099	0.218	0.066
Man1c1	34.2451	5.09782	0.277	9.497	4.21e-05	-14.703	0.429	0.545
Syf2	4.84462e-05	-14.3333	15.953	0.001	2.22e-12	353.278	0.081	0
Srrm1	10.1528	3.34381	1.671	16.967	2.38e-06	-24.882	0.211	0.167
Lypla2	7.73921e-05	-13.6575	9.987	0.001	9.33e-12	262.645	0.104	0
Pithd1	0.000374981	-11.3809	2.061	0.001	1.7e-12	436.862	0.052	0
Tceb3	8.27626	3.04898	2.134	17.663	0.000115	-12.223	0.356	0.349
Rpl11	0.0949788	-3.39625	1008.84	95.818	1.61e-05	17.542	0.035	0.386
Id3	8.29126e-05	-13.558	9.322	0.001	1.73e-11	233.266	0.116	0
Asap3	38.5812	5.26983	0.459	17.722	2.54e-06	-24.606	0.364	0.225
Hnrnpr	8.45458	3.07973	2.835	23.965	0.000118	-12.159	0.361	0.355
Htr1d	21506.3	14.3925	0.001	16.622	9.24e-06	-19.413	0	1.483
Luzp1	59.6603	5.8987	0.159	9.516	1.84e-08	-62.591	0.046	0.183
Ephb2	5630.7	12.4591	0.001	4.352	1.69e-09	-98.14	0	0.254
C1qb	0.20618	-2.27802	89.619	18.478	3.37e-05	15.315	0.013	0.297
C1qc	1.49199e-05	-16.0324	51.802	0.001	9.51e-14	883.828	0.036	0
Hspg2	16.0647	4.00582	0.205	3.295	5.82e-06	-21.112	0.136	0.354
Alpl	0.00454924	-7.78016	0.17	0.001	2.54e-05	16.12	0.965	0
Ece1	15.2973	3.93521	0.233	3.569	0.002	-7.107	0.972	0.532
Kif17	7192.68	12.8123	0.001	5.559	1.33e-08	-66.507	0	0.385
Vwa5b1	4204.06	12.0376	0.001	3.249	5.12e-07	-33.097	0	0.727
Ubxn10	948.631	9.8897	0.007	6.453	0.00788	-5.376	3.623	0.638
Pla2g2f	11749.2	13.5203	0.001	9.081	1.7e-12	-411.008	0	0.066
Pla2g2d	0.000232744	-12.069	3.321	0.001	3.57e-08	55.227	0.437	0
Tmco4	11.8901	3.57169	0.283	3.361	0.0003	-10.22	0.696	0.066
Minos1	0.0534432	-4.22585	109.154	5.834	0.00814	5.339	0.137	1.577
Pqlc2	9.75152	3.28563	1.473	14.368	0.00391	-6.216	0.445	0.959
Ubr4	4.34257	2.11855	0.803	3.489	1.29e-05	-18.278	0.057	0.225
Tas1r2	4597.14	12.1665	0.001	3.553	5.78e-07	-32.376	0	0.752
Klhdc7a	3202.96	11.6452	0.001	2.475	2.21e-12	-354.006	0	0.066
Igsf21	6169.2	12.5909	0.001	4.768	7.19e-10	-115.324	0	0.218
LOC329970	9474.42	13.2098	0.001	7.323	1.26e-08	-67.216	0	0.393
Arhgef10l	7.97361	2.99523	0.443	3.531	0.00796	-5.364	0.782	0.797
Sdhb	0.170014	-2.55627	67.212	11.427	0.000292	10.268	0.017	0.498
Spata21	48.968	5.61377	0.089	4.375	0.000164	-11.443	0.54	0.819
Fbxo42	5.32364	2.41241	1.161	6.179	3.02e-05	-15.623	0.174	0.255
Clcnka	4285.1	12.0651	0.001	3.312	7.46e-08	-47.567	0	0.507
Spen	33.9464	5.08519	0.241	8.188	4.95e-07	-33.291	0.258	0.164
Tmem82	36.414	5.18642	16.051	584.478	6.44e-09	-76.298	0.111	0.078
Plekhm2	0.0028292	-8.46539	0.273	0.001	2.98e-06	23.878	0.709	0
Rsc1a1	4.99217	2.31967	1.613	8.05	0.000567	-9.07	0.336	0.385
Cela2a	0.00811462	-6.94526	868.093	7.044	3.19e-11	208.265	0.011	0.066
Ctrc	0.00053884	-10.8579	1.434	0.001	2.73e-12	337.124	0.064	0
Tmem51	7.03158	2.81385	1.09	7.664	0.000222	-10.809	0.516	0.066
Kazn	28.732	4.84459	0.138	3.966	6.56e-05	-13.557	0.602	0.385
Lrrc38	9039.7	13.1421	0.001	6.987	1.33e-05	-18.161	0	1.447
Pramef8	8066.5	12.9777	0.001	6.234	4.18e-07	-34.357	0	0.755
Oog4	1879.62	10.8762	0.003	4.908	0.00419	-6.128	3.513	0.507
Gm13083	8271.02	13.0138	0.001	6.392	7.15e-08	-47.995	0	0.542
Gm13023	6538.41	12.6747	0.001	5.053	4.1e-07	-34.488	0	0.735
Gm13084	8422.86	13.0401	0.001	6.51	1.05e-06	-28.951	0	0.901
Gm13103	13262.9	13.6951	0.001	10.251	2.5e-08	-59.057	0	0.464
Pramef6	8512.99	13.0555	0.001	6.58	1.39e-07	-42.251	0	0.618
LOC105247232	844.412	9.7218	0.126	106.076	8.86e-06	-19.558	0.971	0.213
Pramel4	9796.33	13.258	0.001	7.571	4.07e-07	-34.532	0	0.768
LOC105247233	389.015	8.60368	0.551	214.387	6.05e-09	-77.167	0.209	0.076
Gm13102	3112.46	11.6038	0.001	2.406	2.16e-05	-16.614	0	1.397
Oog2	9497.3	13.2133	0.001	7.34	4.75e-06	-21.921	0	1.206
Pramel5	5425.17	12.4055	0.003	14.382	0.00239	-6.867	3.556	0.637
Gm13119	3779.78	11.8841	0.001	2.921	9.38e-06	-19.358	0	1.228
Gm436	9509.77	13.2152	0.001	7.35	6.54e-07	-31.638	0	0.835
Vps13d	15.2012	3.92611	0.255	3.873	3.12e-08	-56.666	0.102	0.094
Dhrs3	0.000572469	-10.7705	1.35	0.001	7.92e-07	30.488	0.707	0
Gm13242	3837.6	11.906	0.001	2.966	2.05e-12	-361.934	0	0.066
LOC102637947	16.3732	4.03327	3.04	49.774	0.00289	-6.611	1.155	0.393
Gm13051	7094.04	12.7924	0.001	5.483	2.18e-06	-25.29	0	1.012
Gm13251	8.30804	3.05451	0.8	6.65	0.0017	-7.339	0.167	0.815
Gm30910	3001.46	11.5514	0.001	2.32	4.72e-11	-193.963	0	0.119
LOC105247234	14426.9	13.8165	0.001	11.15	1.09e-08	-69.152	0	0.4
LOC102631585	3242.24	11.6628	0.011	35.03	0.00863	-5.273	4.394	0.515
Zfp933	0.00192174	-9.02337	0.402	0.001	3.15e-08	56.574	0.319	0
Fv1	144.105	7.17097	0.112	16.132	8.4e-07	-30.159	0.054	0.472
Mfn2	37.2076	5.21753	0.068	2.528	5.18e-10	-122.757	0.054	0.066
2510039O18Rik	4.69471	2.23104	0.873	4.1	0.00838	-5.305	0.564	0.624
Nppa	0.00132578	-9.55895	0.583	0.001	8.27e-06	19.806	0.965	0
Mthfr	5.34585	2.41842	0.909	4.858	0.000122	-12.086	0.008	0.4
Gm13201	7947.85	12.9563	0.001	6.143	2.17e-07	-38.834	0	0.667
Agtrap	0.000766727	-10.349	1.008	0.001	7.65e-08	47.335	0.437	0
Draxin	9807.96	13.2597	0.001	7.58	1.08e-06	-28.835	0	0.92
Fbxo2	0.00142886	-9.45092	0.541	0.001	1.06e-07	44.512	0.425	0
Ptchd2	2235.21	11.1262	0.001	1.728	4.76e-06	-21.914	0	1.015
Mtor	31.6061	4.98213	0.195	6.166	9.78e-07	-29.331	0.272	0.204
Srm	9.7089e-05	-13.3303	7.961	0.001	1.34e-10	158.652	0.168	0
Masp2	7749.66	12.9199	0.001	5.99	2.12e-08	-60.962	0	0.424
Tardbp	2.79288	1.48175	5.195	14.508	0.00143	-7.595	0.112	0.374
Gm572	116.139	6.85971	0.101	11.753	4.81e-06	-21.87	0.53	0.336
Pex14	0.00151223	-9.36911	0.511	0.001	1.83e-05	17.134	1.094	0
Dffa	5.85426	2.54949	2.449	14.336	0.000133	-11.895	0.155	0.4
Apitd1	0.000130162	-12.9074	5.938	0.001	9.88e-09	70.346	0.367	0
Kif1b	44.7266	5.48306	0.309	13.804	3.49e-05	-15.216	0.688	0.213
Ube4b	7.20032	2.84806	0.55	3.959	4.66e-05	-14.436	0.175	0.354
Lzic	0.000182104	-12.423	4.244	0.001	7.11e-09	74.835	0.332	0
Ctnnbip1	0.000303608	-11.6855	2.546	0.001	5.86e-08	49.919	0.468	0
Clstn1	30.4334	4.92759	0.219	6.678	4.05e-05	-14.806	0.438	0.502
Pik3cd	26.5619	4.73129	0.19	5.059	0.00408	-6.163	0.871	1.264
Gm13067	53.9741	5.7542	0.072	3.865	7.35e-07	-30.927	0.319	0.191
Slc2a5	7729.05	12.9161	0.001	5.974	7.36e-07	-30.922	0	0.835
Car6	0.00337483	-8.21097	0.229	0.001	1.82e-06	26.164	0.628	0
Rere	19.6086	4.29342	0.271	5.315	5.76e-05	-13.89	0.251	0.565
LOC105247220	21.343	4.41569	1.502	32.048	1.15e-06	-28.47	0.205	0.233
Errfi1	105.239	6.71753	0.111	11.73	2.33e-06	-24.984	0.054	0.535
Camta1	4.36231	2.12509	2.295	10.01	0.00417	-6.133	0.154	0.676
Thap3	0.000161093	-12.5998	4.798	0.001	3.15e-09	87.119	0.289	0
Nol9	10.6577	3.41383	3.055	32.557	2.44e-06	-24.774	0.079	0.264
Tnfrsf25	0.00191735	-9.02667	0.403	0.001	2.49e-08	59.115	0.305	0
Acot7	0.000137887	-12.8242	5.605	0.001	2.65e-10	139.489	0.184	0
Icmt	4.92031	2.29875	1.37	6.739	0.00013	-11.942	0.3	0.241
Rpl22	0.0698202	-3.84021	860.271	60.064	6.6e-07	31.566	0.083	0.229
Cep104	0.0037943	-8.04195	0.204	0.001	2.82e-06	24.121	0.667	0
Lrrc47	0.000227859	-12.0996	3.392	0.001	2.55e-11	217.12	0.111	0
Smim1	3.00817e-05	-15.0208	25.693	0.001	8.52e-13	519.423	0.058	0
Wrap73	0.000100143	-13.2856	7.718	0.001	2.03e-09	94.715	0.281	0
B230104I21Rik	3961.54	11.9518	0.001	3.062	1.04e-07	-44.676	0	0.535
Gm13111	3686.67	11.8481	0.001	2.849	3.37e-06	-23.344	0	1.015
Ttc34	6164.54	12.5898	0.001	4.764	8.92e-07	-29.832	0	0.844
Fam213b	0.215425	-2.21474	44.031	9.485	2.39e-08	59.55	0.035	0.066
Pank4	0.000234326	-12.0592	3.298	0.001	4.12e-12	308.714	0.078	0
Pex10	0.00205086	-8.92956	0.377	0.001	8.56e-06	19.682	0.907	0
Rer1	6.33267e-05	-13.9468	12.205	0.001	2.63e-13	698.162	0.04	0
Prkcz	18.6462	4.22081	0.563	10.494	6.18e-06	-20.884	0.179	0.362
Cfap74	759.395	9.56871	0.005	3.859	0.00469	-5.99	3.137	0.604
Gnb1	3.7638e-05	-14.6975	20.535	0.001	1.4e-12	464.368	0.063	0
Mmp23	0.000164908	-12.5661	4.687	0.001	1.1e-10	165.016	0.152	0
Ssu72	2.79938e-05	-15.1245	27.609	0.001	9.08e-14	896.256	0.034	0
Ccnl2	0.249991	-2.00005	23.123	5.781	1.46e-06	27.223	0.021	0.145
Mxra8	13.7257	3.7788	0.55	7.552	0.000477	-9.366	0.512	0.624
Dvl1	12.1721	3.6055	0.483	5.875	0.00818	-5.333	0.412	1.288
Tas1r3	10571	13.3678	0.001	8.17	2.97e-09	-88.07	0	0.304
Cpsf3l	0.000226243	-12.1098	3.416	0.001	1.88e-09	96.205	0.252	0
Pusl1	0.000158715	-12.6213	4.87	0.001	1.39e-12	465.875	0.054	0
Fam132a	4.01815e-05	-14.6031	19.235	0.001	1.7e-12	393.263	0.074	0
B3galt6	0.0048928	-7.67512	0.158	0.001	6.11e-12	285.17	0.054	0
Ttll10	39.355	5.29848	5.147	202.563	6.99e-10	-115.963	0.072	0.056
Tnfrsf18	0.000225189	-12.1166	3.432	0.001	1.79e-09	97.044	0.25	0
Perm1	18.6038	4.21753	0.127	2.371	0.00141	-7.621	1.105	0.066
Samd11	4.49316	2.16773	16.508	74.174	3.36e-06	-23.353	0.016	0.185
Fam133b	0.000410235	-11.2513	1.884	0.001	1.7e-12	418.042	0.054	0
1700109H08Rik	0.000119967	-13.0251	6.442	0.001	1.65e-09	98.58	0.264	0
Pex1	5.34692	2.41871	0.606	3.242	0.00582	-5.725	0.213	0.818
Gatad1	0.000171525	-12.5093	4.506	0.001	9.35e-09	71.058	0.352	0
Ankib1	28.9501	4.8555	0.18	5.208	0.000624	-8.905	0.495	0.972
Mterf1a	2.32777	1.21895	2.554	5.944	1.51e-05	-17.748	0.121	0.066
Akap9	9.52513	3.25174	0.346	3.299	0.000375	-9.8	0.439	0.498
Cdk14	0.00255219	-8.61405	0.303	0.001	5.75e-07	32.402	0.532	0
Cldn12	37063.3	15.1777	0.001	28.645	6.02e-09	-77.229	0	0.393
Steap1	7291.44	12.832	0.001	5.635	1.71e-12	-390.084	0	0.066
Zfp804b	6455.29	12.6563	0.001	4.989	1.28e-07	-42.882	0	0.59
Steap4	7443.66	12.8618	0.001	5.753	1.57e-07	-41.241	0	0.624
Sri	2.41896e-05	-15.3353	31.951	0.001	1.75e-12	381.121	0.08	0
Adam22	2665.08	11.38	0.001	2.06	2.43e-12	-345.944	0	0.066
Gm21759	1329.87	10.3771	0.008	10.806	0.00891	-5.236	3.919	0.591
Gm5106	37.5245	5.22976	0.312	11.695	0.000196	-11.064	0.315	0.891
Abcb1b	0.00264155	-8.5644	0.293	0.001	1.41e-06	27.412	0.625	0
Tmem243	0.000127573	-12.9364	6.058	0.001	1.22e-12	480.653	0.054	0
Sema3d	4506.38	12.1378	0.001	3.483	2.14e-07	-38.919	0	0.624
Sema3e	4999.98	12.2877	0.001	3.864	4.67e-07	-33.668	0	0.73
Pclo	1075.2	10.0704	0.004	4.386	0.00197	-7.134	2.771	0.538
Gm9758	276.039	8.10873	0.398	109.755	6.03e-05	-13.771	1.151	0.249
Gm10354	322.597	8.33359	0.287	92.68	1.41e-05	-17.983	0.906	0.194
Cd36	0.000178609	-12.4509	4.327	0.001	4.3e-08	53.22	0.468	0
Magi2	14206.9	13.7943	0.001	10.98	1.55e-10	-154.407	0	0.179
Phtf2	0.0041802	-7.90221	0.185	0.001	0.000124	12.053	1.311	0
Tmem60	0.000106079	-13.2026	7.286	0.001	7.25e-11	178.404	0.148	0
Ptpn12	54.0336	5.75578	0.096	5.207	7.39e-06	-20.219	0.566	0.066
Fgl2	0.00217298	-8.84611	0.356	0.001	2.84e-06	24.086	0.735	0
Fbxl13	74.4153	6.21753	0.071	5.285	0.00028	-10.351	0.054	1.2
Armc10	5.30127	2.40634	2.425	12.855	0.00292	-6.597	0.088	0.724
Pmpcb	9.63488e-05	-13.3414	8.022	0.001	1.02e-10	167.39	0.159	0
Reln	2287.74	11.1597	0.002	3.663	0.000256	-10.524	2.102	0.285
Orc5	0.00260352	-8.58532	0.297	0.001	2.12e-08	60.987	0.282	0
LOC102635566	8458.38	13.0462	0.001	6.537	2.04e-07	-39.231	0	0.665
Kmt2e	8.05492	3.00987	0.815	6.566	0.000271	-10.414	0.339	0.468
Srpk2	7.6702	2.93926	0.666	5.11	0.000746	-8.609	0.139	0.668
Gm29779	5.63879	2.49539	87.643	494.202	1.99e-09	-94.999	0.044	0.028
LOC105247050	25.5464	4.67505	0.259	6.611	7.02e-05	-13.387	0.054	0.696
Pus7	27.5732	4.78519	0.405	11.171	7.81e-06	-20.014	0.054	0.475
Fam126a	0.000762946	-10.3561	1.013	0.001	5.78e-08	50.063	0.414	0
[truncated: 6,035 more rows]

## Sheet: rSm-p80-Alum
Name	Fold change	Fold change (Log2)	Alum - linear total RPKM	rSm-p80+Alum - linear total RPKM	Standard deviation Control	Standard deviation Experimental	P value	T value
Tcea1	0.410789	-1.28353	14.808	6.083	0.24	0.154	0.000582	9.011
4732440D04Rik	3.16131	1.66052	0.439	1.388	0.318	0.365	0.00228	-6.862
St18	3.75003	1.9069	0.054	0.201	0.624	0.104	0.00426	-6.03
Rrs1	0.226758	-2.14078	7.281	1.651	0.056	0.15	2.57e-06	26.726
Mybl1	2.80173	1.48632	0.135	0.378	0.331	0.147	0.000937	-8.201
LOC105243863	0.00586372	-7.41397	0.132	0.001	0.05	0	3.96e-11	296.644
Msc	0.00373245	-8.06566	0.207	0.001	0.503	0	1.08e-06	32.071
Tceb1	2.24995	1.1699	115.131	259.039	0.11	0.093	2.94e-05	-16.266
Tmem70	0.326232	-1.61603	7.23	2.359	0.208	0.141	9.64e-05	12.848
Mcm3	0.295768	-1.75746	36.474	10.788	0.042	0.023	2.24e-08	73.491
Tmem14a	0.000771307	-10.3404	1.002	0.001	0.448	0	1.98e-07	46.158
Gm7759	5.72259	2.51667	7.147	40.897	0.12	0.1	1.05e-06	-32.256
Fam135a	0.0137252	-6.18703	0.056	0.001	0.86	0	5.47e-05	14.383
Phf3	0.451821	-1.14618	8.965	4.051	0.013	0.034	4.42e-08	63.823
Prim2	0.230789	-2.11536	15.109	3.487	0.149	0.027	2.1e-06	27.883
Rab23	0.00353697	-8.14327	0.219	0.001	0.531	0	1.34e-06	30.649
Bag2	0.00104849	-9.89747	0.737	0.001	0.126	0	5.78e-10	157.38
Imp4	0.161647	-2.62908	18.175	2.938	0.116	0.392	9.55e-05	12.875
Arhgef4	0.34452	-1.53734	2.109	0.727	0.242	0.229	0.000518	9.22
Fam168b	0.230397	-2.1178	9.34	2.152	0.201	0.594	0.00246	6.755
Hs6st1	0.466477	-1.10012	3.476	1.621	0.163	0.316	0.00378	6.183
Uggt1	0.260176	-1.94244	6.644	1.729	0.107	0.031	7.16e-07	34.911
Neurl3	0.192753	-2.37517	12.388	2.388	0.101	0.434	0.000247	10.674
Arid5a	2.28703	1.19348	18.663	42.684	0.026	0.01	1.05e-08	-87.104
Kansl3	0.163042	-2.61669	4.3	0.701	0.137	0.118	1.73e-06	29.034
Cnnm3	0.466421	-1.1003	1.134	0.529	0.123	0.416	0.00957	5.077
Actr1b	0.0964326	-3.37434	15.087	1.455	0.059	0.494	7.38e-05	13.554
Zap70	0.488822	-1.03262	29.167	14.257	0.146	0.086	0.000127	12.179
Tmem131	0.209367	-2.25589	6.126	1.283	0.026	0.056	2.39e-08	72.534
Vwa3b	0.388521	-1.36394	0.4	0.155	0.292	0.068	0.000555	9.098
Tsga10	0.420703	-1.24913	1.266	0.533	0.127	0.284	0.00105	8.025
Lipt1	0.448667	-1.15628	4.713	2.115	0.047	0.218	0.00029	10.35
Mitd1	0.154496	-2.69436	10.216	1.578	0.036	0.118	2.51e-07	43.824
Rev1	0.367869	-1.44273	12.823	4.717	0.084	0.143	2.11e-05	17.377
Chst10	0.123548	-3.01686	2.628	0.325	0.207	0.517	0.000231	10.828
Tbc1d8	0.227711	-2.13473	6.239	1.421	0.088	0.038	2.31e-07	44.622
Rnf149	3.96055	1.9857	16.409	64.99	0.034	0.025	7.24e-09	-94.643
Il1r2	11.0639	3.46779	14.567	161.172	0.134	0.034	1.35e-07	-50.13
Il1rl2	0.0120847	-6.37067	0.064	0.001	0.05	0	5.51e-11	254.901
Gm8210	0.0768793	-3.70126	409.928	31.515	0.027	1.169	0.00338	6.329
Nck2	0.424764	-1.23527	2.603	1.106	0.113	0.231	0.000421	9.607
1500015O10Rik	0.00180799	-9.1114	0.427	0.001	0.869	0	8.25e-06	20.97
Kdelc1	0.267711	-1.90125	3.235	0.866	0.058	0.292	9.96e-05	12.769
Wdr75	2.18812	1.12969	20.104	43.99	0.055	0.027	5.58e-07	-36.838
Stat1	0.177824	-2.49148	56.296	10.011	0.007	0.04	2.12e-09	122.678
Nab1	0.419709	-1.25254	4.651	1.952	0.115	0.308	0.00137	7.61
Inpp1	0.351831	-1.50705	12.73	4.479	0.012	0.044	3.78e-08	66.078
Ormdl1	0.437174	-1.19372	2.116	0.925	0.344	0.055	0.00228	6.861
Dnah7a	0.048744	-4.35863	0.016	0.001	0.964	0	0.000574	9.039
Ccdc150	0.0138742	-6.17146	0.056	0.001	0.707	0	2.06e-05	17.456
Sf3b1	0.457924	-1.12682	120.682	55.263	0.01	0.042	1.08e-07	52.617
Sgol2a	0.330458	-1.59746	1.874	0.619	0.208	0.566	0.00784	5.303
Aox1	0.0280366	-5.15655	0.028	0.001	0.05	0	1.42e-10	206.321
Orc2	0.410337	-1.28512	6.131	2.516	0.066	0.208	0.00015	11.783
Cflar	0.454832	-1.1366	3.597	1.636	0.143	0.09	7.6e-05	13.476
Casp8	0.177794	-2.49172	53.098	9.44	0.012	0.151	9.63e-07	32.839
Als2cr11	164.978	7.36613	0.001	0.128	0	0.055	4.62e-11	-268.106
Tmem237	0.427044	-1.22754	2.128	0.909	0.279	0.331	0.00571	5.671
Mpp4	0.00409804	-7.93085	0.189	0.001	0.893	0	1.9e-05	17.753
Als2	4.86644	2.28287	16.522	80.404	0.027	0.006	4.12e-10	-167.513
Gm973	0.00616394	-7.34193	0.125	0.001	0.064	0	8.29e-11	229.297
Sumo1	0.159348	-2.64975	32.426	5.167	0.176	0.461	0.000241	10.736
Carf	3.86144	1.94914	15.882	61.327	0.064	0.076	4.14e-07	-39.269
Cyp20a1	0.185904	-2.42737	2.178	0.405	0.113	0.532	0.000611	8.927
Raph1	2.17424	1.12051	0.33	0.718	0.141	0.356	0.0049	-5.858
Ctla4	0.303106	-1.72211	9.569	2.9	0.06	0.178	1.61e-05	18.355
Icos	0.00127114	-9.61966	0.608	0.001	0.203	0	7.24e-09	94.586
Nrp2	0.276438	-1.85497	0.284	0.078	0.061	0.061	2.76e-07	42.991
Ndufs1	0.397724	-1.33016	26.962	10.723	0.065	0.095	5.09e-06	23.181
Creb1	0.157845	-2.66342	8.769	1.384	0.244	0.67	0.0015	7.469
Idh1	0.231414	-2.11145	4.195	0.971	0.266	0.527	0.00186	7.15
Atic	0.174596	-2.51791	25.619	4.473	0.077	0.07	1.63e-07	48.206
Fn1	0.434565	-1.20236	1.95	0.847	0.054	0.131	2.37e-05	16.969
Xrcc5	0.393284	-1.34636	9.012	3.544	0.06	0.156	3.05e-05	16.147
Smarcal1	2.07949	1.05623	19.412	40.367	0.015	0.016	6.79e-09	-96.254
Rpl37a	3.03118	1.59988	7994.03	24231.4	0.007	0.003	3.24e-11	-405.822
Cxcr2	0.000866693	-10.1722	0.892	0.001	0.374	0	9.32e-08	54.367
Cxcr1	0.00377347	-8.04989	0.205	0.001	0.999	0	3.07e-05	16.12
Arpc2	0.124015	-3.01142	211.265	26.2	0.045	0.223	2.7e-06	26.426
Tmbim1	0.000401819	-11.2812	1.923	0.001	0.285	0	1.59e-08	79.143
Slc11a1	0.0855136	-3.5477	12.758	1.091	0.032	0.219	1.08e-06	32.066
Ctdsp1	0.36209	-1.46558	26.194	9.485	0.137	0.094	1.96e-05	17.647
Zfp142	0.377586	-1.40512	5.405	2.041	0.044	0.05	2.99e-07	42.207
Cyp27a1	0.392187	-1.35039	30.698	12.039	0.101	0.213	0.000172	11.467
Wnt10a	0.375238	-1.41412	1.362	0.511	0.381	0.055	0.00162	7.35
Ihh	0.00302144	-8.37055	0.256	0.001	0.521	0	1.07e-06	32.132
Nhej1	0.492768	-1.02102	6.337	3.123	0.166	0.103	0.000277	10.446
Cnppd1	0.127286	-2.97386	82.913	10.554	0.033	0.17	7.65e-07	34.425
Fam134a	0.110353	-3.1798	37.587	4.148	0.027	0.118	1.1e-07	52.385
Ankzf1	0.425022	-1.23439	39.609	16.835	0.04	0.092	3.85e-06	24.55
Dnajb2	0.273021	-1.87291	13.844	3.78	0.089	0.3	0.000139	11.963
Des	0.00140691	-9.47326	0.549	0.001	0.386	0	1.5e-07	49.043
Gmppa	0.335525	-1.57551	42.7	14.327	0.061	0.2	4.3e-05	15.084
Tmem198	0.146736	-2.7687	2.4	0.352	0.097	0.915	0.00431	6.017
Stk11ip	0.233928	-2.09586	20.609	4.821	0.03	0.113	6.45e-07	35.725
Epha4	0.0128984	-6.27666	0.06	0.001	0.73	0	2.22e-05	17.206
Scg2	151.652	7.24462	0.001	0.117	0	0.031	1.86e-11	-466.733
Mrpl44	0.309027	-1.69419	15.44	4.771	0.055	0.131	4.43e-06	23.861
Serpine2	0.119944	-3.05957	2.776	0.333	0.236	0.664	0.000702	8.686
Cul3	0.406956	-1.29705	22.756	9.261	0.009	0.087	1.56e-06	29.687
Dock10	0.490228	-1.02848	10.196	4.998	0.01	0.135	4.19e-05	15.163
Mff	0.481142	-1.05546	30.97	14.901	0.125	0.046	3.29e-05	15.901
Agfg1	2.49693	1.32016	13.218	33.004	0.055	0.018	2.14e-07	-45.326
4933436I20Rik	2.3565	1.23665	9.773	23.03	0.123	0.086	2.72e-05	-16.517
Fbxo36	0.000556701	-10.8108	1.388	0.001	0.34	0	4.51e-08	63.533
A530032D15Rik	3.48318	1.8004	16.113	56.123	0.05	0.033	5.77e-08	-60.293
Gm35498	3.2316	1.69225	48.239	155.889	0.075	0.113	3.57e-06	-24.969
C130026I21Rik	2.52593	1.33682	57.57	145.418	0.041	0.308	0.000736	-8.604
Sp110	0.488141	-1.03463	160.007	78.106	0.037	0.03	2.59e-07	43.537
A630001G21Rik	0.307251	-1.70251	76.243	23.426	0.052	0.253	8.53e-05	13.171
Cab39	0.277314	-1.85041	7.448	2.065	0.092	0.254	7.01e-05	13.693
Itm2c	0.106706	-3.22829	31.133	3.322	0.1	0.298	9.1e-06	20.561
Gpr55	0.00106712	-9.87206	0.724	0.001	0.237	0	1.26e-08	83.224
Htr2b	0.00862213	-6.85774	0.09	0.001	0.462	0	1.56e-06	29.69
Pde6d	0.0951977	-3.39293	17.337	1.65	0.337	0.6	0.000368	9.87
Cops7b	0.0565995	-4.14307	8.037	0.455	0.435	0.441	7.9e-05	13.375
Dis3l2	0.384868	-1.37756	11.202	4.311	0.046	0.215	0.00011	12.542
Ecel1	0.00576615	-7.43818	0.134	0.001	0.624	0	4.44e-06	23.843
Eif4e2	0.372269	-1.42558	50.935	18.962	0.163	0.115	5.59e-05	14.324
Efhd1	2.50002	1.32194	0.525	1.312	0.126	0.104	2.97e-05	-16.229
Atg16l1	0.206655	-2.2747	9.556	1.975	0.055	0.211	8.5e-06	20.843
Usp40	4.36719	2.12671	7.925	34.61	0.05	0.042	4.12e-08	-64.764
Ugt1a7c	0.437074	-1.19405	2.925	1.278	0.054	0.387	0.00398	6.115
Ugt1a6a	0.00603372	-7.37274	0.128	0.001	2.232	0	0.00274	6.607
Dnajb3	0.283888	-1.81661	7.476	2.122	0.058	0.572	0.00339	6.325
Hjurp	0.296732	-1.75277	10.762	3.193	0.046	0.331	0.000271	10.488
Arl4c	0.273811	-1.86875	14.849	4.066	0.102	0.288	0.000125	12.221
Agap1	0.192165	-2.37958	1.411	0.271	0.335	0.713	0.00423	6.042
Cops8	0.163945	-2.60872	11.444	1.876	0.134	0.342	5.86e-05	14.196
Lrrfip1	0.453727	-1.1401	4.465	2.026	0.144	0.312	0.00267	6.641
Ube2f	0.454885	-1.13643	22.233	10.113	0.151	0.167	0.000327	10.098
Hes6	0.300356	-1.73525	43.715	13.13	0.02	0.033	9.2e-09	89.377
Ndufa10	0.146102	-2.77495	44.922	6.563	0.012	0.219	3.31e-06	25.356
Myeov2	2.89261	1.53237	205.673	594.933	0.066	0.037	3.58e-07	-40.579
Gpc1	0.397463	-1.33111	1.225	0.487	0.237	0.347	0.00336	6.339
5033417F24Rik	2.42284	1.2767	1.674	4.056	0.358	0.037	0.00193	-7.098
Rnpepl1	0.15793	-2.66264	30.27	4.781	0.071	0.121	4.89e-07	37.897
Capn10	0.230659	-2.11617	5.372	1.239	0.087	0.378	0.000222	10.904
E030010N08Rik	0.0203153	-5.62129	0.038	0.001	0.482	0	4.94e-06	23.33
Sned1	3.9883	1.99578	0.049	0.194	0.624	0.287	0.00509	-5.811
Hdlbp	0.322356	-1.63328	23.476	7.568	0.031	0.077	4.05e-07	39.466
Atg4b	0.328138	-1.60762	26.881	8.821	0.048	0.062	3.39e-07	41.077
Ing5	2.1238	1.08665	4.803	10.2	0.21	0.088	0.000432	-9.563
D2hgdh	0.499909	-1.00026	5.212	2.606	0.089	0.135	0.000117	12.388
Gm7889	0.101165	-3.30522	1.162	0.118	0.528	0.287	0.000213	10.997
Fam174a	0.279244	-1.8404	14.667	4.096	0.109	0.327	0.000245	10.695
Panct2	2.83345	1.50256	5.724	16.218	0.095	0.054	2.27e-06	-27.431
D1Ertd622e	0.350396	-1.51294	8.479	2.971	0.256	0.243	0.000751	8.57
2310035C23Rik	2.21217	1.14546	10.11	22.366	0.074	0.067	5.32e-06	-22.972
Phlpp1	0.3783	-1.4024	1.171	0.443	0.309	0.311	0.0032	6.401
Serpinb10	0.247433	-2.01489	7.816	1.934	0.051	0.404	0.000364	9.894
Dsel	0.00277011	-8.49584	0.279	0.001	0.403	0	3.01e-07	42.153
Nifk	0.121632	-3.03941	15.887	1.932	0.036	0.435	6.42e-05	13.931
Ralb	0.149596	-2.74086	3.983	0.596	0.237	0.966	0.00653	5.512
Tmem185b	0.095056	-3.39508	5.228	0.497	0.064	0.389	2.2e-05	17.235
Epb4.1l5	0.00954016	-6.71177	0.081	0.001	0.749	0	1.81e-05	17.912
Tmem177	0.299835	-1.73776	3.876	1.162	0.198	0.359	0.000795	8.472
Steap3	0.222328	-2.16924	1.28	0.285	0.477	0.055	0.000577	9.031
Insig2	0.310439	-1.68762	7.368	2.287	0.043	0.416	0.00101	8.079
Htr5b	248.357	7.95627	0.001	0.192	0	0.055	3.96e-11	-289.585
Dpp10	0.0140894	-6.14924	0.055	0.001	0.464	0	2.66e-06	26.52
Actr3	0.175539	-2.51014	128.167	22.498	0.024	0.108	2.13e-07	45.391
Tmem163	0.245286	-2.02746	4.897	1.201	0.057	0.28	5.86e-05	14.197
Ccnt2	0.277383	-1.85005	4.854	1.346	0.112	0.12	5.81e-06	22.566
Map3k19	0.34374	-1.54061	2.061	0.708	0.024	0.198	3.8e-05	15.456
Rab3gap1	0.322051	-1.63464	5.872	1.891	0.046	0.086	8.52e-07	33.658
Zranb3	0.219335	-2.1888	1.959	0.43	0.213	0.16	2.78e-05	16.448
R3hdm1	0.152575	-2.71241	5.957	0.909	0.254	0.568	0.000686	8.727
Ubxn4	0.456635	-1.13089	16.889	7.712	0.032	0.148	4.53e-05	14.923
Lct	0.0234431	-5.41469	0.033	0.001	0.869	0	0.000113	12.462
Mcm6	0.252873	-1.98352	44.887	11.351	0.039	0.222	1.99e-05	17.585
Dars	0.335439	-1.57588	12.641	4.24	0.041	0.19	2.97e-05	16.236
Cxcr4	0.181792	-2.45964	190.269	34.589	0.014	0.131	5.16e-07	37.452
AA986860	0.00151408	-9.36734	0.51	0.001	0.499	0	5.1e-07	37.563
Fcamr	0.149147	-2.7452	6.153	0.918	0.202	0.399	0.000122	12.288
Pigr	0.00518345	-7.59187	0.149	0.001	0.44	0	7.6e-07	34.48
Faim3	0.430028	-1.2175	379.137	163.04	0.001	0.037	3.82e-08	65.832
Mapkapk2	0.306376	-1.70663	29.189	8.943	0.06	0.184	1.98e-05	17.611
Dyrk3	0.182936	-2.45059	8.33	1.524	0.118	0.155	3.39e-06	25.232
Rassf5	0.0592664	-4.07664	7.253	0.43	0.163	0.797	0.000341	10.019
Ikbke	0.197803	-2.33786	14.014	2.772	0.028	0.121	5.04e-07	37.657
Fam72a	0.468297	-1.09451	4.534	2.123	0.093	0.137	8.44e-05	13.198
Ctse	0.154207	-2.69706	29.582	4.562	0.028	0.028	1.22e-09	137.06
Pm20d1	0.0102164	-6.61297	0.076	0.001	0.05	0	4.69e-11	264.595
Nuak2	0.0784889	-3.67137	11.919	0.936	0.111	0.313	6.37e-06	22.131
Rbbp5	0.473971	-1.07713	3.878	1.838	0.205	0.246	0.0025	6.736
Cntn2	5.99644	2.58411	2.131	12.777	0.06	0.037	2.22e-08	-73.603
Pik3c2b	0.327077	-1.6123	2.645	0.865	0.168	0.108	3.06e-05	16.137
Etnk2	0.00780722	-7.00097	0.099	0.001	0.05	0	4.05e-11	280.12
Sox13	0.00587282	-7.41173	0.132	0.001	0.314	0	1.78e-07	47.273
Zc3h11a	0.439501	-1.18606	17.652	7.758	0.082	0.108	2.08e-05	17.417
Lax1	0.061818	-4.01583	86.703	5.36	0.06	0.177	2.78e-07	42.907
Btg2	0.343257	-1.54264	45.829	15.731	0.145	0.29	0.000445	9.504
Chil1	0.275342	-1.8607	5.224	1.438	0.234	0.364	0.000742	8.592
Klhl12	0.38483	-1.37771	5.041	1.94	0.258	0.258	0.00141	7.562
Kdm5b	0.352304	-1.50511	3.53	1.244	0.128	0.114	2.01e-05	17.552
Ppp1r12b	2.36895	1.24425	13.911	32.953	0.044	0.052	5.94e-07	-36.327
Arl8a	0.0465842	-4.42402	13.748	0.64	0.125	0.545	3.36e-05	15.837
Rnpep	0.43428	-1.2033	37.174	16.144	0.019	0.157	4.05e-05	15.266
Timm17a	0.366921	-1.44646	37.556	13.78	0.089	0.134	1.79e-05	17.959
Nav1	0.353804	-1.49898	0.727	0.257	0.245	0.308	0.00135	7.625
Gm4793	0.0126416	-6.30568	0.061	0.001	1.065	0	0.000147	11.838
Csrp1	0.163775	-2.61022	31.215	5.112	0.012	0.427	0.000125	12.218
Phlda3	0.00076445	-10.3533	1.011	0.001	0.226	0	8.24e-09	91.703
Lad1	0.084196	-3.57011	1.599	0.135	0.05	0.055	6.8e-09	96.121
Gpr25	0.00533517	-7.55025	0.145	0.001	0.624	0	4.13e-06	24.202
Ddx59	0.258731	-1.95048	5.064	1.31	0.21	0.419	0.000874	8.315
Gm29485	0.139277	-2.84397	18.706	2.605	0.072	0.251	6.87e-06	21.781
Aspm	0.477424	-1.06666	4.377	2.09	0.027	0.081	3.64e-06	24.856
Cdc73	0.493078	-1.02011	4.924	2.428	0.096	0.383	0.00887	5.162
Rgs2	0.172255	-2.53739	109.108	18.794	0.021	0.123	3.52e-07	40.753
Rgs1	0.269031	-1.89416	27.334	7.354	0.095	0.151	7.9e-06	21.16
Gm15583	0.326093	-1.61665	0.202	0.066	0.082	0.081	2.03e-06	28.069
Pla2g4a	0.132234	-2.91884	1.252	0.166	0.329	0.865	0.00344	6.308
BC003331	0.424076	-1.2376	1.764	0.748	0.145	0.468	0.00981	5.05
Hmcn1	2.9022	1.53715	0.01	0.029	0.581	0.022	0.00797	-5.285
Ivns1abp	0.348048	-1.52264	57.915	20.157	0.031	0.145	9.01e-06	20.605
Rnf2	0.325435	-1.61956	2.922	0.951	0.2	0.53	0.0055	5.716
Tsen15	0.172138	-2.53836	5.996	1.032	0.243	0.389	0.000206	11.074
Arpc5	0.493311	-1.01943	40.727	20.091	0.114	0.069	3.91e-05	15.372
Smg7	0.433075	-1.20731	2.604	1.128	0.069	0.178	0.000105	12.652
Lamc1	0.453888	-1.13959	1.154	0.524	0.244	0.331	0.00638	5.539
Dhx9	0.484259	-1.04615	38.869	18.823	0.007	0.128	2.86e-05	16.355
Gm33903	3.14235	1.65184	0.843	2.648	0.185	0.383	0.00123	-7.768
Rgs16	0.000294367	-11.7301	2.626	0.001	0.128	0	2.6e-10	183.213
Gm9530	2.15947	1.11068	1.21	2.612	0.176	0.167	0.000534	-9.168
Ier5	0.261141	-1.9371	123.5	32.251	0.028	0.06	6.66e-08	58.524
Mr1	0.000668464	-10.5469	1.156	0.001	0.261	0	1.43e-08	80.85
Stx6	0.357257	-1.48497	8.471	3.026	0.098	0.281	0.000347	9.983
Gm5532	148.001	7.20946	0.001	0.114	0	0.055	4.84e-11	-262.404
Qsox1	0.233934	-2.09583	10.77	2.519	0.086	0.502	0.000923	8.224
Tor1aip2	0.290375	-1.78401	19.236	5.586	0.352	0.143	0.000474	9.386
Tdrd5	0.0206631	-5.5968	0.037	0.001	0.049	0	8.29e-11	229.306
Tor3a	0.0985921	-3.34238	10.902	1.075	0.029	0.679	0.000375	9.83
Ralgps2	2.07701	1.05451	43.127	89.576	0.027	0.007	1.91e-08	-76.033
BC026585	0.210249	-2.24983	9.601	2.019	0.182	0.119	8.76e-06	20.715
Gm31493	0.316226	-1.66097	8.15	2.577	0.033	0.068	2.43e-07	44.178
Cacybp	0.468679	-1.09333	34.495	16.167	0.044	0.04	5.66e-07	36.709
Dars2	0.330409	-1.59768	11.485	3.795	0.111	0.302	0.000358	9.926
Cenpl	0.425684	-1.23214	14.336	6.103	0.149	0.042	3.24e-05	15.945
Tnfsf18	0.00365695	-8.09515	0.211	0.001	0.05	0	3.96e-11	323.899
4930558K02Rik	0.00353746	-8.14307	0.218	0.001	0.095	0	3.65e-10	171.54
Pigc	0.178254	-2.488	15.862	2.828	0.062	0.231	8.54e-06	20.823
Dnm3	0.29815	-1.74589	0.552	0.165	0.177	0.055	1.4e-05	18.87
Fmo1	0.00560101	-7.4801	0.138	0.001	0.05	0	3.96e-11	299.29
Scyl3	0.258636	-1.951	5.983	1.547	0.095	0.094	1.69e-06	29.212
Sell	0.109528	-3.19063	63.975	7.007	0.034	0.206	1.34e-06	30.639
Ccdc181	0.291498	-1.77844	7.767	2.264	0.334	0.355	0.00169	7.293
Atp1b1	0.127999	-2.9658	6.384	0.817	0.337	0.6	0.000728	8.623
Xcl1	0.468261	-1.09461	35.218	16.491	0.042	0.131	3.24e-05	15.95
1700029M03Rik	0.00430146	-7.86096	0.18	0.001	0.05	0	3.96e-11	314.529
Rcsd1	0.202023	-2.30741	48.638	9.826	0.044	0.079	1.25e-07	50.983
Cd247	0.101301	-3.30328	6.133	0.621	0.116	0.065	1.42e-07	49.671
Uck2	0.115403	-3.11525	14.878	1.717	0.161	0.562	0.00025	10.653
Tmco1	0.0734349	-3.76739	21.246	1.56	0.182	0.855	0.000729	8.622
Aldh9a1	0.216475	-2.20773	7.754	1.679	0.062	0.392	0.000202	11.116
Rxrg	0.00401105	-7.96181	0.193	0.001	0.779	0	9.39e-06	20.435
Pbx1	0.192197	-2.37934	0.935	0.18	0.282	0.13	3.95e-05	15.342
Nuf2	0.168017	-2.57332	10.495	1.763	0.084	0.088	2.98e-07	42.257
Uap1	0.342141	-1.54734	14.921	5.105	0.051	0.254	0.000141	11.935
Sh2d1b1	0.107578	-3.21655	4.977	0.535	0.426	0.055	4.44e-05	14.987
Fcgr2b	0.159677	-2.64678	27.921	4.458	0.08	0.247	9.46e-06	20.398
Fcgr4	0.234086	-2.09489	21.541	5.042	0.094	0.17	7.13e-06	21.603
Fcgr3	0.0416982	-4.58387	19.988	0.833	0.03	0.741	0.000118	12.365
Cfap126	0.447256	-1.16083	7.258	3.246	0.158	0.374	0.0055	5.715
Sdhc	0.148132	-2.75505	56.245	8.332	0.045	0.137	4.65e-07	38.305
Usp21	0.258969	-1.94915	22.597	5.852	0.051	0.226	2.5e-05	16.805
Dedd	0.239811	-2.06003	23.655	5.673	0.076	0.172	6.68e-06	21.908
Nit1	0.22465	-2.15425	22.595	5.076	0.133	0.129	5.06e-06	23.216
Usf1	0.323469	-1.6283	63.222	20.45	0.146	0.09	1.36e-05	19.001
F11r	0.196879	-2.34462	1.699	0.335	0.236	0.628	0.00208	6.989
LOC105244036	0.18325	-2.44812	33.736	6.182	0.048	0.129	6.5e-07	35.663
Alyref2	0.212429	-2.23495	13.335	2.833	0.027	0.199	6.27e-06	22.202
Cd244	0.26973	-1.89041	3.748	1.011	0.158	0.157	2.35e-05	17.002
Cd48	0.141547	-2.82065	57.52	8.142	0.021	0.174	1.06e-06	32.23
Slamf1	0.112633	-3.1503	2.058	0.232	0.084	0.218	2.47e-06	26.969
Cd84	0.340543	-1.55409	21.242	7.234	0.09	0.192	4.96e-05	14.658
Slamf6	0.28064	-1.8332	28.985	8.134	0.083	0.069	7.93e-07	34.163
Copa	0.194631	-2.36119	27.556	5.363	0.037	0.168	2.26e-06	27.459
Pex19	0.434365	-1.20302	7.81	3.392	0.306	0.073	0.00134	7.642
Dcaf8	0.14904	-2.74623	23.548	3.51	0.049	0.277	1.18e-05	19.522
Pea15a	0.0991136	-3.33477	5.485	0.544	0.209	0.055	1.29e-06	30.856
Pigm	0.426075	-1.23082	1.366	0.582	0.376	0.19	0.00499	5.836
Tagln2	0.160275	-2.64138	139.349	22.334	0.077	0.016	3.45e-08	67.31
Dusp23	0.158966	-2.65321	2.967	0.472	0.137	0.055	6.35e-07	35.851
Olfr1406	296.271	8.21077	0.001	0.229	0	0.055	3.96e-11	-298.849
Ackr1	0.429697	-1.21861	22.135	9.511	0.006	0.042	7.29e-08	57.243
Aim2	0.201648	-2.31009	23.811	4.801	0.186	0.38	0.000222	10.909
LOC102639543	0.302289	-1.726	14.393	4.351	0.112	0.104	5.82e-06	22.557
BC094916	0.122627	-3.02765	3.77	0.462	0.105	0.544	0.00022	10.932
Pydc4	0.232723	-2.10331	16.39	3.814	0.191	0.358	0.000286	10.376
Pyhin1	0.372612	-1.42425	41.174	15.342	0.015	0.022	3.99e-09	107.391
Mnda	0.460171	-1.11976	5.882	2.707	0.31	0.289	0.00795	5.287
Olfr433	0.00331017	-8.23888	0.233	0.001	0.05	0	3.96e-11	329.651
Olfr432	0.0065783	-7.24807	0.117	0.001	0.05	0	3.96e-11	290.007
Olfr248	0.00651525	-7.26196	0.119	0.001	0.05	0	3.96e-11	290.563
Kmo	0.26171	-1.93396	7.38	1.932	0.053	0.669	0.00529	5.764
Exo1	0.49365	-1.01844	3.436	1.696	0.077	0.12	5.76e-05	14.244
Becn2	0.00941558	-6.73073	0.082	0.001	0.05	0	4.62e-11	269.307
Pld5	2.73863	1.45346	0.093	0.254	0.05	0.527	0.00667	-5.488
Zbtb18	0.194471	-2.36237	4.157	0.808	0.195	0.545	0.000961	8.158
Efcab2	3.7517	1.90755	4.946	18.556	0.076	0.07	5.57e-07	-36.848
Adck3	0.270827	-1.88456	17.562	4.756	0.059	0.07	3.29e-07	41.362
Psen2	2.07107	1.05038	57.824	119.757	0.018	0.042	1.91e-07	-46.552
Parp1	0.185048	-2.43403	29.393	5.439	0.013	0.134	6.07e-07	36.157
Lin9	2.05057	1.03603	3.77	7.731	0.266	0.153	0.00245	-6.76
H3f3a	0.232673	-2.10362	543.233	126.396	0.023	0.109	5.01e-07	37.706
Sde2	2.13792	1.09621	11.466	24.514	0.092	0.075	1.54e-05	-18.511
Lefty1	0.19378	-2.36751	1.854	0.359	0.161	0.623	0.00161	7.359
Tmem63a	0.0833571	-3.58455	15.853	1.321	0.086	0.041	2.06e-08	74.759
Ephx1	0.243965	-2.03525	64.73	15.792	0.038	0.166	4.42e-06	23.866
Wdr26	2.02919	1.0209	14.314	29.045	0.115	0.048	2.85e-05	-16.357
LOC105244034	0.317057	-1.65719	19.404	6.152	0.049	0.12	3.19e-06	25.564
Degs1	0.195246	-2.35664	14.591	2.849	0.126	0.081	1.17e-06	31.557
Trp53bp2	0.345898	-1.53158	3.531	1.221	0.048	0.146	1.06e-05	19.968
Aida	0.250744	-1.99572	4.547	1.14	0.112	0.57	0.00227	6.869
Mia3	0.233846	-2.09637	12.98	3.035	0.017	0.037	5.05e-09	102.425
Hhipl2	2.73863	1.45346	0.04	0.109	0.05	0.527	0.00667	-5.488
Dusp10	2.30961	1.20765	7.934	18.324	0.105	0.053	9.16e-06	-20.527
LOC105244065	0.00130751	-9.57897	0.591	0.001	0.289	0	3.75e-08	66.199
Iars2	0.237599	-2.0734	12.682	3.013	0.052	0.276	4.76e-05	14.781
Bpnt1	0.249055	-2.00546	4.127	1.028	0.178	0.122	1.52e-05	18.573
Slc30a10	0.00339826	-8.20099	0.227	0.001	0.441	0	5.35e-07	37.156
Cenpf	0.458536	-1.12489	6.206	2.846	0.055	0.095	9.19e-06	20.514
Ptpn14	0.192244	-2.37899	2.158	0.415	0.251	0.316	0.00015	11.782
Rps6kc1	0.252699	-1.98451	2.032	0.514	0.185	0.235	8.14e-05	13.29
Fam71a	0.484127	-1.04654	0.251	0.122	0.05	0.055	1.99e-06	28.177
D730003I15Rik	2.24547	1.16702	13.731	30.833	0.198	0.146	0.000451	-9.478
Tmem206	0.373354	-1.42138	7.631	2.849	0.177	0.329	0.00137	7.611
Dtl	0.322778	-1.63139	1.341	0.433	0.106	0.376	0.000852	8.359
Ints7	0.336109	-1.573	11.074	3.722	0.018	0.195	3.14e-05	16.048
Slc30a1	0.473952	-1.07719	3.053	1.447	0.393	0.115	0.00813	5.261
Traf5	0.0474871	-4.39632	12.268	0.583	0.327	1.391	0.00387	6.152
Traf3ip3	0.37015	-1.43382	87.058	32.225	0.006	0.145	1.12e-05	19.736
Hsd11b1	0.436502	-1.19594	11.037	4.818	0.06	0.201	0.000177	11.4
Lamb3	0.277931	-1.8472	1.004	0.279	0.068	0.656	0.00604	5.604
Cd34	0.00238808	-8.70993	0.324	0.001	0.779	0	6.07e-06	22.364
Fam171a1	0.00879178	-6.82963	0.088	0.001	0.05	0	4.47e-11	273.264
Rpp38	0.449869	-1.15242	7.464	3.358	0.129	0.135	0.000119	12.351
Cdnf	0.00251615	-8.63457	0.307	0.001	0.531	0	1.02e-06	32.498
Sephs1	0.388144	-1.36534	8.848	3.434	0.067	0.341	0.00116	7.864
Phyh	0.342739	-1.54482	26.893	9.217	0.027	0.149	9.44e-06	20.41
Mcm10	0.164332	-2.60532	5.649	0.928	0.029	0.625	0.000866	8.331
Nudt5	0.21971	-2.18633	13.327	2.928	0.111	0.272	4.58e-05	14.889
Sec61a2	0.375892	-1.41161	2.125	0.799	0.073	0.191	6.7e-05	13.813
Echdc3	0.23087	-2.11485	1.449	0.335	0.292	0.527	0.00204	7.017
Celf2	0.437896	-1.19134	8.33	3.648	0.062	0.182	0.000116	12.392
Gata3	0.372439	-1.42492	2.832	1.055	0.314	0.285	0.00253	6.715
Atp5c1	0.42389	-1.23824	177.17	75.1	0.007	0.036	3.3e-08	67.916
Prkcq	0.498891	-1.0032	10.266	5.122	0.085	0.087	2.74e-05	16.495
Il2ra	0.00178781	-9.12759	0.432	0.001	0.81	0	5.83e-06	22.545
Il15ra	0.459733	-1.12113	8.272	3.803	0.075	0.413	0.0076	5.338
Fbxo18	0.465655	-1.10267	10.397	4.842	0.021	0.148	4.8e-05	14.755
C1ql3	0.00538033	-7.53809	0.144	0.001	0.05	0	3.96e-11	301.611
Rsu1	0.0314825	-4.98931	23.892	0.752	0.062	0.433	5.48e-06	22.832
Vim	0.447396	-1.16038	171.145	76.569	0.004	0.034	3.35e-08	67.702
Mrc1	0.470587	-1.08747	3.916	1.843	0.019	0.047	2.73e-07	43.065
Arl5b	5.17502	2.37156	0.926	4.793	0.441	0.556	0.00259	-6.687
LOC105244086	3.29334	1.71955	6.28	20.684	0.298	0.197	0.000418	-9.621
Plxdc2	0.00712387	-7.13312	0.108	0.001	0.735	0	1.22e-05	19.423
Bmi1	0.185752	-2.42855	1.656	0.308	0.08	0.527	0.000552	9.106
Pip4k2a	0.398244	-1.32828	14.069	5.603	0.083	0.218	0.000179	11.379
Abi1	0.322427	-1.63296	6.104	1.968	0.149	0.26	0.000222	10.911
Spopl	0.281285	-1.8299	4.425	1.245	0.105	0.158	1.25e-05	19.304
Il1f9	0.0020718	-8.9149	0.373	0.001	1.119	0	3.25e-05	15.938
Psd4	0.251472	-1.99153	25.709	6.465	0.061	0.135	2.52e-06	26.852
Cacna1b	0.0459198	-4.44474	0.017	0.001	0.05	0	3.04e-10	177.841
Ehmt1	0.353732	-1.49927	4.563	1.614	0.087	0.36	0.000994	8.104
Zmynd19	0.282001	-1.82623	10.555	2.976	0.116	0.275	0.000125	12.228
Dph7	0.421795	-1.24539	24.881	10.495	0.09	0.164	8.01e-05	13.335
Nsmf	0.0519881	-4.26568	4.143	0.215	0.06	0.537	3.41e-05	15.789
Nrarp	0.000709061	-10.4618	1.09	0.001	0.331	0	4.61e-08	63.242
Tor4a	0.277732	-1.84824	6.282	1.745	0.194	0.112	2.74e-05	16.49
Tubb4b	0.44141	-1.17981	195.718	86.392	0.057	0.084	5.15e-06	23.123
Ndor1	0.492021	-1.02321	14.63	7.198	0.05	0.205	0.000403	9.692
Tprn	0.286748	-1.80214	5.54	1.589	0.073	0.031	2.09e-07	45.621
Ssna1	0.296888	-1.75201	91.205	27.078	0.067	0.172	1.36e-05	18.979
Anapc2	0.452706	-1.14335	44.922	20.336	0.046	0.13	2.65e-05	16.606
Man1b1	0.314519	-1.66878	9.32	2.931	0.095	0.206	4.84e-05	14.729
Entpd2	0.00737116	-7.08389	0.105	0.001	0.624	0	5.63e-06	22.707
Fut7	0.315836	-1.66275	1.712	0.541	0.052	0.527	0.00352	6.275
Abca2	0.124211	-3.00913	5.23	0.65	0.144	0.311	1.99e-05	17.576
Ptgds	0.00282363	-8.46823	0.274	0.001	0.624	0	2.39e-06	27.145
Fbxw5	0.0817082	-3.61338	28.886	2.36	0.051	0.103	4.89e-08	62.524
Traf2	0.227138	-2.13836	31.957	7.259	0.054	0.089	3.34e-07	41.197
Mamdc4	0.432777	-1.2083	1.554	0.672	0.031	0.238	0.000329	10.09
Gm996	0.172258	-2.53736	0.424	0.073	0.105	0.055	2.77e-07	42.949
Rabl6	0.286171	-1.80505	13.353	3.821	0.153	0.336	0.000385	9.782
Bmyc	0.319396	-1.64658	56.382	18.008	0.018	0.066	1.67e-07	47.917
Sohlh1	2.50246	1.32335	0.259	0.649	0.073	0.389	0.00258	-6.692
Camsap1	0.335264	-1.57663	1.985	0.665	0.076	0.081	1.9e-06	28.467
Ubac1	0.323861	-1.62655	159.648	51.704	0.019	0.057	9.47e-08	54.161
C330006A16Rik	0.305004	-1.7131	4.39	1.339	0.36	0.54	0.008	5.281
Gpsm1	0.360861	-1.47048	1.459	0.526	0.066	0.153	1.94e-05	17.682
Card9	2.08533	1.06027	11.469	23.916	0.055	0.037	1.09e-06	-32.016
Snapc4	0.347137	-1.52642	17.515	6.08	0.031	0.077	5.65e-07	36.732
Sec16a	0.49173	-1.02406	2.792	1.373	0.007	0.051	3.94e-07	39.746
0610009E02Rik	5.3455	2.41833	7.967	42.588	0.169	0.035	2.03e-06	-28.064
Notch1	0.281542	-1.82858	1.945	0.548	0.297	0.061	0.000133	12.062
Agpat2	0.0443936	-4.4935	6.837	0.304	0.07	0.521	2.3e-05	17.085
Surf6	0.297332	-1.74985	7.178	2.134	0.077	0.154	9.71e-06	20.292
Med22	0.334977	-1.57786	6.867	2.3	0.064	0.05	4.4e-07	38.79
Surf2	0.318285	-1.65161	25.302	8.053	0.097	0.074	2.41e-06	27.1
Surf4	0.450847	-1.14929	19.097	8.61	0.192	0.12	0.000318	10.156
Cacfd1	0.440846	-1.18165	8.132	3.585	0.25	0.042	0.000487	9.336
Vav2	0.350921	-1.51078	6.575	2.307	0.073	0.207	6.88e-05	13.744
Wdr5	0.086642	-3.52879	9.133	0.791	0.031	0.253	2.19e-06	27.658
Rxra	0.174548	-2.51831	1.299	0.227	0.113	0.628	0.00114	7.891
Mrps2	0.000203418	-12.2633	3.799	0.001	0.079	0	3.96e-11	309.082
Gbgt1	0.00411874	-7.92358	0.188	0.001	0.889	0	1.87e-05	17.817
Ralgds	0.180115	-2.47301	4.333	0.78	0.027	0.439	0.000191	11.24
Cel	0.0791043	-3.6601	12.731	1.007	0.071	0.13	1.46e-07	49.383
Gtf3c5	0.142882	-2.8071	5.301	0.757	0.035	0.104	1.22e-07	51.281
1700101E01Rik	0.00422058	-7.88834	0.183	0.001	0.624	0	3.36e-06	25.286
Ntng2	0.103901	-3.26672	7.061	0.734	0.036	0.186	7.61e-07	34.469
Med27	0.441955	-1.17803	21.561	9.529	0.049	0.28	0.000887	8.29
Rapgef1	0.378809	-1.40046	4.015	1.521	0.022	0.057	2.09e-07	45.588
Gm13420	19.6919	4.29953	0.109	2.14	0.716	0.218	0.000171	-11.487
Coq4	0.257024	-1.96003	4.917	1.264	0.198	0.611	0.00401	6.105
Slc27a4	0.366958	-1.44631	5.013	1.84	0.07	0.15	2.08e-05	17.433
Urm1	0.278939	-1.84198	23.128	6.451	0.048	0.122	2e-06	28.155
Cercam	0.0848465	-3.559	3.395	0.288	0.043	0.082	1.85e-08	76.522
Sptan1	0.260157	-1.94255	22.042	5.734	0.011	0.108	6.47e-07	35.702
Pkn3	0.498072	-1.00558	2.181	1.086	0.072	0.131	7.71e-05	13.441
Zdhhc12	0.361651	-1.46733	19.455	7.036	0.107	0.17	5.04e-05	14.61
Zer1	0.121677	-3.03887	6.431	0.783	0.117	0.15	1.11e-06	31.893
Tbc1d13	0.0903141	-3.4689	5.157	0.466	0.071	1.025	0.00247	6.753
D2Wsu81e	0.117791	-3.0857	12.895	1.519	0.032	0.159	4.84e-07	37.983
Ccbl1	0.225999	-2.14561	4.898	1.107	0.255	0.267	0.000161	11.619
Nup188	0.195893	-2.35187	6.289	1.232	0.047	0.138	1.05e-06	32.313
Sh3glb2	0.477939	-1.0651	38.092	18.206	0.033	0.038	2.96e-07	42.338
Crat	0.0420685	-4.57112	10.495	0.441	0.076	0.37	4.11e-06	24.227
Ppp2r4	0.174681	-2.5172	43.452	7.59	0.058	0.217	5.94e-06	22.458
Ier5l	4.45684	2.15602	4.606	20.527	0.08	0.129	1.89e-06	-28.492
Gm31699	2.82047	1.49594	0.037	0.106	0.314	0.2	0.00104	-8.044
Asb6	0.138283	-2.8543	23.673	3.274	0.121	0.312	2.31e-05	17.056
Ptges	0.00323661	-8.2713	0.239	0.001	0.05	0	3.96e-11	330.948
BC005624	0.479007	-1.06188	70.075	33.566	0.023	0.035	1.34e-07	50.239
Usp20	0.184758	-2.43629	4.078	0.753	0.036	0.186	3.07e-06	25.76
Ass1	0.30624	-1.70726	27.72	8.489	0.122	0.221	7.46e-05	13.528
Fubp3	0.415831	-1.26593	1.316	0.547	0.141	0.156	0.000134	12.045
Exosc2	0.18549	-2.43059	22.752	4.22	0.098	0.122	1.26e-06	31.074
Abl1	0.272709	-1.87456	4.974	1.356	0.087	0.425	0.000724	8.634
Nup214	0.307064	-1.70339	7.808	2.397	0.027	0.092	6.59e-07	35.559
Fam78a	0.349385	-1.51711	7.251	2.533	0.118	0.529	0.00607	5.598
Ppapdc3	0.0029455	-8.40727	0.262	0.001	0.772	0	6.88e-06	21.779
Pomt1	0.121272	-3.04369	4.417	0.536	0.13	0.409	5.88e-05	14.181
Uck1	0.0261281	-5.25825	12.117	0.317	0.232	0.534	1.74e-05	18.063
Golga2	0.256435	-1.96334	7.639	1.959	0.104	0.042	7.16e-07	34.917
Ciz1	0.498207	-1.00518	57.637	28.715	0.04	0.034	4.56e-07	38.483
Ptges2	0.284016	-1.81596	8.88	2.522	0.01	0.265	7e-05	13.695
Slc25a25	0.240419	-2.05638	2.659	0.639	0.138	0.482	0.000938	8.199
Fam102a	0.174127	-2.52179	3.812	0.664	0.05	0.304	2.87e-05	16.344
Dpm2	0.185114	-2.43352	36.51	6.759	0.046	0.502	0.000411	9.655
St6galnac4	0.110474	-3.17822	10.734	1.186	0.026	0.92	0.00221	6.904
Eng	0.0399407	-4.646	3.82	0.153	0.173	0.54	2.84e-05	16.38
Fpgs	0.233105	-2.10095	13.384	3.12	0.025	0.241	2.14e-05	17.325
Cdk9	0.305574	-1.71041	120.682	36.877	0.006	0.015	1.15e-10	215.093
6330409D20Rik	5.09717	2.3497	0.297	1.513	0.829	0.19	0.00646	-5.524
Ptrh1	0.386907	-1.36994	4.465	1.727	0.056	0.384	0.00197	7.066
Zbtb34	0.353556	-1.49999	0.79	0.279	0.107	0.055	3.61e-06	24.897
Mapkap1	0.446684	-1.16267	11.945	5.336	0.153	0.271	0.0015	7.471
Fbxw2	0.396701	-1.33388	26.648	10.571	0.065	0.065	1.71e-06	29.123
Psmd5	0.189122	-2.40261	18.056	3.415	0.086	0.138	1.6e-06	29.549
Traf1	0.173914	-2.52355	73.457	12.775	0.02	0.119	3.13e-07	41.818
Mrrf	0.148072	-2.75563	9.067	1.343	0.286	0.79	0.00284	6.559
Ptgs1	0.337807	-1.56573	6.894	2.329	0.087	0.168	2.7e-05	16.547
Rc3h2	0.422512	-1.24294	0.935	0.395	0.093	0.142	5.04e-05	14.612
Zbtb6	0.389253	-1.36122	0.863	0.336	0.214	0.055	0.000121	12.307
Dennd1a	0.394428	-1.34217	3.965	1.564	0.091	0.177	7.5e-05	13.514
Nek6	0.13917	-2.84508	1.579	0.22	0.528	0.055	0.000242	10.729
Arpc5l	0.191048	-2.388	70.089	13.39	0.103	0.068	4.46e-07	38.668
Kynu	0.411624	-1.2806	9.445	3.888	0.155	0.225	0.000477	9.374
Mbd5	0.457704	-1.12751	1.043	0.478	0.151	0.421	0.00989	5.041
Epc2	0.308023	-1.69889	4.826	1.486	0.027	0.581	0.00495	5.845
Lypd6b	0.000821454	-10.2495	0.941	0.001	0.514	0	3.88e-07	39.871
Mmadhc	0.441536	-1.1794	34.911	15.415	0.033	0.214	0.000223	10.895
Rbm43	0.13167	-2.92501	7.226	0.952	0.024	0.236	3.77e-06	24.663
Neb	0.153649	-2.70229	0.005	0.001	0.06	0	8.95e-09	89.972
Arl6ip6	0.246335	-2.02131	5.013	1.235	0.129	0.253	5.75e-05	14.25
Nr4a2	10.0284	3.32602	2.074	20.794	0.035	0.005	2.38e-10	-186.008
Cytip	0.371757	-1.42757	28.909	10.747	0.024	0.078	7.22e-07	34.846
Acvr1	0.00520381	-7.58622	0.149	0.001	0.779	0	1.2e-05	19.471
Pkp4	0.428832	-1.22152	1.809	0.776	0.097	0.407	0.00498	5.839
Dapl1	0.348662	-1.5201	23.038	8.033	0.31	0.193	0.000862	8.34
42436	3.24107	1.69647	19.616	63.577	0.065	0.006	1.14e-07	-51.992
Cd302	0.401757	-1.3156	10.889	4.375	0.23	0.221	0.000911	8.246
Pla2r1	0.0302756	-5.0457	0.026	0.001	0.05	0	1.57e-10	201.886
Tank	0.280537	-1.83374	9.144	2.565	0.119	0.038	1.64e-06	29.39
Dpp4	0.304237	-1.71673	6.456	1.964	0.141	0.068	6.59e-06	21.964
Kcnh7	0.0128294	-6.28441	0.06	0.001	1.004	0	0.000111	12.516
Galnt3	2.61365	1.38606	2.789	7.289	0.112	0.013	3.82e-06	-24.596
Ttc21b	0.277376	-1.85008	1.068	0.296	0.047	0.723	0.00932	5.107
Cers6	2.18178	1.1255	2.649	5.778	0.138	0.057	4.33e-05	-15.061
Spc25	0.469311	-1.09138	8.946	4.199	0.052	0.165	0.000106	12.628
Fastkd1	0.398229	-1.32833	4.386	1.746	0.057	0.367	0.00186	7.15
Mettl5	3.21234	1.68363	39.698	127.524	0.028	0.029	1.26e-08	-83.295
Mettl8	0.0868174	-3.52587	4.089	0.355	0.334	0.937	0.00194	7.091
Dcaf17	3.68691	1.88241	14.036	51.749	0.052	0.035	6.08e-08	-59.619
Cybrd1	0.00514286	-7.60321	0.15	0.001	0.462	0	9.52e-07	32.918
Slc25a12	0.204602	-2.28911	9.913	2.028	0.269	0.292	0.000167	11.539
Gm17250	54.2927	5.76269	0.001	0.042	0	0.055	1.31e-10	-209.745
Cdca7	0.0710637	-3.81474	6.595	0.469	0.098	0.389	1.35e-05	19.029
Scrn3	0.482726	-1.05072	7.482	3.612	0.152	0.086	0.000135	12.04
Wipf1	0.344908	-1.53572	7.139	2.462	0.112	0.288	0.000353	9.951
Atf2	0.390561	-1.35638	6.827	2.666	0.062	0.081	2.63e-06	26.575
Hoxd4	0.00263762	-8.56655	0.293	0.001	0.05	0	3.74e-11	342.761
Nfe2l2	0.276583	-1.85422	14.383	3.978	0.043	0.537	0.00225	6.881
Prkra	0.274262	-1.86637	5.386	1.477	0.175	0.593	0.00425	6.034
Ttn	0.459173	-1.12289	0.195	0.089	0.04	0.115	1.6e-05	18.38
Ccdc141	0.0110796	-6.49595	0.07	0.001	0.539	0	4.2e-06	24.118
Ube2e3	0.141514	-2.82099	18.74	2.652	0.068	0.376	4.76e-05	14.775
Cerkl	0.321694	-1.63624	18.786	6.043	0.11	0.086	4.84e-06	23.433
Dnajc10	0.369046	-1.43813	7.816	2.884	0.041	0.071	7.14e-07	34.95
Zc3h15	0.422639	-1.2425	48.009	20.291	0.025	0.07	8.89e-07	33.37
Btbd18	0.264345	-1.91951	0.442	0.117	0.203	0.458	0.00131	7.671
Tmx2	0.0732055	-3.7719	7.81	0.572	0.141	0.315	6.78e-06	21.839
Zdhhc5	0.199034	-2.32891	4.133	0.823	0.03	0.743	0.00356	6.262
Clp1	0.211432	-2.24173	13.74	2.905	0.028	0.151	1.69e-06	29.192
Ypel4	0.112524	-3.1517	58.864	6.624	0.112	0.464	8.45e-05	13.196
Ube2l6	0.311252	-1.68384	69.74	21.707	0.047	0.142	5.9e-06	22.491
Slc43a1	0.152637	-2.71182	29.696	4.533	0.048	0.216	3.9e-06	24.488
Slc43a3	0.123473	-3.01773	21.987	2.715	0.039	0.131	2.44e-07	44.097
Prg3	2.27499	1.18586	1.34	3.048	0.02	0.286	0.000891	-8.282
Ssrp1	0.471402	-1.08497	138.535	65.306	0.012	0.024	1.32e-08	82.449
Olfr1049	298.189	8.22008	0.001	0.23	0	0.055	3.96e-11	-299.187
Nup160	0.446324	-1.16384	3.092	1.38	0.076	0.119	2.77e-05	16.454
Fnbp4	0.312306	-1.67897	26.129	8.16	0.029	0.001	2.71e-09	116.774
Agbl2	0.0178414	-5.80863	0.043	0.001	0.17	0	3.2e-08	68.396
Kbtbd4	0.123701	-3.01507	3.756	0.465	0.497	0.203	0.000192	11.223
Celf1	0.491439	-1.02492	3.844	1.889	0.101	0.073	2.78e-05	16.44
Spi1	0.327764	-1.60927	137.986	45.227	0.012	0.113	1.96e-06	28.289
Madd	0.330976	-1.5952	10.711	3.545	0.055	0.134	6.45e-06	22.068
Arfgap2	0.0910417	-3.45733	27.191	2.476	0.018	0.066	5.47e-09	100.596
Ckap5	0.31527	-1.66534	8.492	2.677	0.086	0.038	6.81e-07	35.3
Atg13	0.390977	-1.35484	3.398	1.328	0.192	0.438	0.00572	5.669
Harbi1	0.249797	-2.00117	2.062	0.515	0.1	0.38	0.000316	10.175
Ambra1	0.238784	-2.06622	4.365	1.042	0.063	0.514	0.00108	7.979
Chrm4	245.616	7.94026	0.001	0.19	0	0.527	1.46e-06	-30.113
Creb3l1	0.00218996	-8.83488	0.353	0.001	0.05	0	3.74e-11	353.497
Pex16	2.18389	1.1269	41.149	89.865	0.022	0.005	5.21e-09	-101.697
1700029I15Rik	4.21915	2.07695	2.229	9.405	0.77	0.176	0.00815	-5.258
Cry2	0.272261	-1.87694	0.882	0.24	0.147	0.055	4.42e-06	23.872
Slc35c1	0.240761	-2.05433	2.99	0.72	0.132	0.413	0.000453	9.471
LOC102635127	0.225879	-2.14638	2.312	0.522	0.05	0.389	0.000218	10.951
Trp53i11	0.069265	-3.85173	9.887	0.685	0.407	1.097	0.00279	6.585
Cd82	0.14411	-2.79475	116.279	16.757	0.026	0.148	5.29e-07	37.256
Alx4	3.13152	1.64686	0.031	0.096	0.624	0.174	0.00951	-5.084
Ext2	0.174802	-2.5162	7.006	1.225	0.008	0.439	0.000172	11.473
Alkbh3	0.190507	-2.39208	27.885	5.312	0.147	0.375	0.000144	11.882
Ttc17	0.127714	-2.96901	7.031	0.898	0.116	0.28	1.16e-05	19.599
Traf6	0.306219	-1.70736	2.168	0.664	0.141	0.225	9.54e-05	12.879
Prr5l	0.13528	-2.88598	1.376	0.186	0.245	0.055	5.29e-06	23.005
Ldlrad3	2.00163	1.00117	0.109	0.219	0.09	0.067	1.87e-05	-17.805
Fjx1	0.00670241	-7.22111	0.115	0.001	0.531	0	2.38e-06	27.178
Cat	0.0652372	-3.93816	14.886	0.971	0.038	0.163	1.83e-07	47.004
Lmo2	0.169929	-2.557	66.632	11.323	0.022	0.114	2.41e-07	44.236
Fbxo3	0.413033	-1.27567	5.628	2.324	0.129	0.159	0.000112	12.485
Tcp11l1	2.99071	1.58049	0.432	1.293	0.34	0.434	0.00541	-5.736
Rcn1	0.258793	-1.95013	3.581	0.927	0.069	0.628	0.00381	6.171
Elp4	0.496632	-1.00975	3.463	1.72	0.106	0.09	5.2e-05	14.524
Arl14ep	0.28754	-1.79816	2.882	0.829	0.143	0.167	2.89e-05	16.316
Kcna4	140.672	7.13619	0.001	0.109	0	0.055	4.98e-11	-259.737
Kif18a	0.246656	-2.01943	2.196	0.542	0.017	0.183	6.66e-06	21.921
Emc4	0.147748	-2.75879	26.967	3.984	0.081	0.384	6.15e-05	14.059
Emc7	0.469032	-1.09224	31.334	14.697	0.032	0.102	9.44e-06	20.411
Ryr3	0.361198	-1.46914	0.13	0.047	0.522	0.167	0.00749	5.356
Aqr	0.482724	-1.05073	10.327	4.985	0.013	0.282	0.00152	7.449
Zfp770	0.358592	-1.47958	0.398	0.143	0.241	0.527	0.00935	5.103
BC052040	0.000545149	-10.8411	1.418	0.001	0.156	0	1.14e-09	139.097
Fam98b	0.381323	-1.39092	11.846	4.517	0.073	0.265	0.000321	10.139
Bub1b	0.465902	-1.1019	13.098	6.103	0.037	0.057	1.07e-06	32.155
Plcb2	0.212307	-2.23577	12.937	2.747	0.011	0.319	6.26e-05	14.004
Ivd	0.198364	-2.33378	19.684	3.905	0.066	0.169	3.08e-06	25.747
Bahd1	0.181517	-2.46182	3.562	0.647	0.043	0.628	0.00119	7.823
Ccdc32	0.291774	-1.77708	5.735	1.673	0.225	0.204	0.000155	11.705
Casc5	0.44919	-1.1546	1.248	0.561	0.062	0.106	1.42e-05	18.839
Rad51	0.138957	-2.84729	7.674	1.066	0.095	0.619	0.000557	9.091
Gm14137	0.0032165	-8.28029	0.24	0.001	0.488	0	8.19e-07	33.936
Zfyve19	0.42174	-1.24558	21.367	9.011	0.088	0.185	0.000128	12.158
Vps18	0.294818	-1.7621	7.312	2.156	0.141	0.329	0.00037	9.857
Chac1	0.000455209	-11.1012	1.698	0.001	0.341	0	4.03e-08	65.034
Ino80	0.377549	-1.40526	3.08	1.163	0.111	0.116	2.04e-05	17.501
Exd1	4.30625	2.10643	0.494	2.128	0.614	0.435	0.00607	-5.599
Oip5	0.249014	-2.0057	2.616	0.651	0.346	0.283	0.000594	8.978
Nusap1	0.275914	-1.85771	13.111	3.618	0.134	0.337	0.000304	10.25
Rtf1	2.04346	1.03101	12.953	26.47	0.031	0.035	2.44e-07	-44.16
Ltk	0.147814	-2.75814	10.588	1.565	0.12	0.171	2.72e-06	26.404
Rpap1	0.236051	-2.08283	8.592	2.028	0.008	0.317	8.6e-05	13.147
Mapkbp1	0.482763	-1.05061	0.605	0.292	0.247	0.196	0.00262	6.668
Jmjd7	0.281322	-1.8297	9.413	2.648	0.099	0.355	0.000357	9.929
Ehd4	0.171346	-2.54501	4.995	0.856	0.055	0.495	0.000307	10.228
Tmem87a	0.170399	-2.55301	6.479	1.104	0.172	0.267	3.12e-05	16.075
Ganc	0.163141	-2.61581	3.217	0.525	0.024	0.106	1.63e-07	48.198
Haus2	2.5959	1.37623	1.681	4.363	0.069	0.034	6.56e-07	-35.598
Cdan1	0.224288	-2.15658	8.622	1.934	0.161	0.414	0.000397	9.719
Ccndbp1	0.322042	-1.63468	82.185	26.467	0.006	0.076	2.86e-07	42.65
Pdia3	0.46558	-1.1029	165.314	76.967	0.04	0.032	2.68e-07	43.247
Ell3	0.18009	-2.47321	47.669	8.585	0.019	0.045	5.45e-09	100.739
Serinc4	0.00371712	-8.0716	0.208	0.001	0.892	0	1.72e-05	18.107
Casc4	0.00511189	-7.61193	0.151	0.001	0.864	0	1.97e-05	17.626
B2m	0.238726	-2.06657	1529.37	365.1	0.026	0.065	6.42e-08	58.967
Sord	0.355045	-1.49393	4.465	1.585	0.113	0.143	2.83e-05	16.384
Duox2	60.1489	5.91047	0.001	0.046	0	0.055	1.15e-10	-215.124
Shf	0.35517	-1.49342	6.583	2.338	0.032	0.391	0.00137	7.606
Slc28a2	0.0736692	-3.76279	28.955	2.133	0.055	0.131	1.04e-07	52.989
Gm14085	0.307022	-1.70359	2.342	0.719	0.193	0.29	0.000385	9.779
Spata5l1	0.199691	-2.32416	5.91	1.18	0.228	0.376	0.00026	10.574
Slc30a4	0.431047	-1.21408	0.395	0.17	0.151	0.105	8.33e-05	13.234
Bloc1s6	0.335214	-1.57685	2.065	0.692	0.162	0.484	0.00379	6.178
Sqrdl	2.11122	1.07808	10.716	22.625	0.021	0.018	1.78e-08	-77.235
Cep152	0.365993	-1.45011	6.125	2.242	0.034	0.411	0.00201	7.041
Cops2	0.387984	-1.36593	11.417	4.43	0.048	0.131	1.15e-05	19.646
Dtwd1	0.243999	-2.03505	9.627	2.349	0.117	0.144	6.65e-06	21.929
Usp8	0.30594	-1.70868	5.788	1.771	0.098	0.423	0.00116	7.868
Ncaph	0.271145	-1.88286	11.445	3.103	0.056	0.183	1.15e-05	19.647
Ciao1	0.460391	-1.11907	32.387	14.911	0.079	0.059	5.68e-06	22.671
Stard7	0.0565326	-4.14477	8.574	0.485	0.091	1.508	0.00667	5.487
Dusp2	0.246009	-2.02321	108.823	26.771	0.016	0.068	7.02e-08	57.8
Astl	465.907	8.8639	0.001	0.36	0	1.186	4.49e-05	-14.951
Gpat2	0.355375	-1.49258	0.354	0.126	0.142	0.575	0.00992	5.038
Zfp661	0.00156255	-9.32188	0.495	0.001	0.678	0	2.24e-06	27.511
Acoxl	0.00149889	-9.38189	0.516	0.001	0.545	0	7.65e-07	34.421
Zc3h8	0.146452	-2.7715	3.54	0.519	0.182	0.251	1.83e-05	17.875
Polr1b	0.213879	-2.22513	9.624	2.058	0.043	0.114	5.9e-07	36.378
Slc20a1	0.151087	-2.72655	27.456	4.148	0.06	0.241	6.68e-06	21.905
Ckap2l	0.11742	-3.09025	3.92	0.46	0.079	0.897	0.00227	6.865
Il1b	0.322953	-1.6306	37.679	12.169	0.04	0.148	7.65e-06	21.297
Sirpa	0.193006	-2.37328	11.863	2.29	0.121	0.255	2.47e-05	16.836
Tgm6	0.011043	-6.50073	0.07	0.001	0.05	0	4.97e-11	260.104
Idh3b	0.162736	-2.61939	60.33	9.818	0.113	0.117	1.05e-06	32.282
Pced1a	0.278599	-1.84374	12.072	3.363	0.119	0.157	1.48e-05	18.678
Ubox5	0.171297	-2.54543	3.711	0.636	0.112	0.515	0.000409	9.662
Fastkd5	0.181503	-2.46193	1.565	0.284	0.081	0.232	1.04e-05	20.038
Itpa	0.177566	-2.49357	23.408	4.156	0.019	0.201	3.75e-06	24.699
Adam33	0.411029	-1.28269	6.276	2.58	0.101	0.1	1.76e-05	18.024
1700037H04Rik	0.412106	-1.27891	40.186	16.561	0.106	0.228	0.000313	10.191
Cdc25b	0.16307	-2.61644	25.645	4.182	0.036	0.318	2.84e-05	16.373
Mavs	0.115179	-3.11805	7.35	0.847	0.129	0.61	0.000344	10.001
Prnp	0.108681	-3.20183	2.57	0.279	0.189	0.055	1.02e-06	32.508
Tmem230	0.123849	-3.01335	4.752	0.589	0.509	0.055	0.000152	11.762
Gpcpd1	0.397696	-1.33026	14.984	5.959	0.061	0.208	0.000122	12.284
Chgb	0.0142495	-6.13295	0.054	0.001	0.05	0	6.27e-11	245.389
Mcm8	0.375382	-1.41357	2.533	0.951	0.076	0.37	0.00148	7.487
Slx4ip	4.22869	2.08021	0.718	3.034	0.505	0.227	0.00146	-7.512
Tasp1	2.04566	1.03257	5.072	10.375	0.074	0.086	1.64e-05	-18.273
Bfsp1	0.321442	-1.63737	0.558	0.179	0.244	0.439	0.00293	6.518
Rrbp1	0.331515	-1.59285	57.308	18.998	0.048	0.115	3.19e-06	25.56
Mgme1	0.140674	-2.82957	2.112	0.297	0.317	0.527	0.000525	9.198
Csrp2bp	0.320261	-1.64268	7.376	2.362	0.014	0.211	3.75e-05	15.501
Polr3f	0.00103334	-9.91847	0.748	0.001	0.171	0	2.8e-09	115.822
Rbbp9	0.00277905	-8.49119	0.278	0.001	0.531	0	1.1e-06	31.959
Dtd1	0.0969742	-3.36625	12.029	1.166	0.115	0.88	0.00139	7.587
Slc24a3	0.00665661	-7.231	0.116	0.001	0.225	0	4.3e-08	64.159
Naa20	0.228948	-2.12691	12.458	2.852	0.231	0.401	0.000528	9.186
Insm1	0.00447882	-7.80266	0.173	0.001	0.292	0	1.01e-07	53.436
9030622O22Rik	168.983	7.40074	0.001	0.131	0	0.161	8.11e-09	-92.059
Gm14139	0.0180556	-5.79141	0.043	0.001	0.869	0	8.03e-05	13.329
Cst7	0.161575	-2.62973	18.181	2.938	0.066	0.547	0.000436	9.547
Apmap	0.140394	-2.83244	8.255	1.159	0.04	0.132	3.39e-07	41.087
Acss1	0.262094	-1.93184	8.399	2.201	0.164	0.137	1.74e-05	18.072
Entpd6	0.10392	-3.26646	5.909	0.614	0.047	0.474	6.93e-05	13.725
Pygb	0.177752	-2.49206	7.698	1.368	0.003	0.262	1.36e-05	18.992
Abhd12	0.0993963	-3.33066	20.329	2.021	0.056	0.146	2.86e-07	42.635
Gins1	0.424612	-1.23578	19.295	8.193	0.084	0.399	0.00414	6.065
Ninl	0.285542	-1.80823	3.044	0.869	0.148	0.422	0.00101	8.085
Nanp	0.161717	-2.62846	6.292	1.017	0.111	0.589	0.00067	8.766
Nsfl1c	0.451977	-1.14568	75.302	34.035	0.013	0.125	1.63e-05	18.294
Psmf1	0.0942195	-3.40783	32.068	3.021	0.231	0.322	2.22e-05	17.206
4930556L07Rik	7.43914	2.89514	0.108	0.801	0.703	0.208	0.00113	-7.897
Slc52a3	0.00196931	-8.98809	0.392	0.001	1.141	0	3.45e-05	15.756
Tbc1d20	0.221631	-2.17377	5.043	1.118	0.121	0.442	0.000451	9.477
Trib3	0.101027	-3.30719	2.808	0.284	0.124	0.628	0.000292	10.33
H13	2.24224	1.16494	188.121	421.812	0.045	0.057	1.07e-06	-32.163
Bcl2l1	3.15367	1.65703	49.791	157.023	0.033	0.008	6.14e-09	-98.176
Tpx2	0.230751	-2.11559	23.872	5.509	0.026	0.033	5.14e-09	102.058
Ttll9	0.00906585	-6.78534	0.085	0.001	0.051	0	4.62e-11	268.307
Pdrg1	0.341762	-1.54894	42.993	14.693	0.141	0.094	1.63e-05	18.297
Hck	0.231111	-2.11334	93.437	21.594	0.021	0.086	1.7e-07	47.747
Commd7	0.394907	-1.34042	39.239	15.496	0.05	0.205	0.000104	12.68
Dnmt3b	0.247615	-2.01383	0.893	0.221	0.031	0.54	0.00152	7.447
Mapre1	0.320111	-1.64336	40.394	12.931	0.049	0.165	1.34e-05	19.043
Bpifb2	0.00891049	-6.81028	0.087	0.001	0.244	0	8.3e-08	55.709
Bpifb4	0.0129885	-6.26663	0.06	0.001	0.05	0	5.9e-11	250.738
Cdk5rap1	0.327043	-1.61245	16.63	5.439	0.097	0.339	0.000537	9.157
1700003F12Rik	2.31451	1.21071	4.039	9.348	0.035	0.083	2.52e-06	-26.835
E2f1	0.201918	-2.30816	12.09	2.441	0.029	0.475	0.0004	9.708
Pxmp4	0.25015	-1.99913	8.019	2.006	0.142	0.055	2.77e-06	26.306
Zfp341	0.189122	-2.40261	2.73	0.516	0.109	0.315	5.41e-05	14.418
Raly	0.299769	-1.73808	163.571	49.034	0.011	0.125	2.18e-06	27.683
Ahcy	0.121308	-3.04325	22.64	2.746	0.135	0.081	4.42e-07	38.744
Map1lc3a	2.53124	1.33984	24.376	61.701	0.175	0.027	4.25e-05	-15.117
Pigu	0.342891	-1.54418	13.989	4.797	0.021	0.047	6.21e-08	59.341
Ncoa6	0.386639	-1.37094	3.686	1.425	0.095	0.136	2.7e-05	16.537
Ggt7	0.210697	-2.24676	1.05	0.221	0.223	0.865	0.00998	5.031
Acss2	0.0861953	-3.53625	4.175	0.36	0.211	0.326	1.67e-05	18.212
Gss	0.457347	-1.12864	10.474	4.79	0.034	0.093	5.48e-06	22.836
Trpc4ap	0.176042	-2.506	34.856	6.136	0.014	0.082	5.7e-08	60.455
Cep250	0.303409	-1.72066	15.015	4.556	0.081	0.214	4.39e-05	15.027
Ergic3	0.447382	-1.16042	103.604	46.351	0.014	0.036	5.66e-08	60.558
Cpne1	0.275009	-1.86245	2.853	0.785	0.163	0.231	8.51e-05	13.177
Rbm12	0.351387	-1.50887	4.84	1.701	0.013	0.139	7.17e-06	21.577
Nfs1	0.133513	-2.90495	12.851	1.716	0.13	0.656	0.000701	8.689
Romo1	2.04915	1.03502	177.519	363.764	0.041	0.053	1.32e-06	-30.738
Scand1	3.12014	1.64161	382.582	1193.71	0.013	0.07	1.99e-07	-46.107
Cnbd2	3.01815	1.59367	1321.24	3987.71	0.007	0.008	3.96e-11	-309.073
LOC105244343	0.146648	-2.76957	268.537	39.38	0.007	0.051	3.95e-09	107.647
Aar2	0.0546856	-4.1927	3.382	0.185	0.275	0.055	1.52e-06	29.869
Myl9	0.078745	-3.66667	9.729	0.766	0.28	1.002	0.002	7.048
1110008F13Rik	0.438208	-1.19031	34.588	15.157	0.187	0.413	0.00822	5.248
Ndrg3	0.0608989	-4.03744	5.24	0.319	0.302	0.461	5e-05	14.642
Dsn1	0.0946857	-3.40071	4.31	0.408	0.168	0.055	4.61e-07	38.4
Rbl1	0.482913	-1.05017	4.536	2.19	0.036	0.408	0.00917	5.126
Rpn2	0.392755	-1.3483	60.244	23.661	0.027	0.013	9.24e-09	89.252
Manbal	0.130437	-2.93857	26.421	3.446	0.154	0.387	6.06e-05	14.095
Blcap	0.000357042	-11.4516	2.165	0.001	0.245	0	7.59e-09	93.522
Tti1	0.195764	-2.35281	4.398	0.861	0.055	0.065	8.54e-08	55.348
Arhgap40	0.0141444	-6.14363	0.055	0.001	0.05	0	6.27e-11	245.816
Dhx35	0.133477	-2.90533	3.283	0.438	0.015	0.071	1.45e-08	80.5
Gm826	0.00224639	-8.79818	0.344	0.001	0.496	0	6.69e-07	35.445
Plcg1	0.188803	-2.40505	6.433	1.215	0.074	0.113	6.59e-07	35.549
Srsf6	0.221358	-2.17555	197.927	43.813	0.042	0.093	2.85e-07	42.69
L3mbtl1	66.0189	6.04481	0.001	0.051	0	0.055	1.04e-10	-220.014
Mybl2	0.334484	-1.57999	21.37	7.148	0.07	0.137	9.13e-06	20.54
Tox2	0.0855899	-3.54642	1.642	0.141	0.14	0.055	1.82e-07	47.074
Oser1	0.371371	-1.42907	26.94	10.005	0.046	0.263	0.000243	10.718
Ttpal	0.196645	-2.34633	4.734	0.931	0.192	0.785	0.0051	5.808
Serinc3	0.206666	-2.27462	152.082	31.43	0.018	0.179	3.31e-06	25.353
Pkig	0.199774	-2.32356	114.709	22.916	0.068	0.367	0.000113	12.468
Wisp2	0.00118428	-9.72177	0.653	0.001	0.233	0	1.25e-08	83.475
Pabpc1l	2.47371	1.30668	0.972	2.404	0.219	0.205	0.00069	-8.715
Tomm34	2.12237	1.08567	135.697	287.998	0.007	0.01	3.28e-10	-175.328
Wfdc12	1071.4	10.0653	0.001	0.828	0	0.055	3.74e-11	-366.347
Sdc4	0.214903	-2.21824	12.834	2.758	0.112	0.122	2.52e-06	26.829
Sys1	0.464894	-1.10503	74.13	34.463	0.049	0.029	4.47e-07	38.663
Pigt	0.273779	-1.86892	41.325	11.314	0.092	0.128	4.6e-06	23.679
Ube2c	0.481304	-1.05498	122.052	58.744	0.022	0.046	3.37e-07	41.122
Snx21	0.425238	-1.23366	4.602	1.957	0.06	0.131	2.31e-05	17.07
Zswim3	0.240981	-2.05301	1.946	0.469	0.186	0.757	0.00807	5.271
Zswim1	0.0373674	-4.74208	4.179	0.156	0.187	0.055	1.56e-07	48.623
Ctsa	0.285594	-1.80796	149.196	42.609	0.023	0.019	2.32e-09	120.281
Pltp	0.358749	-1.47895	38.764	13.907	0.055	0.077	1.24e-06	31.181
Pcif1	0.321781	-1.63585	31.141	10.021	0.03	0.154	8.54e-06	20.822
Zfp335os	2.8952	1.53366	2.902	8.401	0.042	0.179	2.61e-05	-16.653
Ncoa5	0.225738	-2.14728	9.991	2.255	0.086	0.426	0.000364	9.888
Cdh22	0.00937451	-6.73704	0.082	0.001	0.624	0	7.14e-06	21.595
Elmo2	0.200876	-2.31562	4.8	0.964	0.09	0.049	2.17e-07	45.21
Ocstamp	0.00115592	-9.75675	0.669	0.001	0.379	0	1.2e-07	51.471
Zmynd8	0.333526	-1.58413	2.25	0.751	0.129	0.393	0.00132	7.663
Ncoa3	0.361826	-1.46663	3.883	1.405	0.039	0.45	0.00298	6.494
Sulf2	0.102842	-3.28149	1.321	0.136	0.074	0.484	7.81e-05	13.403
Gm29679	3.86295	1.9497	62.227	240.379	0.038	0.03	1.47e-08	-80.331
Prex1	0.353134	-1.50171	6.899	2.436	0.034	0.023	2.32e-08	72.953
Cse1l	2.16277	1.11288	22.739	49.179	0.09	0.014	3.89e-06	-24.496
Ddx27	0.308219	-1.69797	36.337	11.2	0.009	0.024	1.55e-09	130.859
Znfx1	0.214259	-2.22257	6.023	1.29	0.194	0.09	8.5e-06	20.846
1500012F01Rik	3.3239	1.73288	310.839	1033.2	0.02	0.095	6.59e-07	-35.559
1110018N20Rik	4.99598	2.32077	18.682	93.333	0.434	0.019	0.000246	-10.686
Slc9a8	0.205265	-2.28444	4.661	0.957	0.207	0.42	0.00039	9.755
Spata2	0.323775	-1.62694	1.705	0.552	0.09	0.055	1.31e-06	30.761
Rnf114	0.111128	-3.16971	21.473	2.386	0.044	0.146	3.23e-07	41.526
Ube2v1	0.112573	-3.15107	44.701	5.032	0.03	0.126	1.56e-07	48.619
Tmem189	0.10101	-3.30743	12.828	1.296	0.191	0.232	6.49e-06	22.039
Ptpn1	0.374567	-1.41671	40.317	15.101	0.033	0.131	8.35e-06	20.922
Adnp	0.25591	-1.96629	5.828	1.491	0.056	0.11	1.12e-06	31.811
Zfp64	0.195288	-2.35633	7.722	1.508	0.103	0.437	0.00027	10.494
Zfp217	0.296884	-1.75203	3.966	1.177	0.125	0.13	1.21e-05	19.438
Aurka	0.201693	-2.30977	18.109	3.653	0.164	0.101	4.29e-06	24.018
Cstf1	0.189403	-2.40047	15.2	2.879	0.071	0.102	4.48e-07	38.628
Fam209	2.93597	1.55384	2.446	7.181	0.3	0.245	0.00105	-8.014
Bmp7	0.137429	-2.86324	1.202	0.165	0.302	0.055	1.49e-05	18.638
Rae1	0.350227	-1.51364	43.638	15.283	0.134	0.085	1.33e-05	19.076
Rbm38	0.0985768	-3.34261	120.331	11.862	0.045	0.143	2.29e-07	44.724
Pmepa1	0.112368	-3.1537	2.199	0.247	0.111	0.061	1.41e-07	49.722
Vapb	0.387422	-1.36802	14.049	5.443	0.053	0.371	0.00168	7.297
Stx16	0.298269	-1.74531	9.797	2.922	0.095	0.295	0.00019	11.249
Npepl1	0.394909	-1.34041	70.956	28.021	0.006	0.111	4.23e-06	24.089
Gnas	0.479589	-1.06013	383.923	184.125	0.004	0.017	2.23e-09	121.277
Nelfcd	0.275598	-1.85936	28.786	7.933	0.075	0.06	4.44e-07	38.713
Ctsz	0.415521	-1.26701	275.602	114.518	0.033	0.081	1.76e-06	28.932
Atp5e	2.566	1.35952	571.743	1467.09	0.036	0.031	6.97e-08	-57.938
Slmo2	0.191728	-2.38287	16.997	3.259	0.159	0.153	7.19e-06	21.562
Gm14295	0.000384107	-11.3462	2.012	0.001	0.557	0	3.51e-07	40.766
Gm14420	2.74672	1.45771	0.623	1.711	0.105	0.335	0.000874	-8.315
C330013J21Rik	3.05224	1.60987	12.293	37.52	0.075	0.076	1.46e-06	-30.118
Taf4a	0.455484	-1.13453	2.958	1.347	0.188	0.19	0.000785	8.493
Lsm14b	0.0789201	-3.66346	7.835	0.618	0.063	0.469	3.78e-05	15.471
Osbpl2	0.442444	-1.17643	4.962	2.195	0.263	0.172	0.00149	7.476
Rps21	2.88592	1.52903	7018.93	20256	0.025	0.013	3.56e-09	-110.151
Cables2	0.0424195	-4.55913	5.109	0.217	0.059	0.628	5.34e-05	14.453
Rbbp8nl	190.946	7.57702	0.001	0.148	0	0.802	1.39e-05	-18.903
Slco4a1	0.165643	-2.59385	1.595	0.264	0.233	0.702	0.00205	7.014
Col9a3	0.388472	-1.36412	1.194	0.464	0.225	0.377	0.00371	6.209
Gid8	0.179137	-2.48086	29.299	5.249	0.051	0.506	0.000392	9.746
Arfgap1	0.301498	-1.72978	20.299	6.12	0.118	0.228	7.58e-05	13.486
Helz2	0.405154	-1.30346	10.059	4.076	0.026	0.116	6.64e-06	21.933
Zgpat	0.311326	-1.6835	16.299	5.074	0.051	0.088	9.47e-07	32.951
Abhd16b	0.00499152	-7.64631	0.155	0.001	0.05	0	3.96e-11	305.941
Samd10	0.155833	-2.68193	2.073	0.323	0.343	0.055	3.8e-05	15.457
Sox18	0.306189	-1.70751	0.87	0.266	0.141	0.628	0.00783	5.305
Rgs19	0.0396028	-4.65825	32.658	1.293	0.175	1.275	0.00175	7.239
Pcmtd2	0.480423	-1.05762	4.237	2.036	0.194	0.053	0.000264	10.538
Pex2	0.423088	-1.24097	19.598	8.292	0.028	0.173	5.95e-05	14.146
Mrps28	2.17616	1.12179	44.574	97	0.016	0.031	4.17e-08	-64.606
Tpd52	0.301749	-1.72858	12.821	3.869	0.122	0.639	0.00775	5.317
Zbtb10	3.7201	1.89534	0.809	3.009	0.086	0.17	1.06e-05	-19.948
Fabp4	2.29163	1.19637	18.613	42.654	0.047	0.153	4.46e-05	-14.97
Fabp12	266.172	8.05621	0.001	0.206	0	0.458	6.89e-07	-35.207
Impa1	0.304819	-1.71398	8.768	2.673	0.164	0.343	0.000584	9.006
Zfand1	0.225432	-2.14923	12.918	2.912	0.034	0.055	3.65e-08	66.571
Gm8935	0.00966296	-6.69332	0.08	0.001	0.488	0	2.27e-06	27.431
Lrrcc1	0.473985	-1.07709	3.824	1.812	0.109	0.078	3.11e-05	16.078
E2f5	0.206193	-2.27794	3.622	0.747	0.311	0.424	0.000711	8.665
Car1	0.137725	-2.86014	60.468	8.328	0.027	0.103	9.61e-08	53.94
Car2	0.152297	-2.71504	158.713	24.172	0.028	0.131	3.58e-07	40.596
Gm9733	2.4824	1.31174	9.697	24.073	0.116	0.104	2.45e-05	-16.858
Ythdf3	2.1107	1.07772	15.541	32.802	0.057	0.035	1.1e-06	-31.944
Cp	0.411063	-1.28257	0.394	0.162	0.264	0.398	0.00737	5.374
Gyg	0.0735712	-3.76471	13.359	0.983	0.096	0.19	6.72e-07	35.395
Cpb1	0.203927	-2.29388	25.321	5.164	0.054	0.175	3.56e-06	24.976
2810416G20Rik	2.21585	1.14786	2.032	4.502	0.207	0.019	0.000207	-11.065
Tbl1xr1	0.335961	-1.57363	6.07	2.039	0.166	0.05	1.72e-05	18.115
Ect2	0.450258	-1.15118	1.79	0.806	0.272	0.258	0.00392	6.136
Tnfsf10	0.0011727	-9.73595	0.659	0.001	0.156	0	1.97e-09	124.606
Lrriq4	155.408	7.27991	0.001	0.12	0	0.055	4.68e-11	-264.968
Sec62	3.01488	1.5921	44.79	135.037	0.033	0.043	6.52e-08	-58.77
Gpr160	0.255602	-1.96803	3.202	0.818	0.124	0.376	0.000354	9.947
Zmat3	0.000884297	-10.1432	0.874	0.001	0.87	0	4.95e-06	23.319
Pik3ca	0.235184	-2.08814	4.299	1.011	0.026	0.115	6.72e-07	35.4
Mfn1	0.32729	-1.61136	8.553	2.799	0.122	0.203	7.31e-05	13.58
Actl6a	0.410915	-1.28309	25.047	10.292	0.063	0.065	1.9e-06	28.455
Ttc14	0.313219	-1.67476	15.295	4.791	0.036	0.089	7.16e-07	34.914
Acad9	0.124027	-3.01128	7.728	0.959	0.022	0.502	0.000138	11.983
Anxa5	0.374225	-1.41802	65.205	24.401	0.009	0.027	5.37e-09	101.064
Ccna2	0.26932	-1.89261	23.575	6.349	0.058	0.04	1.01e-07	53.483
Bbs12	0.285655	-1.80765	1.545	0.441	0.012	0.522	0.00218	6.922
Fgf2os	6.77712	2.76067	0.032	0.214	0.11	0.238	8.04e-06	-21.085
Spry1	0.174981	-2.51473	1.028	0.18	0.358	0.055	6.55e-05	13.876
Gm5148	0.246741	-2.01893	638.904	157.644	0.056	0.051	1.01e-07	53.383
LOC105247035	3.57193	1.8367	22.286	79.606	0.123	0.108	6e-06	-22.416
3110057O12Rik	0.187483	-2.41517	1.24	0.233	0.051	0.538	0.000608	8.934
Pgrmc2	0.3246	-1.62326	5.512	1.789	0.185	0.203	0.000148	11.811
Sclt1	0.414266	-1.27137	4.445	1.841	0.055	0.173	6.29e-05	13.99
Gm6209	2.22554	1.15416	36.72	81.721	0.099	0.09	2.19e-05	-17.252
Ccrn4l	0.14183	-2.81776	2.589	0.367	0.346	0.699	0.00176	7.228
Elf2	0.18734	-2.41627	13.065	2.448	0.085	0.057	1.82e-07	47.091
LOC105244438	2.06035	1.04289	4.589	9.455	0.092	0.301	0.00271	-6.625
Cog6	0.224312	-2.15642	2.326	0.522	0.179	0.503	0.00101	8.082
Ufm1	2.96039	1.56579	21.622	64.011	0.103	0.069	3.4e-06	-25.213
Rfxap	0.245073	-2.02872	17.418	4.269	0.036	0.429	0.000464	9.426
Spg20	0.407714	-1.29437	1.954	0.797	0.143	0.288	0.00103	8.046
Nbea	0.028245	-5.14586	0.027	0.001	0.074	0	1.14e-09	139.033
Commd2	0.381469	-1.39036	35.904	13.696	0.032	0.155	1.98e-05	17.607
Rnf13	0.115699	-3.11155	4.955	0.573	0.109	0.257	6.2e-06	22.258
Eif2a	0.348478	-1.52086	20.476	7.136	0.15	0.285	0.000461	9.436
Siah2	2.58535	1.37036	35.965	92.981	0.063	0.079	2.38e-06	-27.163
Gpr171	0.168768	-2.56689	21.198	3.578	0.049	0.614	0.000865	8.333
P2ry14	0.102754	-3.28274	3.189	0.328	0.047	0.828	0.00112	7.913
P2ry12	0.00258585	-8.59515	0.299	0.001	0.624	0	2.23e-06	27.552
Rap2b	0.227825	-2.134	4.949	1.127	0.268	0.438	0.000875	8.314
Dhx36	0.44394	-1.17156	8.793	3.904	0.06	0.092	7.48e-06	21.395
Slc33a1	0.45589	-1.13324	2.477	1.129	0.318	0.084	0.00222	6.897
Gmps	2.16008	1.11108	31.537	68.123	0.065	0.115	2.43e-05	-16.885
Vmn2r2	46.7082	5.5456	0.001	0.036	0	0.628	1.95e-05	-17.656
Vmn2r3	29.4816	4.88174	0.001	0.023	0	0.628	3.7e-05	-15.543
Vmn2r4	30.0202	4.90786	0.001	0.023	0	0.628	3.6e-05	-15.626
Ccnl1	2.22166	1.15164	110.154	244.725	0.171	0.016	7.76e-05	-13.423
Lxn	0.303021	-1.72251	4.638	1.405	0.184	0.387	0.00104	8.039
Mfsd1	0.469842	-1.08975	10.246	4.814	0.178	0.164	0.000581	9.016
Pdcd10	0.228226	-2.13147	21.05	4.804	0.035	0.339	0.000111	12.512
Serpini1	0.428304	-1.22329	6.93	2.968	0.094	0.245	0.00049	9.322
Ctso	0.202144	-2.30655	8.63	1.744	0.044	0.273	2.58e-05	16.703
Gucy1a3	0.0145437	-6.10346	0.053	0.001	0.05	0	6.29e-11	244.209
Fhdc1	0.1301	-2.94231	12.564	1.635	0.028	0.372	3.43e-05	15.774
Arfip1	0.181481	-2.46211	1.62	0.294	0.168	0.605	0.00117	7.843
Tmem154	0.0801042	-3.64198	4.885	0.391	0.081	0.055	2.11e-08	74.385
Fbxw7	2.0869	1.06136	6.348	13.248	0.019	0.032	7.61e-08	-56.727
Cd1d1	0.0909946	-3.45808	32.256	2.935	0.04	0.387	1.89e-05	17.765
Cd5l	0.190552	-2.39174	35.425	6.75	0.011	0.251	1.35e-05	19.026
Fcrl1	0.0936651	-3.41634	80.09	7.502	0.02	0.317	7.26e-06	21.524
Fcrl5	0.125754	-2.99132	24.936	3.136	0.03	0.132	2.41e-07	44.245
Arhgef11	0.186666	-2.42147	1.773	0.331	0.105	0.421	0.000199	11.151
Sh2d2a	0.281589	-1.82834	24.149	6.8	0.032	0.018	5.7e-09	99.719
Prcc	0.403067	-1.31091	28.549	11.507	0.051	0.079	2.05e-06	28.022
Hdgf	0.464296	-1.10688	70.16	32.575	0.074	0.041	2.77e-06	26.31
Isg20l2	0.221573	-2.17415	6.243	1.383	0.132	0.845	0.00951	5.084
Crabp2	2.30291	1.20346	0.265	0.609	0.05	0.458	0.00837	-5.228
Iqgap3	0.175513	-2.51035	1.745	0.306	0.068	0.516	0.000413	9.646
Gm3764	849.692	9.7308	0.001	0.657	0	0.527	5.51e-07	-36.931
Glmp	0.293286	-1.76962	81.266	23.834	0.042	0.042	5.85e-08	60.105
Smg5	0.163057	-2.61655	11.111	1.812	0.073	0.094	2.46e-07	44.039
Bglap3	959.795	9.90658	0.001	0.742	0	0.055	3.74e-11	-360.571
Sema4a	0.132077	-2.92055	19.748	2.608	0.041	0.101	1.01e-07	53.483
LOC102642612	0.00644322	-7.278	0.12	0.001	0.962	0	4.22e-05	15.138
Lamtor2	2.14475	1.10081	195.649	419.618	0.039	0.027	2.01e-07	-46.038
Ubqln4	0.0990149	-3.33621	3.602	0.357	0.082	0.641	0.000294	10.32
Ssr2	0.295654	-1.75802	84.189	24.891	0.094	0.171	1.77e-05	18.007
Arhgef2	0.421469	-1.2465	13.459	5.673	0.04	0.145	2.69e-05	16.556
Gon4l	0.360989	-1.46997	10.895	3.933	0.026	0.029	1.99e-08	75.286
Msto1	2.21683	1.1485	37.316	82.722	0.029	0.034	1.18e-07	-51.711
Rusc1	0.45298	-1.14248	12.873	5.831	0.074	0.181	0.000158	11.667
Pklr	0.241022	-2.05276	3.221	0.776	0.144	0.641	0.00361	6.245
Clk2	0.354715	-1.49527	51.367	18.22	0.035	0.105	2.5e-06	26.895
Scamp3	0.346304	-1.52989	100.557	34.823	0.011	0.052	7.41e-08	57.038
Slc50a1	0.499028	-1.00281	156.547	78.121	0.031	0.05	7.92e-07	34.175
Adam15	2.26363	1.17864	8.097	18.329	0.076	0.107	1.78e-05	-17.977
Zbtb7b	0.340066	-1.55611	10.56	3.591	0.143	0.191	8.88e-05	13.062
Lenep	0.33214	-1.59014	12.667	4.207	0.181	0.401	0.00177	7.221
Cks1b	0.348419	-1.52111	38.647	13.465	0.082	0.318	0.000504	9.272
Shc1	0.366806	-1.44691	8.267	3.032	0.097	0.039	2.15e-06	27.741
Pygo2	0.143921	-2.79666	8.718	1.255	0.072	0.076	9.77e-08	53.761
Adar	0.449302	-1.15424	25.344	11.387	0.032	0.099	6.32e-06	22.164
Ube2q1	0.165302	-2.59682	43.734	7.229	0.028	0.054	1.12e-08	85.588
Hax1	0.490403	-1.02796	72.326	35.469	0.042	0.023	2.78e-07	42.92
4933434E20Rik	0.104719	-3.25541	26.19	2.743	0.125	0.032	1.31e-07	50.533
Tpm3	0.404952	-1.30418	123.197	49.889	0.01	0.038	3.7e-08	66.399
Slc39a1	0.131288	-2.92919	6.569	0.862	0.386	0.326	0.000163	11.592
Ints3	0.179284	-2.47968	9.666	1.733	0.019	0.122	3.81e-07	40.027
Snapin	0.142891	-2.80701	6.301	0.9	0.078	0.966	0.00516	5.794
S100a13	2.64865	1.40526	110.586	292.904	0.036	0.042	1.32e-07	-50.396
S100a6	3.1217	1.64233	321.255	1002.86	0.019	0.034	1.19e-08	-84.508
S100a8	2.26302	1.17825	1265.06	2862.87	0.008	0.006	6.19e-11	-247.55
Sprr2a3	5.3896	2.43018	0.138	0.743	0.64	0.331	0.00248	-6.746
Flg2	96.603	6.594	0.001	0.075	0	0.288	2.05e-07	-45.774
Mrpl9	0.147542	-2.76081	23.994	3.54	0.18	0.148	4.58e-06	23.706
Snx27	0.396895	-1.33317	2.415	0.958	0.245	0.331	0.00303	6.476
Tuft1	0.000995824	-9.97182	0.776	0.001	0.339	0	6.47e-08	58.872
Pogz	0.220514	-2.18106	7.105	1.567	0.068	0.343	0.000112	12.492
Selenbp1	0.229958	-2.12056	21.956	5.049	0.103	0.325	0.000114	12.44
B230398E01Rik	0.191921	-2.38142	6.744	1.294	0.101	0.473	0.000374	9.839
Pi4kb	0.206977	-2.27246	10.075	2.085	0.085	0.498	0.000586	9
Zfp687	0.148776	-2.74878	2.987	0.444	0.052	0.484	0.000186	11.299
Vps72	0.180501	-2.46992	40.476	7.306	0.033	0.186	2.82e-06	26.205
Lysmd1	0.307917	-1.69939	6.978	2.149	0.115	0.601	0.00629	5.556
Tnfaip8l2	0.240176	-2.05784	43.522	10.453	0.099	0.192	1.34e-05	19.055
Cdc42se1	0.4992	-1.00231	61.862	30.881	0.097	0.358	0.00716	5.405
Prune	0.28497	-1.81112	3.126	0.891	0.053	0.181	1.3e-05	19.158
Fam63a	0.210628	-2.24723	19.482	4.104	0.085	0.078	4.34e-07	38.906
Anxa9	0.437223	-1.19356	7.741	3.385	0.048	0.237	0.000368	9.869
Cers2	0.0520471	-4.26404	27.786	1.446	0.083	0.144	1.21e-07	51.411
Setdb1	0.284748	-1.81224	8.17	2.326	0.047	0.078	3.95e-07	39.699
Ensa	0.421332	-1.24697	23.461	9.885	0.285	0.159	0.00134	7.644
Tars2	0.478879	-1.06227	49.247	23.583	0.067	0.087	1.22e-05	19.411
BC028528	0.448646	-1.15635	28.97	12.997	0.043	0.215	0.000261	10.568
Aph1a	0.120033	-3.0585	35.374	4.246	0.109	0.047	1.19e-07	51.606
Otud7b	0.411711	-1.28029	4.862	2.002	0.025	0.236	0.000236	10.783
Sf3b4	0.105988	-3.23802	46.578	4.937	0.052	0.441	5.08e-05	14.587
LOC102632901	2.76269	1.46607	0.42	1.16	0.383	0.133	0.00176	-7.228
Txnip	0.208227	-2.26377	48.8	10.161	0.087	0.075	4.12e-07	39.305
Rbm8a	2.40008	1.26308	200.524	481.273	0.021	0.036	5.81e-08	-60.186
Pex11b	0.321148	-1.63869	13.555	4.353	0.225	0.03	5.34e-05	14.451
Itga10	0.441622	-1.17912	0.338	0.149	0.112	0.288	0.00135	7.627
Pias3	0.113782	-3.13566	4.837	0.55	0.166	0.631	0.000421	9.608
Nudt17	0.350663	-1.51184	2.9	1.017	0.166	0.32	0.000831	8.398
Polr3c	0.256374	-1.96368	29.345	7.523	0.011	0.196	1.05e-05	20.002
Cd160	0.11891	-3.07206	10.874	1.293	0.185	0.594	0.000367	9.873
Pdzk1	2.39362	1.2592	2.035	4.872	0.337	0.211	0.00336	-6.339
Bcl9	0.245404	-2.02677	2.76	0.677	0.072	0.53	0.0014	7.578
Chd1l	0.340409	-1.55466	13.579	4.623	0.056	0.485	0.00327	6.374
Sec22b	0.2374	-2.07461	18.406	4.37	0.127	0.276	7.11e-05	13.652
Wdr3	0.282727	-1.82252	10.924	3.089	0.062	0.212	2.72e-05	16.521
Fam46c	0.182334	-2.45534	15.94	2.906	0.119	0.339	7.07e-05	13.669
Ttf2	0.380387	-1.39446	1.605	0.61	0.066	0.494	0.00606	5.601
Slc22a15	0.00224969	-8.79606	0.344	0.001	0.711	0	3.71e-06	24.755
Csde1	0.462913	-1.11119	49.137	22.746	0.009	0.079	2.08e-06	27.929
Nras	0.238343	-2.06889	9.682	2.308	0.261	0.472	0.00131	7.674
Olfml3	0.253974	-1.97725	0.974	0.247	0.376	0.527	0.00402	6.104
Dclre1b	0.318589	-1.65023	4.513	1.438	0.155	0.238	0.000159	11.645
Ap4b1	0.332844	-1.58708	27.164	9.042	0.05	0.149	9.99e-06	20.185
Phtf1	0.377049	-1.40718	6.681	2.519	0.056	0.043	3.84e-07	39.963
Lrig2	0.277211	-1.85094	2.724	0.755	0.231	0.256	0.00024	10.74
Rhoc	0.400542	-1.31998	8.042	3.221	0.162	0.427	0.00524	5.773
Mov10	0.330606	-1.59681	13.597	4.495	0.056	0.218	5.91e-05	14.167
Capza1	0.31278	-1.67678	7.271	2.274	0.055	0.656	0.0094	5.097
Ddx20	0.259667	-1.94526	9.369	2.433	0.03	0.079	2.02e-07	45.921
I830077J02Rik	0.470037	-1.08915	13.405	6.301	0.067	0.381	0.0059	5.634
Wdr77	0.278322	-1.84518	10.252	2.853	0.145	0.086	6.79e-06	21.834
Ovgp1	0.334306	-1.58076	3.958	1.323	0.033	0.237	8.46e-05	13.193
Cd53	0.0950745	-3.3948	51.351	4.882	0.028	0.724	0.000479	9.367
Lamtor5	0.18232	-2.45546	25.427	4.636	0.098	0.873	0.00611	5.59
Rbm15	0.292758	-1.77222	10.697	3.132	0.018	0.189	1.48e-05	18.66
Strip1	0.181365	-2.46303	15.312	2.777	0.036	0.057	2.33e-08	72.915
Csf1	0.495131	-1.01412	1.45	0.718	0.209	0.313	0.0073	5.384
Gstm5	0.314654	-1.66816	22.795	7.172	0.05	0.095	1.24e-06	31.149
Gstm7	0.00184882	-9.07918	0.418	0.001	0.325	0	8.18e-08	55.863
Gstm1	0.185023	-2.43422	16.751	3.099	0.205	0.063	5.68e-06	22.672
Ampd2	0.116831	-3.09751	7.952	0.929	0.107	0.228	3.82e-06	24.594
Gnai3	0.385141	-1.37654	3.664	1.411	0.157	0.345	0.00173	7.257
Gm19343	6.53322	2.70779	0.221	1.442	0.508	0.173	0.000329	-10.086
Psrc1	0.0691804	-3.85349	12.917	0.894	0.105	0.862	0.000629	8.876
Sars	0.485065	-1.04375	102.409	49.675	0.01	0.108	1.25e-05	19.312
Wdr47	0.321288	-1.63806	0.903	0.29	0.076	0.172	2.11e-05	17.38
Clcc1	0.123074	-3.0224	10.53	1.296	0.091	0.415	5.8e-05	14.222
Gpsm2	0.218917	-2.19155	7.86	1.721	0.038	0.133	1.13e-06	31.749
Amy2b	0.285296	-1.80947	6.781	1.935	0.097	0.149	9.44e-06	20.41
Amy2a1	0.0345185	-4.85649	10.754	0.371	0.072	0.218	2.94e-07	42.392
S1pr1	0.106827	-3.22666	21.739	2.322	0.008	0.089	2.45e-08	72.185
Dph5	0.161394	-2.63134	38.716	6.249	0.05	0.53	0.000364	9.894
Slc30a7	0.140474	-2.83162	5.826	0.818	0.088	0.48	0.000162	11.599
Extl2	0.00259396	-8.59063	0.298	0.001	0.439	0	4.23e-07	39.104
Vcam1	0.310668	-1.68655	22.3	6.928	0.02	0.03	7.8e-09	92.813
Rtca	0.309414	-1.69239	17.929	5.547	0.096	0.275	0.00016	11.634
Sass6	0.142359	-2.81239	1.904	0.271	0.168	1.028	0.00719	5.401
Hiat1	0.197443	-2.34049	5.784	1.142	0.073	0.506	0.000535	9.164
Slc35a3	0.24711	-2.01678	0.94	0.232	0.315	0.048	0.000104	12.671
Ptbp2	2.56273	1.35768	11.129	28.521	0.072	0.037	8.54e-07	-33.641
Tmem56	0.419292	-1.25397	2.124	0.891	0.373	0.291	0.00787	5.299
Cnn3	0.103206	-3.2764	25.7	2.652	0.065	0.231	2.3e-06	27.36
Gclm	0.0821073	-3.60635	21.851	1.794	0.079	0.291	4.37e-06	23.922
Bcar3	0.258921	-1.94941	21.891	5.668	0.044	0.167	5.72e-06	22.629
1810037I17Rik	2.5402	1.34494	226.386	575.065	0.048	0.017	1.05e-07	-52.951
Mettl14	0.391954	-1.35124	3.841	1.505	0.221	0.176	0.000433	9.556
Camk2d	0.35521	-1.49325	7.634	2.712	0.065	0.427	0.0022	6.909
Alpk1	0.325227	-1.62048	0.552	0.18	0.228	0.377	0.00161	7.362
Ap1ar	0.188997	-2.40356	3.229	0.61	0.21	0.425	0.000322	10.134
Pla2g12a	2.09786	1.06892	35.166	73.774	0.051	0.015	3.75e-07	-40.166
Casp6	0.151954	-2.7183	15.546	2.362	0.1	0.229	6.88e-06	21.777
Sec24b	0.161758	-2.62809	3.941	0.638	0.165	0.419	0.000157	11.673
Ostc	0.322706	-1.63171	36.31	11.717	0.106	0.308	0.00034	10.026
Lef1	0.266621	-1.90714	7.98	2.128	0.168	0.72	0.00889	5.159
Hadh	0.168545	-2.5688	15.906	2.681	0.06	0.285	1.96e-05	17.648
Cyp2u1	0.484127	-1.04654	0.277	0.134	0.05	0.055	1.99e-06	28.177
LOC100503594	281.652	8.13777	0.001	0.218	0	0.288	7.78e-08	-56.491
Papss1	0.121343	-3.04283	5.012	0.608	0.017	0.464	8.77e-05	13.096
Tbck	2.84435	1.5081	9.639	27.416	0.071	0.176	3.33e-05	-15.864
Ints12	0.320181	-1.64304	8.386	2.685	0.198	0.129	6.55e-05	13.879
Cenpe	0.370623	-1.43197	16.886	6.258	0.026	0.06	2.5e-07	43.856
Slc9b2	0.359043	-1.47777	0.428	0.154	0.151	0.055	1.59e-05	18.391
Cisd2	0.400361	-1.32063	16.641	6.662	0.158	0.13	9.44e-05	12.907
Nfkb1	0.149756	-2.73932	31.083	4.655	0.049	0.073	5.1e-08	61.954
Slc39a8	0.00283594	-8.46196	0.273	0.001	0.441	0	4.63e-07	38.356
Bank1	0.281869	-1.82691	27.702	7.808	0.133	0.284	0.00016	11.634
Ppp3ca	0.307537	-1.70117	18.232	5.607	0.047	0.191	2.15e-05	17.303
H2afz	4.67834	2.226	0.474	2.217	0.465	0.249	0.000815	-8.433
Dnajb14	2.323	1.21599	6.943	16.129	0.066	0.061	2.38e-06	-27.176
Lamtor3	0.251594	-1.99083	7.3	1.837	0.612	0.2	0.00378	6.183
Dapp1	0.470326	-1.08827	12.648	5.949	0.2	0.111	0.000439	9.529
LOC102634333	61.3173	5.93822	0.001	0.047	0	0.458	2.96e-06	-25.951
Adh5	0.32782	-1.60902	62.53	20.498	0.008	0.105	1.38e-06	30.431
Eif4e	0.235499	-2.08621	16.909	3.982	0.074	0.351	0.00016	11.637
Pdlim5	0.278707	-1.84318	1.796	0.501	0.321	0.15	0.000281	10.414
Gbp5	0.207649	-2.26778	4.111	0.854	0.353	0.316	0.000429	9.572
Gbp3	0.219216	-2.18958	14.49	3.177	0.011	0.114	4.75e-07	38.136
Gbp2	0.117862	-3.08483	9.013	1.062	0.032	0.993	0.0037	6.211
Ccbl2	0.413287	-1.27478	2.456	1.015	0.109	0.392	0.00356	6.264
Lmo4	0.19994	-2.32236	17.689	3.537	0.056	0.537	0.000734	8.609
42628	0.108499	-3.20425	49.211	5.339	0.049	0.067	1.82e-08	76.767
Sh3glb1	0.279913	-1.83695	68.262	19.108	0.01	0.031	3.42e-09	111.109
Clca3a1	3.48736	1.80213	22.825	79.598	0.051	0.028	5.15e-08	-61.766
Bcl10	0.11311	-3.1442	13.937	1.576	0.231	0.243	1.44e-05	18.785
2410004B18Rik	0.278971	-1.84181	10.259	2.862	0.171	0.378	0.000629	8.874
Mcoln3	0.00139524	-9.48527	0.554	0.001	0.222	0	1.13e-08	85.473
Mcoln2	0.0644749	-3.95512	4.47	0.288	0.273	1.435	0.0071	5.415
Lpar3	0.00476716	-7.71265	0.162	0.001	0.831	0	1.53e-05	18.559
Gng5	0.257362	-1.95813	129.449	33.315	0.134	0.332	0.000219	10.943
Lphn2	0.010124	-6.62608	0.076	0.001	0.467	0	1.93e-06	28.371
Usp33	0.324079	-1.62558	3.84	1.245	0.062	0.323	0.000366	9.879
Acadm	0.258757	-1.95033	20.342	5.264	0.078	0.069	5.18e-07	37.418
Cryz	0.000721737	-10.4362	1.071	0.001	0.543	0	4.59e-07	38.433
Lrriq3	0.0042583	-7.87551	0.181	0.001	0.292	0	9.61e-08	53.934
Ptger3	0.00127614	-9.614	0.606	0.001	0.294	0	3.95e-08	65.313
Lrrc40	0.434329	-1.20314	3.474	1.509	0.117	0.217	0.000388	9.764
Depdc1a	0.248857	-2.00661	3.062	0.762	0.183	0.391	0.0005	9.288
Tmem68	3.14267	1.65199	9.891	31.085	0.014	0.052	5.5e-08	-60.963
Lyn	0.232213	-2.10648	41.795	9.705	0.046	0.075	1.7e-07	47.786
Penk	0.439764	-1.1852	6.902	3.035	0.052	0.124	1.97e-05	17.63
Ubxn2b	0.436101	-1.19726	2.82	1.23	0.146	0.155	0.000191	11.24
Sdcbp	0.294437	-1.76397	20.262	5.966	0.137	0.136	1.62e-05	18.327
Nsmaf	0.247632	-2.01373	21.862	5.414	0.084	0.129	2.83e-06	26.189
Tox	0.304413	-1.7159	1.168	0.356	0.054	0.532	0.00316	6.419
Gm8273	3.35992	1.74843	0.582	1.954	0.143	0.223	8.44e-05	-13.197
Chd7	2.55667	1.35427	6.495	16.606	0.035	0.027	5.37e-08	-61.233
Plekhf2	0.488277	-1.03423	4.807	2.347	0.271	0.116	0.00203	7.023
Gem	0.455938	-1.13309	9.752	4.446	0.053	0.108	1.4e-05	18.873
Cdh17	0.0965296	-3.37288	1.658	0.16	0.322	0.996	0.0031	6.444
Pdp1	0.22111	-2.17717	0.808	0.179	0.101	0.527	0.000991	8.109
Rbm12b2	0.312942	-1.67603	5.589	1.749	0.149	0.472	0.00244	6.768
Osgin2	2.24057	1.16387	6.212	13.919	0.272	0.133	0.00129	-7.695
Ripk2	2.16761	1.1161	12.416	26.912	0.016	0.112	1.12e-05	-19.732
Tstd3	0.386992	-1.36962	4.926	1.906	0.114	0.156	5.85e-05	14.202
Pnisr	0.498358	-1.00474	91.972	45.835	0.025	0.025	7.99e-08	56.161
Mms22l	0.412133	-1.27882	5.029	2.073	0.041	0.19	8.53e-05	13.169
Ufl1	0.322291	-1.63357	7.204	2.322	0.082	0.315	0.000338	10.033
Map3k7	0.143005	-2.80586	3.193	0.457	0.078	0.233	5.53e-06	22.794
Bach2	0.368136	-1.44169	5.124	1.886	0.148	0.277	0.000526	9.193
LOC105247109	0.000852551	-10.1959	0.907	0.001	0.875	0	4.97e-06	23.301
Rragd	2.84899	1.51045	1.472	4.193	0.333	0.454	0.00741	-5.367
Srsf12	504.315	8.97818	0.001	0.39	0	0.527	8.05e-07	-34.05
Akirin2	0.247014	-2.01733	20.644	5.099	0.096	0.287	7.99e-05	13.341
Mob3b	0.000539524	-10.856	1.433	0.001	0.267	0	1.39e-08	81.317
Aco1	0.143708	-2.79879	4.82	0.693	0.17	0.561	0.000436	9.546
Ddx58	0.137967	-2.8576	6.373	0.879	0.026	0.218	2.9e-06	26.064
Topors	0.435289	-1.19995	6.406	2.789	0.023	0.073	1.24e-06	31.187
Chmp5	0.349997	-1.51459	47.924	16.773	0.026	0.263	0.000172	11.471
Nfx1	0.363918	-1.45831	15.475	5.632	0.045	0.03	9.49e-08	54.117
Nol6	0.111135	-3.16961	8.865	0.985	0.078	0.168	7.94e-07	34.156
Ube2r2	0.220488	-2.18123	90.068	19.859	0.025	0.212	9.44e-06	20.407
Ubap2	0.277427	-1.84982	11.145	3.092	0.067	0.085	7.95e-07	34.143
Ubap1	0.408138	-1.29287	21.552	8.796	0.069	0.088	5.26e-06	23.032
Nudt2	0.161097	-2.634	7.316	1.179	0.054	0.389	7.77e-05	13.419
Sigmar1	0.000113803	-13.1012	6.791	0.001	0.132	0	1.7e-10	198.445
Gm13305	0.130253	-2.94062	1.766	0.23	0.049	0.321	1.72e-05	18.106
Il11ra2	0.130253	-2.94062	1.766	0.23	0.049	0.321	1.72e-05	18.106
Ccl21a	0.294482	-1.76375	5.104	1.503	0.256	0.527	0.0043	6.018
Dnajb5	0.279758	-1.83775	2.926	0.819	0.384	0.527	0.00587	5.64
1700022I11Rik	92.5456	6.53209	0.001	0.072	0	0.458	1.87e-06	-28.546
Fancg	0.177403	-2.4949	9.877	1.752	0.087	0.164	2.52e-06	26.832
Pigo	0.309306	-1.69289	14.811	4.581	0.006	0.391	0.000711	8.665
Tesk1	0.422157	-1.24415	14.569	6.151	0.078	0.028	1.45e-06	30.16
Cd72	0.314942	-1.66684	250.894	79.017	0.036	0.056	1.33e-07	50.317
Ccdc107	2.0151	1.01085	80.163	161.536	0.042	0.028	3.94e-07	-39.749
Arhgef39	0.178509	-2.48593	16.46	2.938	0.138	0.192	8.05e-06	21.08
Tpm2	2.16872	1.11684	5.126	11.116	0.03	0.092	5.14e-06	-23.135
Tln1	0.287021	-1.80077	62.662	17.985	0.02	0.047	2.79e-08	70.337
Gba2	0.170345	-2.55347	20.076	3.42	0.044	0.36	6.1e-05	14.08
Gne	0.21632	-2.20876	14.184	3.068	0.053	0.059	8.43e-08	55.51
Melk	0.307239	-1.70257	3.568	1.096	0.214	0.202	0.000165	11.564
Zcchc7	0.178566	-2.48547	41.009	7.323	0.088	0.167	2.72e-06	26.388
Fbxo10	0.333024	-1.5863	0.551	0.183	0.082	0.288	0.000257	10.591
Trmt10b	0.425886	-1.23146	7.972	3.395	0.255	0.412	0.00954	5.081
Dcaf10	0.416828	-1.26248	3.55	1.48	0.031	0.123	1.07e-05	19.908
Slc25a51	0.206407	-2.27643	30.495	6.294	0.094	0.072	4.55e-07	38.504
Shb	0.403441	-1.30957	1.716	0.692	0.278	0.288	0.00287	6.546
Aldh1b1	0.133921	-2.90055	2.505	0.335	0.408	0.389	0.000298	10.289
E230008N13Rik	2.24304	1.16546	0.819	1.838	0.102	0.009	5.68e-06	-22.667
Ncbp1	0.460339	-1.11923	28.059	12.917	0.045	0.087	5.41e-06	22.89
Hemgn	0.263498	-1.92414	20.622	5.434	0.134	0.256	8.1e-05	13.305
Trim14	0.437166	-1.19375	2.764	1.208	0.334	0.121	0.00251	6.728
Coro2a	0.33428	-1.58087	3.969	1.327	0.068	0.244	0.000112	12.492
Galnt12	0.368775	-1.43919	11.468	4.229	0.079	0.042	1.09e-06	32.013
Nr4a3	5.03305	2.33143	0.411	2.069	0.476	0.324	0.001	-8.095
Baat	0.00312828	-8.32041	0.247	0.001	0.624	0	2.6e-06	26.671
Mrpl50	0.331257	-1.59398	13.832	4.582	0.095	0.285	0.000254	10.62
Grin3a	282.732	8.14329	0.001	0.219	0	0.19	1.13e-08	-85.525
Nipsnap3b	0.328132	-1.60765	9.053	2.971	0.391	0.201	0.00166	7.317
Rad23b	0.17562	-2.50947	9.286	1.631	0.086	0.387	0.000104	12.671
Klf4	0.247501	-2.01449	8.765	2.169	0.089	0.099	1.42e-06	30.259
Ikbkap	0.26682	-1.90606	4.254	1.135	0.191	0.186	5.63e-05	14.303
Dnajc25	0.362772	-1.46286	2.719	0.986	0.319	0.228	0.00151	7.46
Gng10	0.0732036	-3.77194	24.42	1.788	0.247	0.966	0.0014	7.568
Susd1	0.334518	-1.57985	7.795	2.607	0.09	0.261	0.000175	11.436
Hsdl2	0.343327	-1.54235	6.563	2.253	0.269	0.102	0.000243	10.714
E130308A19Rik	0.262081	-1.93191	2.49	0.652	0.264	0.287	0.000362	9.902
Inip	0.000544399	-10.843	1.42	0.001	0.471	0	2.01e-07	45.998
Fkbp15	0.362992	-1.46199	17.005	6.173	0.116	0.047	4.85e-06	23.417
Rgs3	0.125379	-2.99563	13.199	1.655	0.113	0.232	5.06e-06	23.22
Akna	0.229481	-2.12356	28.408	6.519	0.025	0.069	7.11e-08	57.628
Whrn	0.170614	-2.55119	7.145	1.219	0.206	0.304	6.53e-05	13.886
Atp6v1g1	2.13841	1.09654	157.425	336.639	0.043	0.088	6.17e-06	-22.284
6330416G13Rik	0.343789	-1.5404	3.694	1.27	0.31	0.302	0.00189	7.126
Tnfsf8	5.87746	2.55519	0.705	4.143	0.142	0.133	2.82e-06	-26.216
Trim32	0.166198	-2.58902	0.653	0.109	0.486	0.055	0.000257	10.593
Tlr4	0.174737	-2.51674	1.462	0.256	0.036	0.055	1.82e-08	76.781
Kdm4c	0.311955	-1.68059	3.451	1.077	0.209	0.419	0.00181	7.187
Cntln	0.399751	-1.32283	1.138	0.455	0.224	0.388	0.00469	5.911
Rraga	0.171804	-2.54116	42.983	7.385	0.023	0.124	3.7e-07	40.293
Gm6521	2.54859	1.3497	0.14	0.356	0.384	0.232	0.00433	-6.011
Focad	0.42494	-1.23467	1.9	0.808	0.085	0.119	2.45e-05	16.859
Mtap	0.114033	-3.13248	4.529	0.516	0.097	0.782	0.00109	7.955
Cdkn2b	0.00231517	-8.75467	0.334	0.001	0.537	0	9.98e-07	32.605
Tek	0.0226022	-5.4674	0.034	0.001	0.019	0	5.96e-12	579.922
Jun	0.0858749	-3.54162	456.761	39.224	0.009	0.121	6.78e-08	58.307
Junos	2.26146	1.17725	1.212	2.741	0.148	0.067	5.17e-05	-14.543
Tm2d1	0.404796	-1.30473	14.866	6.018	0.058	0.115	9.86e-06	20.231
I0C0044D17Rik	3.63141	1.86053	3.327	12.082	0.073	0.133	3.89e-06	-24.504
Usp1	0.459062	-1.12324	7.584	3.482	0.037	0.12	1.8e-05	17.935
Efcab7	0.330881	-1.59562	1.052	0.348	0.309	0.532	0.00867	5.187
Pgm2	0.273811	-1.86875	10.844	2.969	0.2	0.134	3.76e-05	15.492
Cachd1	0.169344	-2.56197	0.461	0.078	0.429	0.628	0.0025	6.734
Jak1	0.495352	-1.01348	21.434	10.617	0.027	0.126	3.46e-05	15.746
Leprot	0.115884	-3.10925	14.722	1.706	0.262	1.074	0.00595	5.622
Oma1	0.193437	-2.37006	11.801	2.283	0.127	0.807	0.00511	5.805
BC055111	3.57246	1.83692	0.238	0.85	0.421	0.278	0.0017	-7.278
Ttc4	0.111693	-3.16239	10.26	1.146	0.018	0.646	0.000385	9.783
Ssbp3	0.199713	-2.324	12.347	2.466	0.047	0.348	8.27e-05	13.25
Tceanc2	0.209399	-2.25568	11.444	2.396	0.08	0.6	0.00151	7.458
Yipf1	0.401874	-1.31519	46.616	18.734	0.036	0.207	0.000111	12.519
Coa7	2.41554	1.27234	7.433	17.954	0.067	0.084	4.6e-06	-23.678
Gpx7	0.170095	-2.55559	2.239	0.381	0.2	0.055	3.82e-06	24.594
Zcchc11	0.356233	-1.48911	9.443	3.364	0.02	0.168	1.98e-05	17.609
Prpf38a	0.473415	-1.07882	33	15.623	0.036	0.119	2.16e-05	17.288
Txndc12	0.121363	-3.0426	15.805	1.918	0.058	0.384	3.57e-05	15.651
Kti12	0.188692	-2.40589	19.025	3.59	0.16	0.038	1.68e-06	29.234
Rab3b	0.00266951	-8.54921	0.29	0.001	0.962	0	1.88e-05	17.782
Ttc39a	0.00106568	-9.87401	2.614	0.003	0.141	3.7	0.00763	5.334
Rnf11	0.463969	-1.1079	5.129	2.38	0.132	0.29	0.00212	6.962
Cdkn2c	0.10331	-3.27494	27.95	2.888	0.097	0.334	1.42e-05	18.82
Dmrta2	0.00420473	-7.89377	0.184	0.001	1.081	0	5.06e-05	14.601
Spata6	2.16164	1.11213	4.163	8.999	0.344	0.162	0.00492	-5.852
Skint3	0.00690526	-7.17809	0.112	0.001	0.462	0	1.26e-06	31.077
Skint2	6.74322	2.75344	2.69	18.139	0.267	0.086	1.15e-05	-19.625
Trabd2b	0.000772519	-10.3381	1	0.001	0.358	0	7.08e-08	57.684
Mknk1	0.178026	-2.48984	13.045	2.322	0.164	0.497	0.000442	9.518
Faah	0.222852	-2.16584	9.846	2.194	0.044	0.245	2.08e-05	17.419
Lrrc41	0.277554	-1.84916	7.875	2.186	0.047	0.244	4.63e-05	14.858
Rad54l	0.378893	-1.40014	8.424	3.192	0.092	0.262	0.000329	10.084
Pik3r3	0.00260061	-8.58693	0.297	0.001	0.243	0	2.71e-08	70.802
Mast2	0.486137	-1.04057	12.341	6	0.034	0.02	1.03e-07	53.187
Gpbp1l1	0.437164	-1.19375	26.58	11.62	0.031	0.052	4.01e-07	39.577
Ccdc17	0.279063	-1.84134	9.245	2.58	0.134	0.316	0.000242	10.722
Tesk2	0.315074	-1.66624	2.143	0.675	0.264	0.526	0.00577	5.659
Toe1	0.210556	-2.24773	10.991	2.314	0.023	0.262	2.3e-05	17.075
Mutyh	0.4985	-1.00433	9.331	4.652	0.11	0.232	0.00119	7.817
Hpdl	0.00353231	-8.14517	0.219	0.001	0.255	0	4.42e-08	63.812
Rps8	2.04851	1.03458	5140.96	10531.3	0.011	0.004	3.43e-10	-173.797
Kif2c	0.253345	-1.98082	9.219	2.336	0.07	0.157	5.22e-06	23.065
Rnf220	0.186088	-2.42594	42.107	7.836	0.094	0.049	2.08e-07	45.658
Slc6a9	0.105037	-3.25103	22.841	2.399	0.056	0.549	0.00015	11.788
Dph2	0.0437285	-4.51528	5.132	0.224	0.214	0.527	3.33e-05	15.867
Kdm4a	0.260516	-1.94056	10.117	2.636	0.044	0.074	2.2e-07	45.08
Szt2	0.150595	-2.73126	6.495	0.978	0.05	0.125	3.53e-07	40.714
Med8	0.435075	-1.20067	39.293	17.095	0.007	0.173	6.56e-05	13.873
Elovl1	0.070905	-3.81797	38.29	2.715	0.049	0.184	3.75e-07	40.18
Slc2a1	0.0923083	-3.4374	10.1	0.932	0.123	0.232	2.82e-06	26.207
Zfp691	0.148397	-2.75247	5.289	0.785	0.19	0.51	0.000324	10.119
Ybx1	0.173723	-2.52514	245.053	42.572	0.027	0.045	6.68e-09	96.563
Ppcs	0.334482	-1.58	9.012	3.014	0.083	0.086	2.75e-06	26.346
Zmynd12	0.0021652	-8.85129	0.357	0.001	0.144	0	2.09e-09	123.101
Rimkla	0.00508218	-7.62034	0.152	0.001	0.711	0	7.42e-06	21.426
AA415398	0.370575	-1.43216	4.538	1.681	0.112	0.391	0.002	7.045
Scmh1	0.357408	-1.48436	5.052	1.805	0.037	0.16	1.72e-05	18.104
Ctps	0.314825	-1.66738	5.806	1.828	0.094	0.089	3.03e-06	25.827
Cited4	0.281829	-1.82711	12.655	3.567	0.166	0.544	0.00314	6.428
Nfyc	0.192709	-2.3755	14.594	2.812	0.057	0.533	0.000635	8.858
Rims3	0.281817	-1.82717	1.641	0.462	0.098	0.055	9.98e-07	32.612
Exo5	0.0878512	-3.50879	6.854	0.602	0.299	0.814	0.00101	8.091
Cap1	0.204256	-2.29155	35.642	7.28	0.013	0.196	4.97e-06	23.306
Pabpc4	0.25558	-1.96816	103.051	26.338	0.029	0.093	3.68e-07	40.341
Gm12925	505.063	8.98032	0.001	0.39	0	0.628	1.86e-06	-28.592
Akirin1	0.149392	-2.74282	4.3	0.642	0.068	0.865	0.0034	6.323
D130007C19Rik	3.98909	1.99606	33.619	134.109	0.025	0.04	1.17e-08	-84.813
Rragc	0.131345	-2.92857	4.297	0.564	0.227	0.814	0.00217	6.931
Fhl3	0.0575388	-4.11932	8.645	0.497	0.121	1.053	0.00123	7.769
Mtf1	0.0739958	-3.75641	4.456	0.33	0.124	0.424	2.34e-05	17.016
1110065P20Rik	0.208674	-2.26067	4.176	0.871	0.156	0.55	0.00112	7.915
Yrdc	0.345948	-1.53137	14.747	5.102	0.072	0.231	0.000104	12.669
Cdca8	0.184966	-2.43467	41.421	7.661	0.086	0.066	2.22e-07	44.983
Rspo1	0.00538871	-7.53584	0.143	0.001	0.146	0	4.87e-09	103.118
Snip1	0.243885	-2.03573	4.903	1.196	0.126	0.56	0.00194	7.093
Zc3h12a	0.299938	-1.73726	13.681	4.103	0.102	0.077	2.36e-06	27.214
Csf3r	2.11621	1.08148	34.78	73.602	0.03	0.016	4.56e-08	-63.385
Lsm10	0.184297	-2.43989	19.392	3.574	0.078	0.926	0.00817	5.254
Stk40	0.184498	-2.43833	3.68	0.679	0.098	0.155	2.66e-06	26.531
Map7d1	0.219799	-2.18574	19.461	4.277	0.057	0.086	2.98e-07	42.242
Trappc3	0.194771	-2.36015	40.031	7.797	0.139	0.19	1.05e-05	20.015
Adprhl2	0.373198	-1.42199	30.749	11.475	0.027	0.196	5.49e-05	14.375
Ncdn	0.17777	-2.49191	12.061	2.144	0.012	0.017	6.29e-11	244.313
AU040320	0.117634	-3.08762	5.643	0.664	0.083	0.903	0.00237	6.809
Zmym4	0.436831	-1.19485	2.013	0.879	0.026	0.335	0.0019	7.122
Zmym6	2.15656	1.10873	8.734	18.836	0.08	0.042	3.82e-06	-24.586
Zscan20	0.149705	-2.73981	2.274	0.34	0.079	0.726	0.00146	7.507
Phc2	0.13848	-2.85225	24.545	3.399	0.176	0.269	1.91e-05	17.734
Zfp362	0.0909843	-3.45824	9.468	0.861	0.12	1.282	0.00738	5.372
Azin2	0.324621	-1.62317	0.956	0.31	0.209	0.501	0.00443	5.982
1700086P04Rik	2.16394	1.11366	0.194	0.421	0.256	0.113	0.00109	-7.954
S100pbp	0.392815	-1.34808	3.066	1.204	0.118	0.403	0.00315	6.422
C77080	130.451	7.02736	0.001	0.101	0	0.527	2.6e-06	-26.651
Zbtb8a	0.345327	-1.53396	2.597	0.897	0.076	0.104	4.46e-06	23.82
Bsdc1	0.29353	-1.76842	16.989	4.987	0.056	0.141	5.05e-06	23.232
Marcksl1	0.407562	-1.29491	53.153	21.663	0.138	0.048	1.94e-05	17.688
Hdac1	0.216184	-2.20967	76.13	16.458	0.029	0.125	7.66e-07	34.408
Lck	0.372826	-1.42343	91.1	33.964	0.011	0.216	8.6e-05	13.148
Tmem234	0.0773871	-3.69176	34.475	2.668	0.081	0.795	0.000514	9.234
Txlna	0.449479	-1.15368	7.767	3.491	0.072	0.042	2.2e-06	27.629
Kpna6	0.336788	-1.57009	3.209	1.081	0.173	0.121	4.54e-05	14.917
Pef1	0.0643762	-3.95733	16.511	1.063	0.045	0.782	0.000326	10.11
Tinagl1	0.234802	-2.09048	14.093	3.309	0.071	0.07	3.07e-07	41.984
Zcchc17	0.327126	-1.61208	21.983	7.191	0.064	0.207	4.61e-05	14.871
Snrnp40	0.293172	-1.77018	39.373	11.543	0.021	0.107	1.02e-06	32.457
Laptm5	0.148057	-2.75578	94.523	13.995	0.045	0.079	5.6e-08	60.714
Srsf4	0.171619	-2.54272	58.669	10.069	0.088	0.185	3.71e-06	24.759
Ythdf2	0.334914	-1.57814	9.031	3.024	0.034	0.193	3.07e-05	16.117
Taf12	0.23577	-2.08455	25.553	6.025	0.099	0.163	6.83e-06	21.808
Rcc1	0.203564	-2.29645	13.292	2.706	0.027	0.231	1.12e-05	19.746
Med18	0.100826	-3.31007	3.379	0.341	0.243	0.055	2.62e-06	26.599
Sesn2	0.166288	-2.58824	1.542	0.256	0.197	0.966	0.00819	5.252
Dnajc8	0.245482	-2.02631	81.722	20.061	0.012	0.317	0.0001	12.759
Eya3	0.336019	-1.57339	4.535	1.524	0.055	0.158	1.44e-05	18.775
Smpdl3b	0.345036	-1.53518	1.967	0.679	0.304	0.468	0.00658	5.504
Rpa2	0.457709	-1.1275	36.296	16.613	0.077	0.097	1.71e-05	18.131
Themis2	0.439061	-1.18751	13.54	5.945	0.123	0.227	0.00052	9.214
Ppp1r8	0.190927	-2.38891	15.056	2.875	0.046	0.288	2.84e-05	16.377
Fam76a	0.476786	-1.06859	2.718	1.296	0.297	0.285	0.0086	5.196
Fgr	0.279337	-1.83992	18.689	5.221	0.08	0.024	2.44e-07	44.111
Ahdc1	0.380879	-1.39259	3.295	1.255	0.013	0.119	5.07e-06	23.202
Map3k6	0.187144	-2.41778	0.418	0.078	0.223	0.628	0.00173	7.253
Wdtc1	0.124862	-3.00159	6.898	0.861	0.095	0.06	1.03e-07	53.195
Slc9a1	0.189624	-2.39879	4.776	0.906	0.132	0.124	2.68e-06	26.483
LOC105247180	0.0132914	-6.23336	0.058	0.001	1.566	0	0.00109	7.96
Kdf1	0.00406101	-7.94395	0.19	0.001	0.779	0	9.48e-06	20.39
Zdhhc18	0.463148	-1.11045	21.367	9.896	0.007	0.204	0.000223	10.895
Arid1a	0.377516	-1.40539	9.932	3.75	0.054	0.03	2.09e-07	45.563
Rps6ka1	0.15778	-2.66401	35.774	5.644	0.078	0.145	1.03e-06	32.401
Cd52	0.48965	-1.03018	1081.19	529.406	0.046	0.046	1.11e-06	31.886
Ubxn11	2.1274	1.08909	23.136	49.219	0.13	0.063	4.34e-05	-15.058
Sh3bgrl3	0.47894	-1.06208	1229.24	588.735	0.008	0.047	2.34e-07	44.508
Cep85	0.207541	-2.26853	4.295	0.891	0.08	0.41	0.000228	10.855
Grrp1	9.35231	3.22532	0.203	1.899	0.682	0.118	0.000492	-9.317
Paqr7	0.123687	-3.01524	2.353	0.291	0.21	0.628	0.000552	9.106
Aunip	0.458269	-1.12573	6.814	3.123	0.033	0.082	3.34e-06	25.316
Ldlrap1	0.196536	-2.34714	4.869	0.957	0.135	0.732	0.00344	6.308
Tmem50a	0.294322	-1.76453	102.86	30.274	0.023	0.062	1.01e-07	53.432
Rsrp1	0.438052	-1.19083	158.755	69.543	0.009	0.041	7.52e-08	56.86
Syf2	0.454812	-1.13666	138.193	62.852	0.023	0.114	1.15e-05	19.628
Runx3	0.474941	-1.07418	3.208	1.524	0.074	0.279	0.00152	7.446
Srrm1	0.24261	-2.04329	31.093	7.543	0.074	0.078	4.9e-07	37.872
Nipal3	0.128397	-2.96131	2.315	0.297	0.096	0.982	0.00436	6.003
Cnr2	0.143268	-2.80321	2.02	0.289	0.245	0.527	0.000414	9.64
Hmgcl	0.460206	-1.11965	44.903	20.665	0.02	0.213	0.000275	10.46
Gale	0.430735	-1.21513	15.489	6.672	0.146	0.334	0.00263	6.662
Lypla2	0.170442	-2.55265	128.423	21.889	0.118	0.114	1.24e-06	31.137
Pithd1	0.0855605	-3.54691	14.764	1.263	0.064	0.676	0.000277	10.444
Tceb3	0.278002	-1.84683	14.782	4.109	0.008	0.061	6.06e-08	59.673
Id3	0.278906	-1.84215	49.672	13.854	0.036	0.148	4.1e-06	24.244
Asap3	7.7556	2.95524	0.514	3.989	0.243	0.176	1.12e-05	-19.731
Kdm1a	0.466182	-1.10103	24.684	11.507	0.016	0.041	1.43e-07	49.561
C1qc	0.40888	-1.29025	232.723	95.156	0.008	0.055	2.01e-07	46.015
Rap1gap	0.393871	-1.34421	10.588	4.17	0.125	0.053	1.11e-05	19.788
Rap1gapos	0.00497401	-7.65138	0.155	0.001	0.05	0	3.96e-11	306.144
Alpl	0.0382405	-4.70876	3.547	0.136	0.371	0.055	3.46e-06	25.116
Ece1	0.170253	-2.55425	2.204	0.375	0.054	0.055	3.75e-08	66.197
Hp1bp3	0.411757	-1.28013	16.355	6.734	0.065	0.354	0.0019	7.117
Sh2d5	0.00639032	-7.2899	0.121	0.001	0.624	0	4.91e-06	23.368
Ddost	0.300098	-1.7365	88.131	26.448	0.077	0.039	3.65e-07	40.4
Cda	0.00109483	-9.83507	0.706	0.001	1.21	0	2.95e-05	16.255
Pla2g2d	0.000178961	-12.4481	4.319	0.001	0.51	0	1.54e-07	48.775
Pla2g5	0.00290034	-8.42956	0.266	0.001	0.05	0	3.74e-11	337.28
Tmco4	0.152997	-2.70842	7.799	1.193	0.071	0.337	3.46e-05	15.747
Nbl1	0.000849844	-10.2005	0.909	0.001	0.314	0	4.03e-08	65.06
Capzb	0.37376	-1.41981	265.276	99.15	0.03	0.042	8.97e-08	54.76
Pqlc2	0.275752	-1.85856	15.342	4.231	0.023	0.269	6.85e-05	13.755
Ubr4	0.473244	-1.07934	13.324	6.305	0.009	0.045	1.83e-07	47.002
Aldh4a1	0.222933	-2.16532	2.23	0.497	0.237	0.307	0.000197	11.171
Klhdc7a	168.354	7.39536	0.001	0.13	0	0.628	4.73e-06	-23.546
Padi4	0.248061	-2.01124	3.652	0.906	0.043	0.092	3.98e-07	39.637
Padi2	0.361724	-1.46704	1.15	0.416	0.081	0.055	1.48e-06	30.033
Atp13a2	0.298449	-1.74444	45.352	13.535	0.036	0.053	9.23e-08	54.473
Crocc	2.04809	1.03428	3.282	6.721	0.091	0.034	7.67e-06	-21.285
Necap2	0.196367	-2.34838	65.491	12.86	0.042	0.111	4.09e-07	39.38
Fbxo42	0.418719	-1.25595	9.464	3.963	0.329	0.065	0.00149	7.484
Rsg1	0.00202123	-8.95055	0.382	0.001	0.05	0	3.74e-11	358.125
Tmem82	5.61286	2.48873	21.092	118.384	0.087	0.059	1.76e-07	-47.423
Plekhm2	0.116104	-3.10651	6.201	0.72	0.249	0.471	0.000158	11.659
Rsc1a1	0.188483	-2.40749	15.744	2.968	0.111	0.266	2.57e-05	16.715
Dnajc16	0.358242	-1.48099	0.771	0.276	0.266	0.055	0.000224	10.888
Efhd2	0.289099	-1.79037	34.932	10.099	0.083	0.144	7.27e-06	21.511
Tmem51	0.325177	-1.6207	9.827	3.196	0.152	0.142	3.69e-05	15.552
Anp32b-ps1	0.34326	-1.54263	32.28	11.08	0.049	0.233	9.24e-05	12.962
Pramef8	0.30638	-1.7066	1.45	0.444	0.079	0.055	6.55e-07	35.609
LOC105247233	2.50213	1.32316	0.349	0.874	0.145	0.378	0.00291	-6.528
Dhrs3	0.219246	-2.18937	8.447	1.852	0.079	0.852	0.00922	5.119
Tnfrsf8	0.00741574	-7.07519	0.104	0.001	0.624	0	5.67e-06	22.679
Gm13051	0.00376729	-8.05226	0.205	0.001	1.152	0	6.32e-05	13.978
Gm13157	0.434047	-1.20408	2.315	1.005	0.157	0.103	9.73e-05	12.826
Mfn2	0.264722	-1.91745	3.092	0.818	0.026	0.199	1.34e-05	19.061
Plod1	0.179541	-2.47761	3.202	0.575	0.045	0.29	2.43e-05	16.886
2510039O18Rik	0.0923913	-3.4361	22.972	2.122	0.108	0.179	9.55e-07	32.89
Nppa	4.2862	2.0997	0.652	2.793	0.333	0.055	0.000114	-12.441
Gm13201	0.0110031	-6.50595	0.07	0.001	0.542	0	4.28e-06	24.029
Agtrap	0.2515	-1.99137	8.563	2.154	0.046	0.767	0.00869	5.184
Mad2l2	0.242894	-2.0416	22.778	5.533	0.086	0.111	1.72e-06	29.074
Fbxo6	0.347144	-1.52639	20.774	7.212	0.056	0.024	1.41e-07	49.774
Ubiad1	0.244736	-2.0307	0.863	0.211	0.278	0.055	5.6e-05	14.321
Srm	0.271397	-1.88152	43.469	11.797	0.021	0.233	3.13e-05	16.065
Gm572	0.00504711	-7.63033	0.153	0.001	0.334	0	2.06e-07	45.725
Casz1	0.207244	-2.2706	1.16	0.24	0.377	0.494	0.00166	7.313
Pex14	0.218479	-2.19443	9.287	2.029	0.018	0.453	0.000404	9.684
Pgd	0.175456	-2.51082	40.609	7.125	0.03	0.141	7.33e-07	34.748
Ube4b	0.206323	-2.27702	5.974	1.233	0.098	0.476	0.000476	9.377
Lzic	0.336094	-1.57306	10.241	3.442	0.084	0.077	2.17e-06	27.708
Pik3cd	0.20585	-2.28033	23.011	4.737	0.02	0.058	2.06e-08	74.722
Tmem201	0.102248	-3.28986	1.451	0.148	0.139	0.56	0.000177	11.411
Eno1	0.340641	-1.55368	155.59	53	0.023	0.183	2.43e-05	16.889
Rere	0.466457	-1.10018	5.256	2.452	0.05	0.211	0.000318	10.158
Dnajc11	0.32081	-1.64021	24.997	8.019	0.025	0.088	6.45e-07	35.73
Klhl21	0.200546	-2.31799	1.188	0.238	0.183	0.055	4.07e-06	24.281
Espn	0.352016	-1.50629	1.223	0.43	0.106	0.389	0.0015	7.466
Acot7	0.394776	-1.3409	20.807	8.214	0.118	0.339	0.00149	7.483
Rnf207	0.00887091	-6.8167	0.087	0.001	0.537	0	3.29e-06	25.388
Chd5	0.0286348	-5.12609	0.027	0.001	0.531	0	1.26e-05	19.293
Dffb	0.0670892	-3.89778	7.181	0.482	0.056	0.899	0.000716	8.651
Cep104	0.289485	-1.78844	2.023	0.586	0.019	0.292	0.000124	12.242
Smim1	2.01226	1.00882	43.106	86.741	0.199	0.081	0.000475	-9.383
Trp73	0.0116488	-6.42367	0.066	0.001	0.05	0	5.27e-11	257.021
Tprgl	0.0973451	-3.36075	23.945	2.331	0.108	0.098	1.98e-07	46.146
Arhgef16	0.0126466	-6.30511	0.061	0.001	0.537	0	4.79e-06	23.482
Prdm16	0.0104597	-6.57902	0.074	0.001	0.292	0	2.2e-07	45.056
Hes5	0.103441	-3.27311	4.654	0.481	0.017	0.319	9.17e-06	20.524
Pank4	0.484649	-1.04499	37.393	18.122	0.012	0.043	1.79e-07	47.216
Pex10	0.354458	-1.49631	4.497	1.594	0.067	0.575	0.00882	5.168
Rer1	0.434733	-1.2018	70.001	30.432	0.024	0.37	0.00302	6.478
Gabrd	0.00304056	-8.36144	0.254	0.001	0.246	0	3.28e-08	68.014
Gnb1	0.258218	-1.95334	102.983	26.592	0.033	0.031	1.07e-08	86.452
Nadk	0.211575	-2.24076	28.467	6.023	0.106	0.107	1.58e-06	29.644
Vwa1	0.00344333	-8.18198	0.224	0.001	0.479	0	7.96e-07	34.137
Dvl1	0.137906	-2.85824	20.832	2.873	0.015	0.465	0.000121	12.295
Cptp	0.000467308	-11.0633	1.654	0.001	0.328	0	3.43e-08	67.409
Cpsf3l	0.332674	-1.58782	32.378	10.771	0.045	0.262	0.00014	11.95
Acap3	0.215278	-2.21573	8.052	1.733	0.098	0.146	3.38e-06	25.247
Fam132a	0.325713	-1.61833	54.468	17.741	0.06	0.187	2.78e-05	16.447
Sdf4	0.397463	-1.33111	207.299	82.394	0.029	0.049	1.89e-07	46.615
Ttll10	4.53815	2.1821	6.523	29.604	0.092	0.058	3.75e-07	-40.169
Agrn	0.255797	-1.96693	1.896	0.485	0.041	0.492	0.00108	7.972
Perm1	0.481885	-1.05324	1.28	0.617	0.223	0.055	0.000537	9.155
Plekhn1	0.214561	-2.22054	14.359	3.081	0.034	0.073	8.75e-08	55.07
Klhl17	0.12178	-3.03765	7.801	0.95	0.079	0.39	4.03e-05	15.282
Noc2l	0.430232	-1.21681	87.731	37.744	0.042	0.049	4.99e-07	37.748
1700109H08Rik	3.93022	1.97461	7.402	29.093	0.258	0.135	7.37e-05	-13.559
Gatad1	0.286884	-1.80146	13.901	3.988	0.131	0.146	1.61e-05	18.355
Krit1	2.64461	1.40305	6.966	18.421	0.023	0.048	1.1e-07	-52.422
Cyp51	0.457947	-1.12675	2.696	1.235	0.037	0.113	1.37e-05	18.954
Steap4	0.00699963	-7.15851	0.11	0.001	0.624	0	5.35e-06	22.946
Sri	0.484126	-1.04655	119.115	57.667	0.017	0.119	2.08e-05	17.423
Rundc3b	2.79605	1.48339	0.356	0.995	0.319	0.2	0.00114	-7.883
Abcb4	0.298133	-1.74597	33.057	9.855	0.038	0.064	1.87e-07	46.764
Tmem243	0.221137	-2.17699	48.972	10.83	0.122	0.392	0.000257	10.596
Gm10354	410.856	8.68249	0.001	0.318	0	0.288	5.78e-08	-60.272
Cd36	0.295031	-1.76106	17.51	5.166	0.035	0.123	2.28e-06	27.425
Tmem60	0.497496	-1.00724	21.84	10.865	0.147	0.174	0.000638	8.851
Ptpn12	0.342917	-1.54407	3.038	1.042	0.065	0.439	0.00213	6.957
Gsap	0.435813	-1.19822	6.332	2.76	0.313	0.12	0.00187	7.14
Ccdc146	0.00637606	-7.29312	0.121	0.001	0.171	0	1.15e-08	85.164
Fbxl13	0.00770046	-7.02084	0.1	0.001	0.24	0	6.69e-08	58.462
Reln	0.461859	-1.11448	0.552	0.255	0.077	0.267	0.00104	8.038
Orc5	0.0925591	-3.43348	5.792	0.536	0.068	1.105	0.00373	6.202
LOC102635566	0.0272382	-5.19822	0.028	0.001	0.255	0	3.52e-07	40.725
Gm29779	0.0913093	-3.4531	342.847	31.305	0.039	0.087	2.45e-08	72.187
Rint1	0.244688	-2.03098	6.939	1.698	0.049	0.105	6.9e-07	35.195
Klhl7	4.05969	2.02137	9.186	37.293	0.076	0.02	1.22e-07	-51.267
Nupl2	0.408113	-1.29296	2.319	0.946	0.25	0.344	0.00411	6.074
Atg9b	0.00868665	-6.84698	0.089	0.001	0.703	0	1.2e-05	19.476
Abcb8	0.17527	-2.51235	10.023	1.757	0.035	0.416	0.000135	12.035
Asic3	6.22527	2.63814	3.313	20.623	0.101	0.066	2.57e-07	-43.587
Agap3	0.420046	-1.25138	18.98	7.972	0.042	0.1	5.28e-06	23.017
Abcf2	0.154407	-2.69519	17.995	2.779	0.095	0.171	2.25e-06	27.503
Smarcd3	0.38074	-1.39312	1.838	0.7	0.081	0.278	0.00042	9.614
Wdr86	0.453517	-1.14077	1.745	0.791	0.33	0.188	0.00436	6.004
Crygn	3.23395	1.6933	0.582	1.883	0.381	0.408	0.00413	-6.068
Rheb	0.477148	-1.06749	29.609	14.128	0.217	0.045	0.000413	9.646
Galnt11	0.13221	-2.9191	5.41	0.715	0.054	0.543	0.000244	10.701
Paxip1	0.323892	-1.62642	6.602	2.138	0.085	0.237	9.39e-05	12.922
Ube3c	0.200457	-2.31864	2.282	0.458	0.092	0.212	1.04e-05	20.046
Tyms	2.09513	1.06704	128.459	269.137	0.022	0.019	2.22e-08	-73.638
Hadha	0.153522	-2.70348	46.369	7.119	0.004	0.112	1.63e-07	48.158
Hadhb	0.335766	-1.57447	26.725	8.973	0.056	0.057	4.05e-07	39.472
Otof	0.0174185	-5.84324	0.044	0.001	0.979	0	0.000141	11.937
Slc35f6	0.107323	-3.21997	3.937	0.423	0.071	0.901	0.00189	7.126
Tmem214	0.0878998	-3.508	13.506	1.187	0.087	0.165	5.03e-07	37.669
Cgref1	0.00634358	-7.30049	0.122	0.001	0.05	0	3.96e-11	292.104
Slc5a6	0.149135	-2.74531	2.127	0.317	0.053	0.527	0.000289	10.358
Cad	0.271325	-1.8819	8.182	2.22	0.023	0.252	4.64e-05	14.854
Slc30a3	0.00745894	-7.06681	0.104	0.001	0.05	0	4.05e-11	282.754
Mpv17	0.000208096	-12.2305	3.714	0.001	0.311	0	1.64e-08	78.544
Gtf3c2	0.326634	-1.61426	20.223	6.606	0.082	0.156	1.62e-05	18.333
Eif2b4	2.10555	1.0742	57.478	121.022	0.074	0.007	1.71e-06	-29.097
Snx17	0.359288	-1.47679	57.855	20.787	0.015	0.063	2.13e-07	45.391
Zfp513	0.199317	-2.32686	27.387	5.459	0.053	0.294	3.64e-05	15.589
Ppm1g	0.36701	-1.44611	83.823	30.764	0.013	0.077	5.61e-07	36.781
Nrbp1	0.352963	-1.50241	61.852	21.831	0.013	0.04	2.77e-08	70.475
LOC105244717	0.00258824	-8.59382	0.299	0.001	0.171	0	5.53e-09	100.353
Zfp512	0.323069	-1.63008	7.374	2.382	0.051	0.101	1.76e-06	28.918
4930548H24Rik	0.00531475	-7.55578	0.145	0.001	0.962	0	3.5e-05	15.716
Gpn1	0.465145	-1.10425	18.376	8.547	0.015	0.114	1.26e-05	19.267
Supt7l	0.0990251	-3.33606	2.463	0.244	0.182	0.527	0.000139	11.957
Bre	0.304396	-1.71598	37.392	11.382	0.036	0.103	1.16e-06	31.579
Plb1	0.00476013	-7.71478	0.162	0.001	0.326	0	1.77e-07	47.375
Yes1	0.00805478	-6.95594	0.096	0.001	0.624	0	6.15e-06	22.297
Pisd	0.224024	-2.15827	40.016	8.964	0.032	0.189	5.81e-06	22.563
Depdc5	0.314057	-1.6709	5.774	1.813	0.056	0.051	2.45e-07	44.062
Ywhah	0.112816	-3.14796	55.513	6.263	0.014	0.07	9.79e-09	88.327
Spon2	0.000698684	-10.4831	1.106	0.001	0.36	0	6.81e-08	58.258
Ctbp1	0.148654	-2.74997	62.964	9.36	0.048	0.049	1.53e-08	79.704
Maea	0.0696613	-3.8435	19.946	1.389	0.023	1.051	0.00166	7.314
Slbp	0.213322	-2.22889	34.46	7.351	0.024	0.056	2.29e-08	73.133
Tmem129	0.315415	-1.66468	2.53	0.798	0.131	0.589	0.00652	5.515
Nelfa	0.163232	-2.61501	13.919	2.272	0.067	0.091	1.99e-07	46.139
Zfyve28	2.56069	1.35653	0.898	2.301	0.146	0.27	0.000638	-8.849
Fam193a	0.343232	-1.54274	6.979	2.395	0.072	0.08	1.81e-06	28.742
Tnip2	0.212503	-2.23444	10.016	2.129	0.117	0.462	0.000477	9.374
Sh3bp2	0.293185	-1.77012	13.1	3.841	0.027	0.32	0.000211	11.015
Add1	0.245178	-2.0281	17.475	4.284	0.053	0.252	3.44e-05	15.764
Htt	0.49136	-1.02515	3.486	1.713	0.072	0.139	8.68e-05	13.122
Rgs12	0.21487	-2.21846	5.493	1.18	0.113	0.061	7.65e-07	34.434
Lrpap1	0.253669	-1.97898	15.426	3.913	0.09	0.166	8.22e-06	20.989
E130018O15Rik	13.8174	3.78842	0.046	0.632	0.778	0.172	0.000444	-9.51
Acox3	0.307516	-1.70127	4.959	1.525	0.12	0.1	6.87e-06	21.786
Htra3	0.00268185	-8.54255	0.288	0.001	0.245	0	2.93e-08	69.627
Ablim2	0.00247402	-8.65893	0.312	0.001	0.515	0	8.59e-07	33.601
Grpel1	0.307441	-1.70162	35.58	10.939	0.077	0.244	8.17e-05	13.282
D5Ertd579e	0.336912	-1.56956	2.894	0.975	0.265	0.06	0.000165	11.564
Mrfap1	0.239228	-2.06354	50.676	12.123	0.271	0.092	5.44e-05	14.401
Man2b2	0.171573	-2.54311	19.039	3.267	0.009	0.302	2.48e-05	16.822
Wfs1	0.114323	-3.12881	2.422	0.277	0.117	0.291	1.06e-05	19.947
Crmp1	0.00143932	-9.4404	0.537	0.001	0.255	0	2.15e-08	74.077
Evc	0.239022	-2.06478	0.298	0.071	0.08	0.628	0.00293	6.521
Stx18	0.263837	-1.92228	10.356	2.732	0.242	0.081	4.3e-05	15.084
Tmem128	0.428015	-1.22427	30.409	13.016	0.035	0.115	9.7e-06	20.298
Slc2a9	0.251799	-1.98966	0.865	0.218	0.346	0.666	0.00784	5.304
Wdr1	0.163527	-2.6124	53.488	8.747	0.02	0.097	1.05e-07	52.889
Rab28	0.387491	-1.36777	9.775	3.788	0.121	0.374	0.00212	6.965
Nkx3-2	0.00701965	-7.15438	0.11	0.001	0.05	0	4.04e-11	286.258
C1qtnf7	0.00514946	-7.60136	0.15	0.001	0.52	0	1.67e-06	29.253
Fbxl5	0.388077	-1.36559	12.171	4.723	0.03	0.119	6.19e-06	22.267
Cd38	0.397898	-1.32953	8.703	3.463	0.092	0.29	0.000681	8.738
Tapt1	0.307216	-1.70267	3.829	1.176	0.14	0.454	0.00184	7.166
Ldb2	0.00708431	-7.14116	0.109	0.001	0.057	0	5.8e-11	251.74
Qdpr	0.360993	-1.46996	39.107	14.117	0.024	0.103	2.1e-06	27.881
Fam184b	0.00990948	-6.65697	0.078	0.001	0.05	0	4.66e-11	266.356
Ppargc1a	2.44126	1.28763	0.189	0.461	0.318	0.055	0.00108	-7.97
Sod3	0.000817231	-10.257	0.946	0.001	0.135	0	7.05e-10	151.777
Zcchc4	0.216751	-2.20589	3.634	0.788	0.191	0.382	0.000293	10.326
Sel1l3	0.00333669	-8.22737	0.232	0.001	0.889	0	1.54e-05	18.507
Tbc1d19	0.197016	-2.34362	2.064	0.407	0.097	0.32	6.24e-05	14.013
0610040J01Rik	0.00131986	-9.5654	0.586	0.001	0.05	0	3.61e-11	382.726
Pgm1	0.214305	-2.22226	5.488	1.176	0.061	0.613	0.00178	7.213
LOC102634072	2.21782	1.14914	12.865	28.531	0.097	0.186	0.000218	-10.955
Tlr1	0.199516	-2.32543	49.28	9.832	0.016	0.132	7.14e-07	34.943
Klhl5	0.305722	-1.70971	4.084	1.249	0.325	0.167	0.000482	9.355
Wdr19	0.297304	-1.74999	0.3	0.089	0.199	0.484	0.00259	6.688
Rfc1	0.238018	-2.07086	7.329	1.744	0.154	0.105	6.28e-06	22.195
Klb	143.747	7.16739	0.001	0.111	0	0.628	5.5e-06	-22.82
Lias	0.486181	-1.04044	18.058	8.78	0.027	0.025	8.26e-08	55.765
Ugdh	0.203584	-2.2963	5.125	1.043	0.183	0.062	4.55e-06	23.736
Rhoh	0.156729	-2.67366	74.676	11.704	0.023	0.234	5.65e-06	22.697
Rbm47	0.385959	-1.37348	0.78	0.301	0.291	0.299	0.00279	6.582
Tmem33	0.353496	-1.50023	12.708	4.492	0.075	0.176	3.54e-05	15.675
Slc30a9	0.142872	-2.80721	5.055	0.722	0.121	0.628	0.000666	8.775
Guf1	2.53465	1.34178	14.421	36.552	0.225	0.082	0.000193	-11.21
Commd8	0.456816	-1.13032	16.687	7.623	0.047	0.094	7.2e-06	21.559
Nipal1	2.73863	1.45346	0.088	0.242	0.05	0.527	0.00667	-5.488
Txk	0.184315	-2.43975	4.348	0.801	0.053	0.374	9.45e-05	12.905
Tec	0.41432	-1.27118	21.362	8.851	0.039	0.077	1.65e-06	29.336
Slain2	0.263846	-1.92223	3.601	0.95	0.077	0.176	1.04e-05	20.036
Srd5a3	0.140598	-2.83035	12.455	1.751	0.037	0.229	3.99e-06	24.374
Tmem165	0.1367	-2.87092	4.548	0.622	0.11	0.527	0.000249	10.659
Exoc1	0.221278	-2.17607	11.584	2.563	0.083	0.328	9.55e-05	12.876
Paics	0.0961046	-3.37925	20.851	2.004	0.003	0.138	1.52e-07	48.878
Srp72	0.409672	-1.28746	9.585	3.927	0.097	0.215	0.000222	10.908
Hopx	0.34702	-1.52691	13.14	4.56	0.206	0.508	0.00624	5.566
Igfbp7	0.351684	-1.50765	17.341	6.098	0.039	0.294	0.000316	10.171
Cenpc1	0.468593	-1.09359	4.479	2.099	0.192	0.382	0.00926	5.114
Stap1	0.452282	-1.1447	28.534	12.905	0.121	0.216	0.000516	9.228
Igj	0.25929	-1.94736	741.128	192.167	0.048	0.075	2.52e-07	43.786
Rufy3	3.89435	1.96138	16.387	63.816	0.077	0.036	1.96e-07	-46.329
Dck	0.436841	-1.19482	4.048	1.768	0.047	0.18	9.69e-05	12.837
Cxcl5	0.00279525	-8.48281	0.276	0.001	0.05	0	3.74e-11	339.41
Ppbp	0.171564	-2.54318	8.919	1.53	0.192	0.288	4.91e-05	14.688
Uso1	0.42971	-1.21856	10.73	4.611	0.025	0.092	3.12e-06	25.672
Ppef2	0.1309	-2.93346	0.888	0.116	0.324	0.055	1.84e-05	17.866
Naaa	0.126124	-2.98708	27.594	3.48	0.071	0.116	2.46e-07	44.004
Nup54	0.249588	-2.00238	4.824	1.204	0.319	0.203	0.000256	10.603
Ccni	0.24449	-2.03215	19.225	4.7	0.056	0.051	1.01e-07	53.347
LOC105246977	5.46881	2.45123	0.068	0.372	0.282	0.697	0.00292	-6.524
Gm6346	91.551	6.5165	0.001	0.071	0	0.622	8.31e-06	-20.942
Gm6502	91.551	6.5165	0.001	0.071	0	0.622	8.31e-06	-20.942
Gm6348	91.551	6.5165	0.001	0.071	0	0.622	8.31e-06	-20.942
Cxcl13	0.000631166	-10.6297	1.225	0.001	0.757	0	2.02e-06	28.091
Gm33370	0.301432	-1.7301	2.176	0.656	0.559	0.354	0.00837	5.227
Bmp2k	0.388103	-1.36549	6.334	2.458	0.132	0.053	1.27e-05	19.246
Paqr3	0.00385725	-8.01821	0.2	0.001	0.462	0	7.38e-07	34.684
Naa11	0.252535	-1.98545	52.835	13.343	0.033	0.133	1.73e-06	29.039
Prdm8	198.715	7.63456	0.001	0.154	0	0.601	3.29e-06	-25.393
Rasgef1b	0.423348	-1.24008	11.131	4.712	0.045	0.12	1.22e-05	19.398
Hnrnpdl	2.04141	1.02957	91.282	186.344	0.012	0.025	2.12e-08	-74.289
Sec31a	0.161605	-2.62945	16.866	2.726	0.021	0.2	2.87e-06	26.126
Cops4	0.380849	-1.39271	25.539	9.727	0.075	0.134	1.68e-05	18.187
Plac8	0.381686	-1.38954	836.826	319.404	0.013	0.079	7.17e-07	34.903
Coq2	0.217926	-2.19809	24.574	5.355	0.078	0.191	7.68e-06	21.276
Arhgap24	0.142306	-2.81293	2.871	0.409	0.042	0.568	0.000367	9.874
Hsd17b11	0.194733	-2.36043	23.222	4.522	0.095	0.072	3.95e-07	39.7
Abcg3	0.239852	-2.05978	4.377	1.05	0.031	0.343	0.000138	11.976
Gbp4	0.36729	-1.44501	7.049	2.589	0.075	0.271	0.000301	10.269
Gbp6	0.255855	-1.9666	3.256	0.833	0.271	0.627	0.00532	5.756
Gbp11	0.00415464	-7.91106	0.186	0.001	0.534	0	1.58e-06	29.626
LOC105246978	5.55742	2.47442	1.043	5.797	0.364	0.177	0.000124	-12.231
Lrrc8d	0.0849769	-3.55679	5.586	0.475	0.024	0.124	7.93e-08	56.273
D830014E11Rik	7.00273	2.80792	0.237	1.661	0.337	0.28	9.74e-05	-12.825
Cdc7	0.152587	-2.71229	4.084	0.623	0.034	0.151	7.02e-07	35.074
Btbd8	0.00668042	-7.22585	0.116	0.001	0.462	0	1.22e-06	31.284
A830010M20Rik	0.301514	-1.7297	0.613	0.185	0.366	0.527	0.00726	5.39
Glmn	2.25992	1.17627	6.747	15.247	0.053	0.076	3.34e-06	-25.314
Rpap2	0.201991	-2.30764	5.391	1.089	0.025	0.11	3.5e-07	40.801
Gfi1	0.277275	-1.85061	1.674	0.464	0.159	0.058	6.77e-06	21.845
Dr1	0.3389	-1.56107	3.993	1.353	0.129	0.517	0.00492	5.855
Atp5k	2.49912	1.32142	605.322	1512.77	0.023	0.016	7.59e-09	-93.544
Gak	0.162419	-2.62221	20.949	3.403	0.071	0.414	0.000112	12.487
Tmem175	0.305144	-1.71244	9.698	2.959	0.015	0.073	1.98e-07	46.212
Dgkq	0.40054	-1.31998	1.272	0.51	0.129	0.427	0.00468	5.914
Crlf2	0.399403	-1.32408	95.654	38.205	0.007	0.15	1.97e-05	17.633
Zfp605	0.18065	-2.46873	0.694	0.125	0.089	0.535	0.00055	9.112
Chfr	0.334104	-1.58163	9.775	3.266	0.102	0.111	8.2e-06	21.002
Pgam5	0.217024	-2.20407	4.615	1.001	0.352	0.559	0.00261	6.674
Pole	0.167829	-2.57494	5.011	0.841	0.05	0.096	1.75e-07	47.497
Fbrsl1	0.132227	-2.91891	13.045	1.725	0.246	0.268	3.15e-05	16.04
Noc4l	0.374255	-1.41791	28.761	10.764	0.029	0.063	3.51e-07	40.776
Ddx51	0.358754	-1.47893	8.982	3.222	0.158	0.084	2.68e-05	16.57
Ulk1	0.417961	-1.25856	3.126	1.307	0.072	0.357	0.0022	6.909
Chek2	2.2133	1.1462	22.417	49.616	0.04	0.067	1.64e-06	-29.386
Crybb1	3.20468	1.68018	0.534	1.712	0.272	0.4	0.00215	-6.945
Tpst2	0.0979303	-3.3521	34.834	3.411	0.079	0.131	2.49e-07	43.891
Crybb3	3.91274	1.96818	0.353	1.379	0.716	0.314	0.00995	-5.035
Sgsm1	3.52243	1.81657	3.431	12.087	0.085	0.217	3.67e-05	-15.571
Sart3	0.268674	-1.89607	18.937	5.088	0.076	0.075	6.63e-07	35.517
Iscu	0.204331	-2.29102	57.147	11.677	0.04	0.128	8.03e-07	34.075
Selplg	0.440817	-1.18175	172.143	75.884	0.015	0.025	1.35e-08	81.945
Coro1c	0.140354	-2.83286	5.59	0.785	0.104	0.094	3.65e-07	40.409
Ssh1	0.317737	-1.65409	5.924	1.882	0.042	0.227	5.62e-05	14.308
Usp30	0.120965	-3.04734	3.857	0.467	0.374	0.628	0.000865	8.334
Ung	0.124905	-3.0011	5.653	0.706	0.195	0.07	1.75e-06	28.976
Myo1h	0.0895151	-3.48173	0.918	0.082	0.052	0.521	8.14e-05	13.292
Ube3b	0.225555	-2.14845	6.009	1.355	0.088	0.404	0.000284	10.393
Mvk	0.312022	-1.68028	8.154	2.544	0.046	0.186	2.01e-05	17.549
Fam222a	0.00229269	-8.76874	0.337	0.001	0.384	0	2.09e-07	45.615
Gltp	0.0341242	-4.87306	36.4	1.242	0.11	0.401	4.85e-06	23.424
Tchp	0.375613	-1.41268	9.529	3.579	0.129	0.211	0.000176	11.422
Git2	0.144631	-2.78955	16.021	2.317	0.123	0.114	8.89e-07	33.366
Ankrd13a	0.152492	-2.7132	14.83	2.261	0.154	0.067	1.06e-06	32.234
Oasl2	0.132252	-2.91864	10.568	1.398	0.027	0.324	1.79e-05	17.96
Oasl1	0.125305	-2.99648	14.142	1.772	0.175	0.131	2.28e-06	27.42
2210016L21Rik	0.172955	-2.53153	21.949	3.796	0.099	0.511	0.000395	9.733
Sppl3	0.380694	-1.3933	13.717	5.222	0.119	0.274	0.000486	9.34
Acads	0.292696	-1.77252	17.018	4.981	0.085	0.094	2.07e-06	27.961
Rnf10	0.289386	-1.78893	112.412	32.53	0.019	0.024	2.61e-09	117.606
Dynll1	0.311952	-1.6806	178.443	55.666	0.031	0.249	7.9e-05	13.372
Sirt4	0.354055	-1.49796	5.848	2.07	0.174	0.365	0.00156	7.406
Pxn	0.142708	-2.80886	5.524	0.788	0.156	0.266	1.66e-05	18.228
Gcn1l1	0.218711	-2.19291	11.512	2.518	0.03	0.04	1.01e-08	87.98
Rab35	0.108798	-3.20027	11.666	1.269	0.056	0.932	0.00229	6.857
Suds3	0.466415	-1.10031	43.34	20.214	0.035	0.264	0.000893	8.279
Pebp1	0.259881	-1.94408	86.634	22.514	0.019	0.04	1.01e-08	87.887
Vsig10	3.27536	1.71165	0.672	2.203	0.487	0.192	0.00288	-6.542
Wsb2	0.308566	-1.69635	10.476	3.233	0.032	0.133	3.67e-06	24.811
Rfc5	0.0483745	-4.36961	8.66	0.419	0.164	1.104	0.00119	7.827
Nos1	0.0181038	-5.78756	0.043	0.001	0.488	0	4.57e-06	23.707
Fbxo21	0.261198	-1.93678	1.819	0.475	0.198	0.389	0.000628	8.878
Fbxw8	0.183296	-2.44776	3.194	0.585	0.193	0.566	0.000944	8.189
Rbm19	0.257473	-1.95751	3.838	0.988	0.009	0.059	3.93e-08	65.479
Plbd2	0.255639	-1.96782	10.64	2.72	0.021	0.21	1.48e-05	18.666
Slc8b1	0.346614	-1.5286	21.203	7.349	0.037	0.187	3.18e-05	16.013
Rita1	0.331568	-1.59262	3.855	1.278	0.312	0.53	0.00874	5.179
Rasal1	0.207281	-2.27034	13.31	2.759	0.023	0.164	2.29e-06	27.39
Dtx1	0.113196	-3.14311	60.133	6.807	0.014	0.471	7.96e-05	13.352
Oas3	0.258725	-1.95051	3.018	0.781	0.023	0.089	2.93e-07	42.429
Trafd1	0.331027	-1.59498	36.855	12.2	0.072	0.026	3.12e-07	41.836
Naa25	0.40599	-1.30048	6.23	2.529	0.035	0.133	1.4e-05	18.883
Adam1a	0.343824	-1.54026	1.799	0.619	0.047	0.352	0.000705	8.678
Aldh2	0.295592	-1.75832	161.976	47.879	0.005	0.017	1.81e-10	195.467
Acad10	0.425187	-1.23383	5.448	2.316	0.018	0.128	1.35e-05	19.03
Atxn2	0.216594	-2.20694	3.601	0.78	0.088	0.225	1.66e-05	18.247
Sh2b3	0.138957	-2.84729	16.699	2.32	0.15	0.137	2.04e-06	28.043
Fam109a	0.000742408	-10.3955	1.041	0.001	1.267	0	2.81e-05	16.415
Ppp1cc	0.261929	-1.93275	71.861	18.822	0.095	0.104	2.25e-06	27.477
Hvcn1	0.203614	-2.29609	19.115	3.892	0.019	0.208	6.5e-06	22.025
Tctn1	0.350424	-1.51283	41.893	14.68	0.014	0.032	1.05e-08	86.985
Rad9b	2.29546	1.19878	10.409	23.893	0.019	0.035	5.76e-08	-60.34
Vps29	0.460678	-1.11817	31.172	14.36	0.075	0.075	8.07e-06	21.07
Gpn3	0.145026	-2.78562	13.279	1.926	0.023	0.194	1.87e-06	28.575
Anapc7	0.347956	-1.52302	19.76	6.876	0.089	0.15	2.04e-05	17.498
P2rx4	0.130635	-2.93639	9.688	1.266	0.143	0.705	0.000955	8.168
Kdm2b	0.353689	-1.49945	3.568	1.262	0.071	0.54	0.00658	5.503
Morn3	51.8142	5.69528	0.266	13.807	0.624	0.046	1.67e-05	-18.206
Tmem120b	0.109779	-3.18732	8.905	0.978	0.208	0.431	8.03e-05	13.327
Rhof	0.0454317	-4.46016	14.788	0.672	0.082	0.055	8.89e-09	90.252
Diablo	0.220705	-2.17981	32.773	7.233	0.098	0.443	0.000418	9.62
Zcchc8	0.287132	-1.80021	24.63	7.072	0.021	0.095	5.5e-07	36.957
Rsrc2	0.300691	-1.73365	58.117	17.475	0.016	0.186	1.51e-05	18.6
Kntc1	0.341819	-1.54869	3.606	1.233	0.078	0.137	1.13e-05	19.691
Hcar2	0.0566508	-4.14176	5.856	0.332	0.028	0.462	1.83e-05	17.893
Abcb9	0.176966	-2.49846	3.798	0.672	0.144	0.163	5.3e-06	22.99
Cdk2ap1	0.110894	-3.17274	50.615	5.613	0.103	0.795	0.00112	7.919
Setd8	0.323022	-1.6303	11.629	3.756	0.14	0.461	0.00244	6.769
Tmed2	0.221391	-2.17533	12.098	2.678	0.014	0.12	6.1e-07	36.123
Eif2b1	0.161742	-2.62824	13.301	2.151	0.098	0.133	1.12e-06	31.794
Gtf2h3	0.111406	-3.1661	8.982	1.001	0.097	1.249	0.00976	5.055
Atp6v0a2	0.275729	-1.85868	6.965	1.92	0.25	0.452	0.0018	7.2
Scarb1	0.101282	-3.30355	11.09	1.123	0.088	0.589	0.000203	11.102
Dhx37	0.235535	-2.08599	5.052	1.19	0.061	0.408	0.000326	10.106
Bri3bp	0.331741	-1.59187	52.339	17.363	0.049	0.223	6.36e-05	13.957
Aacs	0.251756	-1.9899	6.091	1.533	0.037	0.023	8.11e-09	92.099
Slc15a4	0.162474	-2.62172	13.61	2.211	0.076	0.428	0.000133	12.075
Glt1d1	487.922	8.93051	0.001	0.377	0	1.148	3.69e-05	-15.552
Stx2	0.329698	-1.60078	7.247	2.389	0.108	0.11	8.59e-06	20.796
Mmp17	0.0101325	-6.62487	0.076	0.001	0.05	0	4.68e-11	265.071
Cct6a	0.210621	-2.24728	37.141	7.823	0.061	0.036	4.62e-08	63.205
Sumf2	0.409703	-1.28735	14.893	6.102	0.197	0.145	0.000267	10.518
Crcp	0.240988	-2.05296	12.853	3.097	0.163	0.158	1.74e-05	18.071
Tpst1	0.217216	-2.2028	10.895	2.367	0.024	0.224	1.17e-05	19.57
Rabgef1	0.453903	-1.13954	9.256	4.201	0.1	0.177	0.000196	11.182
Tmem248	0.396255	-1.3355	24.591	9.744	0.011	0.174	3.94e-05	15.347
Tyw1	0.267596	-1.90187	12.638	3.382	0.015	0.222	2.28e-05	17.105
Gm29681	2.5326	1.34062	2.543	6.441	0.121	0.25	0.000412	-9.651
Wbscr16	2.24746	1.16829	17.715	39.815	0.017	0.145	3.17e-05	-16.022
Gtf2i	0.247328	-2.0155	10.117	2.502	0.05	0.108	8.24e-07	33.891
Gtf2ird1	0.327657	-1.60974	1.165	0.382	0.367	0.369	0.00376	6.188
Rfc2	0.471177	-1.08566	107.498	50.651	0.011	0.106	9.45e-06	20.402
Lat2	0.198176	-2.33514	98.976	19.615	0.027	0.162	1.9e-06	28.466
Eif4h	0.13518	-2.88705	36.399	4.92	0.047	0.106	1.43e-07	49.57
Limk1	0.0976118	-3.3568	3.759	0.367	0.087	0.9	0.00154	7.427
Wbscr22	0.179845	-2.47517	41.203	7.41	0.129	0.217	1.14e-05	19.653
Dnajc30	0.205318	-2.28407	13.735	2.82	0.048	0.508	0.000605	8.944
Bcl7b	0.123006	-3.02319	29.511	3.63	0.037	0.51	0.000148	11.821
Nsun5	2.25215	1.17131	41.96	94.501	0.011	0.016	2.22e-09	-121.576
Rhbdd2	0.129251	-2.95175	5.314	0.687	0.171	0.389	6.49e-05	13.904
Por	0.234923	-2.08974	17.231	4.048	0.12	0.29	8.05e-05	13.319
Ywhag	0.353632	-1.49968	6.47	2.288	0.16	0.143	6.32e-05	13.978
Polr2j	0.374709	-1.41616	88.318	33.093	0.087	0.1	7.67e-06	21.282
Alkbh4	0.0980134	-3.35088	7.774	0.762	0.15	0.389	3.11e-05	16.086
Orai2	0.311665	-1.68193	4.012	1.251	0.299	0.563	0.00804	5.275
Sh2b2	0.139348	-2.84324	2.31	0.322	0.228	0.524	0.000353	9.95
Cux1	0.177865	-2.49115	7.756	1.38	0.093	0.288	2.77e-05	16.455
Plod3	0.481622	-1.05403	16.672	8.029	0.115	0.22	0.000792	8.479
Ap1s1	0.2959	-1.75682	31.966	9.459	0.112	0.247	9.33e-05	12.938
Gm31248	368.801	8.5267	0.001	0.285	0	1.097	3.69e-05	-15.549
Ache	0.430618	-1.21552	36.626	15.772	0.021	0.141	2.3e-05	17.077
Ufsp1	0.466541	-1.09992	32.721	15.266	0.135	0.019	3.01e-05	16.188
Zan	2.36742	1.24331	0.023	0.056	0.289	0.204	0.00202	-7.034
Gigyf1	0.369051	-1.43811	7.777	2.87	0.035	0.15	1.48e-05	18.673
Gnb2	0.493547	-1.01874	383.47	189.26	0.002	0.021	7.24e-09	94.688
Tfr2	0.238879	-2.06565	9.234	2.206	0.101	0.333	0.000146	11.856
Mospd3	0.218285	-2.19572	59.132	12.908	0.052	0.078	1.84e-07	46.949
Lrch4	0.320589	-1.6412	91.251	29.254	0.037	0.014	1.35e-08	81.912
Sap25	0.47996	-1.05901	289.467	138.932	0.014	0.007	1.53e-09	131.337
Agfg2	0.131207	-2.93008	5.693	0.747	0.046	0.049	1.03e-08	87.387
Gm15753	0.202714	-2.30248	4.163	0.844	0.172	0.451	0.000436	9.543
Tsc22d4	0.226457	-2.14269	70.801	16.033	0.015	0.072	6.89e-08	58.077
Mepce	0.436594	-1.19564	35.814	15.636	0.013	0.057	3.51e-07	40.763
Zkscan1	2.06778	1.04808	0.795	1.645	0.245	0.072	0.000923	-8.225
Zscan21	0.208406	-2.26253	4.425	0.922	0.125	0.238	2.47e-05	16.837
Ap4m1	0.328507	-1.606	8.04	2.641	0.067	0.141	9.13e-06	20.539
Taf6	0.34586	-1.53174	21.06	7.284	0.088	0.076	2.72e-06	26.396
Cnpy4	0.379811	-1.39664	12.369	4.698	0.177	0.091	6.26e-05	14.002
Gm454	6.54446	2.71027	0.137	0.896	0.772	0.396	0.0036	-6.247
BC037034	0.142815	-2.80778	46.82	6.687	0.03	0.164	8.54e-07	33.643
Gpc2	0.1697	-2.55894	1.668	0.283	0.165	0.966	0.0084	5.224
Stag3	0.225054	-2.15165	0.898	0.202	0.128	0.407	0.000328	10.091
Gm36869	0.00059842	-10.7066	1.292	0.001	0.623	0	7.67e-07	34.388
1700123K08Rik	449.57	8.8124	0.001	0.347	0	0.507	7.34e-07	-34.733
Dnaaf5	0.30061	-1.73403	1.312	0.394	0.05	0.151	6.88e-06	21.774
Sun1	0.288443	-1.79364	3.238	0.934	0.08	0.171	1.36e-05	19.006
Adap1	0.264613	-1.91804	7.97	2.109	0.076	0.316	0.00015	11.791
3110082I17Rik	0.111914	-3.15954	4.371	0.489	0.072	0.458	7.14e-05	13.641
Gpr146	0.230536	-2.11694	6.929	1.597	0.102	0.392	0.000277	10.446
C130050O18Rik	0.492855	-1.02076	2.885	1.422	0.067	0.122	4.93e-05	14.677
Zfand2a	0.000709995	-10.4599	1.089	0.001	0.623	0	8.62e-07	33.578
Ints1	0.435054	-1.20073	20.353	8.855	0.014	0.021	7.41e-09	94.097
Mad1l1	0.319902	-1.6443	16.046	5.133	0.053	0.212	4.37e-05	15.041
Ftsj2	0.168617	-2.56818	6.156	1.038	0.096	0.932	0.00669	5.484
Eif3b	0.440138	-1.18397	56.302	24.781	0.017	0.138	2.32e-05	17.04
LOC105244806	0.105079	-3.25045	4.192	0.44	0.482	0.714	0.00142	7.55
LOC101055939	0.0207017	-5.59411	0.037	0.001	0.05	0	9.48e-11	223.829
Chst12	0.346692	-1.52828	23.551	8.165	0.056	0.144	1.11e-05	19.769
Lfng	0.12805	-2.96522	19.687	2.521	0.028	0.44	7.65e-05	13.46
Iqce	0.379691	-1.3971	1.943	0.738	0.119	0.314	0.000869	8.326
Card11	0.312553	-1.67783	39.369	12.305	0.019	0.164	9.62e-06	20.334
Foxk1	0.48109	-1.05562	5.917	2.847	0.074	0.145	9.2e-05	12.974
Ap5z1	0.455655	-1.13399	17.192	7.834	0.016	0.092	3.98e-06	24.382
Actb	0.174401	-2.51952	1987.13	346.556	0.01	0.009	3.61e-11	384.158
Fscn1	0.0821088	-3.60632	12.592	1.034	0.061	0.244	1.84e-06	28.645
Rnf216	0.367606	-1.44377	5.414	1.99	0.243	0.328	0.00197	7.071
Zfp316	0.117372	-3.09084	0.784	0.092	0.316	0.813	0.00194	7.088
E130309D02Rik	0.230473	-2.11733	16.269	3.75	0.089	0.336	0.000126	12.198
Kdelr2	0.295277	-1.75986	16.93	4.999	0.125	0.11	7.88e-06	21.171
Daglb	0.430593	-1.2156	5.612	2.416	0.095	0.045	5.09e-06	23.178
Fam220a	0.137751	-2.85987	12.928	1.781	0.075	0.963	0.00465	5.924
Eif2ak1	0.244446	-2.03241	20.816	5.088	0.034	0.26	3.73e-05	15.515
Bhlha15	0.00199029	-8.97281	0.388	0.001	0.883	0	9.65e-06	20.318
Tecpr1	0.412896	-1.27615	5.688	2.348	0.05	0.044	4.63e-07	38.373
Bri3	2.37674	1.24898	55.726	132.446	0.14	0.144	0.000114	-12.447
Trrap	0.360468	-1.47206	4.117	1.484	0.095	0.161	3.51e-05	15.7
Smurf1	0.329153	-1.60317	1.712	0.563	0.091	0.375	0.000874	8.316
Arpc1a	0.424458	-1.23631	45.868	19.469	0.077	0.112	1.71e-05	18.131
Arpc1b	0.292025	-1.77583	369.169	107.807	0.012	0.045	1.79e-08	77.027
Pdap1	0.179282	-2.4797	71.972	12.903	0.067	0.085	2.03e-07	45.893
Ptcd1	0.109385	-3.19251	2.725	0.298	0.091	0.362	2.28e-05	17.116
Cpsf4	0.189729	-2.39799	13.475	2.557	0.118	0.412	0.000195	11.188
Zkscan5	0.0885809	-3.49686	1.874	0.166	0.345	0.558	0.000249	10.663
Zscan25	0.223091	-2.16429	3.725	0.831	0.264	0.29	0.000209	11.038
Rnf6	0.311905	-1.68082	6.883	2.147	0.033	0.201	2.74e-05	16.493
Cdk8	0.103198	-3.27652	4.977	0.514	0.092	0.232	2.78e-06	26.285
Rasl11a	0.487954	-1.03518	1.201	0.586	0.256	0.055	0.00113	7.898
Mtif3	0.132328	-2.91781	9.094	1.203	0.101	0.246	6.63e-06	21.939
Flt3	0.310648	-1.68665	5.543	1.722	0.195	0.113	4.49e-05	14.953
Slc46a3	0.0748816	-3.73924	8.725	0.653	0.058	0.122	8.5e-08	55.409
Mtus2	2.66993	1.4168	0.136	0.362	0.228	0.291	0.00132	-7.665
Hmgb1	0.246638	-2.01954	14.504	3.577	0.12	0.306	0.000122	12.273
B3glct	0.491762	-1.02397	3.279	1.612	0.13	0.18	0.000525	9.195
Brca2	0.453673	-1.14027	2.757	1.251	0.18	0.134	0.000321	10.137
N4bp2l1	0.13735	-2.86407	7.81	1.073	0.187	1.033	0.00684	5.457
Samd9l	0.102008	-3.29324	18.638	1.901	0.026	0.149	2.62e-07	43.423
Ccdc132	0.384486	-1.379	3.167	1.218	0.229	0.117	0.000242	10.727
Bet1	3.01289	1.59115	12.634	38.066	0.173	0.122	4.39e-05	-15.024
Sgce	0.00283522	-8.46232	0.273	0.001	0.666	0	3.27e-06	25.431
Pon2	0.397991	-1.32919	20.635	8.212	0.044	0.054	4.68e-07	38.258
Shfm1	2.36495	1.24181	515.058	1218.09	0.027	0.038	1.01e-07	-53.509
Asns	0.34481	-1.53612	26.419	9.109	0.068	0.065	9.82e-07	32.713
Tmem106b	0.202188	-2.30623	2.552	0.516	0.21	0.055	7.65e-06	21.293
Tfec	0.45484	-1.13657	1.814	0.825	0.167	0.359	0.00537	5.745
Gm4876	2.36202	1.24002	0.222	0.523	0.078	0.174	9.2e-05	-12.975
Lsm8	0.413535	-1.27392	36.905	15.261	0.121	0.286	0.000935	8.204
Fam3c	0.302585	-1.72459	15.834	4.791	0.081	0.215	4.39e-05	15.02
Ndufa5	3.04932	1.60849	166.407	507.428	0.075	0.077	1.5e-06	-29.949
Zfp800	0.111048	-3.17074	1.582	0.176	0.043	0.865	0.00165	7.323
Gcc1	0.372596	-1.42432	2.37	0.883	0.086	0.272	0.000345	9.994
Snd1	0.408783	-1.29059	35.189	14.385	0.041	0.165	4.2e-05	15.153
Lrrc4	2.79511	1.4829	0.195	0.545	0.194	0.055	4.91e-05	-14.692
Impdh1	0.127582	-2.9705	12.755	1.627	0.098	0.441	8.6e-05	13.15
Irf5	0.184888	-2.43527	76.156	14.08	0.048	0.076	9.37e-08	54.284
Tnpo3	0.226413	-2.14297	5.487	1.242	0.15	0.203	2.37e-05	16.971
Tspan33	0.155908	-2.68123	43.809	6.83	0.101	0.45	0.00016	11.637
Smo	0.00457724	-7.77131	0.169	0.001	0.798	0	1.2e-05	19.47
Tmem209	0.161935	-2.62652	5.123	0.83	0.187	0.135	5.55e-06	22.775
Cpa2	0.281665	-1.82795	9.135	2.573	0.175	0.045	9.97e-06	20.193
Cpa1	0.268571	-1.89663	48.202	12.946	0.088	0.052	5.33e-07	37.184
Copg2	0.267987	-1.89976	37.199	9.969	0.069	0.327	0.00018	11.37
Copg2	0.134365	-2.89577	7.362	0.989	0.069	0.219	3.37e-06	25.27
Podxl	182.818	7.51427	0.001	0.141	0	0.055	4.47e-11	-273.498
Gm13848	0.382383	-1.38691	0.482	0.184	0.162	0.055	2.95e-05	16.248
Chchd3	0.135364	-2.88508	39.756	5.382	0.032	0.094	6.9e-08	58.039
Akr1b3	0.408389	-1.29199	90.547	36.978	0.019	0.071	6.71e-07	35.413
Akr1b10	0.287772	-1.797	13.993	4.027	0.202	0.198	0.000103	12.701
Akr1b7	0.448581	-1.15656	4.751	2.131	0.153	0.14	0.000197	11.175
Bpgm	0.456913	-1.13001	39.139	17.883	0.057	0.331	0.0025	6.733
Tmem140	0.147438	-2.76181	4.367	0.644	0.492	0.545	0.00145	7.524
3110062M04Rik	0.13497	-2.88929	5.01	0.676	0.097	0.888	0.00305	6.467
Trim24	0.179114	-2.48105	9.281	1.662	0.021	0.311	3.24e-05	15.945
Zc3hav1l	0.00441378	-7.82377	0.175	0.001	0.531	0	1.62e-06	29.447
Zc3hav1	0.38053	-1.39392	27.175	10.341	0.025	0.166	2.65e-05	16.611
Luc7l2	0.492983	-1.02039	127.004	62.611	0.07	0.024	2.24e-06	27.508
Klrg2	0.00262364	-8.57422	0.295	0.001	0.73	0	4.8e-06	23.478
Tbxas1	0.49917	-1.0024	12.78	6.379	0.03	0.047	6.02e-07	36.226
Parp12	0.0977677	-3.3545	1.601	0.157	0.05	0.828	0.00101	8.085
Slc37a3	0.456769	-1.13046	3.185	1.455	0.061	0.262	0.000834	8.392
Rab19	0.226497	-2.14244	8.446	1.913	0.38	0.412	0.00134	7.64
8030453O22Rik	4.36946	2.12746	0.211	0.922	0.38	0.084	0.000219	-10.943
Adck2	0.411531	-1.28093	15.364	6.323	0.069	0.144	3.17e-05	16.023
Mrps33	0.470811	-1.08678	68.437	32.221	0.063	0.078	6.94e-06	21.732
Agk	0.167223	-2.58016	3.405	0.569	0.173	0.489	0.000353	9.951
Trbv1	0.00014063	-12.7958	5.496	0.001	0.133	0	1.97e-10	192.618
2210010C04Rik	0.449407	-1.15391	62.928	28.28	0.062	0.053	1.89e-06	28.488
Trbv2	0.00037449	-11.3828	2.064	0.001	0.261	0	1.05e-08	87.06
Trbv3	0.293313	-1.76949	5.525	1.621	0.154	0.457	0.00163	7.343
Trbv5	0.263525	-1.92399	3.362	0.886	0.287	0.527	0.00318	6.411
Trbv12-1	0.196129	-2.35012	2.928	0.574	0.306	0.055	4.27e-05	15.107
Trbv13-3	0.000173285	-12.4946	4.46	0.001	0.317	0	1.62e-08	78.793
Trbv15	0.176366	-2.50335	5.871	1.035	0.116	0.462	0.000268	10.508
Trbv17	0.000391215	-11.3197	1.976	0.001	0.767	0	1.61e-06	29.499
Trbv30	0.00197349	-8.98503	0.392	0.001	0.488	0	5.58e-07	36.824
Prss3	0.433016	-1.20751	0.666	0.288	0.141	0.055	3.21e-05	15.975
Ephb6	0.221198	-2.17659	1.98	0.438	0.071	0.197	8.71e-06	20.739
Zyx	0.147915	-2.75716	58.144	8.6	0.058	0.43	0.000102	12.714
Tcaf2	0.0136723	-6.1926	0.057	0.001	0.624	0	1.09e-05	19.85
Cul1	0.17074	-2.55012	15.431	2.635	0.012	0.066	1.94e-08	75.727
Rn4.5s	3.29073	1.71841	23.341	76.81	0.329	0.198	0.000602	-8.954
Gm36327	0.484728	-1.04475	0.107	0.052	0.349	0.055	0.00465	5.922
Pdia4	0.206465	-2.27603	179.287	37.016	0.012	0.035	2.09e-09	123.131
Zfp212	0.0666056	-3.90821	5.457	0.363	0.144	1.001	0.00127	7.727
Zfp956	0.237918	-2.07147	8.282	1.97	0.049	0.177	5.81e-06	22.562
Zfp777	0.252458	-1.98589	16.12	4.07	0.107	0.293	0.000102	12.733
Zfp746	0.334635	-1.57934	3.237	1.083	0.13	0.45	0.00247	6.75
Gm16630	3.25349	1.70199	3.698	12.03	0.167	0.071	1.44e-05	-18.76
Krba1	0.159828	-2.64541	6.447	1.03	0.062	0.219	5.04e-06	23.242
Lrrc61	0.0854543	-3.5487	3.205	0.274	0.193	0.055	6.72e-07	35.407
Repin1	0.231369	-2.11173	1.283	0.297	0.068	0.308	7.8e-05	13.409
Zfp775	0.114363	-3.12831	1.985	0.227	0.142	0.966	0.00318	6.41
Gimap8	0.302285	-1.72602	27.833	8.414	0.031	0.038	2.79e-08	70.353
Gimap4	0.436786	-1.195	88.211	38.529	0.036	0.089	3.56e-06	24.979
Gimap6	0.21397	-2.22452	173.362	37.094	0.049	0.066	9.61e-08	53.939
Gimap7	0.342252	-1.54687	46.191	15.809	0.073	0.199	5.04e-05	14.611
Gimap1	0.277497	-1.84945	118.401	32.856	0.079	0.083	1.06e-06	32.186
Gimap3	0.300852	-1.73288	267.692	80.536	0.027	0.063	1.3e-07	50.609
Tra2a	0.272548	-1.87542	49.142	13.393	0.062	0.042	1.37e-07	50.021
Ccdc126	0.0012659	-9.62562	0.611	0.001	0.259	0	2.1e-08	74.445
4921507P07Rik	0.483852	-1.04736	0.5	0.242	0.176	0.055	0.000179	11.385
Cbx3	0.392552	-1.34904	33.068	12.981	0.024	0.14	1.36e-05	18.999
Skap2	0.458395	-1.12534	30.065	13.782	0.143	0.086	7.7e-05	13.444
Hoxa2	0.00500888	-7.6413	0.154	0.001	0.825	0	1.54e-05	18.531
Hibadh	0.123762	-3.01436	12.98	1.606	0.089	0.606	0.000373	9.84
Tax1bp1	0.231687	-2.10975	39.144	9.069	0.036	0.13	1.23e-06	31.214
Jazf1	0.0013825	-9.4985	0.559	0.001	0.509	0	5.22e-07	37.35
9530036M11Rik	2.02243	1.01609	0.126	0.254	0.192	0.119	0.000595	-8.973
Mturn	0.463658	-1.10887	1.075	0.498	0.309	0.055	0.00196	7.075
Aqp1	0.295775	-1.75743	8.338	2.466	0.087	0.433	0.00109	7.959
Avl9	3.14487	1.653	2.419	7.608	0.392	0.029	0.000826	-8.409
Nt5c3	0.4818	-1.05349	48.693	23.461	0.005	0.072	1.7e-06	29.151
Vmn1r6	0.00638915	-7.29016	0.121	0.001	0.05	0	3.96e-11	291.691
Lancl2	0.444265	-1.17051	1.479	0.657	0.154	0.387	0.00599	5.614
Tigd2	0.470203	-1.08864	11.857	5.575	0.105	0.054	1.6e-05	18.376
Gm5570	2.21808	1.14931	3.471	7.7	0.242	0.055	0.000503	-9.275
Snca	0.35568	-1.49135	56.391	20.057	0.058	0.145	1.32e-05	19.1
Ndnf	0.00378165	-8.04677	0.204	0.001	0.717	0	5.97e-06	22.44
Mad2l1	0.282799	-1.82215	16.467	4.657	0.3	0.137	0.000207	11.065
Vmn1r32	0.00636813	-7.29491	0.121	0.001	0.05	0	3.96e-11	291.881
Gadd45a	0.222366	-2.16899	63.98	14.227	0.086	0.165	4.94e-06	23.338
Tacstd2	0.226944	-2.13959	3.089	0.701	0.128	0.526	0.00113	7.906
Igkv2-137	0.101243	-3.30411	132.843	13.449	0.026	0.281	4.85e-06	23.416
Igkv1-135	0.0757709	-3.72221	362.819	27.491	0.02	0.377	1.12e-05	19.745
Igkv1-133	0.176923	-2.49881	23.528	4.163	0.207	0.54	0.000722	8.637
Igkv1-132	8.2086e-05	-13.5725	9.415	0.001	0.094	0	3.96e-11	288.841
Igkv17-127	0.0719879	-3.7961	108.662	7.822	0.073	0.298	3.7e-06	24.772
Igkv9-124	0.0658526	-3.92462	134.507	8.858	0.045	0.287	2.43e-06	27.044
Igkv1-122	0.145575	-2.78017	42.682	6.213	0.154	0.479	0.000208	11.049
Igkv17-121	0.0602461	-4.05299	132.839	8.003	0.043	0.108	2.9e-08	69.794
Igkv9-120	0.101291	-3.30342	95.655	9.689	0.111	0.155	7.41e-07	34.647
Igkv1-117	0.0806371	-3.63241	489.279	39.454	0.012	0.233	1.23e-06	31.201
Igkv2-112	0.351466	-1.50854	23.274	8.18	0.094	0.585	0.00948	5.089
Igkv14-111	0.0550469	-4.1832	136.438	7.51	0.044	0.152	1.05e-07	52.896
Igkv1-110	0.105533	-3.24423	336.49	35.511	0.012	0.256	3.31e-06	25.364
Igkv2-109	0.156022	-2.68018	63.891	9.968	0.059	0.208	3.71e-06	24.748
Igkv16-104	0.122648	-3.02741	61.236	7.51	0.081	0.392	4.25e-05	15.115
Igkv15-103	0.0572301	-4.12708	69.361	3.97	0.009	0.167	1.47e-07	49.262
Igkv14-100	0.0393737	-4.66662	71.947	2.833	0.053	0.252	6.04e-07	36.204
Igkv1-99	0.335654	-1.57495	9.304	3.123	0.164	0.517	0.00511	5.807
Igkv12-98	0.151989	-2.71796	20.254	3.078	0.024	0.055	8.82e-09	90.427
Igkv10-96	0.018829	-5.7309	886.902	16.699	0.021	0.031	3.96e-11	309.018
Igkv10-95	0.000171443	-12.51	4.508	0.001	0.314	0	1.53e-08	79.653
Igkv10-94	0.0541492	-4.20692	43.709	2.367	0.016	1.026	0.000936	8.202
Igkv19-93	0.0628377	-3.99223	73.321	4.607	0.031	0.065	3.36e-09	111.655
Igkv4-92	0.000213642	-12.1925	3.618	0.001	0.378	0	4.22e-08	64.442
Igkv4-91	0.0327016	-4.9345	62.772	2.053	0.064	0.872	0.000187	11.289
Igkv12-89	0.174144	-2.52165	13.817	2.406	0.299	0.743	0.00346	6.3
Igkv1-88	0.224799	-2.1533	20.838	4.684	0.144	0.16	1.06e-05	19.965
Igkv4-86	0.0403233	-4.63224	41.873	1.688	0.054	0.312	1.66e-06	29.288
Igkv13-84	0.144597	-2.78989	35.425	5.122	0.233	0.338	7.29e-05	13.589
Igkv4-81	0.000530382	-10.8807	1.457	0.001	0.13	0	4.12e-10	167.604
Igkv4-80	0.194471	-2.36238	19.965	3.883	0.077	0.442	0.000267	10.52
Igkv4-79	0.161952	-2.62636	10.903	1.766	0.225	0.362	0.000121	12.307
Igkv4-72	0.117657	-3.08734	67.989	7.999	0.053	0.215	2.11e-06	27.851
Igkv4-71	0.000388992	-11.328	1.987	0.001	0.813	0	2.11e-06	27.861
Igkv4-70	0.157771	-2.6641	12.168	1.92	0.207	0.253	2.88e-05	16.327
Igkv4-69	0.0898035	-3.47708	14.457	1.298	0.287	1.203	0.00594	5.625
Igkv4-68	0.0754667	-3.72802	50.554	3.815	0.147	0.258	3.46e-06	25.126
Igkv4-63	0.112145	-3.15656	43.568	4.886	0.099	0.321	1.43e-05	18.79
Igkv4-62	0.000900374	-10.1172	0.858	0.001	0.52	0	4.33e-07	38.92
Igkv4-61	0.00417188	-7.90508	647.633	2.702	0.014	0.341	1.96e-07	46.333
Igkv4-59	0.13087	-2.9338	133.253	17.439	0.04	0.218	2.67e-06	26.509
Igkv4-58	0.091585	-3.44874	14.138	1.295	0.15	1.104	0.00376	6.188
Igkv4-57-1	0.143946	-2.7964	33.405	4.809	0.132	0.345	4.2e-05	15.155
Igkv4-57	0.0170764	-5.87185	466.586	7.968	0.024	0.275	2.89e-07	42.553
Igkv4-55	0.108036	-3.21042	107.885	11.655	0.038	0.322	1.1e-05	19.798
Igkv4-54	0.000323903	-11.5922	2.386	0.001	0.151	0	6.48e-10	154.025
Igkv4-53	0.0260472	-5.26273	79.365	2.067	0.066	0.865	0.00013	12.135
Igkv4-50	0.0495147	-4.336	19.184	0.95	0.081	0.828	0.00028	10.42
Igkv5-48	0.0668499	-3.90293	71.26	4.764	0.032	0.123	5.3e-08	61.422
Igkv12-46	0.0950219	-3.3956	102.01	9.693	0.058	0.081	3.21e-08	68.335
Igkv5-45	0.100512	-3.31457	16.55	1.663	0.048	0.258	3.36e-06	25.272
Igkv12-44	0.132596	-2.91489	148.497	19.69	0.069	0.237	4.6e-06	23.671
Igkv5-43	0.070094	-3.83457	122.932	8.617	0.097	0.026	1.89e-08	76.221
Igkv12-41	0.105163	-3.2493	44.849	4.716	0.086	1.215	0.00761	5.337
Igkv5-39	0.157257	-2.6688	744.484	117.075	0.024	0.037	2.17e-09	122.064
Igkv6-32	0.0858213	-3.54252	99.308	8.523	0.061	0.295	4.79e-06	23.485
Igkv8-30	0.101501	-3.30043	85.778	8.707	0.138	0.417	4.39e-05	15.026
Igkv8-28	0.0816126	-3.61506	45.359	3.702	0.217	0.814	0.000746	8.582
Igkv8-27	0.0657308	-3.92729	102.362	6.728	0.021	0.804	0.000388	9.765
Igkv6-25	0.0624406	-4.00137	46.837	2.925	0.099	0.099	7.23e-08	57.359
Igkv8-24	0.0303188	-5.04364	162.999	4.942	0.04	0.404	3.65e-06	24.839
Igkv6-23	0.108376	-3.20589	130.051	14.094	0.034	0.104	6.71e-08	58.426
Igkv8-21	0.176451	-2.50266	44.04	7.771	0.061	0.408	0.00013	12.127
Igkv6-20	0.0457687	-4.44949	131.022	5.997	0.127	0.165	2.85e-07	42.695
Igkv8-19	0.0855367	-3.54731	55.062	4.71	0.116	0.138	4.15e-07	39.256
Igkv8-18	0.000194291	-12.3295	3.978	0.001	0.365	0	3.39e-08	67.571
Igkv6-17	0.0642771	-3.95955	90.61	5.824	0.154	0.22	1.61e-06	29.506
Igkv6-15	0.0821973	-3.60477	188.798	15.519	0.034	0.112	5.16e-08	61.737
Igkv6-13	0.0361974	-4.78797	23.38	0.846	0.101	0.583	3.03e-05	16.172
Igkv3-12	0.130907	-2.93338	54.986	7.198	0.093	0.066	1.2e-07	51.466
Igkv3-10	0.115019	-3.12005	76.118	8.755	0.128	0.507	0.000141	11.937
Igkv3-9	0.000266518	-11.8735	2.9	0.001	0.188	0	1.85e-09	126.227
Igkv3-7	0.0788482	-3.66478	35.327	2.785	0.198	0.246	5.06e-06	23.21
Igkv3-5	0.0815467	-3.61623	54.754	4.465	0.127	0.627	0.000186	11.299
Igkv3-4	0.192688	-2.37566	246.237	47.447	0.064	0.088	2.53e-07	43.766
Igkv3-3	0.335787	-1.57438	1.778	0.597	0.505	0.053	0.00374	6.198
Igkv3-2	0.200247	-2.32015	110.946	22.217	0.102	0.096	9.27e-07	33.105
Igkv3-1	0.121506	-3.04091	13.73	1.668	0.134	0.565	0.000273	10.476
Igkc	0.380563	-1.39379	31222.3	11882.1	0.002	0.007	3.74e-11	367.624
Rpia	0.210886	-2.24546	30.854	6.507	0.049	0.265	2.6e-05	16.664
Krcc1	0.220445	-2.18151	21.706	4.785	0.082	0.307	6.91e-05	13.733
Cd8b1	0.276135	-1.85655	43.682	12.062	0.042	0.064	1.59e-07	48.419
Cd8a	0.0802287	-3.63974	23.997	1.925	0.052	0.588	0.00012	12.323
Chmp3	0.436188	-1.19698	46.213	20.158	0.112	0.054	1.25e-05	19.326
Kdm3a	0.339735	-1.55752	5.738	1.949	0.038	0.109	2.44e-06	27.014
Immt	0.363266	-1.4609	35.926	13.051	0.02	0.062	2.22e-07	44.989
Polr1a	0.426181	-1.23046	4.083	1.74	0.031	0.022	3.9e-08	65.583
St3gal5	0.256534	-1.96278	15.942	4.09	0.073	0.288	8.37e-05	13.22
Usp39	0.191064	-2.38787	19.589	3.743	0.022	0.132	6.39e-07	35.802
Tmem150a	0.107794	-3.21365	3.801	0.41	0.199	0.828	0.00143	7.545
Rnf181	0.0544165	-4.19981	32.644	1.776	0.105	0.862	0.000406	9.674
Elmod3	0.0468262	-4.41654	6.231	0.292	0.21	0.828	0.000291	10.337
Tcf7l1	0.00609662	-7.35777	0.127	0.001	0.696	0	7.95e-06	21.132
Gm20560	3.92491	1.97266	0.106	0.416	0.05	0.468	0.000841	-8.379
Suclg1	0.392639	-1.34872	59.758	23.463	0.018	0.258	0.000281	10.412
Ctnna2	99.4107	6.63533	0.001	0.077	0	0.055	6.57e-11	-241.507
Reg1	0.272011	-1.87826	14.15	3.849	0.359	0.448	0.00288	6.542
Gcfc2	0.193155	-2.37217	3.564	0.688	0.035	0.344	6.9e-05	13.735
Mrpl19	0.332369	-1.58914	16.92	5.624	0.047	0.112	2.82e-06	26.21
Sema4f	0.217478	-2.20106	1.293	0.281	0.255	0.276	0.000154	11.719
M1ap	0.323707	-1.62724	3.979	1.288	0.193	0.571	0.00717	5.404
Dok1	0.492514	-1.02176	48.592	23.932	0.04	0.149	8.4e-05	13.212
Dqx1	0.235848	-2.08407	4.139	0.976	0.078	0.163	5.26e-06	23.038
Lbx2	9.58422	3.26066	0.188	1.798	0.05	0.265	4.11e-06	-24.221
Ccdc142	0.19055	-2.39176	2.861	0.545	0.045	0.628	0.00138	7.595
[truncated: 3,937 more rows]

## Sheet: rSm-p80-ODN
Name	Fold change	Fold change (Log2)	ODN - linear total RPKM	rSm-p80+ODN - linear total RPKM	Standard deviation Control	Standard deviation Experimental	P value	T value
Xkr4	0.00027625	-11.8217	2.798	0.001	0.847	0	1.85e-06	27.91
LOC105242467	0.000787881	-10.3097	0.981	0.001	0.862	0	4.1e-06	23.916
Mrpl15	13.9684	3.80409	1.912	26.709	0.392	0.133	1.65e-05	-18.396
4732440D04Rik	0.150221	-2.73484	2.828	0.425	0.291	0.305	0.000106	12.985
Rb1cc1	0.282598	-1.82318	2.822	0.797	0.187	0.066	1.64e-05	18.408
St18	0.0931124	-3.42488	0.433	0.04	1.072	0.052	0.0039	6.383
Pcmtd1	3.4601	1.79081	1.184	4.096	0.338	0.102	0.000382	-10.138
Sntg1	217.829	7.76706	0.001	0.168	0	0.052	6.8e-12	-297.563
Mybl1	0.22696	-2.13949	1.366	0.31	0.13	0.538	0.00153	7.725
Vcpip1	0.374118	-1.41843	2.994	1.12	0.177	0.06	4.65e-05	15.148
Ppp1r42	373.514	8.54502	0.001	0.289	0	0.529	8.56e-07	-32.303
Cops5	4.54958	2.18573	3.728	16.96	0.34	0.175	0.000206	-11.423
Cspp1	0.326738	-1.61379	2.472	0.808	0.157	0.414	0.00204	7.288
Arfgef1	0.239455	-2.06218	2.155	0.516	0.225	0.125	3.46e-05	16.014
Sulf1	0.096048	-3.3801	1.11	0.107	0.318	0.585	0.000378	10.157
Prdm14	0.000404569	-11.2713	1.91	0.001	1.366	0	2.94e-05	16.502
Ncoa2	0.055564	-4.16971	3.365	0.187	0.18	0.192	9.43e-07	31.71
Tram1	2511.47	11.2943	0.001	1.941	0	0.474	1.3e-07	-47.663
Kcnb2	0.000423128	-11.2066	1.827	0.001	0.307	0	1.42e-08	72.9
Gm7634	0.0461085	-4.43882	13.873	0.64	0.572	0.626	0.000324	10.464
Rpl7	24.619	4.6217	39.946	983.423	0.254	0.009	4.78e-07	-36.366
Ube2w	2.8997	1.53591	1.11	3.22	0.286	0.29	0.00171	-7.552
Tceb1	9.30229	3.21759	9.224	85.804	0.366	0.044	2.18e-05	-17.466
Tmem70	2183.13	11.0922	0.001	1.687	0	1.05	7.87e-06	-21.132
Ly96	11671.8	13.5107	0.001	9.021	0	0.247	1.65e-09	-109.546
Jph1	0.00078745	-10.3105	0.981	0.001	0.525	0	3.28e-07	39.303
Pkhd1	0.00853859	-6.87179	1.202	0.01	0.217	2.488	0.00789	5.503
Tmem14a	979.321	9.93564	0.001	0.757	0	0.052	3.21e-12	-380.644
Khdc1a	1410.89	10.4624	0.001	1.09	0	0.819	2.91e-06	-25.548
Kcnq5	0.0983895	-3.34535	1.809	0.178	0.711	0.751	0.00366	6.468
Gm7759	0.0956379	-3.38627	70.872	6.778	0.374	0.149	2.65e-05	16.825
Ogfrl1	5.06857	2.34158	1.657	8.401	0.46	0.105	0.000424	-9.934
Smap1	0.42161	-1.24602	5.531	2.332	0.207	0.149	0.00046	9.777
Gm597	0.00068313	-10.5156	1.131	0.001	1.204	0	2.18e-05	17.467
Phf3	0.139839	-2.83817	4.138	0.579	0.177	0.23	1.2e-05	19.543
Khdrbs2	0.000565363	-10.7885	1.367	0.001	0.707	0	1.15e-06	30.513
Prim2	0.240246	-2.05742	7.42	1.783	0.308	0.115	0.000128	12.528
Gm32229	236.346	7.88475	0.001	0.183	0	1.301	0.000152	-12.122
Zfp451	0.283778	-1.81716	1.79	0.508	0.161	0.264	0.000178	11.755
Dst	0.0766738	-3.70512	1.466	0.112	0.206	0.559	0.000133	12.435
Ccdc115	0.258193	-1.95348	7.383	1.906	0.441	0.598	0.0097	5.261
Imp4	0.210394	-2.24883	5.605	1.179	0.522	0.333	0.00208	7.259
Ptpn18	25.7865	4.68855	2.11	54.414	0.763	0.08	0.000145	-12.224
Prss39	0.000280112	-11.8017	2.759	0.001	0.825	0	1.62e-06	28.607
Arhgef4	0.000577781	-10.7572	1.338	0.001	0.525	0	2.71e-07	41.006
Hs6st1	0.0916452	-3.4478	5.455	0.5	0.286	0.531	0.000204	11.443
Kansl3	0.0835548	-3.58113	2.264	0.189	0.371	1.194	0.00655	5.728
Fer1l5	0.00106219	-9.87875	0.728	0.001	0.868	0	5.31e-06	22.763
Cnnm3	0.143698	-2.79889	0.765	0.11	0.523	0.052	0.000296	10.65
Cox5b	19.1523	4.25945	9.566	183.211	0.279	0.03	1.18e-06	-30.381
Actr1b	0.267871	-1.90039	3.787	1.015	0.607	0.375	0.00917	5.326
Tmem131	0.140874	-2.82752	2.783	0.392	0.397	0.171	0.000102	13.075
Cnga3	0.00111672	-9.80652	2.468	0.003	0.586	3.669	0.00956	5.279
2010300C02Rik	0.0477129	-4.38948	2.164	0.103	0.453	0.743	0.00039	10.094
Lipt1	423.677	8.72682	0.001	0.327	0	0.833	8.26e-06	-20.945
Mitd1	2359.35	11.2042	0.001	1.823	0	0.58	3.58e-07	-38.61
Mrpl30	62008.7	15.9202	0.001	47.925	0	0.041	8.73e-13	-776.854
Txndc9	2.33468	1.22322	7.001	16.344	0.188	0.056	0.000131	-12.469
Eif5b	2.72387	1.44566	14.304	38.961	0.101	0.052	2.96e-06	-25.46
Gm5099	0.0148608	-6.07234	149.525	2.222	0.121	0.233	1.51e-07	46.302
Aff3	0.0742058	-3.75233	6.684	0.496	0.101	0.85	0.000807	8.764
Chst10	0.000253661	-11.9448	3.047	0.001	0.392	0	3.57e-08	60.979
Rpl31	31.9284	4.99677	23.309	744.234	0.247	0.057	3.21e-07	-39.481
Rnf149	4.81484	2.26749	1.872	9.014	0.526	0.249	0.00147	-7.789
Il1r2	8.35577	3.06277	1.857	15.513	0.833	0.314	0.0027	-6.884
Il18r1	0.0966167	-3.37158	1.808	0.175	1.177	0.354	0.00799	5.488
Il18rap	0.477037	-1.06783	2.086	0.995	0.243	0.277	0.00622	5.791
Slc9a2	0.000396372	-11.3009	1.95	0.001	0.611	0	4.39e-07	37.009
Mrps9	7.6694	2.93911	2.394	18.364	0.735	0.1	0.00135	-7.923
Gpr45	0.000257236	-11.9246	3.005	0.001	0.286	0	6.89e-09	83.527
Tgfbrap1	261.856	8.03263	0.001	0.202	0	1.292	0.000133	-12.434
AI597479	0.000392547	-11.3148	1.969	0.001	0.059	0	3.21e-12	385.681
Fhl2	361.585	8.49819	0.001	0.279	0	0.052	4.56e-12	-325.574
Mettl21c	0.0002422	-12.0115	3.191	0.001	0.969	0	3.39e-06	24.8
Ccdc168	0.108985	-3.1978	0.154	0.017	0.902	0.529	0.0048	6.115
Kdelc1	630.04	9.2993	0.001	0.487	0	0.509	4.66e-07	-36.547
Wdr75	4.8271	2.27116	2.664	12.857	0.802	0.028	0.00694	-5.659
Dnah7b	0.00355101	-8.13755	0.218	0.001	0.831	0	1.19e-05	19.576
Dnah7c	0.00141245	-9.46758	0.547	0.001	0.522	0	4.85e-07	36.258
Slc39a10	0.000995904	-9.9717	0.776	0.001	0.631	0	9.59e-07	31.601
Nabp1	0.46154	-1.11547	7.216	3.33	0.421	0.063	0.00985	5.243
Gls	0.341382	-1.55054	4.704	1.606	0.183	0.314	0.000922	8.535
Nab1	0.228103	-2.13224	3.71	0.846	0.287	0.674	0.00605	5.826
Gm553	0.000220559	-12.1465	3.504	0.001	0.436	0	5.74e-08	55.656
Mfsd6	0.202787	-2.30197	0.703	0.143	0.544	0.627	0.00759	5.549
Hibch	1173	10.196	0.001	0.907	0	0.235	5.74e-09	-86.674
Dnah7a	0.000786141	-10.3129	0.983	0.001	0.538	0	3.72e-07	38.312
Stk17b	0.185298	-2.43208	24.308	4.504	0.201	0.036	4.14e-06	23.87
Gm34066	0.000120321	-13.0208	6.423	0.001	0.631	0	2.63e-07	41.264
4930444A19Rik	0.000214579	-12.1862	3.602	0.001	0.91	0	2.28e-06	26.782
Coq10b	0.146394	-2.77207	3.514	0.514	0.704	0.626	0.00575	5.886
Hspe1	11.2787	3.49553	21.061	237.541	0.152	0.083	2.91e-07	-40.371
Boll	0.224484	-2.15532	0.569	0.128	0.338	0.502	0.00229	7.117
Clk1	2.31451	1.2107	26.334	60.951	0.036	0.083	2.31e-06	-26.728
Ppil3	6583.71	12.6847	0.001	5.088	0	0.25	2.5e-09	-101.358
Ndufb3	9.21013	3.20322	11.5	105.916	0.978	0.035	0.00346	-6.547
Trak2	0.102341	-3.28855	15.912	1.628	0.031	0.149	2.12e-07	43.182
Als2	0.240055	-2.05856	89.562	21.5	0.058	0.044	5.37e-08	56.414
Gm973	0.000704062	-10.472	1.098	0.001	0.348	0	3.8e-08	60.22
Sumo1	8564.94	13.0642	0.001	6.62	0	0.441	4.13e-08	-59.285
Bmpr2	0.154128	-2.6978	0.978	0.151	0.902	0.052	0.00537	5.971
Carf	0.197662	-2.33889	70.521	13.939	0.185	0.152	1.19e-05	19.554
Raph1	0.143492	-2.80095	2.853	0.409	0.624	0.48	0.00229	7.12
Pard3bos1	0.00186063	-9.06999	0.415	0.001	1.021	0	1.99e-05	17.763
Gm4208	0.101928	-3.29438	1.148	0.117	0.545	0.055	0.000159	12.017
Eef1b2	14.5541	3.86335	90.629	1319.02	0.078	0.004	2.94e-09	-98.372
Gpr1	0.00042172	-11.2114	1.833	0.001	0.525	0	2.23e-07	42.738
Zdbf2	0.00188144	-9.05394	0.411	0.001	1.288	0	6.91e-05	14.064
Fastkd2	2995.92	11.5488	0.001	2.315	0	0.269	6.05e-09	-85.76
Plekhm3	0.0930157	-3.42638	3.273	0.304	0.309	1.197	0.00763	5.541
Akr1cl	1545.04	10.5934	0.001	1.194	0	0.325	2.57e-08	-65.102
Pikfyve	0.175208	-2.51286	0.891	0.156	0.431	0.049	0.000192	11.583
LOC102637742	0.000397894	-11.2953	1.942	0.001	0.525	0	2.15e-07	43.057
Acadl	3.57688	1.8387	4.853	17.357	0.434	0.142	0.00124	-8.059
Lancl1	2.83486	1.50328	2.35	6.661	0.047	0.078	7.72e-07	-32.968
Ikzf2	0.0284285	-5.13652	5.181	0.147	0.059	0.052	6.27e-10	130.806
Spag16	0.000423353	-11.2058	1.826	0.001	0.641	0	5.76e-07	34.959
Vwc2l	0.000575062	-10.764	1.344	0.001	0.059	0	3.22e-12	366.905
Bard1	0.168847	-2.56621	2.628	0.444	0.026	0.436	0.000178	11.751
Tmem169	0.000243744	-12.0023	3.171	0.001	0.696	0	6.15e-07	34.494
Rpl37a	11.9619	3.58038	389.549	4659.76	0.049	0.035	1.02e-09	-119.457
Igfbp5	0.000264572	-11.884	2.921	0.001	0.969	0	3.6e-06	24.537
Tns1	0.160677	-2.63777	0.756	0.121	0.057	0.529	0.000428	9.914
Arpc2	2.28002	1.18905	13.346	30.429	0.437	0.066	0.00874	-5.382
Gpbar1	0.0852854	-3.55156	2.78	0.237	0.059	0.052	4.57e-09	90.443
Aamp	3.57229	1.83685	10.375	37.064	0.517	0.056	0.00238	-7.062
Slc11a1	0.181091	-2.46521	4.451	0.806	0.321	0.348	0.000334	10.407
Vil1	0.00110353	-9.82366	0.7	0.001	0.746	0	2.49e-06	26.336
Zfp142	0.154859	-2.69097	3.24	0.502	0.175	0.139	3.96e-06	24.086
Nhej1	928.448	9.85868	0.001	0.718	0	0.797	3.43e-06	-24.752
Fam134a	0.287902	-1.79635	4.636	1.335	0.102	0.167	1.66e-05	18.383
Zfand2b	7164.2	12.8066	0.001	5.537	0	0.34	1.2e-08	-75.241
Atg9a	0.420814	-1.24875	6.192	2.606	0.332	0.141	0.00262	6.929
Tuba4a	6.72301	2.74911	12.696	85.356	0.4	0.025	7.88e-05	-13.727
Resp18	0.000321037	-11.605	2.407	0.001	0.581	0	3.06e-07	39.938
Des	2474.9	11.2732	0.001	1.913	0	0.123	9.63e-11	-183.914
Asic4	187.489	7.55066	0.001	0.145	0	0.052	7.71e-12	-289.273
Sgpp2	0.000178679	-12.4503	4.326	0.001	0.71	0	5.68e-07	35.053
Farsb	12.7703	3.67473	1.687	21.547	0.462	0.027	3.63e-05	-15.878
Scg2	0.000395562	-11.3038	1.954	0.001	0.543	0	2.52e-07	41.625
Ap1s3	0.244246	-2.03359	1.098	0.268	0.454	0.553	0.00678	5.685
Dock10	0.152382	-2.71424	8.782	1.338	0.29	0.188	3.83e-05	15.717
Rhbdd1	0.000369869	-11.4007	2.09	0.001	0.631	0	4.93e-07	36.13
Col4a4	0.00174873	-9.15948	0.442	0.001	0.749	0	3.65e-06	24.467
Agfg1	2.70941	1.43798	1.871	5.07	0.222	0.035	0.000114	-12.811
Sphkap	0.0537614	-4.21729	0.862	0.046	0.708	0.052	0.000168	11.881
4933436I20Rik	0.0255049	-5.29308	1154.65	29.449	0.048	0.023	6.3e-11	198.58
Pid1	828.669	9.69465	0.001	0.64	0	0.661	1.42e-06	-29.328
Trip12	0.133148	-2.9089	1.346	0.179	0.059	0.299	1.36e-05	19.076
Gm15433	0.00930478	-6.74781	38.304	0.356	0.181	2.416	0.00745	5.571
Gm35498	5.81481	2.53973	6.591	38.325	0.727	0.518	0.00675	-5.692
Gm2666	0.000250546	-11.9626	19.84	0.005	0.136	3.126	0.00161	7.647
Gm2427	0.238242	-2.0695	7.48	1.782	0.418	0.161	0.000615	9.244
A630001G21Rik	0.363263	-1.46091	9.029	3.28	0.497	0.252	0.00987	5.239
Cab39	0.223602	-2.161	4.993	1.116	0.257	0.779	0.00965	5.267
Spata3	0.1259	-2.98965	5.329	0.671	0.431	0.31	0.000223	11.254
Psmd1	3.0393	1.60374	3.222	9.793	0.165	0.175	9.14e-05	-13.342
Htr2b	0.000410969	-11.2487	1.881	0.001	0.059	0	3.21e-12	383.426
Armc9	0.178441	-2.48648	2.046	0.365	0.521	0.379	0.00154	7.722
Ptma	0.190939	-2.38881	811.336	154.916	0.192	0.063	4.32e-06	23.677
Pde6d	3056.77	11.5778	0.001	2.363	0	0.529	2.02e-07	-43.756
Alppl2	0.000631389	-10.6292	1.224	0.001	0.631	0	6.95e-07	33.685
Efhd1	1857.7	10.8593	0.001	1.436	0	0.594	4.65e-07	-36.571
Gigyf2	0.499097	-1.00261	9.47	4.726	0.054	0.148	0.000119	12.692
Inpp5d	2.57916	1.3669	8.389	21.637	0.3	0.064	0.000748	-8.898
Atg16l1	0.0932521	-3.42272	2.775	0.259	0.218	0.05	1.12e-06	30.669
Dgkd	0.0586076	-4.09277	10.649	0.624	0.139	0.202	7.22e-07	33.415
Usp40	0.132289	-2.91823	57.143	7.559	0.083	0.146	5.93e-07	34.735
Dnajb3	1499.99	10.5507	0.001	1.159	0	1.033	9.43e-06	-20.426
Ugt1a1	8.51839e-05	-13.5191	9.073	0.001	0.33	0	7.66e-09	81.927
Mroh2a	0.0348739	-4.84171	2.636	0.092	0.418	0.917	0.000502	9.611
Hjurp	0.0667246	-3.90564	10.933	0.729	0.666	0.154	0.000206	11.423
Trpm8	0.00111575	-9.80777	0.693	0.001	0.525	0	4.18e-07	37.387
Arl4c	882.234	9.78502	0.001	0.682	0	0.464	2.38e-07	-42.137
Sh3bp4	0.0603059	-4.05156	1.347	0.081	0.525	0.052	4.3e-05	15.369
Agap1	0.255048	-1.97116	1.596	0.407	0.342	0.244	0.000569	9.386
Iqca	0.00139835	-9.48206	0.553	0.001	0.059	0	4.7e-12	323.208
Col6a3	0.0408987	-4.6118	1.015	0.042	0.5	0.833	0.000536	9.491
Ramp1	4252.75	12.0542	0.001	3.287	0	0.579	2.51e-07	-41.668
Fam132b	0.000342507	-11.5116	2.257	0.001	0.631	0	4.7e-07	36.481
Ilkap	5.74381	2.52201	5.037	28.93	0.573	0.185	0.00102	-8.376
Hes6	4589.37	12.1641	0.001	3.547	0	0.161	2.81e-10	-151.241
Per2	0.184532	-2.43806	1.308	0.241	0.305	0.174	7.44e-05	13.874
Asb1	0.157922	-2.66271	7.719	1.219	0.32	0.585	0.0013	7.986
Hdac4	0.0453165	-4.46382	1.855	0.084	0.556	0.486	0.000153	12.099
Olfr1416	0.000527328	-10.889	1.466	0.001	0.059	0	3.21e-12	371.166
Olfr1415	0.000262821	-11.8936	2.941	0.001	1.208	0	1.15e-05	19.688
Olfr1414	0.000215281	-12.1815	3.59	0.001	0.392	0	3.23e-08	62.188
Olfr1411	0.00054586	-10.8392	1.416	0.001	0.059	0	3.21e-12	369.467
Olfr12	0.000397894	-11.2953	1.942	0.001	0.525	0	2.15e-07	43.057
Myeov2	27.4924	4.78096	7.601	208.966	1.376	0.125	0.00263	-6.922
Ankmy1	0.00171529	-9.18734	1.395	0.002	0.845	3.261	0.00822	5.455
Dusp28	1624.93	10.6662	0.001	1.256	0	0.437	1.16e-07	-48.809
Gpr35	0.170376	-2.55321	5.139	0.876	0.188	0.291	5.37e-05	14.742
Aqp12	414.815	8.69632	0.001	0.321	0	0.52	7.22e-07	-33.416
Pask	0.252815	-1.98385	2.092	0.529	0.571	0.329	0.00516	6.023
Farp2	0.000964935	-10.0173	0.801	0.001	0.605	0	7.58e-07	33.088
Stk25	4.85714	2.28011	3.239	15.73	0.533	0.256	0.00154	-7.714
Bok	1457.19	10.509	0.001	1.126	0	1.212	2.26e-05	-17.346
Ing5	0.352389	-1.50476	5.162	1.819	0.342	0.447	0.00898	5.351
D2hgdh	0.0564834	-4.14603	6.558	0.37	0.449	1.149	0.00305	6.721
Gm7889	0.0641218	-3.96304	7.784	0.499	0.933	0.835	0.00405	6.333
Neu4	0.000155073	-12.6548	4.984	0.001	0.295	0	6.05e-09	85.75
Fam174a	8610.68	13.0719	0.001	6.655	0	0.089	7.08e-12	-294.589
Slco4c1	0.000909863	-10.1021	0.849	0.001	0.059	0	3.71e-12	344.342
Panct2	0.0931183	-3.42479	37.254	3.469	0.106	0.086	9.9e-08	50.236
Ppip5k2	0.114254	-3.12968	1.538	0.176	0.061	1.077	0.00616	5.803
Cntnap5b	0.000566371	-10.786	1.365	0.001	0.298	0	1.46e-08	72.498
2310035C23Rik	3.0119	1.59067	1.049	3.16	0.408	0.066	0.00155	-7.702
Tnfrsf11a	0.241224	-2.05156	0.759	0.183	0.059	0.626	0.00351	6.523
Gm7160	937.443	9.87259	0.001	0.725	0	0.052	3.21e-12	-378.228
Zcchc2	0.0503775	-4.31108	2.286	0.115	0.29	0.464	3.78e-05	15.757
Phlpp1	0.0727317	-3.78127	2.385	0.173	0.43	0.995	0.00253	6.976
Bcl2	10.3229	3.36778	2.991	30.872	0.631	0.051	0.000298	-10.638
Kdsr	0.178268	-2.48788	3.229	0.576	0.26	0.387	0.000293	10.673
Vps4b	0.184586	-2.43764	4.85	0.895	0.823	0.361	0.00844	5.424
Serpinb10	424.263	8.72881	0.001	0.328	0	0.534	8.07e-07	-32.675
B020011L13Rik	0.000312349	-11.6446	2.474	0.001	1.074	0	6.84e-06	21.688
Nifk	2663.73	11.3792	0.001	2.059	0	0.346	2.46e-08	-65.728
Ptpn4	0.286865	-1.80156	0.57	0.163	0.059	0.483	0.00189	7.401
Tmem37	2881.89	11.4928	0.001	2.227	0	0.258	5e-09	-88.972
LOC105246689	0.000632978	-10.6256	1.221	0.001	0.525	0	2.87e-07	40.504
Dbi	21.6357	4.43534	5.105	110.459	0.522	0.024	2.54e-05	-16.967
2610027F03Rik	0.043561	-4.52082	2.182	0.095	0.687	0.416	0.000222	11.255
Ccdc93	0.156635	-2.67452	2.245	0.352	0.596	0.626	0.00454	6.186
Gm34815	0.000236665	-12.0449	3.266	0.001	0.15	0	2.06e-10	160.419
Nckap5	0.000861913	-10.1802	0.897	0.001	2.121	0	0.000505	9.6
Mgat5	0.129606	-2.9478	2.305	0.299	0.196	0.529	0.000327	10.448
Gm35902	0.0383106	-4.70611	61.666	2.362	0.072	0.497	1.49e-05	18.741
Ccnt2	0.0620325	-4.01083	4.268	0.265	0.138	0.387	1.2e-05	19.535
Map3k19	0.159534	-2.64806	1.198	0.191	0.294	0.082	2.25e-05	17.36
Rab3gap1	0.106512	-3.23091	3.841	0.409	0.216	0.202	6.59e-06	21.844
R3hdm1	0.0886978	-3.49496	3.109	0.276	0.576	0.175	0.00019	11.606
Lct	0.000888639	-10.1361	0.87	0.001	0.778	0	2.63e-06	26.055
Thsd7b	0.0500315	-4.32102	1.593	0.08	0.46	0.452	8.92e-05	13.402
Pfkfb2	0.250475	-1.99726	4.485	1.123	0.374	0.334	0.00132	7.959
Yod1	0.000167303	-12.5452	4.62	0.001	0.188	0	5.59e-10	133.477
AA986860	0.12829	-2.96252	2.645	0.339	0.698	0.437	0.00217	7.197
Fcamr	0.172174	-2.53806	3.248	0.559	0.487	0.268	0.000657	9.126
Pigr	0.000355088	-11.4595	2.177	0.001	0.301	0	1.13e-08	76.157
Faim3	6.18796	2.62946	3.395	21.006	0.831	0.192	0.0046	-6.168
Il20	0.000288152	-11.7609	2.682	0.001	0.079	0	6.7e-12	298.602
Dyrk3	0.203029	-2.30024	8.121	1.649	0.553	0.433	0.00346	6.547
Rassf5	0.000293187	-11.7359	2.636	0.001	0.993	0	4.35e-06	23.637
Ikbke	0.119191	-3.06865	5.198	0.62	0.373	0.467	0.000358	10.266
Srgap2	0.19098	-2.38851	3.93	0.751	0.571	0.055	0.00105	8.331
Fam72a	1349.92	10.3987	0.001	1.043	0	1.106	1.47e-05	-18.8
Rab29	17458.7	14.0917	0.001	13.493	0	0.144	6.8e-11	-195.952
Elk4	0.0453573	-4.46252	4.76	0.216	0.135	0.46	1.55e-05	18.602
Mfsd4	0.000486009	-11.0067	1.59	0.001	0.745	0	1.37e-06	29.53
Gm29695	0.00141619	-9.46377	0.546	0.001	0.96	0	1.14e-05	19.708
Tmcc2	0.246049	-2.02299	18.937	4.659	0.34	0.477	0.00265	6.91
Tmem81	802.072	9.64759	0.001	0.62	0	0.701	1.99e-06	-27.511
Cntn2	0.109816	-3.18684	33.122	3.637	0.039	0.11	6.33e-08	54.669
Nfasc	0.189631	-2.39873	1.194	0.226	0.58	0.217	0.00151	7.75
Pik3c2b	0.0303389	-5.04269	4.007	0.122	0.51	0.284	2.31e-05	17.276
Ppp1r15b	0.170143	-2.55518	6.893	1.173	0.036	0.114	2.21e-07	42.813
Snrpe	38.3564	5.26139	5.866	225.002	0.544	0.105	1.39e-05	-18.999
Zbed6	0.0570896	-4.13063	5.909	0.337	0.448	0.187	2.49e-05	17.037
Btg2	0.146774	-2.76833	36.545	5.364	0.229	0.474	0.000314	10.526
Cyb5r1	2.76827	1.46899	1.516	4.197	0.435	0.111	0.00346	-6.55
Klhl12	0.0681762	-3.87459	2.864	0.195	0.685	0.536	0.000742	8.911
Mgat4e	0.000262313	-11.8964	2.946	0.001	0.531	0	1.78e-07	44.83
Kdm5b	0.072216	-3.79154	1.839	0.133	0.244	1.112	0.00317	6.664
Ppp1r12b	0.0593781	-4.07393	138.689	8.235	0.094	0.087	2.9e-08	63.5
Ube2t	5156.07	12.3321	0.001	3.985	0	0.145	1.48e-10	-170.444
Lgr6	0.000534347	-10.8699	1.446	0.001	0.376	0	4.72e-08	57.769
Ptprv	0.163478	-2.61284	1.076	0.176	0.059	0.441	0.000178	11.753
Ptpn7	0.000151628	-12.6872	5.097	0.001	0.059	0	3.21e-12	432.459
Timm17a	2.2262	1.15458	5.903	13.142	0.337	0.101	0.00343	-6.561
Shisa4	885.654	9.7906	0.001	0.685	0	0.964	9.71e-06	-20.314
Nav1	0.0609218	-4.0369	1.496	0.091	0.292	0.987	0.00142	7.84
Csrp1	0.215149	-2.21659	15.845	3.409	0.205	0.169	2.77e-05	16.695
Phlda3	1257.58	10.2964	0.001	0.972	0	0.827	3.32e-06	-24.9
Igfn1	0.0476108	-4.39257	0.667	0.032	1.532	0.052	0.00653	5.732
Kif21b	0.345682	-1.53248	10.77	3.723	0.036	0.057	1.68e-07	45.402
Mroh3	0.000670358	-10.5428	1.153	0.001	0.288	0	1.38e-08	73.26
[truncated: 6,741 more rows]

## Sheet: rSm-p80-GLA
Name	Fold change	Fold change (Log2)	GLA-SE - linear total RPKM	rSm-p80+GLA-SE - linear total RPKM	Standard deviation Control	Standard deviation Experimental	P value	T value
[truncated: 3,834 more rows]

[truncated: 1 more sheets: Sm Control]
