# Supplementary material for: Sm-p80-based schistosomiasis vaccine mediated epistatic interactions identified potential immune signatures for vaccine efficacy in mice and baboons
Source: PLoS One. 2017 Feb 13;12(2):e0171677. doi: 10.1371/journal.pone.0171677 (PMC5305113; doi:10.1371/journal.pone.0171677)
Supplement: S3 Dataset — (XLSX) [file pone.0171677.s004.xlsx]

## Sheet: 24hours
Name	Fold change	24h Control - linear total RPKM	24h Experimental - linear total RPKM	P value	T value	Standard deviation C	Standard deviation E	Fold change (Log2)
Ccl12	3536.81	0	1.217	6.29e-18	-18.175	3.0941e-07	2.901	11.7882
Lipg	3008.77	0.002	5.472	2.1e-12	-11.903	4.283	0.711	11.555
Prok2	2416.21	0.001	1.776	2.29e-11	-10.92	3.371	3.133	11.2385
Stfa2	1698.28	0.002	2.779	1.59e-10	-10.15	4.617	1.017	10.7299
2010005H15Rik	1283.01	0.001	0.661	2.18e-10	-10.029	2.601	3.799	10.3253
Gm11430	1275	0.003	4.101	3.48e-09	-8.978	5.057	0.913	10.3163
Saa3	829.73	0.063	52.109	1.94e-07	-7.533	5.697	0.831	9.6965
Ambp	808.383	0.001	0.526	1.14e-14	-14.243	2.826	1.101	9.6589
Ccl2	788.107	0.001	0.85	4.52e-09	-8.881	4.025	2.697	9.62225
BC100530	368.701	0.006	2.244	2.84e-05	-5.787	5.806	3.116	8.52631
Fabp7	360.478	0.002	0.602	5.65e-06	-6.347	4.686	3.723	8.49377
Gm12678	312.859	0.005	1.54	1.78e-06	-6.751	5.375	1.125	8.28937
Rhov	296.669	0.007	1.953	1.71e-06	-6.766	5.356	0.886	8.21271
Hnf1b	294.99	0.001	0.203	2.67e-08	-8.236	3.071	3.228	8.20452
Igfbp6	262.775	0.052	13.679	3.59e-07	-7.315	4.884	0.539	8.03768
Dmkn	261.474	0.001	0.179	4.21e-05	-5.648	3.065	5.571	8.03052
Gm36922	234.061	0.003	0.679	5.04e-07	-7.195	4.828	0.792	7.87074
Gm15056	222.72	0.001	0.174	8.86e-05	-5.387	3.64	5.354	7.79908
Gm35582	198.286	0	0.068	2.04e-07	-7.515	3.0941e-07	4.541	7.63144
Wfdc18	195.499	0.001	0.151	0.000335	-4.913	3.578	5.932	7.61102
Gm30779	192.545	0.003	0.54	7.09e-07	-7.074	4.751	0.666	7.58905
Gm36043	178.93	0.004	0.661	5.13e-05	-5.579	5.375	2.663	7.48325
Ankrd66	164.609	0	0.078	4.27e-06	-6.446	2.063	4.673	7.3629
Reg3a	159.911	0.002	0.387	0.000107	-5.323	5.032	3.537	7.32113
Gm17619	155.784	0.016	2.508	3.74e-05	-5.691	5.697	0.554	7.28341
Gm33804	131.423	0.001	0.136	0.000104	-5.331	3.877	4.453	7.03808
Ppp1r3d	130.706	0.028	3.704	2.59e-05	-5.818	5.35	0.761	7.03018
LOC105244228	121.291	0.001	0.136	0.00061	-4.694	4.155	5.122	6.92233
Stfa3	118.589	0.008	0.895	0.000994	-4.513	5.6	3.907	6.88983
Cxcl2	118.27	0.001	0.13	0.00165	-4.321	4.101	5.828	6.88594
Gm35200	117.898	0.001	0.132	2.05e-07	-7.513	3.499	2.129	6.8814
Plin5	113.808	0.001	0.102	8.72e-06	-6.197	3.382	3.586	6.83046
Reg3b	110.382	0.056	6.153	0.000378	-4.869	6.173	0.867	6.78636
Wdr31	109.45	0.001	0.164	3.96e-05	-5.67	4.369	3.076	6.77413
LOC105244530	101.195	0.006	0.613	3.93e-05	-5.674	5.211	0.641	6.66099
Stfa1	98.536	0.067	6.65	0.000201	-5.098	5.757	0.786	6.62258
Irg1	97.8046	0.194	18.977	1.94e-09	-9.193	3.201	0.313	6.61183
LOC105242712	97.3132	0	0.033	0.000107	-5.321	3.0941e-07	5.551	6.60456
Gpm6a	92.598	0.003	0.27	0.000304	-4.949	4.842	3.377	6.53291
Nos2	87.563	0.007	0.596	7.09e-07	-7.074	3.998	0.806	6.45225
Lin28a	87.2508	0.003	0.274	0.00138	-4.393	5.015	4.234	6.4471
2610203C22Rik	84.9978	0.001	0.113	0.000388	-4.859	3.991	4.344	6.40935
Casp12	82.4029	0.012	1.004	0.000119	-5.282	5.295	1.001	6.36462
Gm7457	79.8369	0.001	0.048	6.26e-06	-6.311	2.49	3.721	6.31898
Amer2	79.5275	0.002	0.174	9.33e-05	-5.369	4.202	3.162	6.31338
Pnpla1	78.2946	0	0.027	2.46e-06	-6.637	3.0941e-07	4.239	6.29084
Csf2	71.9003	0.008	0.596	0.00149	-4.363	5.776	2.57	6.16793
LOC105243179	70.0179	0	0.024	2.32e-06	-6.658	3.0941e-07	4.117	6.12965
Steap4	68.398	0.386	26.374	3.08e-07	-7.367	3.662	0.532	6.09588
A730082K24Rik	67.9932	0.001	0.091	0.000617	-4.689	4.017	4.191	6.08732
Ednrb	67.6861	0.001	0.043	0.00027	-4.992	2.704	4.729	6.08079
Gm33046	66.6518	0.001	0.058	8.42e-05	-5.405	3.244	3.821	6.05857
Nkx2-3	66.4655	0.001	0.063	0.000584	-4.709	3.597	4.486	6.05453
Rarres1	65.5716	0.001	0.045	0.000473	-4.786	3.058	4.738	6.035
Spatc1	64.6061	0.008	0.489	2.98e-05	-5.771	4.59	0.805	6.0136
4933412O06Rik	63.2425	0	0.022	0.000117	-5.288	3.0941e-07	5.06	5.98282
Camk2a	60.2004	0.004	0.258	0.00161	-4.332	5.104	3.345	5.9117
9830107B12Rik	57.3788	0.058	3.337	0.000135	-5.239	4.978	0.314	5.84245
4933408N05Rik	56.8674	0.03	1.693	2.3e-05	-5.861	4.353	0.915	5.82953
Gm21859	56.493	0.001	0.036	0.000355	-4.891	2.778	4.539	5.82
Gm31719	55.7186	0.01	0.544	0.000741	-4.623	4.967	2.61	5.80009
Gm35932	55.0967	0	0.019	0.000448	-4.808	3.0941e-07	5.38	5.78389
Phldb2	55.0596	0.001	0.036	3.44e-05	-5.719	2.846	3.515	5.78292
8030453O22Rik	53.4373	0.009	0.492	0.000136	-5.237	4.875	0.515	5.73978
Gm33504	51.0603	0.016	0.83	0.000426	-4.827	5.183	0.883	5.67413
Gm36819	50.4419	0.001	0.03	1.08e-05	-6.123	2.434	3.338	5.65655
LOC105245846	49.5327	0.052	2.585	2.79e-06	-6.594	3.772	0.598	5.63031
Hcn2	49.4551	0.004	0.203	6.77e-05	-5.481	4.526	0.779	5.62805
LOC105245643	49.4322	0.001	0.049	0.00287	-4.11	3.754	4.838	5.62738
Upp1	48.887	0.928	45.382	1.99e-26	-33.704	0.613	0.423	5.61138
Timp1	47.7425	0.003	0.16	0.00984	-3.617	5.153	4.582	5.5772
Tnfaip6	47.1274	0.001	0.067	0.00728	-3.742	4.188	5.157	5.55849
Ifitm5	46.3804	0.001	0.05	0.00883	-3.661	4.039	5.424	5.53544
Rnf217	46.1486	0.009	0.42	0.000316	-4.936	4.888	1.093	5.52822
LOC105246552	45.765	0.161	7.366	0.000702	-4.642	5.303	0.349	5.51617
Stk36	45.7328	0.002	0.092	0.000268	-4.994	4.007	2.887	5.51516
LOC105245262	45.02	0	0.015	0.00152	-4.354	3.0941e-07	5.641	5.4925
Mmp27	43.8623	0.006	0.273	0.00267	-4.139	4.757	3.48	5.45491
Rpl3l	43.5882	0.017	0.739	0.000841	-4.574	5.243	0.928	5.44587
Fkbp1b	43.5798	0.049	2.147	0.00358	-4.025	6.025	0.563	5.44559
LOC105242831	43.1546	0.005	0.229	0.00307	-4.083	4.966	3.275	5.43144
LOC102632388	42.6058	0.004	0.184	0.000594	-4.703	4.614	2.281	5.41298
Sema3d	42.3096	0.004	0.189	0.000229	-5.051	4.675	1.017	5.40291
Cldn15	42.1806	0.012	0.503	0.0029	-4.107	5.264	2.619	5.39851
F7	40.9507	0.001	0.036	0.00207	-4.239	3.349	4.551	5.35581
Raet1e	39.6364	0.001	0.056	0.00879	-3.663	4.184	4.95	5.30876
Gm35939	39.051	0.001	0.025	0.0014	-4.386	2.69	4.672	5.28729
Gm30732	39.0101	0.007	0.261	0.000112	-5.304	4.411	0.636	5.28577
D7Ertd143e	38.8181	0.002	0.086	0.00393	-3.989	4.229	4.14	5.27866
2310034G01Rik	38.7615	0.007	0.279	0.00922	-3.644	5.544	3.344	5.27655
Ccdc106	38.723	0.006	0.247	0.00667	-3.777	5.299	3.305	5.27512
LOC105246064	38.5136	0.001	0.052	0.000776	-4.605	3.485	3.744	5.26729
Ccdc159	37.2719	0	0.013	0.000446	-4.81	3.0941e-07	4.853	5.22002
Lif	37.0996	0.001	0.026	0.00544	-3.858	3.073	5.204	5.21333
Fam3b	36.4996	0.001	0.027	0.00784	-3.71	3.357	5.278	5.18981
Gm30963	36.271	0.012	0.436	0.00153	-4.352	5.271	0.748	5.18075
Amotl2	36.154	0.022	0.784	4.04e-05	-5.663	4.033	0.661	5.17609
LOC105243925	35.585	0.002	0.084	0.000144	-5.214	3.237	3.009	5.1532
Slc22a20	34.7419	0.001	0.031	0.00541	-3.86	3.325	4.911	5.11861
Tspan7	34.0891	0.041	1.396	0.00162	-4.329	5.21	0.721	5.09124
Gm14010	33.7067	0.001	0.041	0.00638	-3.795	3.758	4.652	5.07496
Entpd3	33.6315	0.088	2.962	9.54e-05	-5.361	4.17	0.715	5.07174
Dpep3	33.6037	0	0.012	0.000449	-4.807	3.0941e-07	4.718	5.07055
Kif1a	33.2206	0.003	0.096	4.19e-05	-5.65	3.905	0.868	5.054
Gm32283	32.9189	0.001	0.022	0.0054	-3.862	2.948	5.039	5.04084
B4galt2	32.7533	0.006	0.188	0.00045	-4.805	4.617	0.79	5.03357
Pcdhgb7	31.7156	0.002	0.07	0.0026	-4.149	4.202	3.352	4.98712
Nespas	31.6023	0.002	0.072	0.00299	-4.094	4.28	3.361	4.98196
Gm32600	31.5043	0	0.015	0.00116	-4.456	2.015	4.571	4.97748
Cxcr1	30.7403	0.186	5.73	9.49e-07	-6.971	3.155	0.318	4.94206
LOC105244027	29.5684	0.018	0.527	0.00105	-4.494	4.802	0.765	4.88598
LOC105243881	29.4311	0.004	0.103	0.002	-4.252	4.241	2.89	4.87927
Masp2	29.4117	0.001	0.018	0.00389	-3.992	2.589	4.812	4.87832
Gm766	29.3774	0	0.014	0.00355	-4.028	2.145	4.971	4.87663
Gm16090	28.4307	0.003	0.078	0.00385	-3.996	4.185	3.421	4.82938
4930473A02Rik	28.0033	0.012	0.347	0.00402	-3.98	5.328	0.897	4.80752
Fam188b	27.9744	0.002	0.053	0.00413	-3.969	3.868	3.79	4.80604
Ifitm1	27.5874	33.954	936.696	3.77e-30	-44.943	0.33	0.344	4.78594
Frzb	27.4207	0	0.009	0.0015	-4.359	3.0941e-07	4.901	4.77719
Prps1l1	27.2543	0	0.009	0.0015	-4.359	3.0941e-07	4.892	4.76841
AI463229	26.5669	0	0.009	0.00011	-5.312	3.0941e-07	3.984	4.73156
Gp6	26.4231	0.027	0.714	0.00449	-3.936	5.292	0.892	4.72373
Gm32792	26.176	0.002	0.043	0.0088	-3.662	3.995	4.137	4.71017
Spon1	25.9426	0.229	5.936	9.88e-09	-8.595	2.416	0.368	4.69725
Bai1	25.2655	0.003	0.077	0.000771	-4.608	3.576	2.767	4.65909
Mcc	24.8688	0	0.011	0.000923	-4.539	1.745	4.222	4.63626
D030054H15Rik	24.3179	0.001	0.02	0.00303	-4.088	3.1	3.969	4.60395
Ankrd42	24.2405	0	0.008	0.0015	-4.359	3.0941e-07	4.719	4.59935
Ankrd22	23.2855	0.162	3.767	0.00138	-4.39	4.609	0.394	4.54136
Pcdhga4	23.0048	0.001	0.018	0.0025	-4.164	2.96	3.853	4.52386
Foxd4	22.7125	0.092	2.092	0.000508	-4.759	4.176	0.699	4.50541
LOC102636037	21.6443	0.009	0.195	0.0085	-3.678	4.864	2.332	4.43591
Cacna1f	20.8922	0.005	0.095	0.000832	-4.579	4.248	0.547	4.38489
Mpdz	20.811	0.001	0.011	0.000321	-4.929	2.044	3.408	4.37927
Gm24105	20.7873	0.067	1.394	9.6e-06	-6.164	2.776	1.544	4.37763
Sdk1	20.309	0.001	0.011	0.000385	-4.862	2.076	3.414	4.34405
Batf2	20.2932	0.243	4.929	2.39e-05	-5.848	3.293	0.435	4.34292
1700007E05Rik	20.1812	0.002	0.047	0.00229	-4.2	3.87	2.516	4.33494
9230116L04Rik	19.5259	0.001	0.016	0.00539	-3.862	3.1	3.878	4.28732
Cped1	19.4703	0.008	0.164	0.00156	-4.343	4.301	0.974	4.28321
Itih3	19.3842	0.001	0.011	0.00478	-3.911	2.409	4.256	4.27681
Gm36774	19.3409	0.087	1.676	9.54e-05	-5.361	3.523	0.547	4.27358
Lpin3	18.9372	0.008	0.154	0.00409	-3.972	4.718	0.751	4.24315
Ccdc155	18.414	0.015	0.278	0.00336	-4.049	4.578	0.77	4.20274
Gm33547	17.6774	0	0.008	0.00963	-3.626	1.989	4.708	4.14384
4930421P05Rik	17.6706	0.001	0.011	0.00629	-3.801	2.53	4.168	4.14328
Mgam	17.586	0.135	2.375	6.35e-16	-15.679	1.063	0.511	4.13636
Gm35465	17.5214	0.001	0.02	0.0078	-3.712	3.507	3.531	4.13104
LOC105242388	17.3754	0.001	0.018	0.0099	-3.614	3.331	3.857	4.11897
LOC102638167	16.6907	0.011	0.18	0.00558	-3.848	4.646	0.83	4.06098
Wfdc17	16.5935	50.215	833.244	4.34e-27	-35.396	0.355	0.369	4.05255
LOC105244005	16.5906	0.001	0.012	0.00295	-4.099	2.699	3.502	4.05229
Mrgpra2b	16.2103	1.146	18.577	2.33e-17	-17.41	0.902	0.503	4.01884
Mrgpra2a	15.7963	0.835	13.189	1.88e-18	-18.912	0.779	0.529	3.98152
LOC105244300	15.6836	0.018	0.279	0.00126	-4.425	3.907	0.917	3.97118
Gas2l3	15.3173	0.017	0.268	0.00937	-3.638	4.795	0.658	3.93709
Sema3a	15.2948	0.011	0.175	0.00293	-4.101	4.246	0.618	3.93497
Pou4f1	15.0706	0.002	0.038	0.00725	-3.743	4.036	2.362	3.91367
Gm30956	14.9779	0	0.007	0.00923	-3.644	1.823	4.432	3.90476
Slfn4	14.2932	29.781	425.67	4.29e-29	-41.299	0.252	0.33	3.83726
Kirrel3os	13.937	0.008	0.114	0.00193	-4.264	3.916	0.747	3.80085
D830046C22Rik	13.521	0.052	0.7	0.00126	-4.425	3.753	0.579	3.75713
Rufy4	13.1719	0.523	6.894	3.89e-17	-17.129	0.883	0.403	3.71939
4933408B17Rik	13.0777	0.211	2.765	0.00398	-3.983	4.058	0.935	3.70903
Gm31902	13.037	0.054	0.706	0.00733	-3.738	4.393	0.586	3.70454
Unc45b	12.6414	0	0.004	0.00447	-3.937	3.0941e-07	4.157	3.66009
Lrg1	12.39	8.09	100.23	8.72e-23	-26.063	0.415	0.465	3.63111
Gpr84	12.3173	0.087	1.066	0.005	-3.893	4.128	0.531	3.62262
Htr7	12.1579	0.084	1.019	0.00494	-3.898	4.097	0.559	3.60383
Nxpe5	12.0056	0.33	3.967	0.00108	-4.484	3.497	0.749	3.58564
Gm36753	11.5141	0.012	0.143	0.0013	-4.413	3.489	0.768	3.52533
Celsr3	11.1524	0.032	0.358	0.00122	-4.435	3.482	0.429	3.47928
Dhrs9	10.9412	0.559	6.118	0.00337	-4.047	3.75	0.696	3.4517
LOC105246766	10.7657	0.618	6.65	0.00369	-4.013	3.79	0.482	3.42838
Fam217b	10.7319	0.227	2.435	0.000913	-4.543	3.331	0.513	3.42384
Gm5483	10.7143	4.497	48.182	1.97e-18	-18.869	0.761	0.28	3.42147
LOC105246657	10.7117	0.015	0.155	0.00306	-4.084	3.668	0.76	3.42111
Vcan	10.3681	0.396	4.102	1.69e-15	-15.197	0.896	0.428	3.37408
Gbp2	10.3613	32.174	333.364	6.03e-28	-37.936	0.113	0.381	3.37313
Hdc	10.2614	10.354	106.243	2.58e-27	-36.015	0.193	0.37	3.35915
Gm36393	10.1171	0.167	1.694	0.000998	-4.51	3.145	1.034	3.33872
Gp49a	9.81275	4.105	40.286	2.73e-23	-26.963	0.446	0.315	3.29466
Ly6g	9.6602	4.458	43.062	3.17e-14	-13.759	0.956	0.465	3.27205
Tarm1	9.48593	1.703	16.154	4.19e-24	-28.537	0.293	0.416	3.24579
Il27	9.36209	0.645	6.037	0.000128	-5.257	2.721	0.366	3.22683
Mapk13	9.26918	1.913	17.729	2.5e-17	-17.371	0.746	0.357	3.21244
4930431F12Rik	9.14666	0.06	0.551	0.00949	-3.632	3.888	0.583	3.19325
Il1r2	8.95178	8.739	78.229	8.58e-22	-24.238	0.411	0.414	3.16218
Retnlg	8.66262	83.313	721.707	4.41e-21	-23.006	0.419	0.437	3.1148
Trem1	8.49139	2.982	25.324	2.35e-16	-16.175	0.747	0.412	3.086
Sycp2	8.38905	0.237	1.985	1.41e-18	-19.102	0.624	0.357	3.06851
Cxcr2	8.30312	12.3	102.127	1.98e-20	-21.85	0.494	0.383	3.05365
Olfm4	8.21248	0.417	3.428	0.000314	-4.938	2.711	0.47	3.03782
Il1f9	7.91678	3.992	31.604	1.53e-19	-20.517	0.57	0.314	2.98491
Adcy4	7.87012	0.194	1.53	0.00302	-4.089	3.201	0.591	2.97639
Iigp1	7.86875	3.349	26.355	3.6e-20	-21.459	0.483	0.39	2.97613
Mmp8	7.63047	8.953	68.319	4.45e-22	-24.827	0.336	0.407	2.93177
Bst1	7.51512	6.187	46.499	2.61e-24	-28.996	0.283	0.348	2.9098
Gbp2b	7.29711	0.353	2.58	1.11e-16	-16.567	0.532	0.562	2.86732
Cfb	7.18459	6.805	48.892	3.62e-23	-26.731	0.242	0.41	2.8449
S100a9	7.15683	1257.86	9002.27	1.58e-19	-20.479	0.536	0.311	2.83932
Clec4e	7.1435	4.302	30.733	1.2e-18	-19.219	0.567	0.338	2.83663
LOC105242706	7.08663	0.064	0.453	0.00175	-4.301	2.847	0.722	2.8251
Wfdc21	7.0562	22.684	160.065	1.65e-13	-13.012	0.894	0.374	2.81889
LOC105244525	6.91458	0.001	0.005	0.00561	-3.846	1.991	2.561	2.78964
S100a8	6.83487	1010.54	6906.91	3.13e-18	-18.596	0.609	0.271	2.77291
2010002M12Rik	6.83091	0.954	6.519	1.93e-13	-12.94	0.682	0.673	2.77208
Nlrp12	6.80661	1.111	7.561	2.27e-19	-20.253	0.445	0.418	2.76694
Rnd1	6.70996	1.841	12.352	7.07e-14	-13.389	0.755	0.521	2.7463
Fcgr4	6.69217	24.76	165.698	1.78e-23	-27.313	0.353	0.277	2.74247
Serpina3f	6.61164	5.898	38.998	1.5e-25	-31.652	0.218	0.318	2.72501
Stfa2l1	6.54214	10.974	71.796	4.7e-19	-19.792	0.478	0.383	2.70976
Fpr2	6.53199	11.261	73.559	4.92e-25	-30.587	0.315	0.24	2.70752
Fpr1	6.51359	6.761	44.036	6.98e-27	-34.844	0.236	0.254	2.70345
Arg2	6.49835	2.842	18.471	4.31e-21	-23.033	0.413	0.323	2.70007
Ms4a6d	6.49236	6.888	44.718	4.81e-22	-24.7	0.343	0.348	2.69874
Ppp1r3b	6.39848	0.616	3.94	0.000875	-4.558	2.61	0.301	2.67773
Retnla	6.36083	14.665	93.282	7.09e-11	-10.47	0.809	0.803	2.66922
Chil1	6.3335	6.142	38.899	1.81e-17	-17.565	0.484	0.475	2.663
Mmp19	6.23817	0.717	4.471	2.18e-12	-11.886	0.86	0.498	2.64112
9130208D14Rik	6.08736	2.199	13.384	1.58e-06	-6.792	1.668	0.401	2.60582
A530064D06Rik	6.0487	2.511	15.189	1.5e-15	-15.259	0.587	0.484	2.59662
Gcnt2	5.86887	3.057	17.94	6.05e-15	-14.557	0.684	0.383	2.55308
Cp	5.86155	0.383	2.246	7.94e-15	-14.422	0.683	0.399	2.55128
Oasl2	5.85662	24.2	141.732	1.01e-22	-25.937	0.235	0.371	2.55007
Gm10872	5.81877	2.713	15.786	2.57e-21	-23.396	0.303	0.379	2.54071
Cd33	5.71867	4.871	27.853	9.59e-15	-14.327	0.672	0.406	2.51568
C5ar1	5.57936	6.7	37.382	1.67e-20	-21.981	0.359	0.354	2.4801
Msr1	5.54688	2.798	15.52	3.03e-14	-13.782	0.654	0.465	2.47168
Gda	5.51079	7.859	43.307	3.89e-20	-21.4	0.344	0.383	2.46226
Gm4951	5.48317	0.627	3.438	4.44e-13	-12.572	0.795	0.36	2.45501
I830012O16Rik	5.45884	8.164	44.567	6.67e-14	-13.418	0.687	0.44	2.44859
C4b	5.4344	0.646	3.509	2.54e-16	-16.135	0.231	0.636	2.44212
Mtus1	5.43126	3.636	19.746	3.13e-18	-18.592	0.486	0.329	2.44129
Mmp9	5.35064	22.374	119.713	2.53e-24	-29.076	0.204	0.311	2.41971
Lilrb4	5.25166	25.483	133.826	1.56e-27	-36.643	0.131	0.261	2.39277
Fosl2	5.23787	1.46	7.648	1.62e-10	-10.14	0.874	0.589	2.38898
Il18bp	5.17164	6.265	32.401	9.73e-16	-15.47	0.549	0.41	2.37062
Trem3	5.07591	8.609	43.699	2.82e-15	-14.931	0.657	0.247	2.34367
Clec4d	4.77336	17.969	85.771	1.13e-17	-17.83	0.419	0.379	2.255
Smc1b	4.76919	0.07	0.334	0.00897	-3.655	2.705	0.535	2.25374
Spp1	4.69885	0.882	4.143	2.22e-10	-10.02	0.842	0.533	2.23231
Crispld2	4.69147	1.334	6.259	6.71e-12	-11.417	0.699	0.524	2.23004
Gm11827	4.63105	0.504	2.336	4.47e-08	-8.058	1.006	0.703	2.21134
Gbp11	4.58822	0.427	1.96	0.00707	-3.753	2.55	0.596	2.19794
Ifi204	4.54836	19.187	87.271	1.67e-20	-21.984	0.215	0.389	2.18535
Sfxn5	4.53075	1.537	6.965	2.21e-08	-8.301	1.075	0.472	2.17975
Ly6i	4.52098	7.308	33.038	5.54e-17	-16.932	0.496	0.291	2.17663
Serpina3g	4.49878	76.588	344.554	8.99e-27	-34.516	0.119	0.255	2.16953
Ccr1	4.45981	15.688	69.965	3.15e-20	-21.549	0.32	0.313	2.15698
Ifit3	4.43643	32.155	142.655	9.22e-21	-22.446	0.311	0.294	2.1494
Socs3	4.3963	15.968	70.202	1.27e-19	-20.638	0.294	0.357	2.13629
Il1b	4.37044	39.187	171.264	2.28e-21	-23.5	0.174	0.366	2.12778
C1rl	4.30912	0.614	2.647	1.8e-07	-7.559	0.986	0.763	2.10739
Gm30836	4.30732	0.047	0.202	0.00919	-3.646	2.538	0.485	2.10679
LOC102633880	4.25868	1.855	7.9	2.18e-21	-23.556	0.299	0.262	2.09041
Mmp25	4.23878	1.258	5.333	4.35e-09	-8.895	0.704	0.776	2.08365
Dmxl2	4.20001	0.554	2.326	2.46e-12	-11.837	0.653	0.43	2.07039
Hk3	4.19421	10.949	45.922	6.47e-25	-30.266	0.221	0.211	2.0684
F11r	4.15871	2.442	10.156	7.95e-15	-14.42	0.567	0.292	2.05614
Ifi44	4.14831	1.666	6.913	4.17e-17	-17.086	0.472	0.257	2.05252
Gbp10	4.14489	4.802	19.903	1.27e-12	-12.123	0.719	0.234	2.05134
Lcn2	4.14192	91.667	379.679	8.26e-15	-14.401	0.576	0.271	2.0503
Ier3	4.12952	4.451	18.383	1.29e-13	-13.127	0.534	0.449	2.04598
Ifitm2	4.10583	99.753	409.568	5.12e-21	-22.886	0.2	0.344	2.03768
Csf3r	4.07226	43.328	176.443	1.92e-18	-18.892	0.309	0.367	2.02583
Kcnj2	4.07092	0.461	1.876	6.44e-08	-7.921	0.961	0.62	2.02535
Oas2	4.01743	14.162	56.894	1.2e-18	-19.213	0.369	0.286	2.00627
Clec5a	4.01233	2.299	9.226	1.26e-10	-10.242	0.794	0.369	2.00444
Gm12250	3.99163	18.053	72.059	7.78e-22	-24.337	0.225	0.29	1.99698
Ifit1	3.96384	9.114	36.126	1.8e-18	-18.941	0.359	0.302	1.9869
Hp	3.91847	74.236	290.894	4.81e-22	-24.712	0.241	0.263	1.97029
Cd300lf	3.91689	21.525	84.311	1.1e-18	-19.28	0.261	0.375	1.96971
Tnfaip2	3.91052	14.441	56.471	2.07e-17	-17.489	0.366	0.346	1.96736
Cxcl10	3.90125	4.77	18.607	1.75e-13	-12.983	0.523	0.429	1.96394
Adora3	3.89872	0.564	2.2	6.49e-08	-7.919	0.921	0.617	1.963
Asprv1	3.86869	10.406	40.257	6.55e-18	-18.149	0.248	0.412	1.95185
Mcemp1	3.86259	24.279	93.781	5.63e-24	-28.247	0.225	0.211	1.94957
B430306N03Rik	3.85299	6.183	23.824	2.72e-17	-17.321	0.356	0.355	1.94598
Ccdc80	3.84231	0.261	1.003	2.28e-09	-9.134	0.814	0.491	1.94197
Cd5l	3.83173	23.682	90.742	5.5e-15	-14.607	0.397	0.441	1.938
Ifitm6	3.79085	60.942	231.022	1.14e-19	-20.718	0.328	0.255	1.92252
Oas3	3.78176	10.299	38.949	1.28e-16	-16.485	0.379	0.357	1.91906
Gm11709	3.7777	0.942	3.559	8.88e-05	-5.387	1.541	0.401	1.91751
Zbp1	3.77746	63.14	238.509	3.77e-30	-44.568	0.113	0.156	1.91742
C3ar1	3.77725	0.192	0.724	0.00878	-3.664	2.25	0.643	1.91733
Tbc1d2	3.77336	0.356	1.342	3.5e-09	-8.974	0.583	0.756	1.91585
Slc16a3	3.75713	8.1	30.434	2.18e-21	-23.543	0.291	0.217	1.90963
Sema6b	3.74049	1.084	4.055	4.58e-15	-14.699	0.404	0.414	1.90323
Il1rn	3.73906	4.42	16.526	2.1e-19	-20.304	0.231	0.349	1.90267
Mxd1	3.71634	13.399	49.797	1.05e-18	-19.308	0.253	0.358	1.89388
Gbp7	3.70581	7.242	26.838	2.54e-09	-9.092	0.796	0.48	1.88979
Oas1g	3.64055	11.482	41.8	5.52e-18	-18.259	0.221	0.399	1.86416
Gm5150	3.60876	10.205	36.826	1.55e-18	-19.03	0.23	0.369	1.8515
Cd14	3.59469	6.951	24.987	2.96e-14	-13.794	0.429	0.417	1.84587
Tgtp2	3.58767	83.831	300.757	3.69e-28	-38.674	0.155	0.146	1.84305
Siglece	3.57156	15.785	56.378	2.46e-19	-20.2	0.127	0.386	1.83656
Id1	3.55925	1.423	5.066	2.75e-06	-6.598	1.045	0.67	1.83157
Klra2	3.54944	5.346	18.974	1.14e-20	-22.304	0.318	0.181	1.82759
Fgl2	3.54055	20.028	70.909	5.14e-18	-18.309	0.265	0.358	1.82397
Abca13	3.50737	0.076	0.268	0.000108	-5.319	1.184	0.956	1.81039
Enpp2	3.48721	0.564	1.968	5.45e-08	-7.985	0.844	0.553	1.80208
Tgfbi	3.48025	47.713	166.053	9.09e-21	-22.465	0.14	0.33	1.79919
Phospho1	3.40948	3.823	13.036	5.52e-08	-7.979	0.771	0.624	1.76955
Isg15	3.38389	67.218	227.46	1.58e-09	-9.268	0.789	0.313	1.75868
Gdap10	3.37608	0.339	1.143	0.000331	-4.917	1.437	0.695	1.75535
Il1rap	3.37513	3.434	11.59	2.01e-11	-10.971	0.579	0.42	1.75494
Clec7a	3.36333	13.764	46.294	6.45e-15	-14.524	0.451	0.295	1.74989
Padi4	3.35642	5.897	19.792	1.06e-14	-14.28	0.257	0.483	1.74692
Irf7	3.35574	94.499	317.113	3.27e-21	-23.226	0.216	0.258	1.74663
Sgms2	3.33828	0.899	3.003	3.01e-11	-10.807	0.575	0.433	1.7391
Fcgr3	3.31467	48.179	159.699	1.05e-21	-24.089	0.117	0.299	1.72887
Tgm2	3.3124	17.458	57.829	3.47e-24	-28.718	0.135	0.232	1.72788
Gm12185	3.31046	1.389	4.598	8.51e-12	-11.318	0.59	0.342	1.72703
Gbp5	3.27403	17.013	55.702	4.98e-16	-15.797	0.4	0.273	1.71107
Fcgr1	3.24139	10.508	34.06	1.88e-18	-18.908	0.18	0.359	1.69661
Atp11a	3.23414	2.277	7.366	4.6e-15	-14.693	0.325	0.4	1.69338
Dfna5	3.23287	1.453	4.699	7.21e-15	-14.467	0.406	0.331	1.69281
Il13ra1	3.21931	7.868	25.33	4.17e-14	-13.63	0.435	0.342	1.68675
Parp12	3.2113	6.937	22.276	9.26e-15	-14.345	0.424	0.31	1.68316
Nlrp1a	3.20035	0.802	2.566	2.61e-09	-9.081	0.673	0.479	1.67823
Gyk	3.19384	3.441	10.989	2.48e-15	-14.996	0.444	0.229	1.67529
Hcar2	3.19094	2.726	8.7	6.64e-15	-14.509	0.432	0.283	1.67398
Selp	3.18734	0.296	0.943	6.2e-08	-7.934	0.775	0.536	1.67235
Grina	3.17878	65.077	206.865	1.11e-16	-16.563	0.334	0.302	1.66847
Cd300ld	3.16739	11.209	35.503	2.29e-17	-17.422	0.267	0.333	1.66329
Nr1h3	3.16553	17.768	56.245	2.18e-21	-23.572	0.187	0.254	1.66245
Pi16	3.16029	8.812	27.85	5.32e-13	-12.495	0.342	0.486	1.66006
Ifitm3	3.15165	242.946	765.678	7.68e-20	-20.971	0.228	0.269	1.65611
Ifit2	3.13459	11.491	36.02	1.78e-21	-23.72	0.202	0.236	1.64828
Xdh	3.129	10.325	32.308	1.9e-17	-17.537	0.237	0.346	1.6457
LOC105246289	3.12532	3.99	12.471	1.41e-18	-19.105	0.204	0.326	1.644
Marco	3.11865	22.48	70.106	1.28e-15	-15.336	0.175	0.445	1.64092
Pram1	3.1182	5.877	18.325	5.73e-15	-14.587	0.341	0.37	1.64071
Mlkl	3.10016	2.656	8.234	1.16e-17	-17.812	0.225	0.342	1.63234
Nupr1	3.09117	6.844	21.156	2.49e-10	-9.976	0.614	0.394	1.62815
Klra17	3.06419	4.92	15.076	3e-09	-9.031	0.733	0.321	1.6155
Pygl	3.06042	21.62	66.165	7.28e-21	-22.617	0.18	0.263	1.61373
Irgm2	3.04735	15.03	45.802	4.82e-12	-11.555	0.512	0.353	1.60756
Dgkg	3.04287	0.35	1.065	1.32e-06	-6.855	0.851	0.611	1.60543
Ankrd33b	3.03613	1.028	3.12	5.24e-07	-7.181	0.861	0.504	1.60224
Rtp4	3.02439	51.931	157.061	2.53e-19	-20.178	0.244	0.256	1.59664
Igtp	3.02174	63.878	193.022	6.47e-25	-30.27	0.164	0.169	1.59538
Hnmt	3.00859	0.718	2.16	1.62e-05	-5.982	1.103	0.441	1.58909
Gatm	2.9944	6.881	20.604	1.32e-17	-17.741	0.264	0.299	1.58227
Irgm1	2.97719	75.118	223.64	2.11e-26	-33.574	0.116	0.174	1.57395
Soat2	2.97384	2.203	6.55	7.52e-12	-11.37	0.437	0.438	1.57233
Emilin2	2.96399	14.124	41.865	1.61e-17	-17.63	0.194	0.347	1.56754
Stat1	2.96235	157.686	467.123	5.2e-26	-32.632	0.158	0.146	1.56674
Hs3st2	2.96168	1.45	4.294	1.59e-06	-6.791	0.927	0.453	1.56642
Dram1	2.93492	2.298	6.744	1.16e-14	-14.229	0.418	0.253	1.55332
Lilra5	2.92088	1.601	4.676	2.53e-10	-9.968	0.583	0.377	1.5464
Ggt1	2.9208	4.388	12.816	6.77e-13	-12.389	0.421	0.367	1.54636
Gm32287	2.90469	0.868	2.52	3.4e-12	-11.7	0.482	0.337	1.53838
Pilra	2.90342	24.772	71.923	5.81e-18	-18.224	0.224	0.304	1.53775
Prr5l	2.89919	3.695	10.712	9.94e-18	-17.904	0.337	0.184	1.53565
Gm9706	2.89054	4.861	14.052	9.02e-05	-5.381	1.042	0.731	1.53134
Mmp14	2.88928	1.662	4.803	1.11e-10	-10.297	0.58	0.324	1.53071
Litaf	2.88899	19.438	56.157	4.17e-18	-18.425	0.233	0.289	1.53057
Pira6	2.88813	1.697	4.903	3.53e-13	-12.676	0.487	0.233	1.53014
Hrh2	2.87133	2.731	7.841	6.8e-08	-7.902	0.729	0.459	1.52172
Gm32908	2.86432	0.558	1.599	1.2e-06	-6.889	0.715	0.678	1.51819
P2ry13	2.85568	4.69	13.393	9.31e-11	-10.362	0.267	0.596	1.51383
Adamtsl4	2.85528	1.043	2.978	9.67e-12	-11.263	0.431	0.419	1.51363
Gm11710	2.85492	1.335	3.812	2.31e-06	-6.659	0.541	0.86	1.51345
1700071M16Rik	2.81594	1.694	4.771	1.62e-10	-10.141	0.56	0.347	1.49362
Cdkn1a	2.81392	1.576	4.434	9.19e-07	-6.984	0.847	0.443	1.49258
Gm14548	2.80364	7.462	20.92	2.09e-14	-13.953	0.344	0.33	1.4873
App	2.80275	18.443	51.691	1.41e-17	-17.703	0.187	0.326	1.48685
Bmx	2.79574	1.054	2.948	9.25e-12	-11.282	0.497	0.315	1.48323
Alox5ap	2.78616	111.255	309.974	7.6e-17	-16.766	0.192	0.344	1.47828
Cpd	2.77317	1.444	4.004	7.18e-09	-8.714	0.682	0.324	1.47154
Mnda	2.76847	13.369	37.013	1.54e-15	-15.242	0.343	0.261	1.46909
Gm4070	2.75818	28.186	77.743	1.85e-11	-11.002	0.528	0.275	1.46372
Slc11a1	2.7506	18.467	50.794	3.93e-19	-19.906	0.163	0.285	1.45975
Ltbr	2.75009	7.001	19.254	1.53e-19	-20.515	0.194	0.252	1.45948
Phf11d	2.7408	4.361	11.952	3.17e-14	-13.76	0.32	0.348	1.4546
Slpi	2.73503	93.224	254.97	2.87e-14	-13.808	0.311	0.352	1.45156
Fgd4	2.7326	1.529	4.178	1.68e-12	-12	0.419	0.341	1.45028
Gm36079	2.72891	0.423	1.154	0.00117	-4.453	0.767	1.236	1.44832
Gvin1	2.7183	29.724	80.799	2.39e-11	-10.902	0.527	0.269	1.4427
Nhsl2	2.71553	0.285	0.774	0.001	-4.51	1.01	1.011	1.44123
Gm34484	2.7059	2.042	5.527	8.22e-11	-10.412	0.447	0.425	1.43611
Oas1a	2.70042	36.464	98.468	5.46e-19	-19.701	0.167	0.279	1.43318
4930512H18Rik	2.68218	0.192	0.516	2.09e-06	-6.695	0.774	0.553	1.42341
Gbp6	2.68141	15.554	41.706	1.55e-18	-19.031	0.257	0.214	1.42299
Tlr13	2.68018	11.233	30.107	5.94e-15	-14.569	0.307	0.311	1.42233
Sirpb1b	2.6782	10.066	26.959	1.78e-15	-15.169	0.265	0.324	1.42126
Alox15	2.66349	0.541	1.442	0.0025	-4.163	1.007	1.136	1.41332
Tnfrsf11a	2.66188	0.407	1.083	0.000492	-4.771	1.187	0.586	1.41244
Pla2g7	2.66139	53.223	141.646	4.04e-17	-17.105	0.123	0.348	1.41218
Tnfrsf1a	2.64678	25.795	68.272	4.72e-22	-24.748	0.078	0.242	1.40424
C130050O18Rik	2.6399	4.083	10.777	4.77e-12	-11.56	0.387	0.379	1.40048
Cd274	2.63765	12.641	33.341	8.43e-11	-10.401	0.479	0.364	1.39925
Med12l	2.63094	0.237	0.623	9.22e-07	-6.983	0.83	0.332	1.39558
Tmem106a	2.62875	8.229	21.632	4.17e-10	-9.78	0.453	0.449	1.39438
Ltb4r1	2.6263	6.451	16.943	4.38e-10	-9.76	0.534	0.35	1.39303
Glrx	2.62561	30.671	80.53	1.09e-14	-14.263	0.335	0.28	1.39265
S100a6	2.62006	207.377	543.338	3.39e-17	-17.202	0.197	0.303	1.3896
Ptplad2	2.61991	5.182	13.577	5.22e-11	-10.588	0.414	0.416	1.38952
Siglec1	2.619	1.748	4.577	8.73e-08	-7.812	0.389	0.694	1.38902
Gng12	2.61105	7.062	18.44	1.24e-07	-7.69	0.744	0.308	1.38463
Cd177	2.60678	12.024	31.343	2.87e-13	-12.767	0.396	0.278	1.38227
Tgtp1	2.60488	38.723	100.868	9.11e-19	-19.391	0.22	0.23	1.38122
Scnn1a	2.59869	1.157	3.006	5.11e-09	-8.836	0.542	0.438	1.37778
Anxa1	2.59592	73.324	190.342	8.19e-16	-15.556	0.32	0.233	1.37624
Irf1	2.59557	119.322	309.709	2.21e-22	-25.355	0.178	0.165	1.37605
Itgam	2.59043	23.716	61.434	4.44e-13	-12.571	0.345	0.346	1.37319
Lair1	2.59014	17.835	46.196	6.55e-13	-12.404	0.403	0.287	1.37303
Aatk	2.58833	0.865	2.238	2.33e-09	-9.124	0.451	0.499	1.37202
Sdc3	2.58827	11	28.47	4.93e-11	-10.61	0.279	0.507	1.37199
LOC105246866	2.5765	0.718	1.85	5.7e-06	-6.344	0.808	0.524	1.36541
Spint1	2.56493	3.229	8.283	4.06e-14	-13.644	0.27	0.354	1.35892
Pglyrp1	2.55429	100.805	257.486	2.23e-17	-17.439	0.241	0.25	1.35292
Mgst1	2.54918	23.343	59.506	1.23e-16	-16.51	0.298	0.211	1.35003
Gm31223	2.54571	0.526	1.34	1.55e-05	-5.997	0.833	0.563	1.34807
Fabp5	2.54079	32.788	83.307	1.43e-14	-14.13	0.252	0.344	1.34528
Mocos	2.52903	2.13	5.387	7.81e-17	-16.748	0.252	0.254	1.33858
F420015M19Rik	2.52368	0.849	2.142	1.19e-05	-6.088	0.735	0.65	1.33553
Ifi47	2.52256	129.626	326.991	2.87e-26	-33.227	0.108	0.143	1.33489
Scamp1	2.50628	1.244	3.119	4.47e-12	-11.587	0.385	0.337	1.32555
Junos	2.50116	0.122	0.306	0.00252	-4.16	0.941	1.066	1.32259
Pla2g4a	2.50078	4.136	10.342	5.26e-18	-18.292	0.182	0.267	1.32238
Pilrb1	2.49181	15.371	38.302	2.26e-11	-10.925	0.285	0.457	1.31719
Xaf1	2.48294	50.178	124.589	8.3e-20	-20.917	0.18	0.215	1.31205
Ceacam10	2.47939	1.119	2.773	1.77e-05	-5.951	0.766	0.619	1.30998
Guca1a	2.47247	1.406	3.477	1.83e-05	-5.939	0.869	0.461	1.30595
LOC100038947	2.47161	27.261	67.38	5.9e-14	-13.474	0.303	0.31	1.30545
Cers6	2.47037	4.949	12.226	2.81e-14	-13.819	0.266	0.328	1.30473
Fam20c	2.45913	0.478	1.175	3.82e-06	-6.485	0.809	0.382	1.29815
Lpl	2.4455	1.982	4.847	3.58e-09	-8.965	0.578	0.284	1.29013
Prtn3	2.44236	3.321	8.112	0.00229	-4.199	1.202	0.661	1.28827
6430548M08Rik	2.44227	4.271	10.43	8.27e-10	-9.517	0.421	0.435	1.28823
Smox	2.43623	16.165	39.382	1.08e-05	-6.123	0.852	0.394	1.28465
Cttnbp2nl	2.43333	0.758	1.845	1.36e-08	-8.479	0.475	0.482	1.28293
Casp4	2.43303	21.264	51.736	4.16e-19	-19.868	0.216	0.192	1.28276
Fndc3b	2.42065	0.701	1.696	2.29e-10	-10.008	0.496	0.281	1.27539
C1qb	2.41948	101.181	244.806	1.03e-08	-8.582	0.46	0.48	1.27469
Rsad2	2.41665	8.837	21.356	0.000206	-5.09	1.047	0.393	1.27301
Gm14446	2.4126	18.507	44.651	2.38e-20	-21.729	0.237	0.111	1.27059
Alox5	2.41079	3.272	7.888	1.03e-09	-9.433	0.439	0.411	1.2695
Fos	2.40605	21.488	51.702	0.000192	-5.113	1.085	0.225	1.26667
Gm16174	2.40281	0.521	1.252	6.73e-05	-5.483	0.984	0.31	1.26472
Smpdl3b	2.40144	4.025	9.665	4.44e-15	-14.716	0.271	0.272	1.2639
Pld1	2.39928	0.373	0.895	0.000481	-4.78	1.098	0.436	1.2626
Gins2	2.39497	5.481	13.126	7.82e-06	-6.233	0.779	0.459	1.26001
Cyp7b1	2.39387	0.509	1.219	6.64e-05	-5.488	0.846	0.581	1.25934
Cebpb	2.39212	7.889	18.872	2.14e-06	-6.687	0.722	0.432	1.25829
Ckb	2.39121	28.818	68.911	5.34e-18	-18.281	0.226	0.209	1.25774
Dpep2	2.38414	2.661	6.344	1.11e-08	-8.553	0.41	0.511	1.25347
Epb4.1l3	2.38341	0.397	0.946	1.32e-06	-6.855	0.644	0.503	1.25303
Sdf2l1	2.38052	29.937	71.266	1.35e-18	-19.135	0.229	0.182	1.25128
Nlrx1	2.3764	3.511	8.344	1.26e-13	-13.139	0.317	0.283	1.24878
Gpt2	2.37375	0.759	1.801	1.09e-05	-6.119	0.773	0.482	1.24717
Aif1	2.37118	70.628	167.471	3.18e-16	-16.024	0.26	0.231	1.24561
Tpmt	2.36451	1.033	2.443	1.29e-06	-6.864	0.728	0.354	1.24154
Mtfr2	2.36437	1.002	2.368	0.000364	-4.882	0.915	0.675	1.24145
0610040J01Rik	2.35961	1.134	2.675	1.11e-05	-6.114	0.69	0.587	1.23855
Ctbp2	2.35852	2.562	6.044	1.27e-12	-12.119	0.389	0.24	1.23788
Slfn1	2.35802	60.786	143.335	1.37e-20	-22.134	0.12	0.219	1.23758
Ptafr	2.34807	3.436	8.068	1.46e-07	-7.633	0.559	0.456	1.23148
Tlr4	2.34454	5.355	12.556	4.84e-17	-17.004	0.248	0.207	1.22931
Tnfsf14	2.34005	5.272	12.336	1.87e-07	-7.545	0.567	0.454	1.22654
Dgat1	2.33966	14.566	34.08	3.6e-19	-19.969	0.169	0.216	1.2263
Ggt5	2.33743	7.661	17.907	8.14e-13	-12.309	0.28	0.346	1.22492
Dgat2	2.33736	2.935	6.861	1.43e-11	-11.106	0.414	0.269	1.22488
Ccr5	2.33506	7.364	17.195	1.33e-10	-10.218	0.489	0.218	1.22346
Msrb1	2.33375	142.231	331.931	6.89e-15	-14.491	0.192	0.325	1.22265
Txn1	2.32531	261.4	607.838	8.74e-18	-17.985	0.268	0.141	1.21743
Gsr	2.32423	38.628	89.78	1.35e-18	-19.139	0.142	0.247	1.21675
Pnp2	2.32175	10.078	23.4	7.88e-07	-7.037	0.715	0.292	1.21522
Tgm1	2.31899	5.258	12.194	9.05e-12	-11.291	0.314	0.364	1.2135
Csf1	2.31222	3.423	7.914	8.24e-11	-10.411	0.454	0.252	1.20928
Ifih1	2.31085	7.136	16.491	2.78e-14	-13.826	0.312	0.235	1.20842
LOC102640171	2.3066	32.241	74.368	1.3e-20	-22.183	0.183	0.16	1.20577
Cfap74	2.30427	0.352	0.812	0.000136	-5.234	0.959	0.372	1.20431
Hip1	2.30227	2.865	6.596	7.51e-06	-6.247	0.658	0.556	1.20305
Anxa2	2.3001	129.79	298.529	1.56e-19	-20.498	0.093	0.245	1.20169
Pira2	2.29998	6.765	15.56	1.42e-08	-8.462	0.501	0.39	1.20162
Lrrc25	2.29903	23.936	55.029	3.74e-19	-19.941	0.136	0.232	1.20103
LOC102634900	2.29072	4.188	9.594	6.07e-09	-8.774	0.418	0.444	1.1958
Slfn5	2.29066	17.443	39.955	2.76e-08	-8.224	0.568	0.317	1.19576
Plau	2.29012	1.13	2.589	3e-07	-7.377	0.629	0.359	1.19542
Car13	2.28872	1.309	2.995	1.76e-07	-7.567	0.434	0.557	1.19454
Gpr97	2.28841	1.295	2.962	9.05e-08	-7.8	0.539	0.423	1.19435
Agap1	2.28529	1.321	3.019	5.25e-10	-9.69	0.349	0.425	1.19238
Ccl4	2.28499	9.617	21.974	9.14e-07	-6.986	0.632	0.428	1.19219
Csf2rb	2.28311	19.627	44.812	1.24e-10	-10.25	0.428	0.295	1.191
Gm31208	2.27832	1.836	4.182	2.55e-11	-10.875	0.287	0.396	1.18797
Nfil3	2.27749	4.264	9.712	7.85e-19	-19.485	0.167	0.215	1.18744
LOC105245994	2.27429	0.639	1.454	0.000141	-5.222	0.623	0.802	1.18541
Cass4	2.26709	1.399	3.173	9.26e-09	-8.62	0.49	0.368	1.18084
Usp18	2.26658	20.723	46.97	8.75e-12	-11.305	0.36	0.298	1.18052
Nfe2	2.26338	14.678	33.222	9.87e-06	-6.154	0.818	0.252	1.17848
Plin2	2.26044	29.65	67.021	1.13e-17	-17.831	0.145	0.257	1.1766
Gm1966	2.25994	28.539	64.497	2.34e-08	-8.282	0.559	0.301	1.17628
Fgr	2.25911	47.504	107.316	1.49e-20	-22.072	0.091	0.22	1.17575
Adam15	2.24544	6.555	14.718	1.65e-13	-13.014	0.196	0.35	1.167
Gpld1	2.2443	0.379	0.85	9.73e-07	-6.962	0.563	0.494	1.16627
Tacstd2	2.24369	2.617	5.871	4.84e-11	-10.618	0.39	0.298	1.16588
Clec4a3	2.24257	35.99	80.71	3.92e-17	-17.123	0.199	0.23	1.16515
Oasl1	2.23834	19.656	43.996	3.91e-15	-14.775	0.262	0.235	1.16243
Hebp1	2.23709	37.584	84.079	3.06e-07	-7.369	0.6	0.371	1.16162
Tfec	2.23659	2.39	5.347	8.22e-08	-7.835	0.508	0.426	1.1613
Cd300e	2.23255	5.828	13.012	1.41e-10	-10.194	0.411	0.299	1.15869
Map2k3os	2.23232	0.682	1.523	0.000134	-5.241	0.83	0.537	1.15855
Myd88	2.22864	41.778	93.107	8.84e-18	-17.976	0.16	0.239	1.15616
Pbx1	2.22731	1.541	3.432	4.98e-08	-8.017	0.426	0.484	1.1553
Clec4a2	2.22404	22.02	48.973	1.66e-11	-11.045	0.345	0.315	1.15318
Ocstamp	2.2226	0.809	1.799	0.000471	-4.788	0.832	0.682	1.15225
Rasgrp4	2.22174	13.971	31.039	3.48e-16	-15.976	0.18	0.268	1.15169
Ctnnbip1	2.22139	2.146	4.767	0.00807	-3.698	0.871	1.086	1.15147
Slc22a15	2.21936	0.642	1.426	0.000136	-5.234	0.749	0.636	1.15014
Zfand4	2.21855	1.258	2.792	5.64e-08	-7.971	0.409	0.499	1.14962
Ms4a4a	2.21181	11.697	25.872	4.3e-14	-13.616	0.27	0.262	1.14522
Rnf213	2.20973	19.337	42.73	1.97e-05	-5.914	0.784	0.365	1.14387
AI607873	2.20969	9.495	20.981	2.24e-10	-10.017	0.392	0.327	1.14385
Pirb	2.20621	68.773	151.728	2.13e-18	-18.82	0.162	0.217	1.14157
Slfn9	2.20506	1.463	3.226	4.62e-06	-6.416	0.691	0.394	1.14082
Pilrb2	2.20101	15.218	33.494	1.32e-13	-13.112	0.229	0.313	1.13816
Gbp3	2.19414	34.101	74.824	4.88e-22	-24.673	0.134	0.156	1.13366
G6pdx	2.19347	34.541	75.763	4.98e-21	-22.916	0.119	0.187	1.13321
Fer	2.18208	1.019	2.223	2e-05	-5.909	0.739	0.423	1.1257
Tcp11l1	2.17455	0.497	1.08	0.00197	-4.258	0.78	0.881	1.12072
Cmbl	2.17406	4.988	10.845	2.7e-07	-7.414	0.542	0.403	1.12039
Samhd1	2.17305	241.568	524.939	1.5e-18	-19.058	0.169	0.202	1.11972
Stx11	2.1728	6.202	13.477	1.1e-08	-8.555	0.486	0.326	1.11956
LOC105246360	2.1718	0.888	1.928	0.00267	-4.138	1.023	0.644	1.11889
1600014C10Rik	2.16863	25.053	54.331	6.14e-14	-13.454	0.245	0.279	1.11678
Kctd11	2.16856	2.07	4.489	5.84e-07	-7.142	0.584	0.384	1.11674
Nampt	2.16518	38.459	83.27	8.58e-22	-24.243	0.172	0.112	1.11449
Adam8	2.16261	11.677	25.252	1.33e-16	-16.463	0.254	0.164	1.11277
Ptgs1	2.16004	6.374	13.768	4.6e-09	-8.874	0.378	0.413	1.11106
Cd300lb	2.15563	5.904	12.728	7.54e-10	-9.552	0.39	0.342	1.10811
Fcer1g	2.15535	192.035	413.903	9.85e-13	-12.228	0.256	0.314	1.10792
F2rl2	2.15437	0.932	2.009	0.00017	-5.156	0.829	0.486	1.10726
Pnp	2.1418	86.015	184.226	3.85e-13	-12.637	0.325	0.213	1.09882
Xcl1	2.14137	17.871	38.269	2.96e-12	-11.757	0.304	0.287	1.09853
Dtl	2.13894	2.061	4.408	3.68e-06	-6.498	0.72	0.226	1.0969
Csf2rb2	2.13817	6.067	12.973	2.6e-13	-12.81	0.253	0.287	1.09637
Nlrc5	2.13725	23.267	49.728	5.93e-10	-9.641	0.427	0.276	1.09575
Mefv	2.13677	5.302	11.329	2.49e-10	-9.977	0.376	0.316	1.09543
Phf11a	2.13591	10.447	22.313	7.6e-17	-16.764	0.189	0.223	1.09485
Tppp3	2.13419	20.15	43.004	8.24e-12	-11.331	0.353	0.249	1.09369
Sqrdl	2.13218	9.961	21.238	4.48e-14	-13.597	0.257	0.251	1.09233
Gm19696	2.13127	0.468	0.997	0.000409	-4.84	0.892	0.472	1.09171
Snx10	2.13084	16.815	35.831	3.2e-13	-12.719	0.302	0.237	1.09142
Pfkfb4	2.12921	8.793	18.723	2.37e-11	-10.905	0.362	0.263	1.09032
Rab31	2.12545	5.847	12.427	2.53e-05	-5.828	0.689	0.471	1.08777
Nod2	2.12127	1.213	2.572	4.91e-08	-8.022	0.347	0.496	1.08493
Atf3	2.11788	2.175	4.606	8.05e-05	-5.421	0.815	0.366	1.08262
H2-Q10	2.11667	31.477	66.627	6.89e-14	-13.403	0.203	0.298	1.0818
Slc7a8	2.11346	1.153	2.437	1.61e-05	-5.984	0.521	0.616	1.07961
Pydc4	2.11184	38.459	81.22	1.75e-13	-12.983	0.325	0.18	1.0785
Tmem67	2.11045	1.604	3.384	1.33e-12	-12.099	0.348	0.195	1.07755
Il15ra	2.10647	9.197	19.374	1.03e-10	-10.326	0.363	0.291	1.07483
Igsf6	2.10644	19.519	41.115	1.55e-14	-14.091	0.229	0.253	1.07481
Lgals3	2.10521	113.467	238.871	1.68e-20	-21.97	0.185	0.117	1.07396
Trafd1	2.10066	46.704	98.108	7.01e-21	-22.652	0.131	0.166	1.07084
Cmpk2	2.09344	9.965	20.861	1.67e-09	-9.247	0.456	0.241	1.06588
Cd244	2.09283	12.178	25.487	1.43e-12	-12.068	0.291	0.267	1.06545
Rab44	2.08968	3.017	6.304	2.49e-09	-9.099	0.278	0.443	1.06328
Flot1	2.08896	22.682	47.381	1.23e-14	-14.198	0.174	0.286	1.06279
Gm5431	2.08841	3.819	7.975	1.49e-08	-8.445	0.507	0.244	1.06241
Ddx60	2.08483	5.116	10.667	4.93e-13	-12.527	0.242	0.291	1.05993
Slc15a3	2.08382	15.538	32.378	2.3e-16	-16.189	0.149	0.252	1.05923
Asph	2.07782	1.656	3.441	4.42e-07	-7.242	0.516	0.397	1.05507
Ifi205	2.07584	42.869	88.989	4.38e-24	-28.472	0.117	0.117	1.05369
Tmem205	2.0749	1.875	3.891	9.3e-06	-6.175	0.605	0.464	1.05304
Prrg2	2.07465	2.345	4.864	0.00128	-4.421	1.016	0.321	1.05287
Ifi27l2a	2.07211	721.734	1495.51	1.88e-12	-11.95	0.273	0.283	1.0511
Herc6	2.07092	14.06	29.118	1.97e-18	-18.874	0.181	0.171	1.05027
Trim30a	2.06983	53.267	110.253	5.21e-12	-11.521	0.381	0.143	1.04951
Plscr1	2.06266	14.927	30.789	1.23e-20	-22.239	0.15	0.147	1.04451
Fam26f	2.06074	18.725	38.587	2.69e-11	-10.852	0.362	0.232	1.04316
Gpr182	2.05868	0.669	1.376	0.000132	-5.246	0.727	0.51	1.04172
Tspo	2.05855	130.765	269.185	2.52e-17	-17.364	0.205	0.173	1.04163
2310047D07Rik	2.05486	0.575	1.181	0.0025	-4.164	0.846	0.728	1.03904
9430037G07Rik	2.0542	0.129	0.264	0.000704	-4.641	0.805	0.594	1.03858
Tlr8	2.05112	2.506	5.141	1.89e-08	-8.36	0.36	0.421	1.03641
Dysf	2.05018	0.279	0.573	4.11e-06	-6.459	0.432	0.572	1.03575
Ctnnd1	2.0484	2.665	5.459	1.33e-07	-7.666	0.341	0.498	1.03449
Gm36161	2.0417	66.761	136.306	2.52e-15	-14.986	0.211	0.223	1.02977
9330175E14Rik	2.03702	0.905	1.844	0.00851	-3.677	1.087	0.615	1.02646
Il15	2.03298	5.676	11.538	4.45e-06	-6.43	0.574	0.421	1.0236
Gm15417	2.03283	12.499	25.408	1.35e-08	-8.482	0.402	0.36	1.02349
E230029C05Rik	2.02867	3.716	7.538	8.17e-07	-7.025	0.569	0.314	1.02053
Card9	2.02571	9.16	18.555	7.29e-14	-13.374	0.24	0.241	1.01843
Rab3d	2.02336	4.355	8.811	3.22e-07	-7.352	0.521	0.333	1.01675
F630028O10Rik	2.02325	4.209	8.515	2.97e-11	-10.815	0.339	0.249	1.01667
Lpcat2	2.02086	18.513	37.412	5.87e-13	-12.45	0.136	0.338	1.01497
Tmem140	2.01567	9.229	18.602	5.65e-10	-9.66	0.312	0.349	1.01126
Zbtb42	2.00733	1.494	2.999	0.000231	-5.047	0.706	0.543	1.00528
Lap3	2.00421	24.783	49.67	1.16e-20	-22.283	0.093	0.178	1.00304
C1ra	2.00045	1.011	2.022	8.5e-08	-7.823	0.444	0.361	1.00032
Podnl1	0.496304	4.11	2.04	1.08e-08	8.563	0.369	0.378	-1.0107
Mrc1	0.495697	10.585	5.247	1.49e-07	7.626	0.214	0.554	-1.01247
LOC105245436	0.485318	13.671	6.635	4.79e-11	10.623	0.366	0.243	-1.043
Klra4	0.484705	26.279	12.738	6.15e-09	8.769	0.398	0.354	-1.04482
Abcg2	0.482507	5.472	2.64	0.002	4.25	1.057	0.326	-1.05138
Aldoc	0.480395	4.084	1.962	0.000249	5.021	0.473	0.815	-1.05771
Apoc1	0.480098	6.091	2.924	0.0064	3.794	0.896	0.869	-1.0586
Rn7sk	0.47937	162.424	77.861	0.00759	3.724	1.068	0.694	-1.06079
Tnfsf11	0.477526	2.293	1.095	3.3e-05	5.735	0.305	0.774	-1.06635
Nyap1	0.467763	0.574	0.269	0.0012	4.442	0.509	0.979	-1.09615
Abcb4	0.463007	3.068	1.42	4.82e-05	5.599	0.782	0.42	-1.1109
Gm34852	0.458271	4.942	2.265	4.54e-12	11.58	0.316	0.299	-1.12573
2016-09-04	0.455742	1.186	0.541	0.000553	4.729	0.569	0.909	-1.13371
Gm36677	0.453667	0.555	0.252	0.000465	4.793	0.697	0.804	-1.14029
Cma1	0.450688	9.079	4.092	7.3e-07	7.064	0.383	0.619	-1.1498
Prss12	0.446598	1.591	0.711	2.28e-08	8.29	0.379	0.5	-1.16295
Apol7c	0.444623	42.214	18.77	2.38e-15	15.016	0.238	0.254	-1.16934
Rorc	0.443271	1.511	0.67	2.3e-09	9.129	0.501	0.282	-1.17374
Adh1	0.441394	2.063	0.911	9.41e-07	6.975	0.286	0.7	-1.17986
Arl4d	0.436461	13.296	5.803	1.27e-13	13.134	0.247	0.324	-1.19608
Klra10	0.434853	2.428	1.056	4.11e-05	5.656	0.544	0.779	-1.2014
Klra8	0.430685	32.422	13.964	1.7e-12	11.992	0.398	0.216	-1.21529
Hs3st3b1	0.430184	1.43	0.615	0.00178	4.294	0.675	1.073	-1.21697
Reln	0.43018	0.387	0.167	2.4e-05	5.845	0.341	0.866	-1.21699
Crisp3	0.424984	3.945	1.677	6.67e-08	7.909	0.275	0.641	-1.23452
Ccr10	0.423462	1.234	0.522	0.0029	4.106	0.893	1.013	-1.2397
Ctsf	0.420093	1.415	0.594	0.000784	4.601	0.805	0.912	-1.25122
Ccl5	0.418114	468.685	195.964	2.63e-13	12.804	0.23	0.374	-1.25803
Cd209d	0.416834	5.091	2.122	3.17e-05	5.749	0.743	0.643	-1.26246
Akr1b7	0.4147	2.98	1.236	7.44e-05	5.448	0.42	0.954	-1.26986
Ctse	0.410547	16.733	6.87	0.0059	3.826	1.488	0.196	-1.28438
Bbc3	0.408086	6.187	2.525	5.1e-06	6.382	0.689	0.589	-1.29305
C6	0.405181	5.654	2.291	5.41e-10	9.678	0.333	0.502	-1.30336
Ces2c	0.403412	1.211	0.489	1.8e-05	5.947	0.469	0.866	-1.30967
Rpph1	0.402525	29.165	11.74	0.00437	3.947	1.147	0.948	-1.31285
Slco2b1	0.402054	1.776	0.714	3.5e-09	8.974	0.428	0.496	-1.31454
Klrb1a	0.395137	10.026	3.962	4.33e-11	10.663	0.332	0.454	-1.33957
Col14a1	0.392473	1.796	0.705	2.74e-10	9.939	0.393	0.463	-1.34933
St5	0.387017	1.212	0.469	0.00049	4.772	1.174	0.519	-1.36953
Tspan33	0.382642	11.201	4.286	0.000441	4.814	1.192	0.487	-1.38593
Klrb1c	0.376742	36.626	13.799	4.07e-11	10.688	0.394	0.438	-1.40835
A530021J07Rik	0.373878	2.051	0.767	3.19e-05	5.747	0.969	0.531	-1.41936
Kcnj8	0.368706	2.045	0.754	6.16e-06	6.317	0.554	0.855	-1.43946
2810403D21Rik	0.363459	1.181	0.429	1.17e-06	6.898	0.605	0.728	-1.46014
Gm32558	0.363056	1.98	0.719	2.13e-08	8.316	0.545	0.567	-1.46173
Klrb1b	0.361272	7.954	2.874	1.81e-12	11.966	0.412	0.363	-1.46884
Gm4524	0.360916	0.301	0.109	9.3e-06	6.174	0.767	0.739	-1.47027
Sult1a1	0.353748	7.149	2.529	4e-11	10.695	0.276	0.563	-1.4992
Gm15915	0.353448	2.187	0.773	0.000319	4.932	0.702	1.165	-1.50043
Ntrk3	0.3534	0.602	0.213	0.00214	4.225	0.71	1.421	-1.50063
Rn7s1	0.352247	188.876	66.531	0.00443	3.942	1.246	1.168	-1.50534
Rn7s2	0.352247	188.876	66.531	0.00443	3.942	1.246	1.168	-1.50534
LOC102638466	0.344776	1.407	0.485	7.27e-06	6.258	0.72	0.829	-1.53627
Col5a3	0.344202	0.347	0.119	8.77e-06	6.194	0.499	0.992	-1.53867
Cd300c	0.34208	5.369	1.837	0.000279	4.979	0.881	1.075	-1.54759
Trf	0.337023	75.544	25.46	1.06e-16	16.592	0.205	0.37	-1.56908
Tmcc2	0.321268	4.337	1.393	0.00677	3.772	1.879	0.491	-1.63815
Ptgis	0.316157	3.577	1.131	6.87e-09	8.729	0.456	0.719	-1.66129
Alas2	0.302898	39.787	12.051	0.000652	4.669	1.533	0.61	-1.72309
Gm36803	0.302027	1.878	0.567	1.06e-07	7.744	0.817	0.572	-1.72725
Hbb-bs	0.279644	5512.69	1541.59	0.000116	5.29	1.481	0.471	-1.83834
Cpne7	0.277068	1.935	0.536	9.36e-08	7.788	0.842	0.649	-1.85169
Gm16553	0.275111	1.241	0.341	9.28e-07	6.98	0.574	1.046	-1.86191
Eps8l1	0.258537	13.107	3.389	3.14e-05	5.752	0.52	1.425	-1.95156
Hba-a2	0.257208	3187.64	819.888	3.68e-05	5.696	1.465	0.467	-1.95899
Ahnak2	0.254477	0.107	0.027	0.00686	3.766	0.539	2.281	-1.97439
Mmp12	0.250448	3.311	0.829	4.96e-09	8.847	0.348	0.948	-1.99742
Slc38a5	0.247608	1.415	0.35	0.00519	3.877	2.031	1.127	-2.01387
Aldh1a1	0.243683	2.079	0.507	0.00046	4.797	1.596	1.029	-2.03692
Hbb-bt	0.242806	1491.26	362.087	4.18e-05	5.65	1.516	0.559	-2.04212
Hba-a1	0.236273	4726.02	1116.63	3.43e-05	5.72	1.54	0.526	-2.08147
P3h2	0.231515	0.913	0.211	0.00681	3.769	0.711	2.401	-2.11083
Heatr9	0.210576	1.888	0.398	1.43e-09	9.308	0.61	0.891	-2.24758
Abca6	0.205799	0.623	0.128	0.00301	4.091	1.116	2.229	-2.28069
Aqp1	0.197816	7.789	1.541	0.00013	5.251	1.767	0.917	-2.33777
Ank1	0.187236	0.904	0.169	0.00074	4.623	2.14	0.943	-2.41707
Fhdc1	0.181217	0.786	0.142	7.99e-05	5.423	1.832	0.879	-2.46421
Cd209a	0.154807	17.478	2.706	3.83e-18	18.479	0.317	0.569	-2.69146
Miat	0.153408	0.124	0.019	0.00699	3.759	0.909	3.087	-2.70455
Hemgn	0.148259	4.721	0.7	0.000978	4.519	2.541	0.986	-2.75381
Trim10	0.141179	3.197	0.451	0.000404	4.845	2.326	1.177	-2.8244
Klf1	0.139596	3.201	0.447	6.6e-05	5.49	2.095	0.982	-2.84067
Gypa	0.135131	13.899	1.878	0.000102	5.339	2.233	0.93	-2.88757
LOC105245419	0.121853	0.004	0.001	0.00495	3.897	3.036	1.709	-3.03679
Gm11342	0.0995722	0.353	0.035	0.00947	3.633	0.842	4.009	-3.32811
Ier5l	0.0930682	1.832	0.171	0.000664	4.663	0.978	3.137	-3.42557
Sptb	0.092646	1.435	0.133	1.6e-06	6.787	2.048	0.96	-3.43213
LOC105244746	0.0819591	0.005	0	0.00935	3.639	4.099	1.694	-3.60895
LOC105247254	0.0791913	7.173	0.568	0.0074	3.734	1.696	4.04	-3.65851
Gm3716	0.0787585	0.004	0	0.00443	3.942	4.16	3.0941e-07	-3.66642
Klra21	0.0760775	0.432	0.033	0.00175	4.3	1.821	3.409	-3.71639
Gm30996	0.072384	0.005	0	0.00462	3.924	4.317	3.0941e-07	-3.78819
Rasl12	0.0717556	0.899	0.065	0.0076	3.724	0.756	4.502	-3.80077
Rhd	0.0705048	5.652	0.399	0.00514	3.881	2.51	3.625	-3.82613
Tmtc1	0.0665095	0.007	0	0.00923	3.644	4.44	1.821	-3.9103
Ttll11	0.0650925	0.007	0	0.00984	3.617	4.499	1.875	-3.94136
Lincred1	0.0647224	0.065	0.004	0.00606	3.816	2.73	3.738	-3.94959
LOC105244772	0.0616527	0.006	0	0.00445	3.94	4.563	3.0941e-07	-4.01969
Phldb1	0.0615365	0.094	0.006	0.00601	3.819	2.09	4.221	-4.02241
Lingo1	0.0607778	0.006	0	0.00452	3.933	4.594	3.0941e-07	-4.04031
Kif21a	0.0599848	0.028	0.002	0.0074	3.734	3.305	3.565	-4.05926
Tcp11	0.0577162	0.417	0.024	0.00488	3.903	0.837	4.64	-4.11488
Vash2	0.0573849	0.195	0.011	0.00206	4.24	0.97	4.239	-4.12318
Gm12522	0.0570185	0.006	0	0.00151	4.355	4.243	3.0941e-07	-4.13243
Gm36379	0.0562795	0.073	0.004	0.00813	3.696	2.907	4.097	-4.15125
Spta1	0.0556449	0.771	0.043	6.47e-05	5.497	2.272	2.517	-4.16761
LOC105245142	0.0547024	0.006	0	0.00449	3.936	4.764	3.0941e-07	-4.19225
Cdc42ep1	0.0544468	0.449	0.024	0.00385	3.997	0.71	4.645	-4.19901
3632454L22Rik	0.0524536	0.051	0.003	0.00564	3.843	3.199	3.775	-4.25281
Gm35425	0.050404	0.007	0	0.00011	5.31	3.63	3.0941e-07	-4.31032
Nek5	0.0502444	0.007	0	0.00152	4.355	4.431	3.0941e-07	-4.31489
Gm30122	0.0500461	0.261	0.013	0.0051	3.884	0.696	4.926	-4.3206
Mybpc1	0.0488676	0.082	0.004	0.00382	3.999	2.746	4.023	-4.35498
Gm10340	0.0485929	0.027	0.001	0.00289	4.107	3.295	3.423	-4.36311
Slc4a1	0.0478882	9.471	0.454	2.15e-07	7.496	2.384	1.076	-4.38419
Tnk1	0.0470944	0.014	0.001	0.00711	3.751	4.477	2.754	-4.4083
Gm33974	0.0466953	0.014	0.001	0.00671	3.775	4.455	2.752	-4.42058
Pcdhgb2	0.0466367	0.013	0.001	0.00521	3.875	4.42	2.552	-4.42239
Add2	0.0461043	0.89	0.041	0.00238	4.184	2.359	4.117	-4.43896
Klhl10	0.0460027	0.315	0.014	0.00478	3.911	0.498	5.055	-4.44214
LOC102634968	0.0449572	0.38	0.017	0.0026	4.148	0.918	4.736	-4.4753
Gm12977	0.0438937	0.185	0.008	0.0054	3.861	2.29	4.695	-4.50984
LOC105242390	0.0435448	0.015	0.001	0.00807	3.698	4.597	2.96	-4.52135
BC006965	0.042844	0.02	0.001	0.00873	3.666	4.464	3.287	-4.54476
Mgl2	0.0420108	0.786	0.033	0.00327	4.059	0.586	5.004	-4.5731
Gm9618	0.041002	0.008	0	0.000448	4.808	4.286	3.0941e-07	-4.60816
Gm35596	0.0409476	0.015	0.001	0.00487	3.904	4.595	2.602	-4.61008
Apcdd1	0.0405096	0.017	0.001	0.00876	3.665	4.741	3.063	-4.62559
Slc27a5	0.0401008	0.054	0.002	0.0085	3.678	3.809	4.163	-4.64023
Cd207	0.0397393	1.166	0.046	0.00192	4.266	1.03	4.768	-4.65329
E030013I19Rik	0.0397205	0.053	0.002	0.00741	3.733	3.794	4.085	-4.65397
Kel	0.0388694	2.848	0.111	0.00185	4.279	2.295	4.325	-4.68522
Sh3tc2	0.0385199	0.469	0.018	0.0011	4.476	1.721	4.368	-4.69825
Antxr1	0.0381277	0.017	0.001	0.0052	3.876	4.703	2.731	-4.71302
Amn	0.0362159	0.384	0.014	0.00204	4.243	0.774	4.986	-4.78723
Pcsk5	0.0355063	0.056	0.002	0.00489	3.902	3.836	3.969	-4.81578
Dact3	0.0341637	0.034	0.001	0.00645	3.79	4.506	3.568	-4.87139
Cym	0.0340198	0.839	0.029	0.00111	4.475	0.756	4.816	-4.87748
Abca4	0.0334801	0.01	0	2.54e-06	6.626	3.308	3.0941e-07	-4.90055
Aloxe3	0.0333761	0.122	0.004	0.0012	4.443	2.066	4.485	-4.90504
Ccl17	0.0331455	1.948	0.065	0.006	3.82	0.704	5.712	-4.91504
Gm3012	0.0325723	0.04	0.001	0.000498	4.766	3.087	3.458	-4.94021
Gprc5a	0.0324705	0.02	0.001	0.0054	3.861	4.948	2.884	-4.94473
Ackr1	0.0323665	1.145	0.037	0.000808	4.59	1.615	4.544	-4.94935
9430078K24Rik	0.0322812	0.089	0.003	0.00754	3.727	3.517	4.792	-4.95316
LOC105245298	0.0322226	1.112	0.036	0.00515	3.88	0.739	5.664	-4.95579
Gm31457	0.0310027	0.011	0	0.000115	5.294	4.233	3.0941e-07	-5.01146
D630041G03Rik	0.0309421	0.021	0.001	0.000112	5.304	3.771	1.911	-5.01429
Cib3	0.0304581	0.476	0.015	0.00866	3.67	2.591	5.565	-5.03703
Erbb2	0.0302589	0.127	0.004	0.00212	4.229	3.013	4.404	-5.0465
Gm35934	0.0299201	0.279	0.008	0.000655	4.667	1.042	4.738	-5.06274
Col15a1	0.0292611	0.134	0.004	5.46e-05	5.557	0.91	3.998	-5.09487
LOC105243361	0.0289926	0.03	0.001	0.00246	4.17	4.356	3.322	-5.10817
Fam83a	0.0274188	0.09	0.002	0.00629	3.801	4.177	4.452	-5.18869
Hist1h2ag	0.027038	0.089	0.002	0.00581	3.832	4.196	4.399	-5.20887
Gm30763	0.0266513	0.051	0.001	0.00851	3.677	4.872	4.089	-5.22965
LOC102640919	0.0262958	0.074	0.002	0.00883	3.661	4.629	4.437	-5.24902
LOC105242939	0.0255496	0.04	0.001	0.00863	3.671	5.172	3.846	-5.29055
LOC105242758	0.0254672	0.014	0	0.00158	4.339	5.457	3.0941e-07	-5.29522
2900060B14Rik	0.0243061	1.7	0.041	0.00316	4.072	0.932	5.815	-5.36254
Clec4b2	0.0242811	0.18	0.004	0.00777	3.714	3.926	5.13	-5.36402
Slc26a8	0.0242408	0.044	0.001	0.000395	4.852	3.633	3.357	-5.36642
Gpr25	0.024088	0.104	0.003	0.00242	4.177	3.584	4.504	-5.37554
Cbs	0.0228914	0.028	0.001	0.000428	4.824	4.266	2.705	-5.44905
LOC105243359	0.0228118	0.034	0.001	0.00804	3.7	5.553	3.553	-5.45407
Prrg1	0.0221303	0.128	0.003	0.00684	3.767	4.444	4.78	-5.49783
Slc2a4	0.0213866	0.016	0	0.00242	4.177	5.939	3.0941e-07	-5.54715
LOC105246486	0.0197129	5.163	0.102	0.00364	4.018	1.127	6.203	-5.66472
LOC105245248	0.01923	0.076	0.001	0.00357	4.027	4.648	4.299	-5.7005
Gm30605	0.0189363	0.116	0.002	0.000773	4.607	3.647	4.191	-5.7227
Hoxa7	0.0184236	0.077	0.001	0.00598	3.821	5.271	4.207	-5.7623
Kif17	0.0178269	0.197	0.004	1.35e-05	6.045	0.793	4.224	-5.8098
Trdv4	0.0167014	1.4	0.023	0.00245	4.173	0.89	6.265	-5.90389
Kcne3	0.0157977	0.34	0.005	0.00619	3.808	4.314	5.548	-5.98414
Ighv6-4	0.0156062	0.022	0	0.00155	4.347	6.174	3.0941e-07	-6.00174
5430421N21Rik	0.0147507	0.082	0.001	0.000327	4.921	4.088	3.721	-6.08308
Nppa	0.0146766	0.023	0	0.000448	4.807	5.666	3.0941e-07	-6.09034
Kcnj9	0.014171	0.064	0.001	0.000108	5.318	3.877	3.411	-6.14092
Apol11b	0.0141201	1.3	0.018	0.000619	4.688	2.358	5.368	-6.14611
Cth	0.0137715	0.218	0.003	0.000612	4.692	3.243	4.92	-6.18217
Apol8	0.0135731	0.058	0.001	0.00199	4.254	5.834	2.916	-6.20311
Chp2	0.0135662	0.106	0.001	0.00192	4.266	4.947	4.223	-6.20384
Ccdc38	0.0128354	0.027	0	2.4e-06	6.646	4.228	3.0941e-07	-6.28373
Icam4	0.012676	1.488	0.019	0.000341	4.907	1.914	5.415	-6.30175
Epb4.2	0.0125736	1.116	0.014	7.81e-05	5.431	2.585	4.51	-6.31346
Lrrc23	0.0121299	0.812	0.01	4.44e-05	5.629	0.922	4.973	-6.36529
Prph	0.0112409	0.391	0.004	9.93e-06	6.151	0.869	4.627	-6.4751
Snora17	0.0112193	0.031	0	0.00152	4.355	6.653	3.0941e-07	-6.47787
1110032F04Rik	0.0103874	0.132	0.001	0.000369	4.877	4.439	4.099	-6.58902
LOC105243265	0.00989464	0.077	0.001	0.000621	4.687	5.283	3.53	-6.65914
Tmod1	0.00889787	0.286	0.003	0.00141	4.382	5.281	4.522	-6.81232
Dnajc22	0.00861392	0.288	0.002	1.22e-05	6.079	2.346	4.468	-6.85911
Ephx4	0.00709414	0.433	0.003	4.81e-06	6.402	0.511	4.961	-7.13916
Fn3k	0.00601359	1.501	0.009	3.84e-05	5.681	2.218	5.368	-7.37756
Snord13	0.00434321	0.193	0.001	0.000449	4.806	6.141	3.949	-7.84702
Slfn14	0.00411368	0.701	0.003	1.61e-07	7.599	1.807	4.3	-7.92536
Phactr3	0.00363166	0.466	0.002	6.3e-09	8.76	0.621	4.091	-8.10515
Mybphl	0.00348294	0.202	0.001	4.59e-08	8.048	3.238	3.179	-8.16548
Btnl10	0.00195507	1.151	0.002	2.13e-08	8.315	2.322	4.247	-8.99857

## Sheet: 48hours
Name	Fold change	48h Control - linear total RPKM	48h Experimental - linear total RPKM	P value	T value	Standard deviation C	Standard deviation E	Fold change (Log2)
Snord49b	0.00644664	0.053	0	0.00942	4.323	7.528	3.0941e-07	-7.27724
Fam219a	0.0156076	1.317	0.021	0.00899	4.36	0.718	6.113	-6.00161
Upp1	92.2814	0.545	50.318	1.32e-06	-7.768	3.731	0.455	6.52797
Nxnl2	0.0100743	0.051	0.001	0.00261	4.891	5.466	2.629	-6.63318
Gbp7	488.364	0.006	2.825	4.14e-06	-7.342	5.155	1.741	8.93181
Spp1	56.2999	0.035	1.959	0.00579	-4.546	5.595	1.192	5.81506
Mfsd2a	61.083	0.002	0.13	0.00901	-4.345	4.116	4.51	5.9327
Parp11	2.67585	3.518	9.413	0.00214	-4.968	1.199	0.445	1.42
1500017E21Rik	58.6635	0.001	0.059	0.00119	-5.193	3.793	3.348	5.87439
Gm34961	189.999	0.001	0.138	0.000531	-5.529	3.312	5.149	7.56985
Btnl2	0.0130945	0.852	0.011	0.00318	4.805	0.917	5.749	-6.2549
Trav9d-3	0.0108089	0.096	0.001	0.00417	4.696	4.849	3.896	-6.53164
C030013C21Rik	87.6185	0.009	0.789	0.00101	-5.261	5.378	1.082	6.45316
LOC105242574	0.0155854	0.086	0.001	0.00472	4.644	4.131	4.045	-6.00366
1500026H17Rik	2.17291	0.49	1.064	0.00998	-4.3	0.592	1.002	1.11963
Stfa2l1	5.48132	24.211	132.71	7.63e-08	-8.919	1.128	0.493	2.45452
Fgl2	2.93143	4.231	12.403	0.000531	-5.533	0.426	1.179	1.55161
Hist1h3c	231.592	0.019	4.506	0.000308	-5.756	6.011	1.06	7.85544
Rmi2	148.932	0.015	2.286	0.00178	-5.041	5.636	3.042	7.21851
Gbp5	3.98	2.538	10.1	0.00866	-4.379	1.088	1.72	1.99277
Msr1	72.8875	0.054	3.916	0.00227	-4.946	5.528	0.86	6.1876
2010005H15Rik	7702.47	0.001	8.849	4e-12	-13.34	4.251	0.813	12.9111
42618	0.005973	0.922	0.006	0.000278	5.793	0.985	5.617	-7.38733
Slfn14	0.0143828	0.086	0.001	0.0086	4.383	4.968	3.781	-6.11951
Gm17059	21.4557	0	0.007	0.00901	-4.358	3.0941e-07	4.539	4.42329
Hes5	0.00654923	0.482	0.003	0.00112	5.217	3.662	5.026	-7.25446
Gm32723	0.0366948	0.009	0	0.00901	4.346	4.906	3.0941e-07	-4.76828
Rhov	166.357	0.002	0.324	0.00024	-5.85	4.45	3.466	7.37814
Dfnb59	96.7755	0	0.033	0.000884	-5.323	3.0941e-07	5.543	6.59657
Kcnj10	108.816	0	0.037	0.00107	-5.235	3.0941e-07	5.779	6.76575
1700112E06Rik	336.532	0.001	0.335	3.84e-06	-7.371	3.745	3.452	8.3946
Dmc1	59.6831	0.001	0.073	0.00311	-4.814	3.747	3.999	5.89925
Cdh22	0.00530629	0.119	0.001	2.72e-07	8.377	3.007	2.691	-7.55808
Adamts5	37.34	0	0.013	0.000878	-5.329	3.0941e-07	4.383	5.22265
I830012O16Rik	4.25388	4.584	19.501	0.000172	-5.969	1.127	1.086	2.08878
LOC105244162	0.0401701	0.011	0	0.00694	4.471	4.246	1.867	-4.63773
LOC105243696	0.0397418	0.009	0	0.000962	5.281	3.94	3.0941e-07	-4.6532
LOC105242538	29.3771	0.008	0.24	0.00561	-4.569	4.705	0.807	4.87662
Slfn4	2.87353	11.864	34.093	0.00258	-4.896	0.855	1.097	1.52282
Clec4e	3.28536	2.839	9.328	4.73e-08	-9.124	0.365	0.758	1.71605
C86187	45.5465	0.017	0.756	0.00172	-5.054	4.733	1.17	5.50927
Gm35587	0.0901609	0.004	0	0.00942	4.324	3.59	3.0941e-07	-3.47135
Gm4070	3.55897	2.789	9.928	0.00178	-5.04	1.07	1.223	1.83146
Gvin1	3.38154	3.124	10.565	0.00213	-4.974	1.044	1.186	1.75768
B9d1	47.4243	0.039	1.852	0.00964	-4.314	5.736	0.641	5.56755
Psme2b	13.1447	2.466	32.416	0.00901	-4.347	3.3	1.932	3.71641
6330407A03Rik	139.723	0.001	0.17	3.81e-05	-6.499	3.742	3.169	7.12643
LOC105245983	0.0101314	0.071	0.001	0.00307	4.821	5.208	3.262	-6.62502
Mlf1	123.799	0.002	0.229	0.00115	-5.206	4.31	4.133	6.95186
Il15	2.92137	6.034	17.628	1.65e-07	-8.581	0.685	0.425	1.54664
Jazf1	84.0666	0.003	0.24	0.00593	-4.536	4.783	4.107	6.39346
C4b	75.425	0.079	5.965	1.91e-05	-6.793	4.062	0.602	6.23697
Dock4	33.6211	0.008	0.285	0.00461	-4.655	4.765	1.015	5.07129
Ccdc159	59.7953	0.001	0.039	0.0027	-4.878	2.846	4.602	5.90196
Ifih1	2.77863	2.296	6.379	0.000531	-5.53	0.896	0.786	1.47437
Zbtb39	0.0257594	0.152	0.004	0.00901	4.345	2.294	4.925	-5.27876
Cd44	2.11491	10.108	21.378	0.00504	-4.614	0.746	0.736	1.08059
Mocos	2.89195	1.256	3.631	1.13e-06	-7.839	0.775	0.405	1.53204
Gm32553	23.6856	0	0.008	0.00901	-4.347	3.0941e-07	4.698	4.56594
Cym	0.0106312	0.237	0.003	0.00795	4.419	4.87	4.506	-6.55556
Gm12250	18.9279	3.544	67.09	0.000726	-5.402	3.456	0.626	4.24245
Ifit2	6.9152	4.146	28.672	7.1e-05	-6.284	1.949	0.379	2.78977
Oasl2	2.57452	8.029	20.671	0.00666	-4.489	0.577	1.23	1.3643
Iigp1	132.109	0.184	24.336	4.6e-05	-6.435	4.773	1.094	7.04559
6030443J06Rik	2.00669	1.116	2.239	0.000681	-5.429	0.636	0.53	1.00482
Rn4.5s	0.379837	159.458	60.568	0.00551	4.578	0.333	1.323	-1.39655
LOC105244523	32.0767	0.017	0.545	0.00499	-4.619	4.793	0.709	5.00345
Il10	833.051	0.005	4.576	1.7e-06	-7.66	5.606	0.813	9.70226
2010110K18Rik	54.7891	0.013	0.699	0.00376	-4.739	5.366	0.954	5.77582
Lrg1	3.27719	7.773	25.472	1.44e-07	-8.65	0.744	0.48	1.71246
Rhoj	0.0182905	0.019	0	0.00318	4.805	5.373	3.0941e-07	-5.77276
Samhd1	3.87386	87.881	340.437	2.93e-05	-6.593	1.215	0.529	1.95377
Pde5a	32.2058	0.001	0.019	0.00781	-4.429	2.473	4.412	5.00925
Espl1	4.48817	0.361	1.619	8.07e-07	-7.976	0.997	0.694	2.16613
Cacna1f	15.5159	0.009	0.14	0.00834	-4.395	3.971	0.654	3.95567
LOC105244985	42.5889	0.025	1.086	0.00557	-4.572	5.267	0.535	5.4124
Apoa2	53.1458	0.038	1.993	0.00683	-4.478	5.674	0.753	5.73188
Lim2	324.005	0	0.159	4.63e-06	-7.301	2.305	4.559	8.33987
Gm29796	35.4213	0	0.012	0.00901	-4.354	3.0941e-07	5.286	5.14655
Ap3b2	17.9174	0	0.006	0.00901	-4.349	3.0941e-07	4.282	4.16329
Gm31872	0.0241243	0.014	0	0.000967	5.277	4.554	3.0941e-07	-5.37337
Gm36590	0.0379336	0.009	0	0.000957	5.285	3.995	3.0941e-07	-4.72038
Gm35028	187.253	0	0.064	2.93e-05	-6.595	3.0941e-07	5.119	7.54884
Kcnj1	0.0275003	0.013	0	0.00901	4.344	5.337	3.0941e-07	-5.18441
Rhbg	265.605	0.001	0.323	8.79e-06	-7.07	3.737	3.462	8.05314
LOC105245809	93.8478	0.014	1.308	0.00112	-5.218	5.57	0.716	6.55225
LOC105245768	0.0583686	0.006	0	0.00908	4.34	4.224	3.0941e-07	-4.09866
LOC105246064	63.9838	0.001	0.038	0.000406	-5.643	2.467	4.065	5.99964
Tnp2	1526.19	0.001	1.709	3.2e-10	-11.186	4.161	0.752	10.5757
Stfa3	167.705	0.049	8.277	0.00071	-5.411	6.026	0.993	7.38978
Stfa1	100.913	0.206	20.793	0.00431	-4.68	6.326	0.668	6.65697
BC100530	944.092	0.016	15.301	1.52e-05	-6.877	6.337	1.068	9.88278
Gm36819	33.2231	0.001	0.019	0.00219	-4.958	2.307	3.932	5.05412
F830016B08Rik	130.719	0	0.045	2.8e-05	-6.631	3.0941e-07	4.742	7.03032
Tmem151a	0.0207324	0.017	0	0.000884	5.322	4.699	3.0941e-07	-5.59197
LOC105246308	40.4821	0	0.019	0.00579	-4.545	1.958	4.875	5.33921
LOC105244151	70.313	0	0.035	0.00633	-4.51	2.395	5.593	6.13572
Gm11430	275.411	0.003	0.963	0.000587	-5.491	5.256	3.994	8.10544
Abca13	23.032	0.001	0.02	0.00272	-4.873	2.755	3.108	4.52557
Gm8995	3.03054	15.152	45.919	0.00307	-4.821	1.466	0.231	1.59958
Ifit3	3.27903	16.05	52.627	0.000291	-5.776	0.863	1.008	1.71327
Tns3	2.8988	1.788	5.183	0.00579	-4.547	1.419	0.517	1.53546
Afap1l1	0.040203	0.012	0	0.00787	4.424	4.259	1.958	-4.63655
Nampt	3.99253	10.45	41.721	0.000522	-5.542	1.302	0.95	1.9973
LOC105245547	0.258328	36.273	9.37	0.00213	4.972	0.649	1.632	-1.95273
I830127L07Rik	4.20134	15.756	66.196	1.99e-07	-8.511	0.928	0.568	2.07085
Mnda	17.9027	1.514	27.113	0.000793	-5.363	3.393	0.731	4.1621
Ifitm1	4.36481	49.002	213.885	8.38e-07	-7.947	0.637	1.012	2.12592
Kif11	3.4121	0.984	3.356	0.000209	-5.898	0.664	1.167	1.77066
Stat1	4.81335	38.381	184.739	0.0027	-4.877	1.791	1.056	2.26704
Oas1a	4.67341	17.978	84.02	2.72e-05	-6.657	1.443	0.39	2.22448
LOC105246811	0.306953	133.494	40.976	0.000766	5.381	0.671	1.247	-1.70391
Pak1	3.81646	3.4	12.978	0.000121	-6.097	1.33	0.49	1.93223
Retnlg	2.84418	362.279	1030.39	5.71e-07	-8.097	0.507	0.661	1.50801
Ifi44	13.8394	0.277	3.829	0.00259	-4.894	3.354	0.868	3.79071
Ppt1	3.43568	30.866	106.046	0.00874	-4.371	1.778	0.399	1.78059
Wfdc17	6.2438	57.058	356.257	1.02e-13	-15.28	0.599	0.489	2.64242
Mpeg1	4.13217	27.207	112.425	1.42e-05	-6.903	1.223	0.513	2.0469
Gm35445	3.04719	3.676	11.202	2.75e-05	-6.64	0.9	0.601	1.60748
Gm15417	5.27276	10.875	57.342	0.000542	-5.521	1.852	0.588	2.39856
Fcgr4	7.51193	10.436	78.391	7.01e-09	-9.912	0.715	1.101	2.90918
Tgtp2	9.69037	28.661	277.74	2.9e-05	-6.61	2.092	0.732	3.27655
Ada	3.15829	3.94	12.443	0.0052	-4.6	1.504	0.582	1.65915
Ifi27l2a	3.39123	483.862	1640.89	0.00152	-5.105	1.485	0.42	1.76181
Ifitm3	4.96842	123.412	613.162	1.41e-06	-7.729	1.266	0.434	2.31279
Ly6c2	4.29299	79.779	342.492	0.0017	-5.063	1.7	0.746	2.10198
Trex1	4.35832	23.955	104.403	0.00168	-5.067	1.86	0.235	2.12377
Il27	144.054	0.052	7.519	0.000318	-5.735	5.53	0.827	7.17047
Knstrn	4.95638	3.445	17.074	5.69e-05	-6.362	1.598	0.287	2.30929
Gadd45g	2.54871	10.16	25.894	0.00408	-4.705	1.202	0.448	1.34977
Gbp2	19.8254	8.747	173.414	2.91e-08	-9.327	1.688	1.192	4.30928
Serpina3g	12.4626	19.893	247.913	2.75e-05	-6.64	2.044	1.352	3.63953
Serpina3i	177.773	0.001	0.118	6.86e-05	-6.3	2.914	4.434	7.47389
Igtp	7.38187	35.915	265.122	2.37e-05	-6.713	1.848	0.526	2.88399
Gm33167	2.6202	5.125	13.429	0.00291	-4.843	1.083	0.688	1.38968
Rtp4	3.17492	32.677	103.746	0.000192	-5.931	1.091	0.624	1.66672
Mgst1	2.61541	22.825	59.696	2.07e-06	-7.581	0.618	0.537	1.38704
Bst2	6.65015	80.422	534.821	0.000377	-5.674	2.077	0.572	2.73339
Whsc1	2.19033	2.331	5.106	0.00783	-4.426	0.984	0.581	1.13115
Cd5l	6.1791	6.633	40.984	0.00563	-4.567	2.216	1.307	2.6274
Junb	3.45511	150.736	520.809	0.00818	-4.406	1.722	0.577	1.78873
Psmb10	7.57986	107.147	812.158	0.0057	-4.56	2.811	0.558	2.92217
Hp	2.18914	76.45	167.359	7.01e-08	-8.957	0.435	0.359	1.13036
Lap3	6.73141	10.943	73.659	7.78e-06	-7.118	1.635	0.561	2.75091
Dram1	31.9273	0.275	8.796	0.00685	-4.476	4.98	0.343	4.99672
Irf7	4.77933	59.28	283.318	8.38e-07	-7.951	1.245	0.247	2.25681
Gm28068	5.48488	17.626	96.675	0.000253	-5.826	1.759	0.678	2.45546
Usp18	4.53321	10.24	46.421	0.00343	-4.775	1.964	0.558	2.18053
AF251705	2.10452	35.821	75.387	0.00763	-4.437	1.04	0.3	1.07349
Wars	4.52146	4.288	19.387	0.00669	-4.486	1.83	1.165	2.17679
Ifi204	8.29176	7.074	58.658	3.47e-11	-12.302	0.96	0.556	3.05168
Lgals3	4.32295	61.806	267.182	2.22e-05	-6.741	1.367	0.309	2.11202
Oas1g	5.22945	7.402	38.707	4.35e-09	-10.116	1.023	0.258	2.38666
Fbxw27	40.3318	0	0.014	0.00321	-4.798	3.0941e-07	4.972	5.33384
Hk3	6.6789	7.398	49.41	5.5e-14	-15.759	0.562	0.537	2.73961
Mybl2	3.28954	0.811	2.667	0.00415	-4.698	1.312	0.976	1.71789
Sirpb1a	2.98078	10.336	30.808	0.00228	-4.939	1.336	0.5	1.57569
Ogfrl1	2.26326	8.14	18.423	0.000973	-5.273	0.943	0.33	1.1784
Top2a	6.0184	2.298	13.828	1.13e-07	-8.748	1.011	0.855	2.58938
Cst3	3.1833	342.775	1091.16	0.0057	-4.558	1.62	0.252	1.67052
Kif23	2.33863	2.607	6.097	0.00579	-4.55	0.82	0.883	1.22566
Lilrb4	2.27762	28.464	64.83	1.16e-06	-7.824	0.446	0.511	1.18753
Gm29918	0.0125588	0.052	0.001	0.000681	5.428	4.349	2.856	-6.31515
Gm14005	3.67801	5.69	20.928	0.00033	-5.721	1.4	0.443	1.87893
AW112010	5.05657	154.665	782.074	0.00402	-4.712	2.207	0.232	2.33816
Plin2	3.70547	12.805	47.45	0.000196	-5.921	1.192	0.785	1.88966
Cep290	2.3503	0.192	0.452	0.000417	-5.623	0.639	0.743	1.23284
Gm5538	0.0394514	0.009	0	0.00901	4.355	4.79	3.0941e-07	-4.66378
Rps27l	4.46023	58.77	262.126	0.00908	-4.34	2.204	0.284	2.15712
Gpr33	120.139	0.004	0.426	0.00118	-5.197	4.71	3.628	6.90857
Psmb9	5.12939	179.549	920.977	0.000588	-5.486	1.899	0.301	2.35879
Oas2	3.70248	4.707	17.428	5.9e-11	-11.954	0.651	0.274	1.88849
Fcer1g	2.2545	146.293	329.816	0.0057	-4.558	1.02	0.533	1.17281
Psme2	5.4709	204.325	1117.84	0.00155	-5.096	2.112	0.412	2.45178
Ces2g	7.04169	0.33	2.323	0.00555	-4.574	2.579	0.963	2.81592
Ifi47	8.89052	50.256	446.805	0.00106	-5.244	2.64	0.506	3.15227
S100a6	3.17496	358.372	1137.82	1.29e-08	-9.639	0.456	0.625	1.66674
Cfb	46.7232	0.83	38.762	0.000415	-5.626	4.383	0.471	5.54607
C1qa	9.01224	45.699	411.846	0.00502	-4.616	3.05	0.38	3.17189
Tnfaip2	4.60494	10.713	49.331	7.98e-17	-19.504	0.363	0.351	2.20318
Nr1h3	6.6544	7.21	47.978	0.000119	-6.105	1.885	0.679	2.73431
C1qb	12.2752	30.556	375.082	0.00486	-4.631	3.452	0.537	3.61768
Mlkl	7.99615	1.243	9.943	1.8e-13	-14.78	0.757	0.501	2.99931
Stfa2	3583.91	0.004	15.481	4.73e-08	-9.113	5.737	0.816	11.8073
Gbp8	8.80235	8.667	76.288	0.000611	-5.467	2.563	0.128	3.13789
Il18	5.77451	14.504	83.753	0.000243	-5.842	1.901	0.368	2.5297
C3	4.00811	5.093	20.414	1.41e-06	-7.74	1.056	0.474	2.00292
LOC105247228	2.62656	21.833	57.347	0.00872	-4.374	1.397	0.278	1.39318
Prdx5	3.13954	187.096	587.396	1.87e-05	-6.803	1.035	0.325	1.65055
Gm8203	3.54804	265.868	943.31	0.00892	-4.364	1.857	0.241	1.82702
Lst1	2.74318	109.469	300.293	3.75e-06	-7.383	0.843	0.258	1.45585
Gm5483	10.2999	14.674	151.14	8.33e-08	-8.861	1.508	0.78	3.36455
Mki67	4.18486	1.509	6.317	3.81e-09	-10.182	0.792	0.442	2.06518
Dysf	16.1594	0.057	0.917	0.00795	-4.418	4.024	0.565	4.0143
Ckb	7.6602	12.002	91.939	0.000884	-5.321	2.462	0.187	2.93738
Klra2	3.68967	2.747	10.137	9.49e-07	-7.9	0.848	0.647	1.88349
Gm36161	5.86965	28.075	164.789	2.37e-05	-6.71	1.694	0.16	2.55327
Fcgr1	25.6746	1.309	33.607	0.00546	-4.582	4.527	0.621	4.68227
Dna2	3.50211	1.207	4.229	0.000793	-5.363	1.407	0.543	1.80822
Aif1	11.4455	38.928	445.547	0.00015	-6.016	2.604	0.23	3.51671
Lmna	2.7738	2.347	6.509	1.99e-06	-7.599	0.776	0.384	1.47186
Slc15a3	2.16529	10.396	22.511	0.00574	-4.555	1.025	0.384	1.11456
Tspo	3.24892	114.287	371.309	0.00717	-4.459	1.673	0.331	1.69996
Hat1	3.42654	23.407	80.203	0.00579	-4.547	1.733	0.223	1.77675
LOC105244512	0.0389696	0.032	0.001	0.00382	4.733	2.895	3.345	-4.68151
Pla2g7	2.33041	46.37	108.062	1.37e-05	-6.918	0.635	0.469	1.22058
Smagp	4.89757	17.81	87.228	0.00938	-4.326	2.362	0.189	2.29207
Tpx2	4.97079	1.454	7.226	3.42e-07	-8.281	1.013	0.731	2.31348
Cox5a	4.77633	135.548	647.422	0.00654	-4.498	2.192	0.474	2.2559
Ifi35	3.8354	56.067	215.039	0.00981	-4.306	1.994	0.281	1.93938
LOC102634900	2.0116	4.493	9.037	0.00213	-4.973	0.618	0.664	1.00835
Dph6	2.47519	1.375	3.403	0.00191	-5.014	1.001	0.599	1.30754
Casp12	197.197	0.004	0.691	7.14e-06	-7.153	4.691	0.845	7.62349
Vamp5	4.07323	31.979	130.259	0.00122	-5.183	1.708	0.375	2.02617
Txn1	6.28681	297.587	1870.88	1.17e-08	-9.685	1.146	0.433	2.65233
2810417H13Rik	21.7898	2.805	61.119	0.00979	-4.308	4.61	0.226	4.44558
Pilrb1	2.34223	12.687	29.717	0.00857	-4.385	1.191	0.387	1.22788
Hdc	3.98042	9.074	36.119	5.61e-09	-10.008	0.509	0.731	1.99292
Gm31633	0.0190775	0.018	0	2.93e-05	6.594	3.874	3.0941e-07	-5.71198
Bst1	3.78019	3.833	14.489	8.27e-08	-8.872	0.504	0.825	1.91846
Rfc4	4.32055	7.881	34.051	0.00398	-4.716	1.995	0.167	2.11121
LOC102639979	59.6944	0.001	0.068	0.000225	-5.873	3.587	2.705	5.89952
Zeb2os	2.96643	7.62	22.604	0.00398	-4.718	1.47	0.225	1.56873
Ndc80	3.05256	3.562	10.873	0.00783	-4.426	1.597	0.311	1.61002
Cers6	3.20735	1.828	5.864	0.000414	-5.631	1.3	0.303	1.68138
Tuba1c	4.86844	124.812	607.641	0.00696	-4.469	2.279	0.166	2.28346
Card10	0.0240136	0.052	0.001	0.00669	4.486	3.784	3.801	-5.38
Clec4a2	2.52815	17.158	43.379	0.000476	-5.577	0.979	0.438	1.33808
Gm33973	61.19	0.015	0.925	0.00433	-4.678	5.639	0.621	5.93522
Dcp2	2.24747	3.386	7.61	0.00647	-4.502	1.137	0.233	1.1683
Lrrc36	87.8857	0	0.03	2.88e-05	-6.617	3.0941e-07	4.364	6.45756
Shcbp1	16.52	0.486	8.031	0.00274	-4.87	3.694	0.4	4.04614
Isg15	8.06258	70.395	567.568	8.11e-07	-7.969	1.612	0.508	3.01124
F630028O10Rik	0.399461	3.463	1.383	8.59e-06	7.082	0.633	0.546	-1.32387
Bub1b	3.82362	1.619	6.189	0.00015	-6.014	1.233	0.741	1.93494
Gm17116	72.5097	0.001	0.047	0.000609	-5.47	2.781	4.218	6.1801
Spag5	11.0221	0.352	3.875	0.00872	-4.373	3.497	0.55	3.46232
Mrgpra2a	5.90739	0.812	4.796	2.81e-07	-8.359	1.267	0.524	2.56252
Mrgpra2b	6.04999	1.098	6.644	3.25e-07	-8.304	1.219	0.685	2.59693
Gm17115	0.0293335	0.012	0	0.00321	4.798	4.745	3.0941e-07	-5.09131
Irg1	18.2397	0.766	13.976	8.44e-11	-11.781	0.986	1.248	4.18901
Gm32556	0.0166798	0.028	0	0.00185	5.025	4.84	2.049	-5.90576
Gm32269	26.8982	0	0.009	0.00901	-4.349	3.0941e-07	4.884	4.74944
Pnp	5.23554	31.823	166.608	0.00346	-4.771	2.121	0.717	2.38834
Gm4841	76.2353	0.001	0.05	0.00586	-4.54	2.837	5.466	6.25239
Crybb1	68.5838	0.027	1.87	0.00171	-5.058	5.326	0.849	6.0998
C1rl	42.3399	0.014	0.6	0.00446	-4.667	5.026	1.245	5.40395
Irgm1	5.93828	22.744	135.058	0.000406	-5.639	1.816	0.926	2.57004
Aurka	2.51217	2.351	5.906	0.00448	-4.665	0.896	0.905	1.32894
Stmn1	7.10596	41.215	292.874	3.81e-05	-6.498	1.929	0.264	2.82903
Ubd	118.89	1.749	207.917	2.36e-05	-6.718	4.555	0.555	6.89348
Gm15290	179.323	0	0.062	2.88e-05	-6.616	3.0941e-07	5.061	7.48642
Kitl	36.8702	0	0.013	0.00901	-4.353	3.0941e-07	5.346	5.20438
Rarres1	138.071	0.001	0.183	0.000385	-5.664	3.999	3.939	7.10926
Fpr1	3.39817	5.653	19.21	9.9e-09	-9.773	0.49	0.642	1.76476
Siah3	0.0221588	0.016	0	0.00316	4.809	5.111	3.0941e-07	-5.49598
Gm30716	0.010895	0.032	0	0.000899	5.312	5.49	3.0941e-07	-6.52019
Gda	2.42758	2.19	5.316	0.00866	-4.379	0.994	0.849	1.27952
Ppa1	5.55455	11.386	63.243	0.000604	-5.475	1.989	0.355	2.47367
Tnfrsf11a	68.7661	0.001	0.079	0.00171	-5.056	3.569	4.051	6.10363
Rrm2	6.58721	4.625	30.467	1.8e-09	-10.496	1.019	0.552	2.71967
Hmgb2	2.75485	157.187	433.026	0.000567	-5.505	1.083	0.488	1.46197
Cdc45	5.27921	3.168	16.727	5.19e-10	-10.98	0.921	0.327	2.40032
Hebp1	7.16279	19.875	142.362	0.000415	-5.629	2.212	0.45	2.84052
Ccl2	421.838	0.027	11.448	2.93e-05	-6.6	5.878	0.596	8.72054
Il1r2	2.91476	10.147	29.576	3.47e-11	-12.281	0.263	0.497	1.54338
Gm21188	119.585	0.028	3.343	0.00167	-5.071	5.936	1.343	6.9019
Ccl12	2228.62	0.003	5.818	3.69e-08	-9.233	5.206	1.387	11.1219
Fam64a	59.719	0.036	2.148	0.00566	-4.563	5.671	1.13	5.90012
Gsap	2.7157	3.532	9.592	0.00901	-4.353	1.331	0.649	1.44132
Dnph1	78.8386	0.077	6.04	0.000884	-5.323	5.281	0.375	6.30083
Cenpa	3.30304	30.997	102.385	0.00114	-5.212	1.462	0.223	1.72379
Adap2	56.3743	0.014	0.785	0.00521	-4.599	5.496	1.34	5.81697
S100a8	2.53367	1923.98	4874.72	0.000967	-5.277	0.993	0.552	1.34123
Tnfsf13os	56.0927	0.043	2.406	0.00872	-4.374	5.885	0.808	5.80974
Mt1	5.32413	10.945	58.274	1.2e-06	-7.809	1.231	0.626	2.41255
C2	4.90001	1.684	8.25	0.000588	-5.487	1.723	0.725	2.29278
Cdca3	11.8181	4.449	52.584	0.00579	-4.546	3.499	0.215	3.56293
Ezh2	3.14449	8.066	25.363	0.00478	-4.639	1.553	0.358	1.65282
Gbp10	36.8598	0.235	8.665	0.00551	-4.578	4.911	1.314	5.20398
Ern2	291.741	0.001	0.229	1.07e-08	-9.734	2.903	2.393	8.18855
Snx7	33.3217	0.023	0.779	0.00943	-4.322	5.12	1.085	5.05839
Gm16104	33.2345	0.001	0.047	0.00862	-4.382	3.617	3.678	5.05461
Gm13372	38.8178	0	0.018	0.00494	-4.624	1.797	4.778	5.27865
Cela1	2.35872	7.124	16.803	0.00426	-4.686	1.06	0.521	1.238
Gm31166	0.370901	1.078	0.4	0.00622	4.518	0.728	1.215	-1.43089
Cp	21.9329	0.03	0.666	0.00936	-4.328	4.427	1.264	4.45503
Cdc6	34.9919	0.221	7.722	0.00425	-4.689	4.884	0.284	5.12895
Gm35113	13.7628	0.008	0.106	0.00375	-4.741	3.403	1.072	3.78271
Ngp	0.222569	108.195	24.081	0.000317	5.739	1.09	1.291	-2.16768
F630040K05Rik	2.12356	8.385	17.806	0.00227	-4.943	0.898	0.4	1.08648
Hpgds	16.2061	0.992	16.075	0.00872	-4.373	4.095	0.355	4.01846
Cdc42ep2	3.01635	3.496	10.545	0.00155	-5.096	1.07	0.899	1.5928
Alad	3.16442	19.707	62.361	0.00831	-4.398	1.67	0.257	1.66194
BC024386	3.05366	1.031	3.147	0.00291	-4.846	1.194	0.885	1.61054
Herc6	4.11705	4.036	16.618	0.00185	-5.026	1.772	0.4	2.04161
Myo5c	0.0363759	0.036	0.001	0.00375	4.742	2.958	3.403	-4.78087
Cdk1	10.2335	5.318	54.418	5.23e-08	-9.068	1.607	0.394	3.35523
Birc5	14.2161	4.654	66.155	0.00195	-5.003	3.406	0.334	3.82946
Snrpn	59.8132	0.015	0.905	0.00466	-4.65	5.634	0.691	5.90239
Kifc1	3.28565	2.65	8.708	0.00303	-4.828	1.519	0.469	1.71618
Clec4d	2.21576	33.187	73.535	4.4e-08	-9.16	0.459	0.322	1.1478
Ccnb2	6.36489	4.016	25.562	1.49e-07	-8.626	1.199	0.691	2.67013
Nrn1	0.00488242	0.228	0.001	0.000741	5.394	4.84	4.135	-7.67819
Brca1	2.88886	0.68	1.964	1.41e-06	-7.735	0.836	0.29	1.5305
9430037G07Rik	27.7917	0.005	0.137	0.00834	-4.396	4.378	2.155	4.79658
Zfp956	0.306927	2.41	0.74	0.00579	4.55	1.059	1.297	-1.70403
Asns	13.2222	0.465	6.154	0.00499	-4.619	3.574	0.483	3.72489
Pik3r6	2.09133	1.07	2.237	0.000681	-5.426	0.647	0.592	1.06442
Vcan	180.632	0.001	0.257	1.52e-08	-9.567	3.222	1.378	7.49691
Kif22	6.75463	2.793	18.867	1.36e-05	-6.924	1.771	0.182	2.75588
Aspm	4.59224	0.184	0.846	2.37e-07	-8.436	1.097	0.394	2.1992
Arl5a	2.46535	4.503	11.1	0.000309	-5.752	0.887	0.488	1.30179
Gm12185	39.7902	0.134	5.351	0.00107	-5.238	4.489	0.657	5.31434
Smc1b	53.865	0.004	0.199	0.000241	-5.846	4.319	0.837	5.75128
LOC105246289	3.40943	3.972	13.542	7.16e-06	-7.148	1.034	0.395	1.76953
A530013C23Rik	75.5902	0	0.026	2.75e-05	-6.642	3.0941e-07	4.201	6.24013
LOC105242743	232.354	0.001	0.174	0.000568	-5.503	3.452	5.375	7.86018
Kntc1	12.0566	0.098	1.178	0.000899	-5.309	2.963	0.609	3.59175
Gm36462	0.31742	1.864	0.592	2.54e-05	6.684	0.575	0.947	-1.65553
Dlgap5	3.20868	1.374	4.41	0.00125	-5.174	1.238	0.762	1.68198
Bub1	10.8764	0.526	5.716	5.59e-12	-13.133	1.142	0.266	3.44313
Atp11a	2.47232	0.596	1.474	0.00431	-4.681	1.09	0.607	1.30586
Fpr2	3.81295	11.381	43.394	5.72e-11	-12.001	0.608	0.384	1.93091
Ccnd2	2.61629	5.579	14.597	0.00901	-4.345	1.373	0.394	1.38752
G0s2	3.16635	24.68	78.146	0.000124	-6.084	1.112	0.506	1.66282
Cks2	2.86353	23.437	67.112	0.000899	-5.313	1.124	0.608	1.51779
Rhd	3.57087	1.726	6.163	0.00824	-4.403	1.777	0.567	1.83628
Bard1	24.9689	0.034	0.847	0.00593	-4.535	4.495	0.869	4.64206
Tmem56	342.464	0	0.118	1.49e-07	-8.623	3.0941e-07	4.367	8.41981
Gm32900	37.4739	0.003	0.119	0.00479	-4.636	4.096	2.942	5.22782
Gm31216	40.9974	0	0.014	0.00901	-4.347	3.0941e-07	5.512	5.35746
LOC105247093	0.00722808	0.066	0	0.000318	5.736	5.13	2.104	-7.11217
Col5a1	30.0257	0.001	0.031	0.00472	-4.644	3.272	3.411	4.90813
Prc1	3.31975	0.603	2.001	0.0052	-4.603	0.931	1.401	1.73108
H1fx	131.217	0.001	0.093	0.00214	-4.968	3.19	5.471	7.03581
Gm4951	2125.04	0.001	2.686	4.76e-11	-12.112	3.858	1.333	11.0533
Ccrl2	7.6266	6.964	53.109	1.54e-06	-7.696	1.586	0.62	2.93104
LOC102642644	170.243	0.001	0.132	0.0029	-4.848	3.609	5.806	7.41145
Parp12	5.69683	0.844	4.807	0.000492	-5.565	1.493	1.356	2.51016
Pnp2	3.36674	3.551	11.956	0.00191	-5.012	1.183	1.021	1.75135
Gbp2b	1693.69	0.004	6.592	2.44e-09	-10.364	4.398	1.443	10.726
Myh10	20.2103	0.015	0.305	0.00227	-4.945	3.774	1.069	4.33702
LOC105245951	0.0169178	0.054	0.001	0.00368	4.75	4.356	3.424	-5.88531
Mastl	121.614	0.003	0.402	2.59e-05	-6.675	4.578	0.757	6.92616
Mnd1	82.5724	0.041	3.426	0.00289	-4.85	5.834	0.664	6.36759
Stox1	0.0237923	0.048	0.001	0.00404	4.709	3.716	3.524	-5.39336
Smpdl3b	42.2954	0.078	3.32	0.00911	-4.338	5.393	1.39	5.40243
Slc6a9	0.0133636	0.178	0.002	0.0017	5.06	3.322	4.386	-6.22555
Cd14	4.41904	10.071	44.504	2.93e-05	-6.602	1.331	0.58	2.14373
Srms	0.0149726	0.153	0.002	0.00397	4.719	3.825	4.286	-6.06153
LOC102640468	0.0119095	0.055	0.001	0.000588	5.485	4.382	2.821	-6.39174
Cct6b	0.0195711	0.155	0.003	0.00901	4.352	3.118	4.929	-5.67513
Gm36079	191.954	0.011	2.147	4.9e-05	-6.412	5.21	0.914	7.58462
Tgtp1	14.2019	9.626	136.701	0.00831	-4.399	3.829	0.695	3.82801
LOC105247139	6.28933	1.698	10.681	2.72e-05	-6.653	1.368	1.144	2.65291
Ly6i	72.1975	0.548	39.541	0.00227	-4.944	5.556	0.565	6.17388
Mt2	74.4164	0.834	62.098	0.000403	-5.647	4.9	0.479	6.21755
Gm20658	63.4421	0.001	0.069	0.000127	-6.076	3.423	2.776	5.98737
2210408F21Rik	53.0574	0.039	2.062	0.00807	-4.411	5.772	0.648	5.72948
Kif15	4.52302	0.55	2.487	7.74e-05	-6.251	1.35	0.778	2.17729
Cxcl10	172.106	0.321	55.242	0.000522	-5.544	5.909	0.984	7.42715
Lrr1	52.1389	0.085	4.441	0.000957	-5.285	4.815	0.339	5.70429
Plk1	4.82942	1.308	6.316	1.21e-06	-7.799	1.055	0.764	2.27185
Gm2814	29.1524	0.015	0.431	0.00479	-4.636	4.583	1.016	4.86554
Asgr2	137.689	0.004	0.609	0.00012	-6.102	5.157	0.723	7.10527
Gm36872	0.00619564	0.08	0	0.000406	5.641	5.33	2.325	-7.33453
1600014C10Rik	3.01649	8.475	25.564	0.00303	-4.828	1.399	0.468	1.59287
LOC105245994	12.6849	0.314	3.985	0.00936	-4.328	3.773	0.325	3.66504
Brip1	34.4652	0.039	1.346	0.00291	-4.845	4.681	0.564	5.10707
Ppm1n	67.8552	0.023	1.531	0.00107	-5.235	5.089	1.057	6.08439
Agpat2	0.275409	6.548	1.803	0.00321	4.8	0.847	1.512	-1.86035
Ccdc136	35.7999	0.003	0.12	0.00665	-4.491	4.131	3.06	5.16188
Saa3	3633.78	0.009	34.389	1.31e-07	-8.69	6.033	0.805	11.8273
Cenpk	9.52727	0.813	7.741	0.00139	-5.134	2.826	0.188	3.25206
Cebpb	4.03798	9.527	38.468	5.33e-06	-7.252	1.025	0.702	2.01363
LOC105244836	340.275	0.001	0.254	0.000384	-5.667	3.446	5.673	8.41056
Ska1	34.5233	0.247	8.515	0.0052	-4.601	4.948	0.422	5.1095
Gdf3	55.8526	0.027	1.513	0.00279	-4.862	5.301	0.631	5.80355
Ly6g	5.47075	4.156	22.739	3.56e-05	-6.524	1.426	0.889	2.45174
Mtfr2	90.5922	0.016	1.405	0.000622	-5.46	5.125	1.444	6.50132
Bex4	289.415	0.005	1.563	0.00107	-5.241	5.56	4.216	8.17699
Neil3	3.03283	0.544	1.649	7.09e-05	-6.287	0.793	0.818	1.60066
Pawr	0.026078	0.019	0	0.00901	4.344	4.865	2.381	-5.26102
Gm35939	643.154	0.001	0.404	1.5e-13	-14.968	2.678	0.774	9.32902
Batf2	232.963	0.008	1.917	0.00126	-5.17	5.212	4.371	7.86396
Smim1	1974.78	0.003	5.544	7.8e-08	-8.902	5.387	1.11	10.9475
Enho	476.914	0.004	2.135	0.000134	-6.055	5.823	3.047	8.89758
Ube2t	3.02811	5.212	15.783	0.000793	-5.366	1.285	0.351	1.59842
Ms4a6d	75.8147	0.173	13.142	0.00661	-4.493	6.109	1.142	6.24441
Cox4i2	1405.62	0.005	7.201	2.18e-07	-8.472	5.47	0.74	10.457
Cdc25c	2.94998	0.647	1.91	1.8e-05	-6.819	0.57	0.85	1.5607
LOC105245549	41.1881	0.04	1.666	0.00622	-4.517	5.252	0.789	5.36416
Serpina3f	139.518	0.43	59.95	0.000184	-5.945	5.282	0.908	7.12431
Mcm10	18.9216	0.095	1.793	0.00901	-4.352	4.239	1.014	4.24196
Slc38a5	3.64077	0.521	1.897	1.26e-05	-6.953	1.04	0.597	1.86424
Pif1	8.66989	0.142	1.229	0.00792	-4.421	3.101	0.565	3.11601
Csf2	371.512	0.003	1.02	0.000337	-5.713	5.333	4.029	8.53727
Eldr	37.3357	0.026	0.975	0.00807	-4.412	5.259	0.609	5.22248
6230400D17Rik	42.9387	0.01	0.433	0.00309	-4.818	5.01	0.5	5.42421
Ckap2	5.68996	0.908	5.168	2.3e-10	-11.338	0.872	0.467	2.50842
Aunip	65.3704	0.061	3.958	0.000899	-5.31	5.065	0.377	6.03057
Wfdc21	2.31587	35.359	81.886	0.00114	-5.209	0.899	0.523	1.21155
Kif4	4.87826	0.358	1.746	5.36e-07	-8.124	0.798	0.973	2.28637
Mapk13	4.75876	2.345	11.159	1.45e-10	-11.543	0.759	0.43	2.25059
Sphk1	173.021	0.026	4.537	7.63e-05	-6.258	5.28	0.59	7.4348
Gstp2	174.259	0.043	7.532	0.000103	-6.155	5.363	0.706	7.44509
Ccl24	940.985	0.048	45.371	3.18e-05	-6.563	6.679	0.832	9.87803

## Sheet: 7days
Name	Fold change	7d Control - linear total RPKM	7d Experimental - linear total RPKM	P value	T value	Standard deviation C	Standard deviation E	Fold change (Log2)
Apol11a	4515.35	0.005	21.815	7.85e-09	-9.689	5.346	1.681	12.1406
Apol10a	1597.49	0.002	3.165	7.83e-09	-9.717	4.497	1.941	10.6416
Cldn15	1561.14	0	0.763	2.76e-17	-19.483	2.266	0.893	10.6084
Tmem56	791.201	0.001	0.758	2.62e-08	-9.227	3.607	2.961	9.6279
Gm4841	719.717	0.001	0.877	4e-10	-11.18	3.745	0.625	9.49129
2810030D12Rik	560.439	0	0.193	9.47e-06	-6.552	3.0941e-07	6.232	9.13041
Clgn	535.531	0	0.184	1.62e-11	-12.589	3.0941e-07	3.22	9.06483
3110040M04Rik	302.209	0.001	0.204	1.19e-05	-6.455	3	4.857	8.2394
Dmtn	282.96	0.026	7.482	0.000213	-5.209	6.539	2.478	8.14445
Gm34505	267.722	0.002	0.555	3.09e-05	-6.042	4.61	3.793	8.06459
Abcg4	244.505	0.007	1.742	2.52e-05	-6.129	5.549	1.651	7.93372
Tnk1	233.267	0.001	0.268	2.91e-06	-7.105	3.572	3.429	7.86584
Gchfr	218.784	0.011	2.489	0.00014	-5.388	6.36	1.084	7.77336
Ear6	217.51	0.031	6.656	0.000236	-5.166	6.676	0.784	7.76494
LOC105246343	213.609	0	0.074	4.82e-05	-5.854	3.0941e-07	5.912	7.73883
Gbp2b	208.377	0.01	2.059	1.56e-05	-6.346	5.009	2.091	7.70305
D630024D03Rik	204.594	0.001	0.152	1.22e-06	-7.502	3.432	3.027	7.67662
Dmkn	193.4	0	0.067	8.17e-06	-6.612	3.0941e-07	5.137	7.59544
Mogat2	185.165	0.001	0.242	1e-05	-6.527	3.954	3.317	7.53267
Acmsd	180.978	0.001	0.173	8.6e-05	-5.608	3.615	4.765	7.49967
1700101I11Rik	177.514	0.001	0.132	3.96e-05	-5.928	3.434	4.47	7.47179
Rhou	174.164	0.001	0.257	2.85e-05	-6.077	4.314	3.378	7.4443
9530026F06Rik	160.662	0.001	0.11	2.24e-05	-6.178	3.057	4.335	7.32789
F830002L21Rik	144.745	0.037	5.37	0.000147	-5.366	5.84	1.292	7.17737
Gm34253	141.223	0.003	0.377	0.000124	-5.44	4.655	3.578	7.14183
Gm34829	127.42	0.003	0.328	5.62e-06	-6.813	4.554	0.579	6.99345
Gm550	125.888	0.001	0.116	0.000265	-5.119	3.467	5.012	6.976
Cetn4	125.844	0.009	1.178	0.000286	-5.085	6.009	1.238	6.97549
Dusp8	125.819	0.001	0.154	0.000188	-5.26	3.764	4.583	6.97521
Ms4a3	121.132	0.083	10.048	6.8e-05	-5.706	5.357	0.851	6.92043
LOC105246959	109.958	0.002	0.179	0.0011	-4.527	4.649	4.823	6.78081
Cpeb3	106.326	0.003	0.286	9.26e-05	-5.575	4.149	3.457	6.73235
C1rl	103.297	0.006	0.62	7.5e-05	-5.667	5.215	0.824	6.69066
Ear1	97.577	0.074	7.182	0.00155	-4.386	6.62	1.257	6.60847
LOC105245090	96.2648	0.001	0.099	0.000246	-5.148	3.864	4.223	6.58894
Hal	94.2919	0.001	0.11	1.69e-05	-6.307	3.619	2.921	6.55906
2610027K06Rik	90.6049	0.004	0.322	3.72e-06	-6.986	3.65	2	6.50152
Gm36613	90.3628	0.001	0.059	0.000371	-4.979	2.874	5.08	6.49766
Klf5	89.656	0.003	0.235	0.000286	-5.085	4.595	3.382	6.48633
LOC105243698	89.3716	0.012	1.088	0.00354	-4.037	5.86	4.148	6.48175
LOC105243859	86.1206	0.003	0.282	0.00223	-4.232	5.124	4.46	6.42829
Gm33896	83.4476	0.001	0.09	0.00481	-3.906	4.014	6.106	6.3828
Gm36431	82.3095	0	0.038	6.44e-05	-5.728	1.812	4.626	6.36299
Rnf212	81.5307	0.003	0.272	0.00477	-3.91	5.152	5.117	6.34927
Gfap	80.0721	0.01	0.781	0.00292	-4.118	5.514	4.093	6.32323
Lonrf3	79.4595	0.001	0.052	9.22e-06	-6.565	2.885	3.188	6.31215
Slc2a4	79.034	0.02	1.583	0.00764	-3.704	6.104	4.546	6.3044
Gm4951	78.2622	0.023	1.783	0.000207	-5.219	5.112	1.708	6.29024
C730036E19Rik	78.2274	0.004	0.275	1.73e-05	-6.296	4.227	1.445	6.2896
Sec14l2	76.2897	0.011	0.816	0.0025	-4.182	5.128	4.291	6.25342
BC065403	73.2636	0	0.025	0.000192	-5.251	3.0941e-07	5.276	6.19503
LOC105245139	72.6343	0	0.025	9.65e-06	-6.544	3.0941e-07	4.225	6.18258
LOC105246914	72.2018	0.012	0.884	9.1e-05	-5.582	4.832	1.056	6.17396
Apol8	71.0719	0.082	5.799	0.000762	-4.68	5.535	1.977	6.15121
Stfa3	69.1833	0.003	0.186	0.0051	-3.88	5.272	4.673	6.11235
Lrrc36	68.6534	0.002	0.146	0.000213	-5.208	4.132	3.221	6.10126
Gm33074	68.0138	0.001	0.088	0.0032	-4.079	3.923	5.4	6.08776
Epb4.2	67.7742	0.253	17.123	0.00076	-4.682	5.388	2.172	6.08266
Gm10419	67.3741	0	0.023	1.43e-06	-7.422	3.0941e-07	3.66	6.07412
Cd248	67.3734	0.002	0.163	0.000124	-5.439	4.416	2.333	6.07411
Smc2os	63.8398	0.003	0.185	0.00192	-4.294	4.817	3.974	5.99638
Pir	63.4127	0.048	3.053	0.00223	-4.232	6.039	1.884	5.9867
Gm11837	63.0624	0.012	0.768	0.00609	-3.805	5.851	3.892	5.97871
Fndc5	62.9154	0.003	0.185	0.00444	-3.941	4.861	4.728	5.97534
CJ186046Rik	62.6459	0.001	0.084	1.78e-05	-6.283	3.068	2.939	5.96915
1700047M11Rik	61.5049	0.006	0.37	0.00226	-4.225	5.187	3.558	5.94263
LOC105244110	60.8166	0	0.021	0.000189	-5.258	3.0941e-07	5.04	5.92639
Slc22a4	59.8084	0.108	6.453	0.00156	-4.383	5.71	1.911	5.90228
Cachd1	59.3316	0.002	0.129	0.00194	-4.289	4.181	4.501	5.89073
BC049635	57.6167	0	0.02	0.000579	-4.793	3.0941e-07	5.457	5.84842
Il1rl1	57.4876	0.011	0.656	0.000494	-4.86	5.226	1.273	5.84518
Gm33602	56.2052	0.002	0.132	0.00056	-4.806	4.378	3.176	5.81263
Epx	56.1156	0.05	2.817	3.89e-05	-5.935	4.312	0.756	5.81033
Ighe	56.042	0.007	0.386	0.000286	-5.086	4.924	1.357	5.80844
Apol11b	56.0191	3.67	205.595	3.71e-08	-9.054	2.35	1.645	5.80785
Dcbld2	55.3138	0.002	0.115	6.87e-05	-5.7	4.07	2.016	5.78957
Mpp2	54.8869	0.013	0.7	0.00606	-3.807	5.417	4.092	5.77839
Ctsg	53.4469	0.382	20.406	2.57e-06	-7.155	3.505	0.765	5.74003
LOC105244027	52.7742	0.004	0.237	0.00141	-4.426	4.675	3.402	5.72176
Gm35596	52.544	0.004	0.224	0.00295	-4.114	4.574	4.205	5.71546
Lyplal1	51.6271	0.006	0.327	0.00157	-4.379	5.282	2.422	5.69006
Gm30679	51.3247	0.001	0.075	0.000982	-4.573	3.706	4.14	5.68158
LOC105242855	50.8784	0.002	0.105	0.00101	-4.563	4.087	3.764	5.66898
Gm33111	50.1182	0.011	0.533	8.29e-05	-5.625	4.194	1.604	5.64726
Btnl10	49.8732	0.193	9.647	0.00355	-4.036	5.628	2.717	5.64019
Ypel4	49.565	0.568	28.146	0.00318	-4.081	5.771	2.187	5.63125
Scamp1	49.3392	0.024	1.165	0.00147	-4.407	5.689	0.456	5.62466
Hbq1b	48.9902	0.934	45.752	0.00345	-4.048	6.034	1.436	5.61442
Redrum	47.9379	0.053	2.559	0.000833	-4.642	4.995	1.996	5.5831
Gm20161	47.7892	0.058	2.771	0.0015	-4.399	5.262	2.116	5.57861
Msantd3	47.0197	0.027	1.258	0.000941	-4.592	5.301	1.086	5.55519
Gm3336	46.5629	0.006	0.283	0.00395	-3.989	5.212	3.382	5.54111
Gm4123	46.1477	0.001	0.029	0.000495	-4.859	2.692	4.318	5.52819
Gm34948	45.9577	0.001	0.029	0.000576	-4.795	2.734	4.365	5.52223
Naaladl1	44.4209	0.011	0.509	0.00038	-4.971	4.726	1.382	5.47317
4933402N22Rik	43.9163	0.001	0.026	0.000127	-5.428	2.416	3.791	5.45668
Nags	43.0735	0.002	0.102	0.0042	-3.965	4.38	4.28	5.42873
1700003F12Rik	42.6755	0.001	0.063	0.00908	-3.626	4.332	5.083	5.41534
Slfn14	42.395	0.272	11.528	0.000456	-4.892	4.554	1.919	5.40582
Phyhip	42.3507	0.041	1.717	0.00157	-4.381	5.263	1.654	5.40431
LOC105244883	41.6217	0	0.014	0.0018	-4.322	3.0941e-07	5.566	5.37927
Scml2	40.4608	0.002	0.1	0.000524	-4.834	3.987	2.914	5.33845
Cacna1g	39.4829	0.001	0.042	0.000654	-4.744	3.323	3.736	5.30315
Batf2	39.408	0.037	1.474	0.00375	-4.012	5.715	1.501	5.30042
Tssk3	39.2	0.001	0.054	0.00777	-3.697	4.101	4.917	5.29278
4930438A08Rik	38.9621	0.039	1.518	0.000352	-4.999	4.63	0.95	5.284
LOC105242725	38.4568	0	0.013	8.92e-08	-8.674	3.0941e-07	2.715	5.26517
Gm13372	37.0718	0.002	0.06	0.00531	-3.863	4.002	4.517	5.21225
Hist1h2bp	36.581	0.009	0.321	0.00891	-3.635	5.333	3.52	5.19302
Vstm4	36.0566	0.019	0.7	0.00602	-3.81	6.008	0.873	5.17219
LOC105246501	36.0121	0.001	0.025	0.00644	-3.78	3.126	5.258	5.17041
Gm34316	35.6972	0.002	0.082	0.00109	-4.533	4.295	2.728	5.15774
Slc6a20a	35.5847	0.03	1.074	0.00857	-3.652	5.474	3.14	5.15318
Atp4a	35.3801	0.002	0.075	0.000842	-4.637	4.123	2.76	5.14487
LOC105245462	35.2757	0	0.012	0.00167	-4.354	3.0941e-07	5.28	5.1406
Gm36428	35.0405	0	0.012	0.00167	-4.354	3.0941e-07	5.27	5.13095
Layn	34.8889	0.001	0.043	0.00643	-3.781	3.788	4.733	5.12469
LOC105245777	34.8681	0	0.012	0.000169	-5.304	3.0941e-07	4.32	5.12384
A730036I17Rik	34.8113	0.011	0.382	0.00304	-4.1	4.702	3.018	5.12148
Igsf5	34.7593	0.01	0.346	0.000359	-4.992	4.527	0.731	5.11933
Slc6a9	34.4741	0.256	8.818	0.00284	-4.13	5.084	2.179	5.10744
Cldn13	34.268	2.323	79.609	0.00185	-4.31	4.926	1.929	5.09879
Mpo	34.192	1.107	37.84	1.33e-20	-24.958	0.47	0.783	5.09559
9830166K06Rik	33.3702	0.002	0.07	0.00416	-3.969	4.097	3.966	5.06049
P2ry1	33.2258	0.022	0.735	0.00166	-4.357	5.097	0.966	5.05423
42437	33.211	0.194	6.443	0.00467	-3.92	5.47	1.822	5.05359
LOC105244957	33.201	0.001	0.035	0.00399	-3.985	3.315	4.601	5.05315
Gspt2	33.1449	0.009	0.294	0.000864	-4.626	4.832	0.701	5.05071
Tmod1	33.0784	0.268	8.868	0.00393	-3.991	5.19	2.249	5.04782
LOC105245211	32.4796	0.002	0.055	0.00234	-4.21	3.622	3.916	5.02146
Gdf3	32.2553	0.052	1.662	0.00102	-4.557	4.888	0.54	5.01147
Gm31457	32.2204	0.001	0.032	0.00302	-4.104	3.158	4.454	5.0099
BC025446	32.1441	0.012	0.386	0.00272	-4.147	5.313	0.958	5.00648
Saa3	31.6297	0.168	5.308	0.00343	-4.051	5.425	0.917	4.98321
Proser2	31.473	0.012	0.38	0.00264	-4.16	5.303	0.701	4.97604
Csf2	31.1619	0.045	1.389	0.00723	-3.729	5.91	0.69	4.96171
Gm15564	30.9391	0.067	2.085	0.000596	-4.779	4.556	0.842	4.95136
5330416C01Rik	30.8026	0.003	0.083	0.00067	-4.733	3.725	2.821	4.94498
Ccdc68	30.7209	0.001	0.04	0.00885	-3.638	3.936	4.627	4.94115
Elane	29.605	1.397	41.361	1.08e-16	-18.576	1.031	0.567	4.88777
Fzd1	29.0616	0.001	0.034	0.00623	-3.794	3.586	4.468	4.86104
Ttc21a	28.852	0	0.01	0.000169	-5.304	3.0941e-07	4.09	4.8506
Afap1l1	28.6085	0.001	0.024	0.00276	-4.141	3.171	4.153	4.83837
LOC105243213	28.5962	0.002	0.049	0.00285	-4.128	3.635	3.776	4.83775
Inpp5j	28.4187	0.016	0.447	0.00761	-3.707	5.686	1.267	4.82877
Gja4	28.2837	0.001	0.019	0.00621	-3.796	2.946	4.857	4.8219
LOC105245876	28.1938	0.003	0.085	0.00284	-4.129	4.407	2.794	4.8173
Cp	27.7453	0.025	0.706	0.00332	-4.065	5.24	0.605	4.79417
Dgki	27.709	0.004	0.123	0.00245	-4.191	4.647	2.134	4.79228
Tspan8	26.638	1.079	28.73	0.00156	-4.385	4.428	1.929	4.73542
Ntn4	26.5851	0.035	0.944	0.00154	-4.389	4.552	1.59	4.73255
Kbtbd6	26.4606	0.021	0.551	0.0027	-4.151	4.986	1.031	4.72577
Far2	26.1421	0.001	0.031	0.00853	-3.654	3.708	4.411	4.7083
Slc30a10	25.6529	0	0.009	0.00467	-3.919	3.0941e-07	5.342	4.68105
Zfp493	25.6512	0.017	0.433	0.00996	-3.586	5.79	0.74	4.68095
Col5a1	25.4562	0.009	0.225	0.00055	-4.815	3.969	1.749	4.66995
LOC105247124	25.4106	0	0.012	0.00152	-4.395	2.031	4.293	4.66736
Itgb2l	25.3335	0.129	3.279	0.00123	-4.48	4.574	0.861	4.66297
2010110K18Rik	25.2198	0.055	1.383	0.00308	-4.094	4.956	1.143	4.65648
F830016B08Rik	24.6085	0	0.008	0.00484	-3.903	3.0941e-07	5.295	4.62108
Add2	24.5412	0.42	10.314	0.000622	-4.763	3.912	1.868	4.61714
Ninl	24.2691	0.034	0.832	0.00326	-4.072	4.53	2.241	4.60105
Gstt1	24.0654	0.154	3.707	0.00621	-3.796	5.276	1.181	4.58889
Agmo	22.8812	0.021	0.469	0.00407	-3.976	4.987	0.962	4.51609
1700063H04Rik	22.6693	0	0.008	0.00458	-3.927	3.0941e-07	5.127	4.50267
Nrap	22.3338	0.001	0.022	0.000945	-4.589	3.072	3.103	4.48116
Gm33834	22.0568	0.001	0.014	0.00566	-3.836	2.658	4.473	4.46315
Slc22a3	22.0379	0.018	0.399	0.00312	-4.09	4.825	0.73	4.46192
Evc	21.0842	0.004	0.074	0.00524	-3.869	4.23	2.82	4.39809
Nos1ap	20.8222	0.002	0.043	0.00623	-3.795	4.117	3.115	4.38005
Fzd10	20.5994	0	0.007	0.00166	-4.357	3.0941e-07	4.48	4.36453
Rnf17	19.8639	0.011	0.209	0.00103	-4.556	4.163	0.767	4.31208
Mc5r	19.8038	0.006	0.119	0.00132	-4.452	4.259	0.77	4.30771
Adamts3	19.6561	0.002	0.039	0.00542	-3.854	4.003	2.973	4.2969
Mastl	19.633	0.057	1.11	0.00227	-4.223	4.421	1.068	4.29521
Ermap	19.4265	0.665	12.924	0.00059	-4.784	3.35	2.188	4.27996
Prtn3	19.4086	1.962	38.078	3.1e-13	-14.453	1.114	0.715	4.27862
Lrrc39	19.2529	0.1	1.925	0.00842	-3.661	4.93	1.695	4.267
Ctcflos	18.7899	0	0.006	0.00171	-4.343	3.0941e-07	4.358	4.23188
Tmcc2	18.7437	6.451	120.911	1.86e-05	-6.264	2.383	1.854	4.22833
Gp6	18.6017	0.033	0.613	0.00717	-3.733	4.965	0.936	4.21737
Rhag	18.549	1.505	27.911	0.000622	-4.763	3.385	2.048	4.21327
Gm26588	18.4565	0.001	0.011	0.00518	-3.874	2.434	4.201	4.20606
Gm32432	18.4392	0	0.006	0.00182	-4.318	3.0941e-07	4.355	4.2047
AA986860	18.3861	0.026	0.47	0.00649	-3.776	4.726	1.552	4.20055
Irg1	18.1067	0.05	0.905	0.009	-3.63	4.893	1.6	4.17845
Naalad2	17.7923	0.001	0.011	0.00566	-3.835	2.473	4.164	4.15318
Gpr84	17.5756	0.032	0.559	0.00821	-3.671	4.955	0.91	4.1355
Nqo1	17.2579	0.243	4.194	0.00991	-3.588	4.95	1.312	4.10919
Kcnt1	17.0782	0	0.006	0.00178	-4.327	3.0941e-07	4.231	4.09408
Spta1	16.9443	0.474	8.03	3.26e-05	-6.019	2.308	1.969	4.08272
Mylk3	16.918	0.372	6.29	0.00134	-4.445	3.75	1.67	4.08049
Slc4a1	16.9166	5.807	98.241	0.000101	-5.539	2.399	2.258	4.08037
Myo1d	16.4088	0.099	1.623	0.00379	-4.008	4.361	1.125	4.0364
Tmem44	16.3572	0	0.006	0.00443	-3.941	3.0941e-07	4.575	4.03186
Mgll	16.2287	0.447	7.254	0.00645	-3.779	4.575	1.307	4.02047
Rhd	16.0825	6.842	110.044	0.000143	-5.378	2.621	2.058	4.00742
9330182L06Rik	16.0426	0	0.006	0.00173	-4.339	3.0941e-07	4.127	4.00384
Prss57	15.5912	0.14	2.19	0.0051	-3.881	4.491	0.824	3.96266
Slc25a21	15.3588	0.454	6.976	0.00166	-4.357	3.731	1.562	3.94099
LOC105244589	15.3505	0.104	1.603	0.00208	-4.26	3.877	1.444	3.94021
Prss34	15.0884	1.768	26.679	7.18e-15	-16.299	0.858	0.646	3.91537
Kbtbd12	15.0366	0.037	0.562	0.00709	-3.737	4.577	0.975	3.91041
Cpt1c	14.9561	0.017	0.248	0.00363	-4.026	4.227	0.96	3.90266
LOC102632636	14.9164	0.003	0.048	0.00919	-3.621	4.057	2.593	3.89882
Ccdc27	14.6458	0	0.005	0.0045	-3.935	3.0941e-07	4.402	3.87242
Sh3tc2	14.339	0.234	3.354	0.00143	-4.418	3.465	1.764	3.84187
Tuba8	14.1289	0.157	2.215	0.00846	-3.658	4.654	0.389	3.82057
Fads3	13.9453	0.115	1.606	0.0073	-3.725	4.366	1.332	3.80171
Atp1b2	13.806	0.114	1.579	0.00791	-3.689	4.366	1.421	3.78722
Trim10	13.3109	6.732	89.61	6.25e-05	-5.741	2.209	1.893	3.73453
Ache	13.2561	0.333	4.417	0.00645	-3.779	3.798	2.247	3.72859
Aqp1	12.8711	3.225	41.513	8.49e-05	-5.613	1.891	2.247	3.68607
Ltbp1	12.7428	0.01	0.126	0.005	-3.889	4.108	0.973	3.67161
Hemgn	12.4659	5.029	62.688	0.000254	-5.136	2.219	2.263	3.63991
Pdzk1ip1	12.1345	3.712	45.045	0.00357	-4.033	3.588	1.753	3.60104
Plxna2	12.0858	0.001	0.016	0.00718	-3.732	3.12	2.971	3.59524
Fam109b	11.9595	0.468	5.594	0.00412	-3.972	3.718	1.557	3.58009
Fcnb	11.7891	1.142	13.464	7.98e-13	-13.967	0.878	0.726	3.55938
Olfml2b	11.4546	0.078	0.891	0.00154	-4.39	3.428	1.044	3.51785
Dnajb3	11.0492	0.185	2.045	0.00943	-3.61	3.986	1.595	3.46587
Kel	10.9869	3.784	41.579	0.000172	-5.298	2.052	2.076	3.45771
Cit	10.8016	0.181	1.959	0.00407	-3.977	3.26	2.068	3.43317
Spire1	10.6856	0.335	3.584	0.00514	-3.877	3.563	1.688	3.4176
Sptb	10.6569	0.997	10.62	9.53e-05	-5.56	1.785	2.086	3.41371
1300017J02Rik	10.318	1.494	15.418	0.000101	-5.54	1.864	1.978	3.3671
Klf1	10.305	2.688	27.698	0.000155	-5.343	1.981	2.002	3.36528
Gypa	10.2339	26.275	268.89	6.2e-05	-5.746	1.9	1.791	3.35528
Abca13	10.2035	0.005	0.047	0.00794	-3.687	3.16	2.557	3.351
5430401H09Rik	10.1597	0.962	9.771	0.000317	-5.041	2.041	2.153	3.34479
Fhdc1	10.1458	0.918	9.312	8.43e-05	-5.617	1.803	1.958	3.34281
Ank1	9.99804	0.979	9.784	8.97e-05	-5.59	1.839	1.918	3.32165
Sdsl	9.81454	0.277	2.718	0.0026	-4.167	3.452	0.766	3.29492
Orm1	9.62847	0.375	3.612	0.00379	-4.008	3.519	0.955	3.26731
Ngp	9.27293	40.913	379.379	7.63e-10	-10.882	1.113	0.71	3.21303
Cdc25c	9.258	0.587	5.438	0.00807	-3.679	3.738	1.124	3.2107
Ltf	9.22025	15.366	141.676	1.27e-09	-10.624	1.082	0.806	3.20481
Fn3k	9.15049	2.452	22.433	0.000163	-5.326	1.911	1.882	3.19385
Tspo2	9.05378	8.162	73.897	3.82e-05	-5.946	1.734	1.646	3.17852
Gm10603	8.90774	0.318	2.83	0.00861	-3.649	3.5	1.643	3.15506
Prss50	8.56891	0.245	2.099	0.00385	-4.001	3.363	0.831	3.09911
Ccdc57	8.41824	0.039	0.332	0.00659	-3.769	3.523	0.943	3.07352
Tinagl1	8.28635	1.681	13.927	0.000124	-5.443	1.63	1.904	3.05074
Car2	7.94044	72.67	577.029	3.88e-05	-5.937	1.447	1.725	2.98922
Slc38a5	7.92359	1.614	12.786	0.000115	-5.479	1.642	1.801	2.98615
Iqgap3	7.90461	0.125	0.985	0.00332	-4.065	3.107	1.056	2.98269
Ifi44	7.53619	0.299	2.252	0.00905	-3.628	3.501	0.803	2.91384
Ly6g	7.47609	1.456	10.883	0.00297	-4.111	3.046	0.832	2.90228
Ces2g	7.3477	2.5	18.369	1.65e-05	-6.318	1.29	1.576	2.87729
Rsad2	7.30673	5.237	38.266	0.00011	-5.496	1.906	1.349	2.86923
Camp	7.25686	71.588	519.508	3.84e-09	-10.099	1.066	0.683	2.85935
Pkhd1l1	7.2006	0.092	0.665	0.00244	-4.193	1.855	2.406	2.84812
Specc1	7.15075	1.374	9.823	0.000278	-5.098	1.814	1.706	2.83809
Dyrk3	7.10239	1.823	12.946	7.31e-06	-6.675	1.207	1.46	2.8283
Pklr	7.09149	0.541	3.835	6.9e-06	-6.706	1.296	1.369	2.82609
Klhl23	7.04136	0.121	0.851	0.0046	-3.925	3.075	0.915	2.81586
Gfi1b	6.997	1.484	10.381	2.75e-05	-6.094	1.271	1.621	2.80674
Mcpt8	6.95228	3.041	21.145	4.65e-09	-10.002	1.12	0.556	2.79749
Samd14	6.76432	1.622	10.972	6.29e-05	-5.738	1.443	1.593	2.75794
Tspan33	6.71337	8.044	54.004	6.83e-05	-5.703	1.373	1.66	2.74704
Ackr1	6.6381	1.97	13.075	8.25e-05	-5.629	1.312	1.728	2.73077
Icam4	6.62311	1.989	13.174	0.000465	-4.885	1.701	1.828	2.72751
St3gal5	6.61236	7.638	50.508	5.77e-06	-6.794	1.196	1.337	2.72516
Aldh1a1	6.59713	4.361	28.768	1.92e-05	-6.247	1.359	1.396	2.72184
Cdr2	6.59618	9.513	62.746	2.11e-05	-6.208	1.26	1.502	2.72163
A730089K16Rik	6.29362	0.544	3.422	2.27e-05	-6.169	1.382	1.338	2.65389
Wipi1	6.17058	0.805	4.97	6.93e-06	-6.703	1.125	1.342	2.62541
Epor	6.08544	4.32	26.286	6.65e-05	-5.715	1.224	1.63	2.60536
Ctse	6.07444	14.42	87.592	0.000151	-5.352	1.087	1.883	2.60275
Gata1	5.92383	4.746	28.115	7.43e-06	-6.666	1.037	1.374	2.56653
Anln	5.76924	0.897	5.173	1.62e-05	-6.328	1.098	1.41	2.52838
Cebpe	5.73467	1.384	7.938	4.36e-07	-7.961	1.309	0.539	2.51971
Mfsd2b	5.71432	1.196	6.834	2.27e-05	-6.169	0.951	1.556	2.51458
Cenpf	5.6805	0.445	2.529	1.97e-05	-6.237	0.819	1.599	2.50602
Depdc1b	5.57163	1.73	9.639	2.81e-07	-8.152	0.762	1.126	2.4781
Hmbs	5.55486	58.722	326.193	0.000116	-5.473	1.207	1.621	2.47375
Lcn2	5.50255	29.552	162.613	1.99e-09	-10.401	0.838	0.646	2.4601
Ccne2	5.43945	1.854	10.084	7.31e-06	-6.675	0.951	1.333	2.44346
Myh10	5.41364	0.209	1.132	1.76e-05	-6.29	0.449	1.673	2.4366
Snca	5.33476	65.345	348.598	6.09e-06	-6.769	1.201	1.051	2.41542
Nfe2	5.26529	14.606	76.907	7.1e-06	-6.691	0.947	1.292	2.39651
Sphk1	5.25715	1.631	8.572	2e-05	-6.23	1.363	1.047	2.39428
Slc43a1	5.23349	7.275	38.073	8.59e-05	-5.608	0.933	1.66	2.38777
Neil3	5.2325	2.082	10.892	1.21e-06	-7.51	0.842	1.146	2.3875
Tfdp2	5.21889	1.814	9.468	9.53e-05	-5.561	1.319	1.391	2.38374
Cdc42bpa	5.20089	0.091	0.475	0.00118	-4.497	2.03	1.215	2.37876
Ube2c	5.1979	32.924	171.137	8.01e-06	-6.625	1.034	1.228	2.37793
Car1	5.07898	22.098	112.234	7.85e-09	-9.683	0.685	0.839	2.34454
E2f8	5.06337	1.499	7.589	8.23e-05	-5.63	1.285	1.343	2.3401
Prc1	5.0626	2.544	12.881	1.93e-05	-6.245	1.024	1.327	2.33988
2500002B13Rik	5.05382	2.753	13.914	0.000343	-5.011	1.64	1.289	2.33738
Rab3il1	5.03854	7.853	39.568	3.78e-05	-5.955	1.089	1.373	2.33301
C4b	4.99553	0.399	1.993	1.84e-05	-6.268	1.132	1.209	2.32064
Fbxo30	4.93686	2.806	13.851	8.15e-06	-6.617	0.74	1.37	2.30359
Prg2	4.91913	16.715	82.224	2.26e-09	-10.339	0.755	0.647	2.2984
Stom	4.91536	8.354	41.062	5.71e-06	-6.804	0.818	1.269	2.2973
Ccnb1	4.89655	5.869	28.739	5.32e-07	-7.88	0.757	1.058	2.29176
Kif18b	4.88433	1.385	6.764	1.82e-05	-6.272	1.029	1.266	2.28816
Mt2	4.86161	6.337	30.808	2.1e-07	-8.294	0.962	0.766	2.28143
Gstm5	4.838	4.062	19.653	7.9e-05	-5.646	1.245	1.302	2.27441
Ccna2	4.83627	9.393	45.429	1.97e-06	-7.281	0.714	1.2	2.27389
Mki67	4.79824	5.934	28.473	3.07e-05	-6.045	0.873	1.428	2.26251
Arhgap23	4.73569	0.35	1.66	0.000286	-5.084	0.95	1.73	2.24358
Sgol1	4.7119	1.664	7.84	5.62e-05	-5.79	1.219	1.224	2.23631
Gda	4.69835	3.133	14.721	1.41e-06	-7.441	0.92	0.976	2.23215
Fech	4.69388	34.429	161.605	1.13e-05	-6.479	0.905	1.246	2.23078
Iigp1	4.66174	2.784	12.977	0.000486	-4.867	1.065	1.74	2.22087
Tfr2	4.5905	0.627	2.88	3.22e-05	-6.025	0.929	1.342	2.19865
LOC105242681	4.57476	0.482	2.206	0.000238	-5.161	1.35	1.338	2.1937
Chil3	4.57017	52.442	239.669	1.09e-17	-20.251	0.415	0.249	2.19225
Alas2	4.55201	198.649	904.254	2.18e-05	-6.191	1.151	1.081	2.1865
Mcm10	4.54429	1.155	5.25	5.2e-09	-9.912	0.672	0.721	2.18405
Kif14	4.51323	0.307	1.385	7.92e-06	-6.634	0.624	1.326	2.17416
Spag5	4.4922	2.551	11.461	2.51e-06	-7.173	0.728	1.138	2.16742
Gm10371	4.47864	1.043	4.672	0.00152	-4.393	1.741	1.348	2.16306
Mgst3	4.46004	21.592	96.301	0.00117	-4.503	1.42	1.604	2.15706
Parvb	4.45068	1.985	8.836	3.8e-07	-8.017	0.666	1	2.15402
Hmmr	4.43484	1.216	5.392	0.000334	-5.022	1.306	1.398	2.14888
Ccnb2	4.39729	13.544	59.559	1.87e-06	-7.304	0.652	1.134	2.13662
Gm16793	4.39403	0.706	3.101	0.00128	-4.464	1.007	1.888	2.13555
Ube2l6	4.37593	127.396	557.476	4.71e-07	-7.925	0.82	0.878	2.12959
Xpo7	4.3704	12.432	54.334	0.00018	-5.276	1.015	1.49	2.12777
Tpx2	4.3674	5.304	23.163	2.18e-07	-8.269	0.438	1.064	2.12677
Diap3	4.36444	1.042	4.549	5.44e-05	-5.802	1.041	1.265	2.1258
Tom1l1	4.34522	1.393	6.055	0.000683	-4.724	0.913	1.787	2.11943
Micall2	4.32719	0.735	3.182	0.000589	-4.785	1.138	1.614	2.11343
Rrm2	4.32663	21.681	93.807	1.07e-05	-6.502	0.746	1.247	2.11324
Kif11	4.31666	3.779	16.311	7.94e-06	-6.63	0.77	1.197	2.10992
Kif4	4.31526	1.389	5.995	2.91e-06	-7.101	0.677	1.143	2.10945
Optn	4.29798	2.613	11.229	2.92e-06	-7.097	0.864	1.006	2.10366
Slc43a3	4.28384	4.145	17.758	6.02e-05	-5.758	0.925	1.342	2.0989
Ccnf	4.2701	2.934	12.528	1.41e-06	-7.434	0.634	1.089	2.09427
Mtfr2	4.26213	1.064	4.535	1.41e-06	-7.434	1.016	0.743	2.09158
Cdca8	4.25285	7.491	31.859	3.13e-07	-8.092	0.436	1.069	2.08843
Birc5	4.24745	23.573	100.127	5.98e-06	-6.778	0.742	1.16	2.0866
Hbb-bt	4.19063	10494.1	43976.9	0.000128	-5.425	1.344	1.048	2.06717
Bex4	4.18891	2.205	9.238	0.000479	-4.874	1.41	1.268	2.06658
Muc13	4.16841	0.271	1.128	0.00615	-3.8	2.347	0.605	2.0595
Bpgm	4.16587	128.781	536.485	1.86e-06	-7.311	0.889	0.892	2.05862
Ighg1	4.16222	12.458	51.854	9.81e-05	-5.547	1.045	1.288	2.05735
Asns	4.15907	2.753	11.451	8.33e-05	-5.623	0.946	1.334	2.05626
Ighg2c	4.1508	89.66	372.159	1.13e-05	-6.477	1.19	0.771	2.05339
I830127L07Rik	4.10709	14.411	59.187	5.15e-10	-11.056	0.593	0.573	2.03812
Cdc6	4.10583	3.699	15.187	4.18e-06	-6.941	0.617	1.159	2.03767
Prnp	4.09904	1.855	7.604	1.57e-06	-7.38	0.63	1.06	2.03528
Cpox	4.07901	8.825	35.998	5.23e-05	-5.82	0.618	1.431	2.02822
Clspn	4.04927	0.739	2.994	5.22e-05	-5.821	1.094	1.098	2.01766
Lbp	4.03134	0.476	1.919	6.68e-08	-8.801	0.724	0.721	2.01126
Orc1	4.01589	1.412	5.669	3.4e-06	-7.032	0.677	1.081	2.00572
Aunip	4.00839	1.505	6.034	0.000124	-5.438	1.308	1	2.00302
Ect2	4.00453	1.459	5.843	2.15e-05	-6.199	0.867	1.155	2.00163
Aspm	3.99134	0.591	2.36	2.52e-06	-7.169	0.747	0.997	1.99687
Fam132a	3.98368	7.37	29.361	6.59e-07	-7.795	0.604	0.971	1.9941
Serpina3f	3.9747	3.837	15.25	0.00186	-4.309	0.742	1.929	1.99084
Cdk1	3.97009	20.904	82.991	2.93e-06	-7.095	0.756	1	1.98917
Nuf2	3.96714	4.278	16.972	9.03e-07	-7.653	0.724	0.909	1.9881
Nusap1	3.95811	10.604	41.973	1.54e-05	-6.352	0.681	1.22	1.98481
Slc16a10	3.95297	3.788	14.973	6.69e-06	-6.721	0.591	1.18	1.98294
Pbk	3.95161	5.47	21.615	6.47e-06	-6.739	0.725	1.098	1.98244
Cenpe	3.94658	1.139	4.493	4.66e-06	-6.89	0.655	1.106	1.9806
Ckap2l	3.9303	1.762	6.925	1.75e-05	-6.291	0.818	1.14	1.97464
Abcb10	3.92815	3.851	15.127	0.000963	-4.582	0.927	1.689	1.97385
Steap3	3.92457	0.981	3.85	0.000165	-5.317	1.057	1.279	1.97253
Art4	3.88997	1.084	4.218	0.00421	-3.963	1.074	1.933	1.95976
Hba-a1	3.88651	31300.3	121649	8.97e-05	-5.589	1.19	1.019	1.95848
Lmna	3.88626	5.303	20.611	0.000124	-5.441	0.676	1.461	1.95838
Smpdl3b	3.83292	0.715	2.741	0.00271	-4.149	1.089	1.783	1.93844
Abcb4	3.82093	2.502	9.561	0.000159	-5.334	0.781	1.421	1.93392
Paqr9	3.80276	1.342	5.104	2.42e-05	-6.144	0.983	1.001	1.92705
Ska1	3.79994	3.635	13.815	7.94e-06	-6.629	0.751	1.06	1.92598
Kntc1	3.78649	0.761	2.883	6.42e-06	-6.747	0.8	0.991	1.92086
Cdca3	3.78378	24.403	92.334	1.32e-05	-6.413	0.631	1.181	1.91983
Smox	3.78093	20.686	78.212	1.28e-05	-6.426	0.766	1.094	1.91874
Rec114	3.77427	6.126	23.12	0.0015	-4.4	1.371	1.383	1.9162
Snx22	3.76016	1.84	6.918	7.9e-05	-5.646	0.963	1.168	1.9108
Hba-a2	3.75622	22930.2	86130.8	9.55e-05	-5.559	1.187	0.975	1.90928
Dapk2	3.75435	4.143	15.554	0.000221	-5.193	0.947	1.343	1.90856
Fcgr4	3.74612	11.44	42.856	5.12e-05	-5.83	1.023	1.043	1.9054
Pnp2	3.74037	10.691	39.987	1.18e-06	-7.53	0.641	0.931	1.90318
Top2a	3.73904	9.039	33.797	2.44e-07	-8.213	0.562	0.871	1.90267
Hbb-bs	3.73232	38473.9	143597	0.000131	-5.415	1.253	0.945	1.90007
Bcl2l1	3.73117	12.97	48.395	2.03e-05	-6.224	0.744	1.144	1.89963
Cxcl9	3.7302	5.242	19.554	6.82e-05	-5.705	0.855	1.219	1.89925
Prkar2b	3.72838	3.215	11.987	0.000174	-5.293	0.716	1.435	1.89855
Cdca5	3.72614	2.985	11.122	7.03e-06	-6.696	0.907	0.885	1.89768
Slc16a1	3.72537	8.316	30.981	1.94e-05	-6.242	0.651	1.194	1.89738
Cd177	3.71283	4.188	15.551	5.2e-09	-9.914	0.657	0.545	1.89252
Dhrs11	3.69898	19.679	72.792	0.000149	-5.357	0.733	1.394	1.88713
Alox15	3.6939	1.111	4.105	0.00623	-3.794	2.049	0.861	1.88515
Kif2c	3.68654	2.042	7.529	2.18e-07	-8.274	0.609	0.815	1.88227
Osbpl1a	3.67667	0.91	3.345	1.12e-06	-7.555	0.703	0.862	1.8784
42621	3.63897	1.024	3.728	8.6e-05	-5.607	0.863	1.21	1.86353
Ttk	3.61136	0.97	3.504	3.47e-06	-7.021	0.805	0.863	1.85254
Ncapg	3.60656	3.669	13.231	2.91e-06	-7.099	0.473	1.065	1.85063
St5	3.59722	1.28	4.603	0.00191	-4.296	1.064	1.601	1.84688
Nek2	3.59012	1.995	7.161	4.82e-06	-6.872	0.73	0.952	1.84403
Cdkn3	3.58516	7.627	27.345	0.000119	-5.463	0.681	1.345	1.84204
Ighg2b	3.5746	80.774	288.735	0.000228	-5.181	1.461	0.618	1.83778
Tfrc	3.54018	8	28.323	0.00116	-4.503	0.973	1.528	1.82382
Itsn1	3.51702	2.432	8.553	0.000165	-5.314	0.795	1.304	1.81436
Ckap2	3.49555	3.044	10.641	1.18e-06	-7.522	0.568	0.911	1.80552
Fam213a	3.47056	27.23	94.502	6.23e-05	-5.743	0.829	1.125	1.79517
Abcg2	3.45245	6.361	21.961	0.00109	-4.533	0.691	1.622	1.78762
Gclm	3.4493	20.253	69.859	1.44e-05	-6.381	0.612	1.092	1.7863
Mxd3	3.43802	7.096	24.397	5.11e-05	-5.831	0.815	1.097	1.78158
Kif15	3.43189	1.67	5.73	2.26e-06	-7.221	0.635	0.901	1.779
Isg20	3.42721	71.051	243.505	5.58e-06	-6.818	0.664	0.958	1.77703
Tnfaip2	3.42021	12.936	44.246	2.37e-12	-13.439	0.402	0.432	1.77409
Gpsm2	3.41048	3.432	11.703	2.05e-05	-6.216	0.377	1.216	1.76998
Fn3krp	3.41031	2.175	7.419	0.00357	-4.033	1.363	1.412	1.7699
Sgol2a	3.40719	0.826	2.814	5.22e-05	-5.821	0.865	1.048	1.76858
Gm9706	3.40099	6.326	21.513	0.000187	-5.263	1.127	0.991	1.76595
Ankle1	3.39141	1.81	6.139	0.000512	-4.844	0.585	1.518	1.76189
Depdc1a	3.37449	1.909	6.442	0.000409	-4.939	0.984	1.248	1.75467
Plk1	3.37274	5.02	16.932	1.05e-06	-7.581	0.474	0.919	1.75392
Chac2	3.36306	7.35	24.719	0.000174	-5.291	0.804	1.241	1.74978
Troap	3.3629	1.092	3.671	2.42e-05	-6.144	0.841	0.956	1.74971
Hpn	3.35954	1.043	3.505	1.78e-05	-6.283	1.024	0.707	1.74826
Fam83d	3.34956	0.781	2.617	3.87e-05	-5.939	0.78	1.056	1.74397
Pcx	3.34598	0.886	2.965	0.000238	-5.161	0.802	1.279	1.74243
Arhgef12	3.34131	0.691	2.309	0.000206	-5.224	0.752	1.286	1.74041
Ube2o	3.32442	7.551	25.104	0.00035	-5.002	0.869	1.283	1.7331
Cln8	3.32346	4.807	15.976	1.88e-06	-7.301	0.643	0.844	1.73269
Dlgap5	3.32052	4.406	14.631	2.05e-05	-6.218	0.425	1.171	1.73141
Pif1	3.30123	1.049	3.464	5.9e-05	-5.768	0.748	1.107	1.723
Melk	3.3005	1.708	5.638	3.47e-06	-7.02	0.803	0.748	1.72269
Nphp1	3.30033	0.521	1.718	7.38e-06	-6.67	0.892	0.733	1.72261
Ncapg2	3.29432	0.935	3.08	0.00162	-4.368	1.195	1.294	1.71998
Casc5	3.29389	0.63	2.076	2.84e-05	-6.08	0.745	1.022	1.71979
Acsl1	3.2836	3.616	11.873	0.000277	-5.098	1.073	1.055	1.71528
Ticrr	3.26627	0.26	0.848	0.000441	-4.907	1.33	0.808	1.70764
Mybl2	3.25474	3.629	11.813	5.42e-05	-5.806	0.809	1.032	1.70254
Fam46c	3.24497	9.135	29.643	0.00054	-4.822	0.909	1.286	1.6982
Asb1	3.23806	2.319	7.509	5.47e-05	-5.8	0.836	1.004	1.69513
Dnaja4	3.23258	2.372	7.667	0.000305	-5.056	0.896	1.2	1.69269
Cenpi	3.22384	1.185	3.821	4.71e-05	-5.863	0.984	0.831	1.68878
Gm15915	3.21902	2.202	7.087	1.69e-07	-8.409	0.748	0.495	1.68662
Ppap2a	3.19897	5.162	16.512	6.69e-05	-5.713	0.921	0.936	1.67761
Mns1	3.19118	6.262	19.983	4.14e-06	-6.946	0.397	1.002	1.67409
Ppp1r15a	3.17997	50.506	160.608	0.00137	-4.437	0.995	1.357	1.66901
Mis18bp1	3.17845	1.116	3.547	5.31e-05	-5.815	0.785	1.015	1.66832
Hist1h2bj	3.17389	1.967	6.242	0.00371	-4.017	1.423	1.19	1.66625
Bub1	3.16772	2.277	7.214	2.84e-05	-6.078	0.685	1.014	1.66345
Tlcd1	3.16591	3.098	9.809	0.00367	-4.022	0.904	1.613	1.66262
Arhgef39	3.1627	2.172	6.869	3.49e-05	-5.99	0.474	1.146	1.66116
Ptdss2	3.1605	7.642	24.152	0.000134	-5.404	0.503	1.279	1.66015
Kifc1	3.14018	6.996	21.968	3.1e-06	-7.073	0.407	0.961	1.65085
Cercam	3.13981	1.111	3.49	0.000129	-5.423	0.842	1.07	1.65068
Isg15	3.13362	117.008	366.658	1.33e-06	-7.467	0.797	0.582	1.64783
Parpbp	3.12969	0.784	2.452	5.42e-05	-5.805	0.591	1.122	1.64602
Spc25	3.12423	8.38	26.182	1.07e-05	-6.501	0.517	1.006	1.6435
Epb4.1	3.12273	7.018	21.915	0.00166	-4.357	0.972	1.378	1.64281
42432	3.11425	7.855	24.463	0.00035	-5.003	0.703	1.285	1.63889
Mkrn1	3.10232	107.423	333.259	1.45e-06	-7.411	0.605	0.778	1.63335
Svip	3.09247	2.256	6.976	0.000649	-4.747	0.9	1.243	1.62876
Cenpn	3.07831	1.943	5.98	0.000242	-5.154	1.117	0.856	1.62214
Cadm1	3.06645	1.711	5.248	0.00111	-4.525	1.413	0.746	1.61657
Shcbp1	3.05983	3.064	9.374	4.71e-07	-7.922	0.511	0.754	1.61345
Kif22	3.0415	11.058	33.633	1.57e-05	-6.341	0.513	1.009	1.60478
Lrr1	3.03342	1.215	3.686	9.26e-05	-5.574	0.937	0.878	1.60094
Sh3yl1	3.0331	1.809	5.487	0.000857	-4.629	0.514	1.459	1.60079
Asf1b	3.01055	8.356	25.157	1.41e-06	-7.435	0.614	0.733	1.59003
Fam210b	3.01032	8.526	25.667	0.00109	-4.53	0.596	1.452	1.58992
Chil1	3.00144	2.715	8.149	8.54e-07	-7.678	0.863	0.329	1.58566
Ssx2ip	2.99774	1.401	4.2	0.000228	-5.18	0.566	1.245	1.58387
Mmp8	2.98655	1.552	4.636	3.22e-05	-6.026	0.981	0.64	1.57848
Aurka	2.98571	7.419	22.15	0.000174	-5.29	0.525	1.227	1.57808
Hagh	2.97268	40.562	120.579	4.54e-05	-5.877	0.548	1.063	1.57176
Gtse1	2.96074	2.29	6.779	3.29e-06	-7.051	0.431	0.895	1.56596
Spc24	2.95662	7.227	21.368	4.58e-06	-6.902	0.614	0.806	1.56395
Ncaph	2.9446	4.899	14.426	1.14e-06	-7.548	0.301	0.873	1.55807
8430419L09Rik	2.94018	2.399	7.053	0.000836	-4.64	0.941	1.168	1.55591
Cxcl10	2.9332	3.067	8.997	0.00131	-4.455	0.645	1.419	1.55248
Espl1	2.92916	1.556	4.557	8.77e-06	-6.587	0.512	0.92	1.55049
Tnfsf13b	2.9288	0.59	1.728	3.71e-08	-9.06	0.544	0.538	1.55031
Cenpk	2.91271	4.638	13.51	1.43e-05	-6.385	0.575	0.915	1.54236
Gm4055	2.91233	16.008	46.62	2.95e-07	-8.128	0.349	0.773	1.54217
Cox6b2	2.91135	7.391	21.518	0.000357	-4.994	0.858	1.081	1.54169
Carhsp1	2.91097	13.474	39.222	0.000109	-5.501	0.518	1.141	1.5415
Fancd2	2.9018	0.672	1.951	0.000265	-5.119	0.777	1.095	1.53695
Prdx2	2.89459	309.586	896.124	0.000402	-4.947	0.665	1.216	1.53336
1190002F15Rik	2.86315	16.111	46.127	0.0002	-5.235	0.653	1.12	1.5176
Urod	2.85462	76.247	217.657	0.000242	-5.155	0.509	1.21	1.5133
Ccp110	2.85063	0.706	2.013	0.00884	-3.638	1.205	1.414	1.51128
Hmgb3	2.84793	13.121	37.368	3.61e-05	-5.976	0.426	1.047	1.50991
Evi5	2.83219	0.95	2.69	0.00658	-3.77	1.2	1.317	1.50192
Dnajb2	2.82837	11.113	31.432	0.000302	-5.06	0.38	1.27	1.49997
Nt5c3	2.82826	57.047	161.345	2.91e-06	-7.104	0.436	0.838	1.49992
Stx2	2.81696	3.576	10.073	0.000318	-5.04	0.741	1.099	1.49414
Exo1	2.81471	1.249	3.514	7.57e-08	-8.741	0.481	0.593	1.49299
Cep76	2.8098	2.665	7.487	0.000343	-5.011	0.575	1.199	1.49047
Cdca2	2.80554	1.915	5.374	3.82e-06	-6.973	0.409	0.862	1.48828
Kif20a	2.80447	4.473	12.545	2.48e-05	-6.136	0.58	0.916	1.48773
Ica1	2.80306	0.568	1.591	1.32e-05	-6.413	0.907	0.502	1.487
Ubd	2.79014	8.861	24.723	0.00959	-3.602	1.047	1.51	1.48034
Cdc20	2.77744	12.149	33.742	7.49e-07	-7.742	0.3	0.797	1.47376
Pnpo	2.76989	22.927	63.505	8.44e-06	-6.601	0.405	0.909	1.46983
Ptpla	2.76821	1.582	4.378	2.32e-05	-6.16	0.726	0.781	1.46895
Smc2	2.75862	3.097	8.543	0.0015	-4.4	1.099	1.003	1.46395
Brca1	2.75493	1.577	4.345	4.55e-05	-5.875	0.409	1.035	1.46201
S100a8	2.7517	972.839	2676.97	6.44e-07	-7.808	0.709	0.444	1.46033
Sh2d4a	2.75164	0.653	1.795	0.000847	-4.635	0.877	1.103	1.46029
Ubac1	2.7494	43.543	119.718	0.000359	-4.992	0.468	1.221	1.45912
S100a9	2.74685	1190.64	3270.52	1.91e-07	-8.354	0.667	0.405	1.45778
Fignl1	2.74369	5.224	14.332	2.29e-06	-7.215	0.367	0.825	1.45612
Gch1	2.74325	16.976	46.57	0.000585	-4.787	0.522	1.256	1.45588
Lpl	2.73796	0.896	2.454	0.00339	-4.055	1.385	0.806	1.4531
F13a1	2.73256	2.432	6.646	6.11e-07	-7.831	0.611	0.559	1.45025
Aurkb	2.73198	8.176	22.337	1.14e-06	-7.547	0.389	0.766	1.44995
Fgfrl1	2.71293	1.029	2.792	0.00267	-4.155	0.815	1.318	1.43985
BC030867	2.71266	0.799	2.167	0.000125	-5.437	0.733	0.93	1.43971
Gatm	2.71133	4.647	12.6	8.32e-07	-7.695	0.739	0.392	1.439
Metap2	2.70711	63.925	173.053	7.62e-06	-6.65	0.337	0.905	1.43675
Oip5	2.70461	2.475	6.693	0.00283	-4.131	0.625	1.423	1.43542
Cdc45	2.69302	6.715	18.084	8.38e-07	-7.687	0.368	0.746	1.42922
Uhrf1	2.68019	6.023	16.144	7.03e-05	-5.692	0.707	0.866	1.42234
Phospho1	2.67191	3.861	10.317	0.00039	-4.959	0.762	1.026	1.41787
Kif18a	2.67073	2.329	6.219	0.000534	-4.827	0.55	1.193	1.41723
C330027C09Rik	2.66789	3.056	8.152	6.32e-06	-6.754	0.449	0.823	1.4157
Slc25a37	2.65533	21.02	55.816	0.00944	-3.61	0.813	1.545	1.40889
Ighg3	2.65089	32.452	86.026	1.65e-05	-6.318	0.903	0.418	1.40648
Ms4a6d	2.64777	3.657	9.683	0.00787	-3.691	1.274	1.129	1.40478
Bub1b	2.63752	4.752	12.534	6.7e-07	-7.784	0.318	0.738	1.39918
Gypc	2.63266	8.257	21.737	0.000228	-5.18	0.533	1.081	1.39652
Map4k5	2.63221	3.103	8.167	0.000489	-4.864	0.878	0.936	1.39627
42431	2.62748	78.697	206.776	2.54e-06	-7.164	0.437	0.752	1.39368
Slc25a51	2.62466	14.226	37.338	0.00106	-4.543	0.828	1.092	1.39213
C3	2.61904	6.386	16.726	6.21e-09	-9.837	0.532	0.341	1.38904
Alad	2.61817	48.639	127.346	0.000346	-5.008	0.447	1.157	1.38856
Xcr1	2.61639	1.029	2.692	0.00042	-4.927	1.037	0.715	1.38758
Brip1	2.61564	0.663	1.734	0.00011	-5.498	0.932	0.635	1.38716
Chaf1a	2.61409	3.599	9.407	1.91e-07	-8.35	0.29	0.683	1.38631
Gm34985	2.61261	0.511	1.334	0.0012	-4.49	0.569	1.257	1.38549
Foxm1	2.60747	1.292	3.37	0.00449	-3.936	1.187	1.029	1.38265
Rad54l	2.60738	2.098	5.47	7.3e-07	-7.753	0.306	0.736	1.3826
E2f2	2.60277	8.215	21.382	0.00433	-3.951	0.849	1.312	1.38005
Cenph	2.59184	4.594	11.907	6.4e-05	-5.731	0.559	0.915	1.37398
Mxi1	2.58257	6.818	17.608	0.000223	-5.19	0.909	0.751	1.36881
Blvrb	2.58149	136.316	351.897	0.000106	-5.514	0.573	0.95	1.3682
Fam220a	2.57817	30	77.344	1.5e-06	-7.396	0.464	0.684	1.36635
Ttc39a	2.57079	1.556	3.999	6.93e-06	-6.703	0.867	0.273	1.36221
Ska3	2.54187	2.463	6.26	2.15e-05	-6.197	0.59	0.772	1.34589
Hebp1	2.53318	50.441	127.777	0.00436	-3.948	1.291	0.801	1.34095
Oasl2	2.53265	15.024	38.049	1.04e-10	-11.778	0.447	0.244	1.34065
Cks2	2.5295	45.976	116.295	6.51e-06	-6.736	0.411	0.788	1.33885
Ighv1-20	2.52843	2.736	6.917	0.000435	-4.913	1.081	0.562	1.33824
Isca1	2.52819	41.385	104.628	0.000138	-5.393	0.558	0.959	1.3381
Rad51ap1	2.5204	4.416	11.131	9.35e-05	-5.57	0.505	0.944	1.33365
Naprt	2.50433	2.97	7.437	0.000166	-5.311	0.371	1.052	1.32442
Tmem120b	2.50303	2.732	6.838	0.000331	-5.025	0.622	1	1.32368
Odc1	2.49913	78.603	196.438	3.08e-05	-6.043	0.282	0.936	1.32142
Ephx2	2.49586	0.613	1.531	2.2e-06	-7.239	0.598	0.554	1.31954
Mlkl	2.49387	2.074	5.171	3.27e-05	-6.015	0.74	0.643	1.31838
F5	2.49216	0.297	0.741	0.00955	-3.604	1.303	0.988	1.3174
Nadk2	2.49203	7.606	18.955	0.00012	-5.46	0.506	0.953	1.31732
Nxpe2	2.49199	8.859	22.076	0.0072	-3.731	0.573	1.471	1.3173
Kif23	2.47732	5.887	14.584	3.2e-06	-7.061	0.265	0.786	1.30878
Ighv1-54	2.47581	6.702	16.593	0.00723	-3.729	0.99	1.217	1.3079
Gp9	2.46846	3.798	9.376	1.57e-05	-6.341	0.832	0.392	1.30361
Pi4k2b	2.45701	2.074	5.096	0.00741	-3.719	1.065	1.14	1.2969
Fahd1	2.4557	5.99	14.71	0.000261	-5.126	0.41	1.054	1.29614
Oas3	2.45358	5.004	12.277	9.2e-07	-7.639	0.635	0.414	1.29489
Fam214b	2.44701	15.747	38.534	0.000213	-5.207	0.382	1.041	1.29102
Dnph1	2.44129	1.93	4.712	0.000285	-5.087	0.93	0.646	1.28764
Eme1	2.44035	1.104	2.695	1.12e-05	-6.484	0.494	0.738	1.28709
Spdl1	2.43383	2.565	6.243	3.35e-06	-7.039	0.594	0.559	1.28323
Aqp9	2.43006	3.935	9.563	0.000206	-5.223	0.581	0.93	1.28099
Pnp	2.42583	89.338	216.72	8.04e-10	-10.815	0.255	0.463	1.27848
Selenbp1	2.42288	6.884	16.679	6e-05	-5.759	0.401	0.907	1.27672
Cmas	2.42263	47.177	114.293	6.57e-06	-6.73	0.311	0.789	1.27658
Rad54b	2.40908	0.674	1.624	6.07e-06	-6.771	0.357	0.758	1.26848
Slc7a5	2.40201	4.26	10.232	0.00564	-3.838	1.02	1.063	1.26424
Glrx5	2.38896	45.202	107.986	0.000265	-5.118	0.545	0.953	1.25638
Racgap1	2.38852	12.688	30.306	1.91e-07	-8.353	0.368	0.563	1.25612
Slc6a4	2.38277	0.297	0.708	0.000241	-5.156	0.766	0.771	1.25264
Slc25a39	2.38223	98.457	234.547	5.26e-06	-6.839	0.434	0.695	1.25231
Drc1	2.3686	0.438	1.037	0.000508	-4.848	0.929	0.674	1.24403
Narf	2.36308	7.035	16.625	0.00172	-4.341	0.962	0.842	1.24067
Gm34461	2.36165	8.844	20.885	0.00345	-4.048	0.544	1.257	1.2398
Eif2ak1	2.35952	22.246	52.489	0.000115	-5.477	0.54	0.855	1.2385
Pparg	2.35392	2.686	6.322	0.00417	-3.967	1.335	0.397	1.23507
Vwf	2.3493	0.424	0.996	2.15e-05	-6.199	0.699	0.549	1.23223
Atg4a	2.34752	8.123	19.069	0.00215	-4.247	0.799	1.021	1.23114
Gpx1	2.34009	948.72	2220.09	0.000131	-5.414	0.579	0.831	1.22656
Mrgpra2b	2.33752	0.934	2.183	3.38e-06	-7.036	0.648	0.431	1.22498
Cd36	2.33677	32.019	74.82	5.71e-06	-6.8	0.395	0.702	1.22451
Mrgpra2a	2.33503	0.655	1.529	5.58e-05	-5.792	0.824	0.462	1.22344
Nudt4	2.33183	11.966	27.903	0.00112	-4.519	0.693	0.991	1.22146
2810417H13Rik	2.33035	20.691	48.218	1.45e-06	-7.414	0.487	0.552	1.22055
Wfdc21	2.31415	20.506	47.455	0.000298	-5.066	0.747	0.764	1.21048
Lpin2	2.3117	3.007	6.952	0.00299	-4.107	1.022	0.83	1.20896
Tacc3	2.31008	18.792	43.412	2.69e-06	-7.135	0.161	0.74	1.20794
Mettl7a1	2.30792	7.824	18.058	0.000749	-4.688	0.599	0.983	1.20659
Ccne1	2.3075	10.534	24.307	5.64e-05	-5.788	0.262	0.895	1.20633
Atpif1	2.30163	200.139	460.646	0.000297	-5.069	0.539	0.914	1.20265
Skp2	2.29049	0.916	2.098	0.00123	-4.482	1.077	0.514	1.19566
Slc48a1	2.28215	21.931	50.05	9.76e-05	-5.55	0.607	0.743	1.1904
Emilin2	2.27287	5.372	12.21	3.05e-08	-9.165	0.238	0.527	1.18452
Cenpl	2.27286	8.249	18.749	7.67e-05	-5.658	0.248	0.903	1.18451
Pigq	2.27205	31.202	70.893	0.000627	-4.759	0.262	1.081	1.184
1190002N15Rik	2.2705	0.862	1.956	0.00267	-4.155	1.171	0.5	1.18301
Parp12	2.26074	3.533	7.987	3.71e-08	-9.071	0.429	0.39	1.17679
Gins2	2.25878	5.636	12.729	0.000432	-4.916	0.919	0.546	1.17555
Abhd4	2.25748	7.712	17.409	1.92e-07	-8.345	0.27	0.569	1.17471
Rad23a	2.25524	61.047	137.675	0.000128	-5.428	0.262	0.93	1.17328
Myl9	2.25372	5.208	11.736	0.000527	-4.833	0.966	0.494	1.17231
Cenpm	2.25255	4.411	9.936	6.86e-05	-5.701	0.489	0.778	1.17156
Ncapd2	2.24917	15.634	35.163	2.9e-05	-6.068	0.352	0.787	1.16939
Bsdc1	2.24211	19.191	43.029	0.000659	-4.741	0.642	0.892	1.16486
Cdc42ep4	2.24102	1.8	4.035	0.000132	-5.411	0.651	0.708	1.16415
Cep290	2.24041	0.333	0.747	0.000659	-4.74	0.694	0.851	1.16376
Ybx3	2.23869	34.65	77.571	7.6e-07	-7.735	0.241	0.628	1.16266
Rab38	2.23848	1.22	2.73	0.00313	-4.087	1.022	0.758	1.16252
Cd24a	2.23599	96.912	216.694	0.0024	-4.2	0.56	1.102	1.16091
Slamf8	2.23449	4.831	10.794	0.000616	-4.766	0.583	0.919	1.15995
Rrm1	2.23421	26.991	60.303	1.52e-05	-6.36	0.235	0.781	1.15976
Hk3	2.23399	9.102	20.333	1.8e-07	-8.385	0.366	0.498	1.15962
Cul4a	2.23378	10.157	22.688	0.00224	-4.228	0.857	0.877	1.15949
Treml1	2.23348	3.078	6.874	9.03e-07	-7.65	0.569	0.368	1.1593
Tk1	2.22172	35.155	78.104	0.000544	-4.819	0.456	0.966	1.15168
F10	2.21884	2.11	4.682	0.000387	-4.963	0.894	0.524	1.1498
Rad51	2.21428	4.414	9.773	8.6e-05	-5.606	0.589	0.7	1.14684
Cnnm2	2.20968	0.801	1.77	0.00587	-3.821	0.678	1.154	1.14384
Cep55	2.20869	1.618	3.574	9.19e-05	-5.578	0.627	0.669	1.14319
Poc1a	2.20854	3.783	8.356	3.55e-06	-7.006	0.202	0.701	1.14309
Fzr1	2.20626	29.454	64.982	0.00025	-5.142	0.27	0.955	1.1416
42618	2.19834	0.983	2.161	0.000491	-4.862	0.776	0.701	1.13642
Ifrd2	2.19807	24.862	54.649	0.000109	-5.502	0.233	0.894	1.13624
Abhd5	2.19658	5.133	11.275	2.84e-05	-6.079	0.444	0.707	1.13526
Rnf11	2.19594	18.775	41.228	0.000694	-4.718	0.576	0.908	1.13484
Rgs12	2.19132	2.046	4.483	0.000452	-4.896	0.699	0.762	1.1318
Cmpk2	2.18658	5.504	12.035	3.81e-05	-5.947	0.772	0.353	1.12868
Ddias	2.18523	0.926	2.023	0.00458	-3.927	0.789	1.013	1.12779
Olfm1	2.17491	1.987	4.322	0.00144	-4.418	0.842	0.761	1.12095
Tnfsf13os	2.17415	0.971	2.111	0.000674	-4.73	1	0.349	1.12045
Pask	2.17334	0.657	1.427	0.000149	-5.358	0.439	0.825	1.11991
Fcgr1	2.17039	5.57	12.088	0.0038	-4.006	0.975	0.779	1.11795
5730508B09Rik	2.16749	10.344	22.42	4.88e-08	-8.933	0.346	0.439	1.11602
Abcb6	2.16367	4.265	9.229	0.00318	-4.082	0.33	1.174	1.11348
Pola1	2.16217	2.114	4.57	0.000301	-5.062	0.763	0.62	1.11248
Rnf10	2.15555	80.917	174.42	3.74e-06	-6.983	0.295	0.646	1.10806
Dnajb4	2.1487	9.754	20.959	8.86e-05	-5.595	0.451	0.758	1.10346
Cks1b	2.14323	24.346	52.18	8.11e-06	-6.62	0.37	0.644	1.09978
Fcer1a	2.14036	1.455	3.115	0.0025	-4.183	1.146	0.255	1.09786
Endod1	2.12828	3.969	8.447	0.000293	-5.074	0.585	0.762	1.08969
Atad5	2.12597	0.961	2.043	0.00404	-3.98	0.949	0.771	1.08812
Fam117a	2.12435	27.21	57.804	0.000677	-4.728	0.619	0.821	1.08702
Pla2g16	2.11863	124.445	263.652	7.83e-09	-9.703	0.338	0.367	1.08313
Ccdc34	2.11552	5.198	10.996	0.000728	-4.699	0.335	0.973	1.08101
Fpr2	2.11433	8.167	17.268	2.25e-07	-8.253	0.323	0.488	1.0802
Arl4a	2.11385	27.744	58.647	0.000495	-4.858	0.445	0.889	1.07987
Mnda	2.10957	6.911	14.58	0.00223	-4.232	0.731	0.872	1.07695
Incenp	2.10879	12.602	26.575	6.36e-05	-5.734	0.384	0.746	1.07642
Trip13	2.10261	1.764	3.708	5.95e-05	-5.764	0.62	0.555	1.07218
Gm31040	2.10241	2.449	5.148	0.00531	-3.863	0.786	0.961	1.07205
Atg4a	2.10231	15.591	32.777	0.000317	-5.042	0.403	0.861	1.07198
Gzmk	2.09905	1.22	2.562	0.00644	-3.78	0.974	0.808	1.06974
Ttll12	2.09722	4.364	9.153	0.000224	-5.187	0.523	0.759	1.06848
Dhfr	2.09356	10.991	23.011	4.72e-05	-5.862	0.469	0.665	1.06596
Txnrd2	2.09234	17.876	37.402	0.000389	-4.961	0.282	0.918	1.06512
Cenpp	2.09063	4.226	8.835	0.00263	-4.162	0.494	1.031	1.06393
Il18bp	2.08989	5.841	12.208	0.00102	-4.557	0.762	0.713	1.06342
Ccrl2	2.08086	6.836	14.225	0.000569	-4.799	0.865	0.472	1.05718
Mxd1	2.07926	7.175	14.919	0.000146	-5.372	0.735	0.482	1.05607
Uros	2.07186	21.73	45.021	0.00311	-4.09	0.315	1.105	1.05093
Creg1	2.0714	62.009	128.445	0.000455	-4.892	0.615	0.738	1.05061
Ptgr1	2.06206	4.925	10.155	1.29e-06	-7.479	0.526	0.336	1.04408
Grina	2.05718	56.963	117.184	8.97e-05	-5.589	0.494	0.67	1.04067
Bnip3l	2.04369	53.123	108.567	3.86e-05	-5.941	0.4	0.665	1.03118
Dscc1	2.0397	2.874	5.862	0.000179	-5.28	0.66	0.568	1.02836
Mpp1	2.0392	51.04	104.08	2.91e-06	-7.101	0.275	0.586	1.02801
Lig1	2.03896	15.355	31.309	3.72e-05	-5.961	0.184	0.749	1.02784
Hmgb2	2.03544	305.288	621.393	1.71e-06	-7.348	0.26	0.567	1.02534
Ncoa7	2.03403	5.955	12.112	0.00896	-3.633	1.031	0.726	1.02434
Fam212a	2.02649	8.603	17.434	0.000205	-5.227	0.494	0.718	1.01899
LOC105246825	2.02316	16.619	33.623	0.000417	-4.93	0.491	0.781	1.01661
Usp32	2.02262	3.191	6.453	0.00534	-3.86	0.72	0.932	1.01623
Pqlc1	2.01984	18.19	36.741	0.000175	-5.288	0.295	0.806	1.01424
Ncoa4	2.00715	27.401	54.998	0.00116	-4.506	0.723	0.687	1.00515
Tmem37	0.499883	3.392	1.695	0.000109	5.501	0.629	0.516	-1.00034
Tacstd2	0.499741	3.75	1.874	3.81e-05	5.947	0.461	0.595	-1.00075
Agpat9	0.49916	4.008	2	0.000877	4.62	0.605	0.758	-1.00243
Gm35387	0.49901	1.121	0.559	0.000742	4.691	0.449	0.844	-1.00286
Appl2	0.498987	9.097	4.539	0.00391	3.993	0.779	0.809	-1.00293
Tmem163	0.498946	7.554	3.769	0.00385	4.001	0.676	0.894	-1.00305
LOC105243183	0.498754	2.398	1.196	0.000265	5.118	0.466	0.743	-1.0036
Fam214a	0.498126	16.138	8.039	0.000124	5.439	0.367	0.741	-1.00542
Mamdc4	0.498016	1.264	0.629	0.000846	4.635	0.547	0.801	-1.00574
LOC105243135	0.497344	5.409	2.69	0.00418	3.967	0.592	0.97	-1.00768
Gm30122	0.497341	0.635	0.316	0.00116	4.505	0.594	0.805	-1.00769
Gm30211	0.497306	2.989	1.486	0.00147	4.409	0.425	0.93	-1.00779
Gramd1a	0.497036	166.925	82.968	9.58e-06	6.548	0.293	0.623	-1.00858
Ralgps2	0.497028	54.247	26.962	3.55e-06	7.008	0.299	0.57	-1.0086
Apof	0.496909	1.574	0.782	0.00872	3.644	0.522	1.123	-1.00895
LOC105243194	0.496816	2.917	1.449	0.000591	4.783	0.513	0.792	-1.00922
2900005J15Rik	0.496521	2.28	1.132	0.000557	4.809	0.428	0.836	-1.01007
LOC105246339	0.496475	1.474	0.732	0.000838	4.639	0.476	0.85	-1.01021
Ppp2r3d	0.496396	31.39	15.582	0.000205	5.226	0.363	0.785	-1.01044
Gm16341	0.495096	1.07	0.53	0.000617	4.766	0.66	0.685	-1.01422
Gm32059	0.494564	0.236	0.117	0.00842	3.66	0.536	1.12	-1.01577
Gm33168	0.494448	10.947	5.413	1.69e-05	6.309	0.525	0.493	-1.01611
Nckap5l	0.493471	5.097	2.515	0.00695	3.746	0.817	0.901	-1.01896
Atg16l2	0.492719	29.045	14.311	4.39e-06	6.922	0.229	0.619	-1.02116
Arhgap4	0.49256	189.272	93.228	1.92e-05	6.247	0.301	0.666	-1.02163
Boll	0.491378	2.791	1.371	4.54e-06	6.908	0.472	0.466	-1.02509
Cdh24	0.49069	2.822	1.385	0.000321	5.036	0.725	0.553	-1.02712
Fcamr	0.490455	4.559	2.236	4.1e-05	5.913	0.651	0.425	-1.02781
LOC105244855	0.489864	1.064	0.521	0.00636	3.786	0.868	0.852	-1.02955
A430088P11Rik	0.489433	1.328	0.65	0.00157	4.382	0.378	0.982	-1.03082
Gm36851	0.489155	3.297	1.613	0.000285	5.087	0.565	0.709	-1.03164
Slc17a9	0.488863	29.537	14.44	2.7e-05	6.1	0.38	0.654	-1.0325
Gm34852	0.488718	8.906	4.353	0.000811	4.654	0.515	0.848	-1.03293
Hdac10	0.48858	51.648	25.234	1.13e-05	6.477	0.315	0.64	-1.03333
Rltpr	0.488465	56.657	27.675	4.82e-05	5.854	0.468	0.636	-1.03367
A430093F15Rik	0.487304	6.401	3.119	0.000416	4.932	0.386	0.858	-1.03711
1700020D05Rik	0.487217	1.19	0.58	0.0032	4.079	0.845	0.761	-1.03736
Klra1	0.486899	7.756	3.776	2.7e-06	7.133	0.257	0.598	-1.03831
Gm30836	0.486553	0.341	0.166	2.62e-05	6.112	0.61	0.454	-1.03933
LOC105244798	0.486422	0.641	0.312	0.00221	4.235	0.609	0.914	-1.03972
Slc39a3	0.485725	6.398	3.107	5.33e-05	5.812	0.458	0.658	-1.04179
Acpt	0.485519	14.424	7.003	2.89e-05	6.07	0.378	0.668	-1.0424
Gm33335	0.48485	0.743	0.36	0.00114	4.514	0.588	0.852	-1.04439
Psd2	0.483861	0.529	0.256	0.00951	3.607	0.653	1.123	-1.04734
Gm35545	0.483344	12.194	5.894	0.000101	5.536	0.468	0.706	-1.04888
Siglecg	0.483236	172.605	83.409	3.3e-06	7.045	0.367	0.556	-1.0492
Ankrd13d	0.482675	7.214	3.482	9.23e-06	6.562	0.3	0.65	-1.05088
Aim1l	0.482622	1.364	0.658	0.000236	5.165	0.392	0.821	-1.05103
Gm29791	0.482442	22.506	10.858	0.000271	5.108	0.737	0.552	-1.05157
9430091E24Rik	0.482392	2.032	0.98	0.00089	4.615	0.596	0.827	-1.05172
Snora73a	0.481187	44.933	21.621	4.49e-05	5.881	0.646	0.477	-1.05533
Srpk3	0.480801	63.737	30.645	1.22e-05	6.444	0.251	0.689	-1.05649
Gm36430	0.480453	11.483	5.517	9.04e-06	6.574	0.232	0.681	-1.05753
A330023F24Rik	0.480381	0.823	0.396	0.000232	5.173	0.648	0.646	-1.05775
A830082K12Rik	0.480195	1.854	0.89	0.00296	4.112	0.456	1.057	-1.05831
Pxdc1	0.480123	32.452	15.581	0.00207	4.262	0.334	1.059	-1.05852
Rn4.5s	0.479975	70.499	33.838	0.000966	4.58	0.863	0.57	-1.05897
Gm31639	0.479963	0.669	0.321	0.00203	4.271	0.733	0.833	-1.05901
Atad3aos	0.478931	2.235	1.07	8.95e-06	6.579	0.426	0.583	-1.06211
Ehd2	0.478637	2.938	1.406	0.00513	3.878	0.832	0.9	-1.063
Gm36677	0.478583	0.822	0.394	0.000206	5.224	0.637	0.65	-1.06316
Gm26908	0.478463	2.933	1.403	0.000821	4.649	0.664	0.779	-1.06352
Gm10433	0.478428	3.257	1.558	0.000182	5.272	0.534	0.727	-1.06363
Hmha1	0.478379	455.946	218.115	2.75e-05	6.093	0.463	0.629	-1.06377
Zfp28	0.478312	3.065	1.466	0.000402	4.946	0.545	0.793	-1.06397
4930526I15Rik	0.478165	3.097	1.481	1.12e-05	6.486	0.248	0.691	-1.06442
Pax5	0.477392	77.06	36.788	6.09e-05	5.753	0.375	0.74	-1.06675
Tyro3	0.476753	0.682	0.325	0.0061	3.804	0.782	0.983	-1.06869
LOC102634072	0.476358	2.425	1.155	0.000126	5.432	0.479	0.739	-1.06988
Gm34016	0.476243	1.179	0.561	0.000215	5.203	0.481	0.784	-1.07023
Gm12915	0.476153	6.018	2.866	5.88e-06	6.786	0.383	0.593	-1.0705
LOC105244973	0.475595	0.805	0.383	0.00257	4.171	0.839	0.786	-1.07219
Smpd5	0.47534	7.439	3.536	1.18e-05	6.457	0.407	0.621	-1.07297
0610040B10Rik	0.475225	3.429	1.63	0.00249	4.184	0.913	0.695	-1.07332
Lcn4	0.474694	5.076	2.41	0.000236	5.165	0.454	0.812	-1.07493
Rmrp	0.474542	77.178	36.624	0.00211	4.255	0.936	0.633	-1.07539
Pygm	0.473347	2.024	0.958	0.00188	4.303	0.48	1.013	-1.07903
LOC105242871	0.473215	4.867	2.303	0.0024	4.201	0.199	1.132	-1.07943
Thbs3	0.47311	0.691	0.327	0.000103	5.529	0.499	0.716	-1.07975
LOC105243315	0.472466	0.218	0.103	0.000123	5.447	0.547	0.7	-1.08172
Fam193b	0.472251	62.77	29.643	2.61e-07	8.18	0.375	0.458	-1.08237
Scn4a	0.472229	2.51	1.185	0.00846	3.658	0.915	0.956	-1.08244
Kcng1	0.47168	1.615	0.762	0.00885	3.638	1.147	0.679	-1.08412
Lrrc16b	0.471482	0.67	0.316	0.00039	4.958	0.751	0.627	-1.08473
C430002E04Rik	0.471344	9.284	4.376	8.49e-05	5.614	0.474	0.723	-1.08515
Rgl2	0.471262	76.304	35.959	1.86e-06	7.308	0.405	0.526	-1.0854
Mapk12	0.471196	5.924	2.791	1.74e-05	6.294	0.479	0.604	-1.0856
Snora68	0.470522	19.953	9.388	0.000561	4.806	0.673	0.756	-1.08766
Stx1a	0.470309	5.547	2.609	0.000166	5.313	0.364	0.841	-1.08832
B230217O12Rik	0.470063	0.909	0.427	5.44e-05	5.802	0.697	0.468	-1.08908
Ralgps1	0.469933	2.383	1.12	0.000594	4.781	0.545	0.861	-1.08947
LOC105246114	0.469666	3.126	1.468	0.000183	5.269	0.484	0.789	-1.09029
Cbx7	0.46893	84.295	39.528	7.58e-06	6.655	0.352	0.644	-1.09256
Gm16907	0.468741	1.181	0.554	0.000713	4.708	0.748	0.72	-1.09314
Npff	0.468677	7.758	3.636	3.55e-06	7.005	0.274	0.642	-1.09333
Klra7	0.468227	26.836	12.565	2.32e-06	7.207	0.322	0.598	-1.09472
LOC105245637	0.467956	0.344	0.161	0.000534	4.827	0.753	0.68	-1.09556
LOC105244282	0.467028	4.087	1.909	0.0018	4.321	0.813	0.795	-1.09842
Rfx3	0.46699	2.853	1.332	3.8e-05	5.949	0.503	0.655	-1.09853
Gm14085	0.466896	12.729	5.943	0.00381	4.005	0.791	0.939	-1.09883
Klre1	0.466804	47.214	22.039	5.67e-06	6.808	0.46	0.557	-1.09911
Dennd6b	0.466418	18.706	8.725	2.24e-06	7.229	0.255	0.631	-1.1003
Gm15326	0.465271	2.508	1.167	0.00566	3.836	0.44	1.209	-1.10386
Klra3	0.464443	11.798	5.479	0.000103	5.525	0.495	0.747	-1.10643
Prdm11	0.463357	1.688	0.782	9.75e-06	6.538	0.415	0.636	-1.1098
C030034I22Rik	0.462808	5.37	2.485	1.85e-06	7.313	0.341	0.588	-1.11151
Gm24463	0.462773	9.885	4.574	7.38e-05	5.674	0.512	0.711	-1.11162
Fam84b	0.462243	5.645	2.61	4.66e-06	6.891	0.256	0.676	-1.11328
B3gnt5	0.462056	31.939	14.758	0.00259	4.168	0.492	1.089	-1.11386
LOC102637719	0.461955	2.215	1.023	3.17e-08	9.137	0.264	0.477	-1.11418
Gm30429	0.461873	1.38	0.637	0.000829	4.644	0.626	0.872	-1.11443
Gm3435	0.461248	3.196	1.474	4.88e-05	5.848	0.44	0.732	-1.11639
LOC102638389	0.461043	0.514	0.237	0.00858	3.651	0.68	1.187	-1.11703
Gm35848	0.460796	9.478	4.367	0.00189	4.301	0.629	0.977	-1.1178
Ccdc85b	0.4607	9.348	4.307	0.00103	4.556	0.712	0.835	-1.1181
Fbxw10	0.459925	1.243	0.572	0.00058	4.791	0.59	0.863	-1.12053
Trim30b	0.458009	30.787	14.101	7.58e-06	6.655	0.374	0.658	-1.12655
Pmel	0.457993	1.589	0.728	0.00238	4.204	0.628	1.021	-1.1266
LOC105243335	0.457989	2.102	0.963	4.55e-07	7.943	0.55	0.315	-1.12662
Gm5086	0.457224	1.685	0.771	0.00149	4.403	0.428	1.064	-1.12903
BC106179	0.45699	4.684	2.141	8.87e-05	5.595	0.5	0.752	-1.12977
0610009L18Rik	0.455404	6.997	3.187	1.72e-06	7.344	0.259	0.641	-1.13478
Gm32474	0.455213	3.453	1.572	5.64e-05	5.787	0.466	0.744	-1.13539
Gm614	0.455208	5.444	2.478	0.000314	5.046	0.721	0.702	-1.1354
1700028E10Rik	0.454435	1.368	0.622	9.38e-05	5.567	0.469	0.785	-1.13785
LOC105244342	0.454023	1.609	0.73	0.000131	5.415	0.718	0.608	-1.13916
Tnfrsf13c	0.453622	53.428	24.236	0.000314	5.046	0.674	0.753	-1.14044
LOC105243285	0.452907	2.097	0.95	2.56e-06	7.159	0.307	0.645	-1.14271
Gm30570	0.452805	2.022	0.916	3.07e-05	6.045	0.43	0.728	-1.14304
4632404H12Rik	0.45266	3.775	1.709	0.000118	5.466	0.483	0.801	-1.1435
Map4k2	0.451827	152.825	69.05	5.62e-06	6.812	0.392	0.642	-1.14616
Ager	0.4515	7.222	3.261	8.82e-07	7.663	0.38	0.551	-1.1472
Ggcx	0.451437	3.866	1.745	3.56e-05	5.982	0.325	0.794	-1.1474
Nradd	0.451212	4.791	2.162	0.000717	4.706	0.426	1.005	-1.14812
4831440E17Rik	0.450549	0.73	0.329	0.000816	4.652	0.724	0.836	-1.15024
Gm30807	0.450517	1.399	0.63	0.000148	5.36	0.748	0.602	-1.15035
Snora64	0.449699	20.761	9.336	0.000194	5.248	0.564	0.805	-1.15297
Fcer2a	0.448866	155.05	69.597	0.000624	4.761	0.639	0.878	-1.15564
Doc2g	0.448767	8.984	4.032	2.62e-06	7.146	0.278	0.668	-1.15596
Gm20187	0.448329	3.567	1.599	0.00268	4.154	0.592	1.097	-1.15737
Gm15708	0.44798	5.451	2.442	0.000453	4.895	0.433	0.966	-1.15849
Tha1	0.447754	6.862	3.072	0.000315	5.045	0.441	0.928	-1.15922
Cirbp	0.447517	144.828	64.813	1.92e-07	8.34	0.275	0.558	-1.15999
LOC105244944	0.447319	2.555	1.143	0.0023	4.218	0.951	0.781	-1.16062
Kifc2	0.447035	3.138	1.403	0.000163	5.323	0.639	0.738	-1.16154
3300005D01Rik	0.446872	9.958	4.45	0.000207	5.219	0.439	0.894	-1.16206
LOC102635661	0.446319	8.524	3.804	0.00833	3.665	0.453	1.346	-1.16385
2900089D17Rik	0.44593	0.688	0.307	0.000107	5.511	0.682	0.654	-1.16511
Gm35204	0.445628	9.293	4.141	3.79e-05	5.952	0.383	0.788	-1.16609
Spata1	0.445382	2.79	1.242	2.6e-07	8.185	0.297	0.564	-1.16689
LOC105246837	0.444399	1.621	0.72	0.00246	4.19	0.82	0.942	-1.17007
Igkv6-14	0.444141	22.122	9.826	0.00347	4.045	1.193	0.502	-1.17091
Slc27a3	0.443653	1.701	0.755	6.92e-08	8.783	0.221	0.555	-1.1725
Gm4221	0.442953	3.948	1.749	1.28e-05	6.426	0.384	0.722	-1.17477
Gm20387	0.440916	1.179	0.52	0.000388	4.962	0.683	0.817	-1.18142
Ano8	0.440858	5.871	2.588	9.9e-06	6.533	0.354	0.727	-1.18161
LOC105245440	0.440803	66.622	29.367	3.8e-05	5.951	0.328	0.825	-1.18179
Wfikkn1	0.440626	0.639	0.282	0.000673	4.73	0.778	0.803	-1.18237
2510002D24Rik	0.440498	14.016	6.174	0.00467	3.919	0.681	1.165	-1.18279
LOC105243236	0.439534	3.209	1.411	0.000801	4.659	0.613	0.959	-1.18595
LOC105245960	0.439331	13.019	5.72	6.53e-05	5.723	0.326	0.868	-1.18662
Lgals4	0.439271	15.261	6.704	7.57e-08	8.747	0.324	0.513	-1.18682
LOC105244806	0.438496	2.491	1.092	0.000121	5.452	0.688	0.692	-1.18936
Als2cl	0.437532	35.73	15.633	0.00111	4.525	0.76	0.901	-1.19254
Ggnbp1	0.437406	5.702	2.494	1.49e-06	7.403	0.385	0.609	-1.19296
4933439C10Rik	0.436777	10.359	4.525	4.58e-07	7.937	0.301	0.602	-1.19503
2010016I18Rik	0.436703	12.939	5.651	0.00144	4.418	0.659	1.015	-1.19528
4632428C04Rik	0.436603	1.638	0.715	0.000146	5.372	0.728	0.679	-1.19561
Gm13982	0.436097	11.963	5.217	0.000102	5.534	0.552	0.795	-1.19728
A630023P12Rik	0.435684	33.166	14.45	7.35e-05	5.676	0.34	0.881	-1.19864
Prr7	0.434883	6.645	2.89	0.000146	5.371	0.668	0.744	-1.2013
Gm33257	0.432614	0.79	0.342	0.000397	4.952	0.618	0.9	-1.20885
Spns2	0.432462	5.482	2.371	0.000552	4.813	0.788	0.801	-1.20935
Gm31142	0.4318	0.911	0.393	0.00251	4.18	0.719	1.078	-1.21156
Adamts10	0.431095	31.989	13.79	7.45e-05	5.67	0.586	0.757	-1.21392
5830416P10Rik	0.430869	10.27	4.425	6.46e-07	7.804	0.579	0.386	-1.21468
0610009E02Rik	0.430867	8.163	3.517	0.000776	4.673	0.403	1.091	-1.21469
A930016O22Rik	0.429402	0.989	0.425	0.000279	5.095	0.625	0.869	-1.2196
Ppp2r3d	0.429021	17.707	7.597	5.2e-05	5.823	0.485	0.802	-1.22088
Ifitm10	0.428584	10.441	4.475	0.000342	5.012	0.447	0.995	-1.22235
LOC105247217	0.428561	2.004	0.859	0.000272	5.106	0.534	0.928	-1.22243
Mutyh	0.428483	12.857	5.509	2.27e-05	6.17	0.176	0.869	-1.22269
Col11a2	0.428164	3.808	1.631	3.07e-07	8.109	0.483	0.471	-1.22376
Adamts14	0.427909	1.777	0.76	0.00291	4.119	1.164	0.643	-1.22462
Carns1	0.42751	9.999	4.275	0.00122	4.483	0.911	0.816	-1.22597
5730480H06Rik	0.426368	2.007	0.856	5.24e-06	6.842	0.474	0.649	-1.22983
Gm30392	0.426321	1.725	0.735	0.00101	4.564	0.929	0.767	-1.22999
Gm30603	0.425817	46.178	19.664	9.3e-06	6.559	0.283	0.791	-1.23169
Snora78	0.425614	17.027	7.247	0.000416	4.931	0.862	0.711	-1.23238
LOC105246083	0.424659	46.164	19.604	1.57e-05	6.341	0.455	0.743	-1.23562
9430083A17Rik	0.423853	0.772	0.327	0.000524	4.835	0.52	1.021	-1.23836
Ciart	0.423612	2.178	0.923	0.000442	4.905	0.544	0.99	-1.23919
LOC105246742	0.423575	3.569	1.512	8.25e-05	5.629	0.602	0.779	-1.23931
9030404E10Rik	0.423459	1.081	0.458	0.00284	4.129	1.014	0.88	-1.23971
4930404I05Rik	0.422552	2.431	1.027	0.000176	5.285	0.75	0.738	-1.2428
LOC105246598	0.420009	1.209	0.508	0.000336	5.02	0.682	0.882	-1.25151
Gm30054	0.419605	14.955	6.275	4.67e-06	6.886	0.437	0.686	-1.2529
LOC105246261	0.419537	11.4	4.783	8.57e-07	7.675	0.475	0.555	-1.25313
Mybpc2	0.417711	1.593	0.665	0.000625	4.76	0.86	0.813	-1.25942
Clcf1	0.417635	42.534	17.764	0.000151	5.354	0.721	0.767	-1.25969
Snora70	0.417537	35.878	14.981	6.45e-06	6.744	0.458	0.699	-1.26002
Gm12159	0.41694	1.316	0.549	0.00107	4.539	0.62	1.078	-1.26209
Ncr1	0.4163	24.793	10.321	1.02e-06	7.593	0.415	0.619	-1.2643
Gm20506	0.416262	30.032	12.501	4.53e-06	6.909	0.35	0.74	-1.26444
Gm32819	0.415264	1.68	0.698	0.00711	3.736	0.777	1.303	-1.2679
B230118I11Rik	0.415241	2.94	1.221	0.000138	5.392	0.465	0.943	-1.26798
Gm31504	0.413823	6.284	2.601	0.000164	5.32	0.344	1.013	-1.27291
4930426D05Rik	0.413788	7.179	2.971	5.37e-05	5.809	0.365	0.909	-1.27304
Mtmr11	0.412806	0.891	0.368	0.000174	5.292	0.466	0.973	-1.27646
Gm15133	0.411612	7.002	2.882	0.000167	5.308	0.177	1.064	-1.28064
Ppm1j	0.411243	12.812	5.269	6.74e-05	5.71	0.474	0.885	-1.28194
2310047D07Rik	0.410433	0.984	0.404	3.72e-05	5.962	0.676	0.687	-1.28478
Cyp2d22	0.410392	2.754	1.13	1.86e-05	6.262	0.466	0.791	-1.28492
B3gnt8	0.408794	41.086	16.796	1.06e-07	8.612	0.383	0.55	-1.29055
Rac3	0.408533	2.784	1.137	0.000908	4.606	0.724	1.024	-1.29148
Stac3	0.407309	1.73	0.705	1.15e-06	7.539	0.388	0.663	-1.2958
2410022M11Rik	0.407123	2	0.814	0.000442	4.905	0.443	1.096	-1.29646
Gm35035	0.405547	3.769	1.528	1.04e-10	11.768	0.256	0.423	-1.30206
Zfp579	0.405174	4.784	1.938	0.000398	4.951	0.662	0.974	-1.30339
LOC102635572	0.404251	0.308	0.124	0.000284	5.089	0.83	0.794	-1.30668
Gm32394	0.404248	1.546	0.625	2.26e-06	7.224	0.585	0.559	-1.30669
LOC105244501	0.404107	3.006	1.215	7.83e-05	5.65	0.622	0.827	-1.30719
Col7a1	0.401887	0.45	0.181	5.37e-08	8.894	0.417	0.513	-1.31514
Ankrd23	0.400897	6.27	2.513	0.000119	5.464	0.639	0.87	-1.3187
Gm35578	0.399553	5.635	2.251	3.09e-05	6.04	0.429	0.881	-1.32354
Gm36338	0.399369	0.774	0.309	0.000399	4.949	0.839	0.853	-1.3242
F730311O21Rik	0.399186	21.312	8.508	1.21e-06	7.506	0.353	0.706	-1.32487
Gm30759	0.397025	0.082	0.032	0.000237	5.164	0.866	0.763	-1.3327
Edaradd	0.395123	2.713	1.072	0.000511	4.846	0.53	1.117	-1.33962
Gm30992	0.394094	0.347	0.137	2.24e-05	6.177	0.683	0.693	-1.34339
Arl4d	0.392698	13.744	5.397	4.39e-06	6.922	0.487	0.722	-1.34851
Gm11423	0.391165	10.61	4.15	1.33e-06	7.464	0.306	0.751	-1.35415
4930413G21Rik	0.390161	1.568	0.612	0.000147	5.364	0.636	0.937	-1.35786
Gm34225	0.390025	3.369	1.314	7.22e-06	6.681	0.432	0.8	-1.35836
Sag	0.389855	2.109	0.822	0.000839	4.639	0.246	1.287	-1.35899
Rnu6	0.389784	15.879	6.189	0.000174	5.292	0.771	0.852	-1.35925
4833427F10Rik	0.389645	1.548	0.603	0.000405	4.942	0.7	1.012	-1.35977
Gm33862	0.387568	21.967	8.514	3.17e-08	9.144	0.377	0.553	-1.36748
LOC105246949	0.387311	0.984	0.381	0.000875	4.621	0.819	1.04	-1.36844
Cd300c	0.38628	4.349	1.68	0.000145	5.374	0.629	0.953	-1.37228
Mcam	0.386209	1.611	0.622	0.0002	5.237	0.853	0.804	-1.37255
Gm15408	0.386061	2.059	0.795	0.000407	4.941	1.051	0.664	-1.3731
Klra8	0.382255	41.929	16.028	1.3e-07	8.511	0.415	0.6	-1.38739
Fam65c	0.382235	0.735	0.281	8.07e-05	5.638	0.84	0.71	-1.38747
Gm31109	0.379897	1.255	0.477	0.000644	4.75	0.871	0.985	-1.39632
4930417O13Rik	0.379607	2.711	1.029	0.000108	5.508	0.486	1.026	-1.39742
Gm26550	0.379583	0.781	0.297	3.72e-06	6.987	0.503	0.74	-1.39751
Zfp647	0.376911	0.923	0.348	0.000744	4.69	0.689	1.152	-1.40771
Ccdc114	0.375986	1.499	0.564	9.37e-05	5.567	0.52	1.007	-1.41125
Klrc2	0.372364	11.085	4.128	3.52e-06	7.015	0.454	0.787	-1.42521
LOC105247121	0.372028	1.541	0.573	2.88e-05	6.072	0.412	0.967	-1.42651
Gm35466	0.372023	0.235	0.088	0.000165	5.316	0.73	0.953	-1.42654
Gm34227	0.371925	0.177	0.066	0.00251	4.182	1.157	0.995	-1.42692
LOC105246705	0.371732	34.827	12.947	1.7e-09	10.477	0.377	0.479	-1.42766
Cma1	0.36904	11.993	4.426	5.98e-06	6.779	0.499	0.807	-1.43815
Gm32947	0.368926	0.487	0.18	0.000132	5.411	0.554	1.052	-1.4386
D930048N14Rik	0.368626	2.958	1.09	2.16e-05	6.195	0.48	0.922	-1.43977
LOC102643175	0.368529	4.007	1.477	9.74e-06	6.54	0.467	0.867	-1.44015
Gm15674	0.366762	22.702	8.326	6.81e-09	9.793	0.385	0.537	-1.44708
LOC102631780	0.366624	4.604	1.688	0.00269	4.151	1.206	0.988	-1.44763
Plk2	0.366459	2.038	0.747	0.00199	4.279	1.186	0.94	-1.44828
Cd209a	0.365039	10.449	3.814	0.000104	5.521	0.299	1.139	-1.45388
Kcnh2	0.363673	1.146	0.417	0.000128	5.427	0.622	1.029	-1.45928
Nphp4	0.363649	0.43	0.157	5.2e-05	5.823	0.611	0.94	-1.45938
LOC105243790	0.362969	0.982	0.356	0.00179	4.325	0.779	1.296	-1.46208
Gm35019	0.361898	2.117	0.766	0.00026	5.127	0.458	1.194	-1.46634
Fam129c	0.361485	59.756	21.601	4.43e-08	8.972	0.275	0.678	-1.46799
Klrb1a	0.360694	7.295	2.631	2.25e-07	8.251	0.513	0.611	-1.47115
Gm32294	0.359746	5.178	1.863	1.15e-05	6.472	0.497	0.89	-1.47495
Klri2	0.356658	7.67	2.736	2.27e-05	6.172	0.536	0.935	-1.48739
Klrb1c	0.354001	23.623	8.363	9.65e-09	9.601	0.508	0.479	-1.49817
Smarcd3	0.352898	1.872	0.661	0.000268	5.113	0.555	1.192	-1.50268
Gm6566	0.352566	4.071	1.435	2.47e-05	6.137	0.777	0.773	-1.50404
Klra9	0.350415	22.856	8.009	3.52e-09	10.145	0.463	0.48	-1.51286
Gm15411	0.350182	3.267	1.144	1.07e-06	7.572	0.526	0.723	-1.51382
Rgs11	0.348696	3.129	1.091	0.000338	5.017	0.844	1.06	-1.51996
Gm36761	0.348488	3.586	1.25	0.00526	3.867	0.603	1.652	-1.52082
Endou	0.348256	2.655	0.925	0.00402	3.982	0.956	1.417	-1.52178
LOC105245996	0.346697	5.156	1.788	1.13e-07	8.586	0.336	0.722	-1.52825
Klra4	0.344136	30.657	10.55	2.18e-07	8.272	0.299	0.777	-1.53895
B930003M22Rik	0.341248	1.294	0.442	2.53e-05	6.127	0.788	0.813	-1.55111
LOC102640140	0.339065	1.588	0.538	3.71e-08	9.059	0.495	0.59	-1.56037
Cd209d	0.337851	4.08	1.378	8.74e-05	5.6	0.586	1.105	-1.56554
Igsf9	0.337131	1.674	0.564	1.49e-05	6.366	0.432	1.014	-1.56862
Egf	0.336699	0.569	0.192	6.45e-06	6.741	0.652	0.812	-1.57047
C920006O11Rik	0.336629	5.216	1.756	3.29e-06	7.048	0.41	0.908	-1.57077
Gm36298	0.336146	1.424	0.479	0.0034	4.054	0.64	1.613	-1.57284
Gm32249	0.335808	11.927	4.005	6.69e-06	6.722	0.669	0.806	-1.57429
Erdr1	0.335687	108.071	36.278	2.06e-07	8.308	0.63	0.567	-1.57481
Vpreb3	0.331879	130.34	43.257	7.86e-07	7.718	0.353	0.852	-1.59127
Klra10	0.329855	2.503	0.826	0.000182	5.272	0.655	1.189	-1.6001
Gm4814	0.326499	1.449	0.473	3.59e-07	8.04	0.508	0.741	-1.61485
Prss12	0.323893	1.772	0.574	2.23e-05	6.181	0.566	1.032	-1.62641
Gm5636	0.318696	1.094	0.349	3.89e-05	5.935	0.609	1.084	-1.64975
LOC102638466	0.318469	1.804	0.575	2.31e-06	7.21	0.524	0.88	-1.65078
Erp27	0.30866	7.443	2.297	7.61e-06	6.651	0.324	1.093	-1.69591
Vangl2	0.300132	2.027	0.608	3.06e-07	8.113	0.408	0.866	-1.73633
Col27a1	0.297778	1.128	0.336	0.000553	4.812	0.636	1.494	-1.74769
Gm36572	0.297571	0.781	0.232	2.19e-05	6.188	0.855	0.931	-1.74869
LOC102641704	0.291559	2.385	0.695	4.64e-06	6.896	0.857	0.772	-1.77814
LOC105245989	0.290939	1.555	0.452	0.000134	5.406	0.922	1.15	-1.78121
Mmp12	0.266779	2.786	0.743	3.24e-05	6.021	0.655	1.255	-1.90628
LOC105245957	0.219203	0.071	0.015	0.00805	3.68	0.876	2.512	-2.18966
Gm34922	0.18637	0.357	0.067	0.000164	5.32	0.391	1.999	-2.42376
Gm35168	0.144044	0.29	0.042	0.000653	4.745	0.564	2.574	-2.79542
Gm35065	0.143686	1.003	0.144	0.00421	3.963	0.822	3.05	-2.79901
LOC102633357	0.138332	0.563	0.078	0.00209	4.258	0.77	2.897	-2.8538
Gfra1	0.124564	0.079	0.01	0.00486	3.901	0.979	3.303	-3.00504
Gm36803	0.117595	1.872	0.22	0.00303	4.102	0.843	3.26	-3.0881
Zfp112	0.116821	0.403	0.047	0.00862	3.649	0.785	3.715	-3.09762
Gm16086	0.0908532	0.23	0.021	0.00753	3.711	1.004	4.047	-3.46032
Gm32721	0.0890392	0.02	0.002	0.00191	4.296	2.113	2.955	-3.48942
Col6a6	0.0848047	0.004	0	0.00169	4.349	3.661	3.0941e-07	-3.55971
LOC105245607	0.0831103	0.005	0	0.00889	3.636	4.087	1.668	-3.58883
LOC105244094	0.0826344	1.723	0.142	0.00298	4.109	0.979	3.791	-3.59711
Abca6	0.0810651	0.143	0.012	0.00784	3.693	0.812	4.313	-3.62477
Art5	0.0766315	1.116	0.086	0.00432	3.953	0.606	4.149	-3.70592
4931440P22Rik	0.0765181	0.427	0.033	0.00812	3.676	0.653	4.463	-3.70806
LOC105246527	0.0730346	0.005	0	0.00443	3.942	4.284	3.0941e-07	-3.77528
Prr18	0.0720181	0.135	0.01	0.00273	4.146	0.597	4.05	-3.7955
Anks6	0.0710108	0.114	0.008	0.00951	3.606	2.072	4.254	-3.81582
A830035O19Rik	0.0696526	0.96	0.067	0.00928	3.617	0.645	4.708	-3.84368
LOC105246316	0.0676211	0.023	0.002	0.00751	3.712	3.153	3.461	-3.88638
LOC102642641	0.0658624	0.007	0	0.0036	4.029	4.017	1.684	-3.9244
5430425K12Rik	0.0651388	0.668	0.043	0.0083	3.667	0.646	4.762	-3.94034
Gm36685	0.0635032	0.009	0.001	0.00513	3.879	3.965	2.303	-3.97703
LOC105246924	0.0630481	0.005	0	0.00445	3.94	4.526	3.0941e-07	-3.9874
Gm36579	0.0621192	0.009	0.001	0.00275	4.143	3.627	2.361	-4.00882
Gm32449	0.0600173	0.006	0	0.00171	4.343	4.179	3.0941e-07	-4.05848
LOC105245471	0.0594639	0.235	0.014	0.00179	4.324	1.149	4.052	-4.07184
Hr	0.0587211	0.016	0.001	0.00661	3.768	3.772	3.054	-4.08998
Col5a3	0.0562733	0.54	0.03	0.000315	5.044	1.392	3.408	-4.15141
Gm33691	0.0561823	0.006	0	0.00456	3.929	4.728	3.0941e-07	-4.15374
LOC105244608	0.0554715	0.011	0.001	0.00621	3.796	4.198	2.557	-4.17211
LOC105247208	0.0549151	0.271	0.015	0.00146	4.411	0.854	4.158	-4.18665
Gm34375	0.0548034	0.018	0.001	0.00677	3.757	3.872	3.143	-4.18959
Gm35253	0.0537605	0.056	0.003	0.00872	3.644	3.366	3.932	-4.21731
Pcdhga4	0.0536341	0.012	0.001	0.00809	3.678	4.308	2.79	-4.22071
Gm16553	0.0526329	1.167	0.061	0.00702	3.742	0.555	5.047	-4.24789
Gm36422	0.0521327	0.078	0.004	0.000297	5.068	0.749	3.685	-4.26167
Prss53	0.0505191	0.319	0.016	0.00871	3.645	2.465	4.675	-4.30703
LOC105245132	0.0482916	0.011	0.001	0.000441	4.906	3.397	2.084	-4.37208
Oprl1	0.0482751	0.037	0.002	0.00613	3.802	3.539	3.732	-4.37258
Gm16525	0.048237	0.014	0.001	0.00852	3.654	4.498	2.901	-4.37372
Plxnb1	0.0481871	0.17	0.008	0.000402	4.946	0.794	3.875	-4.37521
4930417H01Rik	0.0479333	0.013	0.001	0.00596	3.815	4.431	2.601	-4.38283
D6Ertd474e	0.0476612	0.024	0.001	0.00988	3.59	4.147	3.568	-4.39104
Gm32364	0.0473784	0.037	0.002	0.00548	3.85	3.488	3.735	-4.39963
LOC105243011	0.0472516	0.013	0.001	0.00547	3.851	4.413	2.585	-4.40349
LOC105246803	0.0457158	0.106	0.005	0.00575	3.829	2.865	4.339	-4.45116
4933413J09Rik	0.0449062	0.015	0.001	0.0019	4.299	3.933	2.494	-4.47694
1700047E10Rik	0.044852	1.747	0.078	0.00732	3.723	0.889	5.305	-4.47868
Gm33139	0.0444828	0.01	0	0.00124	4.477	4.106	1.807	-4.49061
Gm32525	0.0440544	0.008	0	0.00167	4.355	4.625	3.0941e-07	-4.50457
1700019B03Rik	0.0435048	0.008	0	0.00478	3.909	5.174	3.0941e-07	-4.52268
Gm33483	0.0433447	0.013	0.001	0.00108	4.535	3.948	2.085	-4.528
LOC105243688	0.0426852	0.018	0.001	1.49e-05	6.368	2.12	2.391	-4.55012
9430041J12Rik	0.0418161	0.008	0	0.0017	4.345	4.713	3.0941e-07	-4.5798
4930412L05Rik	0.0412465	0.229	0.009	0.00037	4.98	0.827	4.046	-4.59958
Phactr3	0.0409402	0.478	0.02	0.00108	4.537	1.071	4.417	-4.61034
Gm6288	0.0401264	0.044	0.002	0.00791	3.689	4.215	3.724	-4.6393
Gm20465	0.0394588	0.016	0.001	0.00537	3.858	4.679	2.706	-4.66351
Rptoros	0.0393526	0.009	0	0.00166	4.358	4.789	3.0941e-07	-4.6674
3632454L22Rik	0.0389684	0.02	0.001	0.00192	4.293	3.957	2.85	-4.68155
Ccdc63	0.0374631	0.105	0.004	0.00754	3.71	3.612	4.425	-4.73838
Slc34a1	0.037273	0.052	0.002	0.00489	3.899	3.758	3.939	-4.74573
Tssk1	0.035918	0.01	0	0.00169	4.349	4.935	3.0941e-07	-4.79915
Gm34296	0.0350679	0.024	0.001	0.00594	3.816	4.659	3.224	-4.8337
Gm15327	0.0347097	0.72	0.025	0.00768	3.702	2.693	5.201	-4.84852
4930511E03Rik	0.033506	0.45	0.015	0.000724	4.702	0.788	4.593	-4.89944
Khdc1c	0.0329246	1.793	0.059	0.00212	4.253	1.061	5.069	-4.92469
Tmc3	0.0325676	0.057	0.002	0.0032	4.08	3.851	3.808	-4.94042
Timm8a2	0.0317233	0.016	0	0.00913	3.624	5.661	2.388	-4.97831
Gm10406	0.0313385	0.015	0	0.00113	4.515	4.583	1.865	-4.99592
LOC105246359	0.03052	0.034	0.001	0.00175	4.334	4.017	3.293	-5.0341
4930474N09Rik	0.0304097	0.011	0	0.00168	4.35	5.181	3.0941e-07	-5.03933
LOC105245938	0.0303119	0.153	0.005	0.00383	4.003	3.063	4.73	-5.04397
Gpr25	0.0301119	0.011	0	0.0018	4.321	5.23	3.0941e-07	-5.05352
LOC105244023	0.029964	0.042	0.001	0.00701	3.742	4.678	3.833	-5.06063
Gm32267	0.0295326	0.031	0.001	0.00608	3.806	4.895	3.421	-5.08155
n-R5s136	0.0292251	10.68	0.312	0.00576	3.828	1.109	5.85	-5.09665
Gm5083	0.0290789	0.08	0.002	0.00562	3.839	4.078	4.325	-5.10388
LOC105244283	0.0290091	0.023	0.001	0.00281	4.134	4.622	3.026	-5.10735
LOC105244701	0.0290023	0.174	0.005	0.00862	3.649	3.916	4.883	-5.10769
Gm32046	0.0289279	1.022	0.03	0.00233	4.212	0.443	5.409	-5.11139
LOC105245013	0.028915	0.02	0.001	0.000438	4.91	3.984	2.409	-5.11204
Fscn2	0.0280781	0.023	0.001	0.00194	4.29	4.594	2.786	-5.15441
E130304I02Rik	0.0278956	0.012	0	0.0017	4.347	5.313	3.0941e-07	-5.16382
B230359F08Rik	0.0274429	0.013	0	0.00449	3.935	5.895	3.0941e-07	-5.18742
Pcsk1	0.0273842	0.153	0.004	0.00245	4.192	3.142	4.56	-5.19051
Cyp2d26	0.0272172	0.06	0.002	0.00245	4.191	3.854	3.992	-5.19934
Gm33457	0.027016	0.013	0	0.000158	5.336	4.366	3.0941e-07	-5.21004
5430421F17Rik	0.0261734	0.055	0.001	0.000519	4.839	3.183	3.669	-5.25576
Rnf186	0.0260494	0.026	0.001	0.0051	3.881	5.245	3.044	-5.2626
Lrrn4	0.0258635	0.013	0	0.000164	5.319	4.433	3.0941e-07	-5.27294
Chrne	0.0257276	0.482	0.012	0.00054	4.822	0.89	4.816	-5.28054
Grm8	0.0237487	0.025	0.001	0.00034	5.014	4.192	2.365	-5.39601
Gm5481	0.0232966	0.186	0.004	0.00761	3.707	3.993	5.184	-5.42374
LOC105245470	0.0232816	0.069	0.002	0.00186	4.307	3.997	3.969	-5.42466
Klrb1	0.0228894	0.17	0.004	0.00945	3.609	4.65	4.897	-5.44917
Tnnt3	0.0225974	0.51	0.012	0.00245	4.192	2.612	5.216	-5.4677
A630019I02Rik	0.0221524	0.562	0.012	0.000112	5.488	0.456	4.456	-5.49639
Gm3734	0.0220367	0.185	0.004	0.00128	4.464	3.152	4.524	-5.50395
4933433G15Rik	0.0216215	0.057	0.001	0.00204	4.268	4.395	3.779	-5.53139
Cdkn1c	0.0212103	0.212	0.005	0.00157	4.38	3.234	4.665	-5.55909
Eqtn	0.021138	0.19	0.004	0.00473	3.914	3.964	4.971	-5.56402
Hsd17b13	0.0196054	0.024	0	0.00108	4.536	5.17	2.132	-5.6726
Gm31907	0.0195648	0.03	0.001	2.23e-05	6.182	3.355	2.367	-5.67559
Rhox8	0.0192423	0.035	0.001	0.00159	4.376	5.036	2.929	-5.69957
Mia	0.0188453	0.088	0.002	0.00977	3.594	5.39	4.666	-5.72965
1110032F04Rik	0.0185842	0.019	0	0.000556	4.81	5.346	3.0941e-07	-5.74978
Slc23a1	0.0184305	0.269	0.005	0.000174	5.293	0.568	4.835	-5.76176
Gm17116	0.0179103	0.036	0.001	0.00042	4.927	4.501	2.737	-5.80307
BC022687	0.01776	0.305	0.005	0.000768	4.678	2.411	5.009	-5.81523
Mcpt1	0.0172252	0.632	0.011	0.000305	5.057	0.766	5.124	-5.85934
4930405O22Rik	0.016755	0.042	0.001	0.00074	4.693	4.669	3.131	-5.89927
Gm34843	0.0165707	0.079	0.001	0.00194	4.289	4.727	3.962	-5.91522
Tdo2	0.0161503	0.029	0	0.000305	5.057	4.855	2.034	-5.95229
Kcne3	0.015697	0.351	0.006	0.00653	3.774	4.368	5.601	-5.99337
Cd209c	0.0154333	0.045	0.001	0.00172	4.34	5.343	3.148	-6.01781
LOC105246247	0.0152024	0.044	0.001	0.000489	4.864	4.725	2.918	-6.03956
2310016D23Rik	0.0149289	0.065	0.001	0.00181	4.32	5.1	3.663	-6.06575
Fzd9	0.0146652	0.078	0.001	0.000104	5.524	3.414	3.558	-6.09146
Hist4h4	0.0141377	1.509	0.021	0.00136	4.441	0.906	6.121	-6.14431
Gm32230	0.0139246	0.425	0.006	0.000566	4.802	2.483	5.178	-6.16622
Mtag2	0.0137301	0.025	0	0.000165	5.316	5.205	3.0941e-07	-6.18651
Pfn4	0.0135668	0.037	0	0.00115	4.508	5.665	2.405	-6.20377
D830014E11Rik	0.013553	0.124	0.002	0.000117	5.469	3.031	4.07	-6.20524
Trav9d-1	0.0131339	0.297	0.004	0.00702	3.741	5.065	5.493	-6.25056
Glis2	0.0130774	0.128	0.002	0.000296	5.07	3.727	4.071	-6.25678
Rasl10a	0.0119533	0.256	0.003	0.00144	4.415	4.161	4.953	-6.38645
Gm4035	0.0111721	0.031	0	0.000163	5.323	5.448	3.0941e-07	-6.48396
LOC105245126	0.0105422	0.788	0.008	9.35e-05	5.571	0.682	5.228	-6.56768
Prps1l1	0.010006	0.514	0.005	3.31e-05	6.011	0.6	4.906	-6.64299
1810011O10Rik	0.00991142	0.369	0.004	0.00188	4.304	4.379	5.355	-6.65669
Chrnb2	0.00968194	0.22	0.002	7.85e-05	5.649	3.329	4.12	-6.69049
Gm32069	0.00959618	0.201	0.002	8.17e-06	6.612	2.314	3.899	-6.70332
Gm33524	0.00927231	0.478	0.004	2.15e-05	6.199	1.184	4.725	-6.75286
Agbl1	0.00903639	0.063	0.001	6.45e-06	6.742	3.889	2.271	-6.79004
Gcg	0.0087898	0.056	0	0.00029	5.079	5.557	2.301	-6.82995
Gm31204	0.00815951	0.24	0.002	9.03e-05	5.586	3.302	4.466	-6.9373
AU019990	0.00800241	0.144	0.001	9.04e-06	6.574	3.094	3.589	-6.96535
LOC105245143	0.00750408	0.296	0.002	1.04e-05	6.513	2.365	4.23	-7.05811
LOC105244064	0.00482133	0.314	0.002	8.49e-05	5.613	4.284	4.388	-7.69635
Npb	0.00177663	1.249	0.002	1.36e-07	8.491	0.561	4.779	-9.13664

## Sheet: 21days
Name	Fold change	21d Control - linear total RPKM	21d Experimental - linear total RPKM	P value	T value	Standard deviation C	Standard deviation E	Fold change (Log2)
St8sia6	311.856	0.001	0.22	6.77e-06	-7.162	3.196	4.068	8.28474
Cdc42ep5	154.477	0.001	0.185	0.00197	-4.666	4.4	5.406	7.27125
Txlng	136.726	0.003	0.422	0.00061	-5.176	4.972	3.586	7.09515
Bcl2l11	121.253	0.004	0.466	0.00171	-4.729	5.457	3.614	6.92188
Hist1h2an	111.24	0.003	0.32	0.00495	-4.249	4.833	5.275	6.79753
Gm35204	97.5337	0	0.034	0.00142	-4.802	3.0941e-07	6.155	6.60783
Snord14c	92.4308	0.143	13.262	0.00955	-3.945	7.344	0.925	6.5303
Tnfaip8l1	76.6697	0.001	0.056	0.00887	-3.98	3.356	6.182	6.26058
Snx30	68.8474	0.007	0.495	0.00659	-4.115	5.551	3.634	6.10533
Sertad2	65.9649	0.001	0.077	0.00916	-3.964	4.335	5.262	6.04363
Zfp955a	63.2124	0.002	0.125	0.00511	-4.233	4.478	4.46	5.98214
Tmem245	61.5109	0.002	0.131	0.00155	-4.768	4.127	3.746	5.94277
LOC105245271	60.0786	0	0.029	0.00257	-4.554	2.187	5.374	5.90878
Avl9	57.4474	0.006	0.317	0.00429	-4.309	5.034	3.383	5.84417
Gm9861	54.7077	0	0.019	0.000438	-5.32	3.0941e-07	4.854	5.77367
Tgfbr1	54.1243	0.004	0.22	0.00417	-4.325	4.996	3.239	5.7582
Reck	52.1632	0.001	0.032	0.000985	-4.973	2.602	4.422	5.70496
Ctdspl2	51.3913	0.014	0.716	0.00627	-4.139	5.503	2.726	5.68345
Slc7a1	49.0297	0.001	0.065	0.00577	-4.175	3.985	4.506	5.61558
Prdm15	48.6165	0.001	0.034	0.00228	-4.604	3.095	4.478	5.60337
Braf	47.4563	0.009	0.416	0.000814	-5.06	4.817	1.013	5.56853
Csnk1g1	47.3758	0.001	0.032	0.00887	-3.98	2.98	5.499	5.56608
Ighv2-6	46.8095	0	0.016	0.00973	-3.936	3.0941e-07	6.305	5.54873
Ppm1e	44.6053	0	0.015	0.000423	-5.338	3.0941e-07	4.59	5.47914
Gabpb2	43.9794	0.017	0.754	0.00222	-4.617	5.252	0.614	5.45876
Fam20b	41.4211	0.018	0.727	0.00763	-4.049	5.301	2.668	5.37229
Dnajc28	40.8745	0	0.014	0.00402	-4.344	3.0941e-07	5.511	5.35313
Exoc6b	38.7516	0.002	0.087	0.00881	-3.983	4.234	4.142	5.27618
Peli2	37.4039	0	0.013	0.00398	-4.352	3.0941e-07	5.369	5.22512
Tox	36.7916	0.022	0.826	0.0029	-4.498	5.083	0.951	5.2013
Peak1	35.5172	0.002	0.062	0.00432	-4.305	3.674	3.889	5.15045
Adamts6	34.8711	0.005	0.157	0.00722	-4.072	4.688	3.113	5.12396
Lmtk2	34.6037	0.004	0.155	0.00369	-4.391	4.208	3.068	5.11285
Plxna1	34.1948	0.001	0.044	0.00238	-4.588	3.377	3.643	5.0957
Gm8149	32.5761	0	0.014	0.000214	-5.63	1.6	3.657	5.02574
Aak1	31.7203	0.006	0.188	0.00951	-3.947	4.672	3.179	4.98733
Rasgef1a	30.9976	0	0.011	0.00399	-4.349	3.0941e-07	5.094	4.95408
Epb4.1l5	30.5133	0	0.01	0.00406	-4.338	3.0941e-07	5.083	4.93137
Rpgrip1l	28.3247	0	0.01	0.00406	-4.34	3.0941e-07	4.97	4.82399
Slc25a24	27.9219	0.027	0.746	0.00857	-3.996	5.339	0.629	4.80333
Fam63b	27.2436	0.017	0.463	0.00785	-4.034	5.227	0.787	4.76784
Mybl1	26.6905	0	0.009	0.00398	-4.353	3.0941e-07	4.868	4.73825
Tbl1x	26.4922	0.037	0.978	0.00676	-4.103	5.133	0.459	4.72749
Cep112	25.3	0	0.009	0.004	-4.348	3.0941e-07	4.794	4.66107
Sp1	23.2557	0.046	1.08	0.00576	-4.177	4.834	0.506	4.53951
Smcr8	22.8707	0.018	0.411	0.00638	-4.131	4.841	0.681	4.51543
Plcb1	20.0092	0	0.007	0.00398	-4.351	3.0941e-07	4.443	4.32259
Gm16340	19.2113	0.001	0.012	0.00369	-4.39	2.194	3.749	4.26389
Gm2977	14.7447	0	0.005	0.00406	-4.339	3.0941e-07	4.001	3.88213
Gm3050	14.727	0	0.005	0.00406	-4.339	3.0941e-07	4	3.88039
D430042O09Rik	13.4244	0.022	0.29	0.00785	-4.034	4.058	0.89	3.74679
Acaca	11.8148	0.027	0.316	0.00722	-4.072	3.83	0.8	3.56252
Ahnak2	10.3925	0	0.004	0.00402	-4.344	3.0941e-07	3.477	3.37746
Zzef1	7.0354	0.096	0.672	0.0049	-4.253	2.926	0.447	2.81463
Rictor	6.04766	0.064	0.385	0.00446	-4.29	2.632	0.632	2.59638
Ankrd44	4.30571	0.446	1.921	1.9e-07	-8.832	0.907	0.56	2.10625
Nek9	3.00941	0.601	1.808	0.000924	-5.002	1.23	0.713	1.58948
Slc12a6	2.99997	0.426	1.279	0.00275	-4.522	1.318	0.849	1.58495
Snord16a	2.99426	21.709	65.004	0.00124	-4.868	1.143	0.898	1.5822
9930111J21Rik1	2.99279	0.629	1.881	0.000384	-5.38	0.993	0.862	1.58149
Celf1	2.90886	0.399	1.16	0.000471	-5.286	0.954	0.888	1.54045
Hipk1	2.89237	0.614	1.775	7.88e-05	-6.054	1.048	0.427	1.53225
Syk	2.85792	2.185	6.245	2.27e-05	-6.624	0.651	0.789	1.51497
Snora31	2.80556	26.722	74.969	0.00138	-4.82	1.229	0.629	1.48829
Med13l	2.75609	0.184	0.506	0.000155	-5.769	0.822	0.781	1.46262
Man2a2	2.7245	0.357	0.974	0.00336	-4.434	1.012	1.051	1.44599
Iqsec1	2.65619	0.459	1.22	0.000443	-5.314	1.112	0.414	1.40936
Ncoa3	2.62475	0.677	1.777	0.000314	-5.466	0.897	0.702	1.39218
Hist1h4f	2.61959	5.281	13.835	0.000249	-5.565	0.85	0.724	1.38934
Akap13	2.59916	0.595	1.547	7.12e-05	-6.109	0.795	0.621	1.37805
Snord23	2.51802	11.481	28.908	7.98e-06	-7.071	0.717	0.442	1.33229
Ralgapa1	2.51454	0.275	0.691	0.00522	-4.221	1.202	0.736	1.33029
Snora7a	2.51133	5.332	13.39	0.00346	-4.422	0.759	1.109	1.32845
Bcl9	2.50383	0.186	0.466	0.000864	-5.036	0.966	0.67	1.32414
Itga4	2.48	0.745	1.847	3.89e-05	-6.38	0.858	0.328	1.31034
Scarna3a	2.39735	36.157	86.68	0.00113	-4.911	0.817	0.808	1.26144
2900060B14Rik	2.37973	4.1	9.758	0.00352	-4.413	1.176	0.473	1.2508
Fryl	2.37818	0.344	0.818	0.00197	-4.665	1.071	0.537	1.24986
Dmxl1	2.37112	0.297	0.703	0.000629	-5.161	0.985	0.442	1.24557
Ssh2	2.34521	0.242	0.567	0.00363	-4.4	1.041	0.693	1.22972
Btla	2.33631	2.474	5.781	0.0037	-4.389	0.933	0.828	1.22423
Snord8	2.33475	40.025	93.448	0.0042	-4.321	1.053	0.703	1.22327
Clip1	2.32676	0.33	0.768	0.00563	-4.187	1.069	0.743	1.21832
Stk10	2.3144	1.625	3.761	0.00782	-4.038	0.921	0.974	1.21064
Ets1	2.30117	4.984	11.469	0.000573	-5.207	0.639	0.811	1.20236
Ddx3x	2.25336	2.874	6.475	0.00176	-4.716	0.709	0.856	1.17208
Zmym4	2.23663	0.204	0.457	0.00827	-4.012	0.973	0.854	1.16133
Ptbp3	2.21155	1.918	4.241	0.00659	-4.116	0.819	0.937	1.14506
Spin1	2.19481	1.416	3.108	9.07e-05	-5.998	0.671	0.515	1.1341
Efr3a	2.17442	0.961	2.089	0.00514	-4.231	0.897	0.774	1.12063
Ash1l	2.16915	0.212	0.459	0.00456	-4.282	0.967	0.653	1.11713
Rnu6	2.15142	101.804	219.023	0.000623	-5.166	0.636	0.715	1.10529
Ccdc50	2.13897	1.407	3.009	0.00916	-3.964	0.809	0.936	1.09692
Rapgef1	2.13651	1.148	2.453	0.00103	-4.955	0.801	0.58	1.09526
Kmt2e	2.12256	1.08	2.293	0.000866	-5.032	0.586	0.767	1.08581
Snora16a	2.12195	68.047	144.392	0.000474	-5.283	0.729	0.56	1.08539
Snora28	2.10905	30.82	65.001	0.00375	-4.381	0.812	0.741	1.07659
Rnu1b2	2.09571	10.478	21.958	0.0051	-4.234	0.928	0.641	1.06744
Rnu1b1	2.09571	10.478	21.958	0.0051	-4.234	0.928	0.641	1.06744
Snord15a	2.08844	154.371	322.394	0.00036	-5.411	0.662	0.577	1.06243
Ipo8	2.086	0.399	0.833	0.00771	-4.043	0.85	0.809	1.06074
Snora15	2.08289	81.293	169.324	0.000296	-5.491	0.568	0.649	1.05859
Fam160b1	2.08054	0.326	0.678	0.00688	-4.095	0.857	0.773	1.05696
Snora33	2.06805	22.663	46.869	0.00241	-4.581	0.673	0.771	1.04827
LOC105243335	2.05798	4.766	9.808	0.00159	-4.759	0.787	0.581	1.04123
Snord15b	2.0431	562.301	1148.84	7.43e-05	-6.088	0.577	0.49	1.03076
Lnpep	2.00631	0.447	0.897	0.00749	-4.057	0.886	0.664	1.00455
Gm20362	0.499311	2.287	1.142	0.00214	4.63	0.5	0.829	-1.00199
Brpf3	0.497807	2.08	1.036	3.4e-08	9.613	0.296	0.363	-1.00634
Samd11	0.496532	4.164	2.068	0.00203	4.654	0.47	0.849	-1.01004
Tatdn1	0.495383	3.225	1.597	0.00694	4.091	0.882	0.67	-1.01338
Gm17066	0.494974	2.844	1.408	0.000278	5.518	0.492	0.658	-1.01458
Cct6a	0.494681	21.732	10.75	0.00326	4.448	0.432	0.925	-1.01543
Atpif1	0.493	85.205	42.006	6.4e-05	6.167	0.226	0.705	-1.02034
Stmn1	0.492299	20.879	10.279	6.16e-06	7.222	0.496	0.394	-1.02239
Mapk7	0.492025	2.143	1.055	0.00408	4.335	0.668	0.817	-1.0232
LOC105244114	0.491958	3.221	1.585	1.24e-05	6.876	0.412	0.523	-1.02339
Mier3	0.491854	1.396	0.687	0.00318	4.459	0.398	0.946	-1.0237
Acp1	0.491696	7.486	3.681	7.43e-07	8.16	0.295	0.478	-1.02416
Ccdc163	0.490953	3.097	1.52	9.02e-07	8.068	0.377	0.426	-1.02634
Ubd	0.489398	11.379	5.569	0.00973	3.935	0.36	1.115	-1.03092
Mtfr1	0.489315	3.416	1.671	4.19e-06	7.409	0.499	0.372	-1.03117
Rnaseh2a	0.488448	8.333	4.07	5.09e-05	6.276	0.355	0.645	-1.03372
Fundc2	0.487947	14.43	7.041	0.000533	5.235	0.347	0.813	-1.0352
LOC102636463	0.486141	11.95	5.809	1.47e-05	6.814	0.472	0.494	-1.04055
Minos1	0.485933	39.941	19.409	3.43e-06	7.503	0.301	0.543	-1.04117
Trmu	0.485489	1.593	0.774	0.00542	4.204	0.724	0.84	-1.04249
Gpr65	0.484358	3.401	1.647	0.00658	4.117	0.56	0.989	-1.04585
Tmem62	0.484033	1.161	0.562	0.00893	3.975	0.891	0.77	-1.04682
3110040N11Rik	0.483351	8.085	3.908	0.00204	4.65	0.533	0.857	-1.04886
Ccdc23	0.481297	13.946	6.712	0.00253	4.56	0.421	0.945	-1.055
Josd2	0.480522	10.155	4.88	0.000575	5.203	0.45	0.79	-1.05733
Atg9a	0.479387	1.684	0.807	0.00508	4.237	0.604	0.943	-1.06074
Itga2b	0.479054	1.627	0.78	0.000396	5.368	0.399	0.789	-1.06174
Xlr4b	0.476335	3.404	1.622	0.00874	3.987	0.544	1.07	-1.06995
Clk4	0.475693	9.472	4.506	0.00015	5.786	0.409	0.72	-1.0719
Isg20	0.47399	18.738	8.881	0.00186	4.692	0.526	0.882	-1.07707
Spta1	0.473897	0.646	0.306	0.0017	4.733	0.527	0.871	-1.07736
1700113A16Rik	0.473539	7.623	3.61	0.00067	5.137	0.757	0.555	-1.07844
Atg16l2	0.473419	3.04	1.439	6.94e-05	6.122	0.398	0.68	-1.07881
Gm32271	0.473152	3.318	1.57	9.02e-07	8.073	0.416	0.43	-1.07962
Gm21464	0.47247	1.68	0.794	2.07e-06	7.725	0.292	0.554	-1.0817
Spint2	0.472005	9.969	4.705	3.43e-05	6.43	0.417	0.628	-1.08312
Klhl11	0.471015	0.989	0.466	0.000214	5.628	0.38	0.775	-1.08615
Fbxo5	0.470981	5.052	2.379	0.00059	5.192	0.516	0.78	-1.08626
LOC328436	0.470206	5.776	2.716	0.000147	5.795	0.602	0.586	-1.08863
Odc1	0.469663	28.23	13.259	8.28e-08	9.216	0.441	0.292	-1.0903
Dut	0.469581	11.014	5.172	0.00112	4.914	0.596	0.793	-1.09055
Clk2	0.46882	5.234	2.454	0.00432	4.305	0.406	1.06	-1.09289
Klc4	0.468523	1.881	0.881	0.00105	4.948	0.323	0.934	-1.09381
Med30	0.467187	13.445	6.281	0.000527	5.239	0.438	0.829	-1.09793
Hace1	0.466867	1.428	0.667	3.27e-06	7.53	0.291	0.584	-1.09892
Fam132a	0.466152	2.869	1.338	0.00713	4.079	0.879	0.828	-1.10113
Blvrb	0.465764	64.28	29.939	3.5e-05	6.42	0.228	0.733	-1.10233
Mrps17	0.465365	13.871	6.455	0.000204	5.648	0.485	0.727	-1.10356
Tmem161a	0.465236	2.512	1.169	0.00251	4.564	0.579	0.914	-1.10396
Anp32e	0.464734	22.825	10.607	0.00174	4.72	0.248	1.018	-1.10552
Nt5c3	0.463521	11.447	5.306	2.89e-05	6.51	0.405	0.645	-1.10929
Rrm2	0.463395	10.929	5.064	0.000168	5.733	0.645	0.578	-1.10969
Bpgm	0.46335	17.587	8.149	0.00333	4.438	0.826	0.754	-1.10983
Hmgb2	0.462824	67.956	31.452	4.07e-12	14.106	0.322	0.143	-1.11146
Smox	0.461017	8.909	4.107	0.00132	4.841	0.505	0.9	-1.11711
Ube2o	0.460686	1.569	0.723	0.00073	5.101	0.811	0.551	-1.11814
Cdc45	0.460629	1.919	0.884	0.00722	4.073	0.532	1.107	-1.11832
Hebp1	0.459021	46.612	21.396	6.3e-05	6.182	0.207	0.786	-1.12337
Slc25a38	0.458965	5.363	2.461	0.000131	5.84	0.251	0.823	-1.12355
Haus3	0.458167	5.543	2.539	1.15e-05	6.907	0.509	0.522	-1.12605
Mir22hg	0.456706	1.497	0.684	0.00108	4.933	0.638	0.802	-1.13066
Spg7	0.454568	2.945	1.339	4.98e-05	6.285	0.494	0.641	-1.13743
Tacc3	0.452431	4.504	2.038	0.000192	5.675	0.634	0.641	-1.14423
Xlr4c	0.451857	2.612	1.18	0.00627	4.139	0.622	1.071	-1.14606
Chpf2	0.449683	3.202	1.44	6.84e-06	7.155	0.408	0.594	-1.15302
Mrpl32	0.448544	8.677	3.892	0.000415	5.346	0.21	0.945	-1.15668
Gfer	0.447566	5.491	2.457	0.00291	4.497	0.718	0.903	-1.15983
LOC105246491	0.445558	1.092	0.487	0.00195	4.672	0.523	0.986	-1.16631
Gstt2	0.444655	6.719	2.988	9.91e-05	5.965	0.567	0.669	-1.16924
Gch1	0.441932	5.929	2.62	0.000521	5.244	0.597	0.808	-1.1781
Naprt	0.439856	1.307	0.575	0.00151	4.777	0.662	0.89	-1.1849
S100a9	0.43947	194.14	85.319	1.24e-07	9.011	0.279	0.518	-1.18616
Txnrd2	0.438682	4.317	1.894	0.0011	4.921	0.452	0.981	-1.18875
Lig1	0.438221	3.89	1.705	6.56e-06	7.193	0.34	0.657	-1.19027
Gm34305	0.434924	1.501	0.653	0.00546	4.2	0.953	0.853	-1.20117
Ap5s1	0.433405	3.047	1.321	2.42e-07	8.725	0.303	0.539	-1.20621
Fam188a	0.432404	2.66	1.15	1.7e-06	7.805	0.319	0.615	-1.20955
1300017J02Rik	0.431058	1.46	0.629	0.00603	4.156	0.716	1.092	-1.21405
Cenpa	0.430055	14.433	6.207	1.67e-05	6.734	0.306	0.748	-1.21741
Gm35659	0.427482	1.447	0.619	0.00138	4.82	0.591	0.972	-1.22606
Spns1	0.427119	3.138	1.34	0.000314	5.466	0.348	0.942	-1.22729
BC030870	0.426742	1.942	0.829	0.00692	4.092	0.541	1.229	-1.22857
Ncaph	0.426616	1.156	0.493	0.007	4.086	0.999	0.901	-1.22899
Fam213a	0.426266	7.095	3.024	0.000256	5.551	0.678	0.723	-1.23018
S100a8	0.424486	171.135	72.644	2.21e-08	9.921	0.248	0.499	-1.23621
Cmas	0.42352	10.92	4.625	7.58e-07	8.144	0.319	0.601	-1.2395
Cdc20	0.421224	2.849	1.2	0.00421	4.32	0.715	1.076	-1.24734
Tsen34	0.419775	6.414	2.692	0.000139	5.818	0.404	0.874	-1.25231
Xlr4a	0.419734	2.769	1.162	0.00826	4.013	0.758	1.172	-1.25245
Bcl2l1	0.418096	4.383	1.832	0.000361	5.409	0.544	0.887	-1.25809
Cdca3	0.41716	9.998	4.171	0.00474	4.266	0.673	1.138	-1.26133
Ezh2	0.413937	3.534	1.463	0.00101	4.964	0.456	1.052	-1.27252
Gpaa1	0.413936	4.095	1.695	0.00251	4.563	0.453	1.162	-1.27252
Cdk5rap1	0.412917	2.406	0.994	8.71e-05	6.017	0.675	0.666	-1.27608
Kbtbd3	0.407828	1.232	0.502	7.74e-05	6.067	0.529	0.794	-1.29397
Urod	0.407609	24.599	10.027	0.00277	4.517	0.508	1.177	-1.29474
Pfdn4	0.407082	11.039	4.494	0.000291	5.497	0.33	1.002	-1.29661
Hnrnph3	0.406629	6.325	2.572	0.000801	5.067	0.625	0.96	-1.29822
Tmcc2	0.405256	5.401	2.189	0.00396	4.358	0.971	0.919	-1.3031
A630023P12Rik	0.40358	5.135	2.073	0.00176	4.714	0.658	1.053	-1.30907
Prdx2	0.402863	114.17	45.995	7.96e-05	6.049	0.369	0.897	-1.31164
Fen1	0.40271	3.2	1.289	7.23e-06	7.129	0.6	0.563	-1.31219
Bola3	0.400901	10.291	4.125	4.98e-05	6.286	0.556	0.756	-1.31868
Ppp1r15a	0.396152	15.325	6.071	7.98e-06	7.068	0.364	0.763	-1.33588
Lsm2	0.392504	7.913	3.106	0.000142	5.809	0.614	0.838	-1.34922
Pam16	0.389077	11.059	4.303	0.000256	5.551	0.6	0.918	-1.36187
1190002F15Rik	0.388815	7.81	3.037	0.00437	4.3	0.399	1.36	-1.36284
Cdc6	0.378061	1.744	0.659	1.54e-05	6.775	0.751	0.542	-1.40331
Ngp	0.376287	13.899	5.23	3.03e-05	6.483	0.573	0.786	-1.41009
F630040K05Rik	0.373062	18.494	6.899	0.000157	5.762	0.8	0.761	-1.42251
Slc7a6os	0.37286	7.463	2.783	2.35e-05	6.601	0.352	0.898	-1.42329
Hagh	0.370811	14.965	5.549	5.33e-07	8.333	0.362	0.677	-1.43124
Alad	0.368799	19.716	7.271	0.000457	5.301	0.586	1.063	-1.43909
Glrx5	0.366085	13.992	5.122	0.000379	5.385	0.462	1.112	-1.44975
Mtrf1l	0.360752	1.194	0.431	8.89e-05	6.009	0.68	0.858	-1.47092
Pkmyt1	0.35444	3.263	1.157	1.06e-05	6.946	0.337	0.903	-1.49639
Cdk1	0.352527	10.184	3.59	4.3e-05	6.341	0.622	0.859	-1.50419
Birc5	0.348307	11.566	4.028	0.000512	5.252	0.544	1.176	-1.52157
Osgepl1	0.346739	1.655	0.574	6.71e-06	7.169	0.336	0.892	-1.52808
Ube2l6	0.339616	30.572	10.383	4.44e-07	8.419	0.576	0.594	-1.55803
Tk1	0.339247	10.135	3.438	2.65e-07	8.633	0.464	0.662	-1.55959
Ccnb2	0.332706	6.025	2.004	6.3e-05	6.173	0.501	1.035	-1.58768
Ubac1	0.324221	15.442	5.007	1.29e-06	7.917	0.328	0.857	-1.62495
Fignl1	0.321746	1.377	0.443	3.34e-06	7.517	0.657	0.718	-1.636
Snca	0.32062	14.966	4.798	0.00401	4.347	1.008	1.354	-1.64106
Asns	0.320421	1.807	0.579	0.000836	5.048	0.709	1.27	-1.64196
Mns1	0.318439	1.806	0.575	4.94e-06	7.335	0.726	0.697	-1.65091
Car1	0.318394	9.869	3.142	2.91e-06	7.593	0.735	0.637	-1.65112
Fech	0.306688	14.211	4.358	2.85e-05	6.519	0.563	1.026	-1.70516
Kif22	0.306641	3.572	1.095	0.000232	5.594	0.445	1.289	-1.70538
Gmnn	0.306599	9.791	3.002	6.08e-07	8.278	0.528	0.755	-1.70558
Clps	0.291449	48.206	14.05	0.00669	4.108	0.977	1.672	-1.77869
Kel	0.281285	1.919	0.54	0.000838	5.047	0.894	1.353	-1.82989
Gm32413	0.279449	4.355	1.217	0.00189	4.682	0.477	1.691	-1.83934
Alas2	0.277877	44.063	12.244	0.00328	4.446	0.76	1.696	-1.84748
ChkbCpt1b	0.277048	2.105	0.583	0.000851	5.042	1.149	1.174	-1.85179
Hmbs	0.270612	34.659	9.379	1.54e-05	6.781	0.459	1.156	-1.8857
Cpb1	0.268709	19.059	5.121	0.00672	4.105	1.579	1.331	-1.89588
Amy2a1	0.259255	12.617	3.271	0.00966	3.939	1.846	1.217	-1.94755
Rhd	0.258183	7.813	2.017	0.000964	4.983	0.587	1.652	-1.95353
Ctse	0.256324	7.31	1.874	9.9e-07	8.029	0.884	0.645	-1.96396
Lcn2	0.256146	5.44	1.393	2.97e-07	8.58	0.588	0.839	-1.96496
Cdkn2c	0.250911	5.506	1.382	2.68e-10	12.001	0.48	0.567	-1.99476
Cela2a	0.247405	93.377	23.102	0.00277	4.517	1.186	1.604	-2.01506
Cpa1	0.242078	24.548	5.943	0.0026	4.548	1.349	1.493	-2.04646
Hba-a2	0.240722	4445.52	1070.14	0.00427	4.313	0.539	2.061	-2.05456
Gypa	0.236475	26.277	6.214	0.000251	5.562	0.808	1.464	-2.08024
2210010C04Rik	0.235787	36.649	8.641	0.00288	4.501	1.298	1.614	-2.08444
Hemgn	0.230034	7.165	1.648	5.81e-06	7.254	1.037	0.795	-2.12008
Hba-a1	0.229248	6856.07	1571.74	0.00277	4.518	0.468	2.05	-2.12502
Hbb-bs	0.217483	8197.71	1782.87	0.0013	4.847	0.62	1.934	-2.20102
Celf4	0.206067	2.164	0.446	1.41e-06	7.88	1.026	0.787	-2.27882
Ank1	0.187821	1.072	0.201	0.00919	3.963	0.931	2.559	-2.41257
Hbb-bt	0.186768	2666.86	498.083	0.000289	5.5	0.594	1.877	-2.42068
Car2	0.17999	69.328	12.478	1.08e-08	10.31	0.654	0.851	-2.47401
Ltf	0.176192	6.137	1.081	1.15e-07	9.079	0.705	1.012	-2.50478
Camp	0.169298	42.868	7.257	1.99e-09	11.019	0.287	1	-2.56237
A730089K16Rik	0.166779	0.529	0.088	0.00966	3.939	0.792	2.825	-2.58399
Apol11b	0.110896	3.38	0.375	0.00942	3.952	0.771	3.507	-3.17272
LOC105243400	0.106203	0.003	0	0.00985	3.93	3.682	3.0941e-07	-3.23511
Lama4	0.0947509	0.004	0	0.00961	3.942	3.857	3.0941e-07	-3.39972
LOC105245021	0.0868241	0.004	0	0.00437	4.299	3.668	3.0941e-07	-3.52576
Gm4524	0.0805465	0.107	0.009	0.00829	4.011	0.924	3.945	-3.63403
Gm30569	0.0775685	0.004	0	0.00402	4.345	3.796	3.0941e-07	-3.68839
Gm30759	0.0660752	0.04	0.003	0.00243	4.577	1.79	3.386	-3.91975
LOC105246292	0.0647818	0.005	0	0.00396	4.357	4.052	3.0941e-07	-3.94827
Dock6	0.0555773	0.12	0.007	0.00588	4.167	0.723	4.416	-4.16936
Rad51ap1	0.0544606	1.416	0.077	0.00287	4.503	0.87	4.078	-4.19864
Gm35339	0.0509888	0.261	0.013	0.00522	4.221	1.01	4.435	-4.29368
LOC100503002	0.0499087	0.126	0.006	0.00883	3.982	2.182	4.339	-4.32456
Gm35168	0.0473681	0.012	0.001	0.00132	4.839	3.468	2.123	-4.39994
Gm32611	0.0472619	0.007	0	0.00409	4.334	4.544	3.0941e-07	-4.40318
LOC105247193	0.0459505	0.007	0	0.00961	3.942	5.041	3.0941e-07	-4.44377
Gm3704	0.0453801	0.225	0.01	0.0043	4.308	0.898	4.544	-4.4618
A730020M07Rik	0.0446031	0.008	0	0.00397	4.355	4.607	3.0941e-07	-4.48671
Gm34894	0.0420463	0.02	0.001	0.00768	4.046	3.953	3.149	-4.57188
Abcb6	0.0404936	0.479	0.019	0.00599	4.16	0.794	4.91	-4.62616
LOC105246190	0.0402411	0.009	0	0.00398	4.353	4.762	3.0941e-07	-4.63518
Gm14808	0.0400191	0.115	0.005	0.00865	3.992	2.996	4.252	-4.64317
Gm32252	0.0398751	0.009	0	0.00968	3.938	5.279	3.0941e-07	-4.64837
Gm31026	0.0385597	0.009	0	0.00966	3.94	5.332	3.0941e-07	-4.69676
Epha1	0.0364924	0.017	0.001	0.0052	4.224	4.275	2.7	-4.77626
LOC105243530	0.036452	0.009	0	0.00406	4.339	4.924	3.0941e-07	-4.77786
Slc1a2	0.0364421	0.013	0	0.00826	4.012	4.885	2.121	-4.77825
Gm33433	0.036297	0.009	0	0.00396	4.357	4.911	3.0941e-07	-4.78401
BC030307	0.0359381	0.112	0.004	0.00889	3.978	3.014	4.473	-4.79834
LOC102639511	0.0349938	0.103	0.004	0.00568	4.182	2.916	4.273	-4.83676
LOC102640344	0.0348858	0.204	0.007	0.000731	5.099	1.168	4.082	-4.84122
Dmbt1	0.0346465	0.281	0.01	0.00257	4.554	1.536	4.51	-4.85115
Cbs	0.0345919	0.01	0	0.00398	4.35	4.989	3.0941e-07	-4.85342
Mybpc1	0.0339934	0.037	0.001	0.00506	4.239	3.472	3.8	-4.8786
Gm32026	0.0336851	0.924	0.031	0.00916	3.965	0.835	5.454	-4.89174
Sez6l2	0.0336468	0.019	0.001	0.00476	4.264	4.356	2.714	-4.89339
9230116N13Rik	0.0323984	0.274	0.009	0.00267	4.536	0.748	4.821	-4.94793
Rab34	0.0323121	0.932	0.03	0.0075	4.056	0.561	5.43	-4.95178
Gm10615	0.0320708	0.072	0.002	0.00768	4.046	3.394	4.31	-4.9626
Rnf212	0.0317682	0.011	0	0.00973	3.935	5.655	3.0941e-07	-4.97627
A730011C13Rik	0.031049	0.651	0.02	0.00791	4.031	0.79	5.502	-5.00931
Zfp383	0.0294464	0.441	0.013	0.00603	4.157	0.803	5.412	-5.08577
1700028J19Rik	0.0294426	0.012	0	0.00402	4.345	5.235	3.0941e-07	-5.08595
Tbxa2r	0.0289702	1.076	0.031	0.0063	4.137	0.771	5.469	-5.10929
Slc38a5	0.0275775	0.779	0.021	0.00691	4.093	0.916	5.586	-5.18037
Pif1	0.0274948	0.171	0.005	0.00755	4.053	3.16	4.768	-5.1847
Sh3yl1	0.0274081	0.786	0.022	0.00267	4.536	1.034	5.01	-5.18925
LOC102634716	0.0270621	0.013	0	0.00397	4.356	5.347	3.0941e-07	-5.20758
Kifc2	0.027041	0.12	0.003	0.00891	3.976	3.709	4.534	-5.20871
Bpifb3	0.0268267	0.027	0.001	0.0078	4.039	4.743	3.303	-5.22019
Csf2	0.0267125	0.013	0	0.00966	3.939	5.934	3.0941e-07	-5.22634
Plcd1	0.0262601	0.158	0.004	0.00432	4.305	3.071	4.508	-5.25099
Tcea2	0.026024	1.369	0.036	0.00659	4.115	0.862	5.655	-5.26401
6430531B16Rik	0.0256046	0.013	0	0.00146	4.791	4.936	3.0941e-07	-5.28745
0610040B10Rik	0.025491	0.013	0	0.00976	3.934	6.018	3.0941e-07	-5.29387
Ampd1	0.0252106	0.197	0.005	0.00707	4.082	3.223	4.843	-5.30982
Pigh	0.0250528	0.014	0	0.00406	4.338	5.484	3.0941e-07	-5.31888
Popdc2	0.0249401	0.014	0	0.00399	4.349	5.476	3.0941e-07	-5.32539
Eldr	0.0248359	0.445	0.011	0.00621	4.144	2.569	5.148	-5.33143
Lysmd2	0.0240301	2.128	0.051	0.00978	3.933	0.802	6.064	-5.37901
6230400D17Rik	0.0235057	0.015	0	0.00398	4.351	5.561	3.0941e-07	-5.41085
Rhod	0.0234736	0.015	0	0.00396	4.357	5.556	3.0941e-07	-5.41281
Scarf1	0.0234673	0.115	0.003	0.00363	4.4	2.91	4.669	-5.41321
Ckap2	0.0234632	1.023	0.024	0.00213	4.632	0.83	5.16	-5.41346
Tslp	0.0232073	0.602	0.014	0.00369	4.39	0.525	5.506	-5.42928
Clcn2	0.0231936	0.02	0	0.0028	4.514	4.978	2.042	-5.43013
A630066F11Rik	0.0227959	0.241	0.005	0.00765	4.048	3.33	5.024	-5.45508
Troap	0.0221188	0.082	0.002	0.00623	4.142	4.13	4.264	-5.49858
Ppp1r32	0.0219077	0.016	0	0.0014	4.811	5.124	3.0941e-07	-5.51242
Gm20748	0.0218662	0.016	0	0.00398	4.354	5.665	3.0941e-07	-5.51515
AA414768	0.0218507	0.032	0.001	0.0049	4.253	4.913	3.084	-5.51617
Ccdc18	0.0217679	0.028	0.001	0.000368	5.399	3.795	2.553	-5.52165
Orc1	0.0215766	0.242	0.005	0.00619	4.145	3.322	4.961	-5.53439
Kif18b	0.0212019	0.495	0.011	0.00139	4.816	0.964	5.072	-5.55966
LOC105243704	0.0210671	0.047	0.001	0.00336	4.434	4.223	3.703	-5.56887
Sgol1	0.021031	0.285	0.006	0.00836	4.006	3.408	5.202	-5.57134
Nthl1	0.0209021	1.153	0.024	0.00402	4.344	0.66	5.707	-5.58021
Pomt2	0.0208186	0.031	0.001	0.00138	4.819	4.381	2.773	-5.58598
Redrum	0.0204861	0.168	0.003	0.00665	4.11	3.177	5.212	-5.60921
Kif4	0.020146	0.886	0.018	0.000605	5.181	0.684	4.814	-5.63336
Ltk	0.0200388	0.179	0.004	0.00142	4.802	2.262	4.741	-5.64106
LOC105245025	0.0197564	0.059	0.001	0.00149	4.784	3.866	3.614	-5.66153
Spc25	0.0195384	3.484	0.068	0.00375	4.38	0.53	5.772	-5.67755
Trim45	0.0194708	0.147	0.003	0.00313	4.468	3.041	4.807	-5.68254
Gm20161	0.0191834	0.171	0.003	0.00518	4.226	3.946	4.568	-5.704
Tmem132a	0.0187888	0.111	0.002	0.00073	5.1	2.938	4.08	-5.73398
Ppp1r14a	0.0187561	2.819	0.053	0.00598	4.16	0.62	6.135	-5.7365
Phlda1	0.0184436	0.126	0.002	0.00273	4.526	3.714	4.313	-5.76074
Rhag	0.0180304	0.842	0.015	0.00728	4.069	2.942	5.647	-5.79343
Pemt	0.0176072	0.028	0.001	0.00744	4.061	5.94	2.431	-5.82769
Dhrs13	0.0175346	0.028	0	0.00313	4.467	5.347	2.349	-5.83365
Fn3k	0.0173474	4.32	0.075	0.00936	3.955	0.681	6.579	-5.84913
Noxo1	0.0171658	0.093	0.002	0.00942	3.951	4.844	4.537	-5.86432
LOC105244973	0.0171338	0.06	0.001	0.00296	4.488	4.417	3.83	-5.86702
Fxyd2	0.0169044	1.784	0.03	0.00425	4.314	0.902	6.035	-5.88646
Gm26664	0.0166315	0.085	0.001	0.00582	4.172	4.748	4.195	-5.90994
Mapk13	0.0165502	0.275	0.005	0.00478	4.262	3.36	5.222	-5.91701
Aldh1a7	0.0164606	0.021	0	0.000443	5.315	4.986	3.0941e-07	-5.92484
Ccl27a	0.0162001	0.226	0.004	0.00539	4.206	4.117	4.801	-5.94785
Pard6g	0.0161995	0.119	0.002	0.000954	4.987	2.971	4.43	-5.94791
Fcer1a	0.0161592	0.021	0	0.00141	4.805	5.539	3.0941e-07	-5.9515
5033430I15Rik	0.0160844	0.128	0.002	0.00565	4.184	4.408	4.596	-5.95819
Ins2	0.0157844	0.033	0.001	0.00834	4.008	6.119	2.675	-5.98536
Itgb2l	0.0155653	0.03	0	0.000239	5.581	4.37	2.016	-6.00552
Gm36572	0.015532	0.132	0.002	0.00047	5.287	3.06	4.058	-6.00861
Cks1b	0.0154468	5.836	0.09	0.00915	3.965	0.749	6.744	-6.01655
Fgfrl1	0.0153829	0.086	0.001	0.00181	4.703	4.105	3.994	-6.02253
Nuf2	0.0152043	1.357	0.021	0.0012	4.882	0.605	5.499	-6.03938
Tex9	0.0151179	1.047	0.016	0.0018	4.706	0.789	5.693	-6.0476
Tmigd3	0.0150108	0.023	0	0.00141	4.807	5.636	3.0941e-07	-6.05785
Gp1bb	0.0148871	0.023	0	0.0014	4.811	5.642	3.0941e-07	-6.06979
Abhd14a	0.0146158	0.484	0.007	0.00627	4.139	3.641	5.49	-6.09633
Gm10790	0.0144747	0.1	0.001	0.00276	4.52	4.27	4.279	-6.11033
Ttk	0.0144082	0.225	0.003	0.000423	5.337	2.396	4.531	-6.11697
Sphk1	0.0141127	0.537	0.008	0.00718	4.076	3.707	5.634	-6.14686
Gm36795	0.0140976	0.051	0.001	0.00441	4.295	5.479	3.312	-6.14841
Gm34844	0.0139123	0.049	0.001	0.00135	4.828	4.835	3.043	-6.1675
Phospho1	0.0138033	0.38	0.005	0.00514	4.23	3.526	5.5	-6.17884
Cdkl1	0.0137825	0.051	0.001	0.00162	4.749	4.858	3.205	-6.18102
Plek2	0.0133176	0.026	0	0.000435	5.323	5.235	3.0941e-07	-6.23053
Gm36861	0.0132935	0.062	0.001	0.000214	5.632	3.895	3.054	-6.23313
Traip	0.0132553	0.608	0.008	0.000402	5.362	0.63	5.164	-6.23729
Gm14321	0.0130556	0.237	0.003	6.74e-05	6.141	1.052	4.435	-6.25919
2610034B18Rik	0.0129557	0.061	0.001	0.00295	4.49	5.023	3.712	-6.27027
B230118I11Rik	0.0129374	0.371	0.005	0.000145	5.802	0.747	4.777	-6.27231
Rragb	0.01287	0.257	0.003	0.00242	4.58	3.354	5.134	-6.27984
Cercam	0.0127844	0.082	0.001	0.00103	4.955	4.084	3.942	-6.28947
Lefty1	0.0127721	0.235	0.003	0.00154	4.771	3.267	4.908	-6.29086
5430401H09Rik	0.0126272	0.471	0.006	0.00129	4.852	2.629	5.185	-6.30732
Prtn3	0.0126266	1.335	0.017	0.00135	4.828	0.8	5.788	-6.30739
Gm12758	0.01188	0.498	0.006	0.000343	5.434	0.71	5.216	-6.39532
Ccdc92	0.0117315	0.029	0	0.000434	5.325	5.386	3.0941e-07	-6.41347
Ankrd2	0.0116061	0.965	0.011	0.000942	4.992	0.64	5.723	-6.42898
Rdh5	0.0113549	0.282	0.003	0.00165	4.744	3.397	5.055	-6.46054
C330006A16Rik	0.0112416	0.728	0.008	0.00243	4.578	2.643	5.747	-6.47501
D5Ertd605e	0.0112214	0.673	0.008	0.00201	4.657	2.684	5.612	-6.4776
Med9	0.0111139	0.858	0.01	0.00369	4.39	2.714	6.031	-6.49149
Ftsj1	0.0110427	1.089	0.012	0.0011	4.924	0.813	5.848	-6.50077
Gm13546	0.0107325	0.032	0	0.000457	5.301	5.519	3.0941e-07	-6.54187
4632428C04Rik	0.0105974	0.126	0.001	0.000126	5.857	2.982	4.025	-6.56015
Gm35578	0.0105586	0.231	0.002	0.00565	4.185	4.889	5.032	-6.56544
LOC102634078	0.0100914	0.14	0.001	0.000501	5.26	3.778	4.184	-6.63073
Rec114	0.00997706	2.018	0.02	0.00134	4.833	1.005	6.069	-6.64717
Apol8	0.00965603	0.305	0.003	0.000934	4.998	3.501	4.861	-6.69435
Elmo3	0.00891453	0.379	0.003	2.95e-05	6.495	0.833	4.614	-6.80963
Ccl24	0.00887869	0.196	0.002	0.00562	4.189	5.467	4.8	-6.81544
Cks1brt	0.00882872	0.039	0	0.00141	4.807	6.348	3.0941e-07	-6.82358
Cldn13	0.00881969	6.032	0.053	0.0037	4.388	0.735	6.917	-6.82506
Gypc	0.00844204	0.225	0.002	0.00688	4.095	5.567	5.059	-6.88819
Fcnb	0.00789974	0.14	0.001	0.000719	5.106	4.528	4.112	-6.98398
Atat1	0.00755926	0.738	0.006	0.00027	5.532	0.865	5.631	-7.04754
Slc35f5	0.00752574	0.089	0.001	6.28e-05	6.184	4.152	2.963	-7.05395
Tmod1	0.00742375	0.6	0.004	0.00114	4.905	3.861	5.166	-7.07364
Ggnbp1	0.00738465	0.413	0.003	0.000172	5.72	2.501	4.939	-7.08125
Tpmt	0.00731576	0.202	0.001	0.000372	5.392	4.004	4.313	-7.09478
Tmem205	0.00658499	1.453	0.01	0.000426	5.334	0.616	6.044	-7.2466
Slc25a21	0.00617368	0.507	0.003	0.000124	5.867	2.519	4.996	-7.33965
Gm16793	0.00614374	0.255	0.002	0.000131	5.841	3.335	4.529	-7.34667
Snora65	0.005939	2.641	0.016	0.00398	4.352	3.117	6.93	-7.39556
2900005J15Rik	0.00572524	0.204	0.001	1.54e-05	6.777	3.281	3.659	-7.44845
1110006O24Rik	0.00536029	0.136	0.001	7.74e-05	6.068	4.454	3.327	-7.54347
Pdia2	0.0052374	0.405	0.002	0.000186	5.688	3.685	4.68	-7.57693
Mpo	0.00510469	1.006	0.005	1.15e-05	6.909	0.339	4.917	-7.61396
Elane	0.00508697	0.141	0.001	6.74e-05	6.139	4.498	3.251	-7.61898
Trbv16	0.00501668	1.991	0.01	0.000945	4.991	3.072	6.117	-7.63905
Vnn3	0.0049539	0.518	0.003	4.19e-06	7.404	0.87	4.542	-7.65722
Gm30392	0.00449331	0.185	0.001	0.000168	5.734	4.663	3.905	-7.79801
Tmem265	0.00421638	1.888	0.008	0.000308	5.476	1.049	6.357	-7.88978
Igkv4-58	0.00386947	2.163	0.008	0.000279	5.516	0.751	6.453	-8.01365
Ffar4	0.00365435	0.094	0	2.44e-07	8.701	4.161	3.0941e-07	-8.09617
Prss29	0.00293547	0.242	0.001	6.41e-07	8.218	3.254	3.219	-8.41219
Ctsg	0.00276458	0.124	0	2.44e-07	8.691	4.373	3.0941e-07	-8.49873

## Sheet: Sheet1
All times shared genes	24h	48h	7d	21d
Csf2	6.16793	8.53727	4.96171	-5.22634
S100a8	2.77291	1.34123	1.46033	-1.23621
Hebp1	1.16162	2.84052	1.34095	-1.12337
Slc38a5	-2.01387	1.86424	2.98615	-5.18037
Rhd	-3.82613	1.83628	4.00742	-1.95353

## Sheet: ExpMediaxControlMedia
Name	Fold change	22d Control-Media - linear total RPKM	22d Experimental-Media - linear total RPKM	P value	T value	Standard deviation C	Standard deviation
Trbv12-1	3006.53	0	1.035	9.01e-13	-40.174	0	0.813
Il12b	2505.02	0	0.862	2.21e-15	-69.435	0	0.46
Ighv9-4	2146	0.001	1.904	0.000738	-7.82	3.864	1.045
Ceacam16	1959.22	0	0.674	9.24e-10	-23.53	0	1.315
Amn	1113.75	0	0.383	2.61e-10	-25.887	0	1.106
Rab44	1054.99	0	0.363	3.61e-07	-14.941	0	1.901
1700029I15Rik	1022.65	0	0.352	0.00193	-6.999	0	4.04
Ypel2	1001.58	0	0.345	0.00207	-6.882	0	4.097
Spata2l	974.252	0	0.335	3.38e-14	-54.149	0	0.519
Rps6ka2	677.168	0	0.233	2.95e-12	-36.479	0	0.729
Gm36371	671.421	0	0.231	7.97e-26	-398.629	0	0.067
Nr5a1	665.715	0	0.229	3.38e-14	-54.02	0	0.491
Gm20511	655.034	0	0.225	0.00193	-6.999	0	3.781
Itgb8	645.66	0	0.222	5.34e-11	-29.298	0	0.901
LOC105243468	632.168	0	0.218	2.16e-13	-45.243	0	0.582
Lhfpl2	626.139	0.001	0.501	0.000997	-7.547	3.447	0.491
1810006J02Rik	577.9	0	0.199	5.6e-14	-50.505	0	0.514
Zfp953	568.319	0.001	0.436	0.000758	-7.782	3.272	0.598
G630093K05Rik	533.793	0.001	0.346	0.000255	-8.678	2.587	1.425
Havcr1	515.073	0	0.177	0.00199	-6.929	0	3.677
Proz	510.167	0	0.176	0.00194	-6.952	0	3.66
4930528D03Rik	398.208	0.001	0.295	0.000851	-7.689	3.133	0.531
Mok	350.908	0.001	0.265	0.00114	-7.436	3.214	0.118
Prr18	340.193	0	0.117	4.39e-13	-42.629	0	0.558
Ampd1	329.779	0.001	0.231	0.000591	-8.013	2.906	0.522
LOC105247055	273.391	0.001	0.404	0.00752	-5.805	3.92	0.435
LOC105245993	213.416	0.001	0.128	0.000117	-9.343	2.28	0.537
Fap	179.008	0	0.062	0.00193	-6.999	0	3.024
Zfp629	166.936	0.001	0.217	0.00794	-5.76	3.549	0.74
Nbea	160.928	0	0.055	1.38e-10	-27.211	0	0.762
Nphp3	120.413	0.001	0.143	0.00716	-5.859	3.303	0.47
Whrn	8.64833	0.098	0.85	0.000155	-9.096	0.779	0.574
Samd4b	7.3876	0.207	1.526	0.00303	-6.568	1.018	0.712
4930523C07Rik	6.8353	1.384	9.459	0.00262	-6.682	1.021	0.579
Phip	6.66049	0.344	2.291	0.00744	-5.819	1.215	0.54
Mir17hg	6.46814	0.306	1.982	0.00716	-5.86	1.214	0.465
Foxn3	6.38241	0.162	1.034	0.00186	-7.049	0.449	0.975
Mast4	6.0712	0.055	0.336	0.000905	-7.634	0.854	0.447
Luc7l3	6.01614	8.453	50.852	2.97e-08	-18.117	0.365	0.173
Ccdc186	5.99516	0.161	0.963	0.00538	-6.127	1.131	0.379
Kcnb1	5.76212	0.039	0.224	0.00228	-6.801	0.856	0.609
LOC105243747	5.39443	5.968	32.196	0.00139	-7.288	0.713	0.618
Upf2	5.23973	0.675	3.539	1.62e-05	-11.037	0.158	0.592
Dip2b	4.98634	0.234	1.167	0.000947	-7.597	0.585	0.634
AA987161	4.87367	0.129	0.63	0.00617	-5.991	0.846	0.669
Phf20l1	4.81696	1.122	5.406	0.00565	-6.085	0.988	0.367
Snord17	4.56612	2.971	13.564	3.9e-06	-12.386	0.317	0.387
Gm30054	4.51199	0.579	2.614	0.00952	-5.598	1.074	0.232
Jrkl	4.47866	0.41	1.838	0.0016	-7.162	0.709	0.477
Rel	4.47068	0.832	3.719	0.00516	-6.158	0.402	0.907
Aff1	4.45204	0.407	1.813	0.000691	-7.874	0.468	0.616
Pskh1	4.43213	0.214	0.947	9.35e-05	-9.534	0.514	0.377
Xpr1	4.40273	0.152	0.669	0.00151	-7.21	0.814	0.203
Ablim1	4.30646	0.934	4.023	0.0066	-5.943	0.802	0.601
Vprbp	4.06102	0.228	0.925	0.00447	-6.27	0.352	0.842
Polm	4.05496	0.342	1.387	0.00331	-6.501	0.729	0.49
Upf3b	4.04965	1.096	4.44	8.25e-06	-11.653	0.329	0.362
Sacs	3.99	0.062	0.248	0.00827	-5.712	0.903	0.403
Nav1	3.88148	0.155	0.603	0.00491	-6.194	0.595	0.667
1810012K08Rik	3.88091	0.289	1.123	0.00812	-5.735	0.812	0.522
Chd7	3.85469	0.546	2.106	0.00194	-6.965	0.448	0.651
Zfp709	3.83406	0.125	0.478	0.00713	-5.874	0.514	0.78
2310033P09Rik	3.82011	1.499	5.725	0.000387	-8.343	0.623	0.205
Brd3	3.80943	0.871	3.316	3.44e-06	-12.523	0.301	0.315
Ebf1	3.73261	0.594	2.219	4.66e-05	-10.118	0.455	0.274
Phf20	3.71076	0.293	1.087	4.87e-07	-14.584	0.168	0.326
Hba-a2	3.6691	5058.13	18558.8	0.00704	-5.891	0.454	0.778
Clasp2	3.63483	0.277	1.008	0.00905	-5.645	0.627	0.691
Zscan25	3.63144	0.228	0.829	0.000155	-9.108	0.435	0.38
Iqce	3.6236	0.185	0.67	0.00862	-5.679	0.701	0.604
Flywch1	3.61479	0.483	1.745	0.00581	-6.056	0.693	0.519
Suv420h1	3.55572	0.81	2.879	0.0034	-6.479	0.583	0.546
Rpph1	3.5136	22.413	78.751	0.00473	-6.227	0.323	0.757
Brd4	3.48217	1.351	4.704	0.000353	-8.418	0.49	0.355
Epg5	3.45063	0.114	0.395	0.00279	-6.635	0.666	0.369
Ppp1r12a	3.44416	1.487	5.121	0.00976	-5.577	0.741	0.519
Mief1	3.42921	0.339	1.164	0.00491	-6.194	0.716	0.383
Fyco1	3.41817	0.134	0.457	0.00107	-7.493	0.468	0.479
Ighv1-15	3.41573	1.159	3.959	0.00988	-5.566	0.522	0.734
Cnr2	3.36049	0.201	0.676	0.000182	-8.949	0.369	0.412
Zbtb49	3.3055	0.326	1.078	0.00496	-6.185	0.423	0.665
Mbd5	3.29411	0.1	0.329	0.00398	-6.354	0.351	0.68
Rtf1	3.236	1.934	6.257	0.000738	-7.814	0.599	0.133
Lss	3.22087	0.229	0.736	0.00716	-5.865	0.52	0.626
Cd247	3.21061	0.908	2.917	0.00564	-6.091	0.5	0.601
5830428H23Rik	3.17765	1.009	3.208	0.00765	-5.786	0.481	0.658
Chst3	3.1696	1.389	4.404	0.00705	-5.888	0.568	0.563
Ubn1	3.15415	0.41	1.292	0.00746	-5.812	0.767	0.25
Trim5	3.14599	0.642	2.02	0.000234	-8.751	0.458	0.276
Ino80d	3.13944	0.119	0.373	0.00737	-5.834	0.603	0.526
Arhgef3	3.0924	1.507	4.661	0.00564	-6.089	0.478	0.587
Rasa2	3.08946	0.444	1.373	0.00716	-5.868	0.774	0.126
Son	3.05955	4.525	13.845	0.00236	-6.773	0.397	0.544
Baz1a	3.05712	4.411	13.486	0.0011	-7.468	0.597	0.126
Lin7c	3.05596	1.228	3.753	0.00761	-5.794	0.608	0.5
Dcp1b	3.04056	0.625	1.901	0.0014	-7.28	0.366	0.505
Ralbp1	3.0209	1.672	5.052	0.00995	-5.56	0.585	0.563
Cd177	3.01535	0.554	1.671	0.0096	-5.591	0.542	0.596
Sap130	2.98201	0.534	1.592	0.00598	-6.024	0.392	0.628
Sumf1	2.9568	0.67	1.981	0.00239	-6.76	0.606	0.248
Crtc3	2.94422	0.407	1.198	0.00343	-6.469	0.652	0.199
Icosl	2.92731	1.818	5.322	0.00727	-5.846	0.543	0.517
Oser1	2.92711	1.819	5.325	0.00429	-6.305	0.32	0.617
Clic4	2.88922	3.017	8.718	0.00202	-6.902	0.5	0.378
Zfp280d	2.83257	0.506	1.432	2.66e-05	-10.598	0.155	0.37
LOC100503676	2.79063	0.509	1.422	0.00573	-6.071	0.644	0.248
Zc3h7b	2.74551	0.709	1.947	0.0019	-7.029	0.337	0.479
Ighv1-53	2.73027	1.76	4.804	0.00042	-8.267	0.394	0.3
Plekha1	2.72606	1.105	3.011	0.00686	-5.912	0.333	0.607
Igkv5-43	2.70911	7.022	19.024	0.000629	-7.946	0.402	0.316
Ikzf1	2.69935	1.392	3.757	0.00127	-7.356	0.327	0.443
Sidt1	2.68376	0.489	1.311	0.000176	-8.982	0.374	0.248
Eml5	2.67961	0.1	0.269	0.00826	-5.715	0.254	0.656
Lrba	2.64285	0.204	0.539	0.00766	-5.782	0.377	0.573
Bank1	2.63838	3.958	10.442	0.000855	-7.679	0.16	0.49
Mycbp2	2.62459	1.224	3.214	0.00661	-5.939	0.597	0.289
Chd6	2.5974	0.432	1.123	0.000413	-8.288	0.256	0.394
Tcof1	2.59363	2.87	7.445	8e-05	-9.673	0.208	0.344
Atp8a1	2.59209	0.295	0.764	0.00151	-7.206	0.319	0.435
Gm34951	2.59143	0.272	0.705	0.00737	-5.833	0.646	0.161
Pdk1	2.54302	0.87	2.213	6.57e-06	-11.878	0.168	0.273
Ahcyl1	2.52743	1.221	3.086	0.00617	-5.991	0.277	0.567
Fastkd3	2.49884	0.376	0.939	0.00142	-7.263	0.362	0.366
Rltpr	2.48865	2.688	6.691	0.00856	-5.685	0.479	0.446
4833438C02Rik	2.48158	0.774	1.92	0.00444	-6.282	0.329	0.49
Gm5665	2.45065	0.565	1.384	0.000175	-8.998	0.353	0.202
Nudcd3	2.44748	0.622	1.523	1.6e-06	-13.305	0.193	0.195
Zfp691	2.44724	0.38	0.93	0.00572	-6.074	0.464	0.382
M1ap	2.43239	0.413	1.004	0.00817	-5.726	0.545	0.324
Rp9	2.42379	7.879	19.098	0.000119	-9.32	0.303	0.242
Ccdc55	2.41147	1.539	3.712	0.00564	-6.095	0.493	0.323
Tmem194b	2.40709	0.91	2.19	0.00713	-5.873	0.403	0.459
Narf	2.37999	0.904	2.152	0.00934	-5.615	0.262	0.573
Taf3	2.343	1.283	3.006	0.00202	-6.909	0.423	0.272
Hvcn1	2.34005	7.105	16.626	0.0012	-7.399	0.28	0.376
Gm30247	2.32671	0.525	1.222	0.00819	-5.722	0.566	0.206
Patz1	2.3226	1.632	3.79	0.00471	-6.232	0.404	0.376
Trib2	2.28643	1.544	3.529	0.00765	-5.788	0.547	0.201
Slc36a1os	2.28032	1.144	2.608	0.00379	-6.387	0.31	0.425
Gm20506	2.2705	1.696	3.851	0.00241	-6.75	0.383	0.314
Xntrpc	2.26975	0.45	1.022	0.00744	-5.817	0.393	0.42
Zfp831	2.2556	0.24	0.542	0.00447	-6.271	0.453	0.273
Eif5b	2.2514	5.949	13.394	0.00613	-6.006	0.54	0.112
Usp38	2.24902	1.348	3.031	0.00713	-5.878	0.192	0.529
Adck5	2.21717	1.022	2.266	0.00615	-6.002	0.329	0.43
Rn4.5s	2.20748	8.087	17.852	9.35e-05	-9.528	0.202	0.273
Ralgapa2	2.20737	0.222	0.49	0.00194	-6.978	0.32	0.334
Gbp6	2.18813	0.465	1.016	0.00537	-6.131	0.359	0.378
Zcchc11	2.18761	1.432	3.132	0.00587	-6.042	0.269	0.455
Akap8l	2.1873	8.954	19.586	0.00795	-5.753	0.376	0.408
Ccar1	2.16094	3.115	6.731	0.00757	-5.799	0.479	0.255
Papolg	2.1366	0.6	1.281	0.00623	-5.982	0.375	0.357
Ube3a	2.13209	0.443	0.945	0.00491	-6.195	0.167	0.47
Mmp12	2.12785	2.504	5.329	0.00742	-5.824	0.253	0.464
Rsf1	2.10522	0.653	1.375	0.000476	-8.171	0.187	0.321
Frmd8	2.10301	2.379	5.004	0.00866	-5.674	0.444	0.298
Phf14	2.09547	2.378	4.983	0.000289	-8.57	0.258	0.24
Zfp652	2.09487	0.687	1.439	0.00279	-6.631	0.265	0.37
Gpkow	2.09466	0.804	1.684	0.00934	-5.62	0.315	0.434
Gm14085	2.0889	2.1	4.386	0.00211	-6.864	0.38	0.218
Ppp2r3d	2.08507	2.935	6.12	0.000847	-7.7	0.354	0.163
Brca1	2.0713	0.099	0.205	0.00838	-5.701	0.345	0.391
Dync1i2	2.06275	5.211	10.749	0.000287	-8.584	0.144	0.313
Ralgps2	2.05804	3.952	8.134	0.00716	-5.857	0.385	0.323
Erdr1	2.05767	36.118	74.319	0.000954	-7.585	0.303	0.242
2310001H17Rik	2.05684	2.827	5.815	0.00262	-6.682	0.263	0.353
Cep162	2.02316	0.243	0.492	0.00906	-5.642	0.399	0.317
Lrrc47	1.99488	1.298	2.589	0.00581	-6.053	0.278	0.373
Acap1	1.95688	12.326	24.12	0.000602	-7.984	0.14	0.313
Helb	1.95616	0.591	1.157	0.00934	-5.617	0.205	0.442
LOC102636463	1.94979	7.129	13.9	0.00976	-5.578	0.337	0.353
Klhl22	1.93347	0.614	1.187	0.00228	-6.811	0.304	0.252
Rap2c	1.91596	1.767	3.385	0.00264	-6.674	0.255	0.305
Atad2b	1.91454	0.323	0.619	0.0066	-5.943	0.348	0.278
Dis3	1.90632	0.904	1.723	0.00809	-5.741	0.364	0.278
Plek	1.88233	3.902	7.346	0.0092	-5.631	0.275	0.367
Ndrg3	1.87664	2.822	5.296	0.00367	-6.417	0.149	0.372
Srpk1	1.78947	3.93	7.033	0.00378	-6.395	0.105	0.356
Ttll12	1.7801	0.775	1.38	0.00367	-6.417	0.274	0.243
Psen2	1.75216	5.758	10.088	0.00661	-5.936	0.226	0.312
Gramd1a	1.75104	17.624	30.86	0.00587	-6.038	0.282	0.253
Phc1	1.70887	0.668	1.142	0.00169	-7.12	0.102	0.29
Trappc5	1.70097	3.586	6.101	0.00182	-7.069	0.171	0.254
Scnm1	1.66588	6.099	10.161	0.00379	-6.389	0.213	0.247
Mknk2	1.66152	9.123	15.157	0.00194	-6.981	0.213	0.206
Csnk1e	1.63124	0.974	1.588	0.00587	-6.039	0.184	0.274
Prkcq	1.48288	2.122	3.147	0.000593	-8.002	0.127	0.156
Pold1	1.41424	4.514	6.385	0.00339	-6.484	0.06	0.21
ND1	0.856039	47060.7	40285.8	0.00303	6.57	0.019	0.095
Ptgr1	0.586569	10.21	5.989	0.00695	5.902	0.121	0.349
LOC105242678	0.585718	0.816	0.478	0.000758	7.784	0.266	0.088
Hmox1	0.58059	76.114	44.191	0.000997	7.542	0.169	0.241
Chchd7	0.530153	8.592	4.555	0.00367	6.419	0.222	0.337
LOC105243862	0.485378	0.84	0.408	0.00331	6.503	0.319	0.322
3010026O09Rik	0.467385	0.754	0.352	0.00838	5.7	0.401	0.368
Gna15	0.414607	1.033	0.428	0.00812	5.735	0.258	0.571
Mettl6	0.372855	2.73	1.018	0.00817	5.726	0.256	0.655
Hspa1b	0.308917	7.798	2.409	0.00463	6.246	0.342	0.687
Thap11	0.301461	2.837	0.855	0.00948	5.602	0.277	0.828
LOC105246905	0.293124	5.173	1.516	0.00617	5.99	0.702	0.453
Mirc35hg	0.280495	7.23	2.028	0.00151	7.218	0.636	0.335
Klra9	0.240045	1.745	0.419	0.00581	6.059	0.826	0.491
Gm30340	0.0205187	0.017	0	0.00285	6.614	2.398	0
Gm30690	0.0129418	0.027	0	1.64e-12	38.218	0.464	0
Gm36756	0.0116933	0.096	0.001	0.00988	5.566	0.825	3.155
Meg3	0.011522	0.03	0	4.06e-08	17.672	1.031	0
Cacna1f	0.0112808	0.057	0.001	0.0023	6.791	0.868	2.551
F630111L10Rik	0.0110166	0.031	0	1.08e-12	39.562	0.465	0
4930484H19Rik	0.0107497	0.07	0.001	0.00795	5.755	0.242	3.205
LOC105246372	0.0106715	0.032	0	0.0025	6.722	2.756	0
LOC105244333	0.0104032	0.033	0	0.00312	6.547	2.846	0
LOC102633054	0.00996355	0.035	0	2.86e-07	15.227	1.235	0
Gm16246	0.00967898	0.036	0	0.00202	6.906	2.74	0
Mpdz	0.00841632	0.041	0	1.99e-12	37.614	0.518	0
Gm35436	0.00800075	0.043	0	3.08e-12	36.292	0.543	0
Gm35885	0.00739759	0.047	0	0.00253	6.712	2.983	0
LOC105244697	0.0071355	0.048	0	0.00194	6.952	2.901	0
Gm13748	0.00662399	0.052	0	6.98e-08	16.948	1.208	0
Gm36012	0.00589973	0.058	0	1.13e-10	27.655	0.757	0
Gm30855	0.00589036	0.058	0	3.43e-29	707.933	0.03	0
Synm	0.00568052	0.061	0	4.59e-11	29.734	0.71	0
LOC105244118	0.0055993	0.061	0	4.9e-09	20.726	1.021	0
Iqcd	0.00521597	0.066	0	0.00193	7	3.064	0
CJ186046Rik	0.0050581	0.068	0	4.85e-10	24.702	0.873	0
Gpr125	0.00496857	0.069	0	5.15e-13	42.035	0.515	0
LOC105246909	0.00431518	0.08	0	3.49e-09	21.283	1.044	0
Slc52a3	0.00404669	0.085	0	0.00194	6.96	3.23	0
Gm5806	0.00400623	0.086	0	1.95e-10	26.491	0.85	0
LOC105245598	0.0039393	0.087	0	1.79e-09	22.384	1.009	0
LOC105247087	0.00375932	0.092	0	0.00202	6.902	3.301	0
Gm35974	0.00373546	0.398	0.001	0.00869	5.67	0.946	3.91
Mup-ps12	0.00353602	0.417	0.001	0.00738	5.829	0.711	3.887
Crym	0.00343947	0.1	0	0.00194	6.964	3.324	0
A4galt	0.00314562	0.252	0.001	0.00228	6.808	0.555	3.409
Gm9548	0.00303143	0.114	0	9.35e-30	799.524	0.03	0
Adamdec1	0.00279352	0.598	0.002	0.00937	5.611	0.699	4.219
Gm16553	0.00266734	0.129	0	3.32e-13	43.619	0.554	0
Ghr	0.00238557	0.144	0	1.31e-14	59.357	0.415	0
Fam83d	0.00197188	0.175	0	1.29e-13	47.091	0.54	0
Gsg1	0.001967	0.175	0	6.83e-30	859.16	0.03	0
5430421F17Rik	0.00175991	0.196	0	5.3e-11	29.371	0.881	0
Nicn1	0.0017389	0.198	0	0.00194	6.952	3.73	0
Armcx1	0.00173199	0.199	0	5.6e-14	50.515	0.514	0
LOC105247155	0.00167598	0.205	0	6.77e-16	76.553	0.341	0
Bmp2	0.00167338	0.206	0	3.44e-14	53.662	0.486	0
LOC105246266	0.00161501	0.213	0	0.00194	6.951	3.774	0
Gm35399	0.00146174	0.235	0	1.81e-14	57.571	0.463	0
Spo11	0.00141392	0.243	0	8.83e-14	48.548	0.551	0
Akr1c12	0.00127273	0.27	0	4.27e-11	29.946	0.908	0
LOC105245888	0.00105739	0.325	0	4.47e-14	52.157	0.536	0
Armcx6	0.00103422	0.333	0	1.48e-12	38.586	0.727	0
Tmem38a	0.00102359	0.336	0	9.64e-15	61.78	0.455	0
Ppp1r3c	0.00101344	0.34	0	1.06e-14	60.802	0.463	0
Irak1bp1	0.000865597	0.398	0	7.29e-13	40.889	0.704	0
Hk1os	0.000767347	0.448	0	2.25e-14	56.292	0.52	0
LOC105245390	0.000598936	0.575	0	6.87e-11	28.718	1.054	0
Gm32894	0.000592238	0.581	0	5.6e-14	50.763	0.597	0
Gm32465	0.000506829	0.679	0	4.47e-14	52.26	0.592	0
Ighv1-20	0.000481661	0.714	0	6.18e-14	49.973	0.624	0
Wrb	0.000414183	0.831	0	4.65e-14	51.785	0.614	0
LOC105244796	0.000198566	1.733	0	3.03e-13	44.032	0.79	0

## Sheet: ControlMediaxControlSmp80
Name	Fold change	22d Control-Media - linear total RPKM	22d Control-Smp80 - linear total RPKM	P value	T value	Standard deviation CM	Standard deviation CE
Il6	18039.5	0.001	15.751	1.15e-06	-10.098	3.8	1.367
U90926	9749.04	0	3.355	4.52e-12	-22.607	0	2.03
LOC105243211	8079.05	0	2.78	3.97e-13	-26.223	0	1.715
Gm24463	7692.22	0	2.647	3.27e-13	-26.552	0	1.684
Snora31	6779.7	0	2.333	6.18e-07	-10.636	0	4.145
A630034I12Rik	6215.64	0	2.139	6.91e-13	-25.318	0	1.724
Il10	6027.12	0.002	11.862	3.29e-05	-7.533	4.659	0.891
Cxcl1	5974.4	0.001	5.309	6.29e-06	-8.765	3.872	1.447
LOC105244152	5957.87	0	2.05	1.35e-15	-37.09	0	1.171
Prr22	5718.47	0	1.968	3.07e-11	-20.116	0	2.149
Mnd1	4795.45	0.002	8.261	3.44e-05	-7.497	4.303	2.036
Gpr15	4465.38	0	1.537	1.64e-11	-20.895	0	2.01
1700001J03Rik	4364.8	0	1.502	1.08e-13	-28.439	0	1.473
Mtfr2	4014.35	0	1.381	3.81e-14	-30.359	0	1.366
Snora33	3932.61	0.003	11.639	0.00035	-5.784	5.748	1.259
2310015B20Rik	3865.05	0	1.33	9.84e-17	-43.639	0	0.946
Gm5861	3591.28	0	1.236	2.59e-08	-13.333	0	3.068
LOC105243802	3462.62	0	1.191	2.56e-13	-26.945	0	1.512
LOC105246824	2996.57	0.002	7.071	0.000193	-6.191	5.143	1.441
Cth	2891.36	0.002	4.767	3.89e-05	-7.398	4.186	1.645
Gm32584	2851.55	0.002	4.835	3.12e-05	-7.575	4.26	0.572
Hist1h2af	2535.91	0	0.873	2.13e-06	-9.609	0	4.077
Snora73a	2489.4	0	0.857	4.43e-05	-7.278	0	5.369
Gm19412	2258	0	0.777	5.81e-07	-10.691	0	3.61
Amn	2231.13	0	0.768	2.94e-14	-30.835	0	1.25
3110045C21Rik	2216.56	0	0.763	1.05e-13	-28.519	0	1.35
Zkscan8	2192.93	0	0.755	5.24e-15	-34.255	0	1.122
Wars2	2158.64	0.001	1.668	3.05e-06	-9.327	3.302	0.754
Zfp446	2131.2	0	0.733	2.17e-17	-48.278	0	0.793
Mgarp	2111.27	0	0.726	2.28e-19	-64.369	0	0.594
Snora52	2096.71	0	0.721	4.26e-05	-7.323	0	5.22
Snora75	2092.26	0	0.72	0.000389	-5.714	0	6.688
LOC105247051	2061.99	0	0.71	4.52e-05	-7.257	0	5.256
Adam1a	2007.07	0	0.691	5.08e-11	-19.516	0	1.947
LOC105246624	1965.36	0	0.676	3.03e-11	-20.142	0	1.882
Tigd3	1797.41	0	0.618	1.57e-11	-20.96	0	1.787
Ptprv	1758.37	0	0.605	4.94e-13	-25.859	0	1.444
Ern2	1750.94	0	0.602	6.92e-12	-22.008	0	1.696
Troap	1739.14	0.002	2.927	5.91e-05	-7.019	4.241	1.116
Pmch	1632.7	0	0.562	4.94e-05	-7.174	0	5.154
LOC105247188	1624.07	0	0.559	1.5e-11	-21.031	0	1.757
Zpbp2	1574.77	0.001	1.221	8.64e-06	-8.522	3.316	1.464
Timd2	1554.6	0.002	2.64	8.36e-05	-6.763	4.265	1.488
LOC105244921	1515.66	0	0.522	2.07e-12	-23.684	0	1.545
Awat2	1510.5	0	0.52	2.72e-17	-47.324	0	0.773
4930579K19Rik	1421.02	0	0.489	2.37e-14	-31.272	0	1.16
1700092M07Rik	1420.07	0	0.489	4.32e-05	-7.305	0	4.966
Snora41	1411.94	0	0.486	0.000433	-5.642	0	6.424
Mlf1	1405.54	0	0.484	1.44e-17	-49.498	0	0.732
Ceacam16	1384.14	0	0.476	7.01e-15	-33.628	0	1.075
Snora74a	1340.29	0.002	3.34	0.000508	-5.537	5.289	0.521
Nsl1	1289.56	0	0.444	4.51e-05	-7.259	0	4.931
Stfa3	1244.7	0	0.428	4.51e-05	-7.266	0	4.902
Gm34596	1242.66	0	0.428	1.29e-25	-151.437	0	0.235
AA415398	1238.66	0	0.426	4.98e-05	-7.166	0	4.966
Guca2b	1197.2	0	0.412	4.81e-05	-7.195	0	4.923
Fbxo48	1189.85	0	0.409	4.53e-05	-7.253	0	4.879
Zfp428	1176.33	0.002	2.592	0.000416	-5.67	4.96	1.393
Gm34192	1174.71	0.002	1.837	6.79e-05	-6.92	4.044	1.236
Gm34113	1166.85	0	0.402	4.53e-05	-7.254	0	4.866
Fam228b	1159.86	0	0.399	5.71e-07	-10.707	0	3.294
B3gntl1	1156.33	0	0.398	1.04e-06	-10.176	0	3.464
Plekhg4	1136.84	0	0.391	5.2e-13	-25.767	0	1.365
Siah1b	1111.18	0.002	1.938	0.00016	-6.314	4.336	1.617
Naaladl1	1108.32	0	0.381	6.37e-12	-22.126	0	1.584
Snora7a	1099.39	0	0.378	0.000411	-5.677	0	6.164
LOC105242850	1090.98	0	0.375	4.81e-05	-7.196	0	4.858
Gm31513	1068.01	0	0.368	2.07e-12	-23.677	0	1.472
Snord22	1050.51	0.027	28.466	0.00577	-4.083	6.746	2.063
LOC105247229	1035.34	0.002	2.08	0.000312	-5.864	4.714	1.295
Rnf208	1033.96	0	0.356	8.44e-07	-10.352	0	3.351
Apon	1025.14	0	0.353	5.16e-05	-7.133	0	4.857
Btnl2	1018.89	0	0.351	6.97e-15	-33.672	0	1.028
Gm30314	1010.04	0	0.348	4.92e-07	-10.835	0	3.191
Mia	994.417	0.002	2.116	0.000367	-5.752	4.867	0.655
2810029C07Rik	993.274	0	0.342	2.44e-12	-23.435	0	1.472
2610318N02Rik	981.97	0.013	13.126	0.00154	-4.874	5.648	1.437
Erich6	963.258	0	0.331	9.86e-13	-24.791	0	1.385
Rab26os	948.666	0.021	20.114	0.00382	-4.309	6.401	1.323
LOC105244760	916.885	0.001	1.135	2.01e-05	-7.892	3.421	1.05
LOC105247055	911.689	0.001	1.347	6.86e-05	-6.913	3.92	1.107
LOC105245131	895.021	0	0.308	4.92e-07	-10.834	0	3.135
Rbm44	888.096	0	0.306	2.23e-13	-27.174	0	1.249
Tex15	876.225	0	0.302	4.34e-14	-30.084	0	1.126
Scarna13	871.329	0	0.3	4.25e-05	-7.327	0	4.618
Proz	868.399	0	0.299	4.25e-05	-7.324	0	4.617
Hspa1l	866.216	0.002	1.435	0.000193	-6.187	4.219	1.776
Gm30289	853.026	0	0.294	6.6e-07	-10.572	0	3.19
Gm3448	851.701	0.001	0.604	7.67e-06	-8.609	2.95	1.515
Tcte3	851.701	0.001	0.604	7.67e-06	-8.609	2.95	1.515
Trim52	831.736	0.002	1.878	0.000765	-5.281	5.025	1.615
Chek1	807.719	0.007	5.461	0.000352	-5.78	4.593	1.365
Csf2	794.637	0	0.273	4.08e-05	-7.362	0	4.533
Wnt10b	785.913	0	0.27	5.62e-05	-7.063	0	4.717
Gm614	781.372	0.002	1.638	0.000512	-5.532	4.834	1.075
Gm32723	779.479	0	0.268	6.05e-07	-10.653	0	3.124
Gm36856	772.129	0	0.266	4.28e-05	-7.318	0	4.541
Gm30322	765.245	0	0.263	4.33e-05	-7.301	0	4.546
Ighv9-4	756.596	0.001	0.671	0.000443	-5.628	3.864	3.501
LOC102632901	748.037	0	0.257	5.09e-05	-7.144	0	4.629
LOC102636011	733.887	0	0.253	4.7e-05	-7.218	0	4.568
1700020D05Rik	731.451	0.001	0.565	1.92e-05	-7.934	3.302	0.949
Zfp239	725.241	0	0.25	4.22e-05	-7.333	0	4.489
Ankle1	708.859	0.007	5.212	0.000517	-5.525	4.727	1.316
Msantd1	704.494	0	0.242	4.24e-05	-7.329	0	4.472
Snora73b	702.309	0.018	12.71	0.00386	-4.304	6.112	1.375
LOC102641372	701.573	0	0.241	1.08e-13	-28.433	0	1.152
Gpr84	700.088	0	0.241	9.51e-07	-10.252	0	3.193
Gm550	691.693	0	0.238	4.84e-05	-7.189	0	4.546
Scd2	689.258	0.003	1.772	0.00134	-4.955	5.373	0.397
LOC105246336	682.965	0.002	1.473	0.000649	-5.385	4.903	0.787
Cabp4	671.663	0.001	0.56	0.00169	-4.815	3.611	5.109
D3Ertd751e	668.354	0.002	1.211	0.000328	-5.832	4.438	1.236
Gdap10	662.641	0	0.228	3.82e-16	-40.055	0	0.811
A130051J06Rik	640.489	0	0.22	4.32e-05	-7.306	0	4.421
5730488B01Rik	640.445	0.001	0.948	0.000128	-6.469	3.907	1.426
Cdca2	619.187	0.007	4.237	0.000559	-5.478	4.68	1.24
D7Ertd128e	617.615	0.002	0.938	0.000144	-6.384	3.967	1.302
Phf19	609.809	0.002	0.929	0.000146	-6.374	3.975	1.259
Orc1	599.847	0.006	3.699	0.000395	-5.704	4.467	1.219
LOC105246429	592.327	0.001	0.73	3.79e-05	-7.418	3.406	1.045
LOC105245248	586.844	0	0.202	4.51e-05	-7.266	0	4.385
5330438D12Rik	578.074	0.001	0.451	0.000282	-5.932	3.344	3.455
BC030499	570.884	0	0.196	5.17e-12	-22.421	0	1.415
LOC105246647	559.624	0.002	1.117	0.00081	-5.245	4.695	1.81
Havcr1	554.558	0	0.191	4.92e-05	-7.178	0	4.399
Prox2	538.126	0.001	0.378	8.48e-06	-8.537	2.917	0.887
Gas2	536.677	0	0.185	4.79e-05	-7.199	0	4.363
Ccdc14	534.797	0.002	0.852	0.0003	-5.89	4.105	1.771
Pcgf2	530.441	0.002	1.152	0.00104	-5.107	4.922	1.16
Gm3417	530.362	0.002	0.888	0.000351	-5.782	4.248	1.527
LOC105244185	529.314	0	0.182	2.13e-20	-74.654	0	0.42
AU015791	525.054	0	0.181	4.77e-07	-10.874	0	2.879
Fhl4	519.905	0	0.179	4.74e-05	-7.211	0	4.334
Rsph1	517.517	0	0.178	4.49e-05	-7.268	0	4.297
Gm32527	516.03	0.003	1.564	0.000346	-5.793	4.333	0.931
Stil	512.533	0.001	0.64	7.49e-05	-6.843	3.442	1.731
Cyb5r2	507.442	0	0.175	5.48e-05	-7.084	0	4.394
Xxylt1	500.496	0	0.172	4.51e-05	-7.26	0	4.279
LOC102634300	495.042	0.002	0.834	0.00167	-4.825	4.243	3.781
AA543186	492.805	0	0.17	5.84e-05	-7.032	0	4.407
LOC105245953	492.601	0	0.17	6.08e-05	-6.996	0	4.429
Gm15879	478.94	0.014	6.593	0.00371	-4.327	5.7	1.441
Fsbp	475.971	0	0.164	5.73e-05	-7.047	0	4.372
Mastl	475.528	0.001	0.636	8.6e-05	-6.74	3.627	1.078
LOC105244701	472.377	0.002	0.78	0.000325	-5.837	4.189	1.218
Gm30316	465.409	0	0.16	6.73e-07	-10.556	0	2.908
Bard1	462.108	0.001	0.65	0.000138	-6.418	3.761	1.268
Ackr2	455.297	0	0.157	4.55e-05	-7.249	0	4.22
2810408I11Rik	452.106	0.011	5.15	0.00283	-4.474	5.412	1.647
Serpinb2	446.511	0.002	0.71	0.000266	-5.971	4.088	1.007
Gm30753	444.963	0.004	1.846	0.00154	-4.871	4.957	1.512
E130112N10Rik	443.045	0.001	0.325	0.000261	-5.981	3.088	3.409
Gm11832	442.429	0.001	0.605	0.000253	-6.001	3.687	2.313
LOC105243636	437.989	0	0.151	4.43e-05	-7.279	0	4.176
Spag4	435.336	0.002	0.7	0.00154	-4.874	4.12	3.654
Clec2f	433.604	0.001	0.349	0.00192	-4.739	3.467	4.793
Gm36165	430.442	0	0.148	4.14e-05	-7.349	0	4.125
Gm31208	430.19	0.007	3.037	0.00102	-5.114	4.676	1.522
1700102H20Rik	426.191	0	0.147	0.000406	-5.685	0	5.323
Zfp811	425.908	0.001	0.63	0.000166	-6.288	3.897	0.606
6030419C18Rik	416.849	0	0.143	4.79e-05	-7.198	0	4.189
Ccdc155	414.617	0	0.143	5.09e-05	-7.144	0	4.217
Lcorl	412.795	0	0.142	1.16e-06	-10.092	0	2.983
Zfp69	407.193	0.003	1.285	0.000751	-5.293	4.413	1.729
Zfp438	404.257	0.002	0.652	0.000314	-5.86	4.128	0.804
LOC102635638	399.519	0	0.137	0.0004	-5.696	0	5.256
Lta	398.683	0.002	0.898	0.00192	-4.739	5.02	1.444
Fam221a	396.544	0.002	0.681	0.00046	-5.603	4.294	0.907
Syne4	395.589	0.004	1.676	0.00182	-4.77	5.006	1.291
LOC105243782	392.833	0	0.135	4.25e-05	-7.325	0	4.075
Depdc1a	387.906	0.006	2.497	0.000785	-5.265	4.54	1.048
Bcat1	385.122	0.01	3.924	0.0025	-4.555	5.244	1.193
Dusp14	381.78	0	0.131	0.000401	-5.695	0	5.217
Neu3	379.721	0	0.131	4.35e-07	-10.951	0	2.711
Zfp867	379.361	0	0.131	5.6e-05	-7.066	0	4.2
Gm15473	378.976	0	0.13	4.07e-05	-7.364	0	4.029
Slc1a4	375.871	0.002	0.614	0.000486	-5.567	4.17	1.501
Gm29514	375.448	0	0.129	4.27e-05	-7.321	0	4.047
Gal3st4	371.055	0.001	0.272	0.00148	-4.896	3.081	4.715
Gm35073	369.135	0	0.127	0.00217	-4.655	0	6.346
9530077C05Rik	367.455	0	0.126	5.09e-05	-7.146	0	4.131
4930509E16Rik	364.417	0.002	0.584	0.000505	-5.541	4.11	1.723
Gm19691	363.534	0.002	0.627	0.00069	-5.345	4.306	1.605
Gm9895	360.97	0.002	0.665	0.000734	-5.307	4.481	0.798
Arhgap20os	359.089	0.021	7.528	0.00194	-4.731	4.958	1.327
Rnase12	357.27	0	0.123	0.000387	-5.717	0	5.138
Ciart	355.558	0.011	3.916	0.00369	-4.33	5.346	1.76
Gm15008	352.072	0	0.121	0.00223	-4.634	0	6.324
Eldr	349.748	0.003	1.156	0.000979	-5.137	4.515	1.376
Derl3	347.627	0.009	3.156	0.00228	-4.621	5.048	1.35
S1pr3	345.579	0	0.119	4.41e-05	-7.282	0	4.012
Nphp4	334.095	0.001	0.391	6.5e-05	-6.946	3.269	1.207
LOC105244990	333.832	0.001	0.306	0.00386	-4.303	4.004	4.636
Zfp953	329.552	0.001	0.253	0.00169	-4.816	3.272	4.488
LOC105246046	327.993	0.012	3.896	0.00449	-4.219	5.462	1.526
Tnfrsf8	323.437	0	0.111	4.72e-07	-10.884	0	2.653
LOC105243391	320.778	0	0.11	0.000447	-5.624	0	5.128
1110006O24Rik	317.123	0	0.109	0.00209	-4.689	0	6.138
LOC105247143	316.251	0	0.109	5.55e-14	-29.591	0	0.972
Wdr89	315.751	0.002	0.512	0.000475	-5.582	4.144	0.89
Akap14	314.673	0	0.108	4.93e-05	-7.176	0	4.005
LOC105242680	311.264	0.002	0.589	0.00419	-4.259	4.56	3.768
Wdr31	311.075	0	0.107	4.99e-05	-7.161	0	4.006
LOC105244874	307.403	0	0.106	0.00219	-4.649	0	6.157
Gm20036	306.67	0	0.106	6.79e-05	-6.919	0	4.136
Cdc25c	301.601	0.007	2.229	0.00174	-4.796	4.731	1.349
Stag3	301.075	0.001	0.394	0.000172	-6.268	3.571	1.258
Zfp558	301.044	0	0.104	4.68e-05	-7.223	0	3.949
B3gnt7	301.006	0.002	0.63	0.00176	-4.788	4.823	0.77
Eme1	299.429	0.007	2.087	0.00149	-4.892	4.64	1.276
Pbx4	298.684	0.009	2.755	0.00277	-4.487	5.072	1.31
Brip1	297.396	0.007	2.161	0.00173	-4.8	4.71	1.37
Fbxo45	297.279	0.002	0.73	0.00334	-4.383	5.251	0.895
Rwdd3	296.314	0.004	1.307	0.00273	-4.497	5.088	1.085
Zfp760	290.335	0.001	0.409	0.000259	-5.988	3.762	1.081
Pif1	283.802	0.007	1.849	0.00153	-4.878	4.542	1.595
Cacna1h	279.542	0	0.096	2.72e-17	-47.48	0	0.593
LOC105243485	278.204	0.001	0.189	2.07e-05	-7.868	2.766	1.143
Fam185a	278.063	0.002	0.474	0.000796	-5.256	4.277	1.094
4930528D03Rik	276.771	0.001	0.205	0.00166	-4.826	3.133	4.38
5031434O11Rik	273.567	0.01	2.626	0.00365	-4.335	5.134	1.525
LOC105247027	271.068	0	0.093	0.00223	-4.634	0	6.042
Tomt	267.975	0.001	0.211	0.00241	-4.581	3.371	4.489
Zfp772	265.225	0.002	0.423	0.00235	-4.601	4.094	3.407
Dmc1	264.915	0	0.091	4.71e-05	-7.216	0	3.864
4933432I03Rik	264.316	0.002	0.519	0.00189	-4.749	4.65	1.417
Rnf223	260.711	0.001	0.224	0.00366	-4.334	3.728	4.507
Klhl15	259.889	0.003	0.907	0.0017	-4.812	4.613	1.196
LOC105243087	259.332	0	0.089	0.00211	-4.68	0	5.936
6820408C15Rik	259.278	0	0.089	4.43e-05	-7.278	0	3.816
Eqtn	258.157	0	0.089	0.00211	-4.68	0	5.931
LOC105246837	256.676	0	0.088	0.000402	-5.692	0	4.871
1700029I15Rik	256.584	0	0.088	0.00213	-4.671	0	5.936
Gm31940	255.351	0.001	0.194	0.00628	-4.037	3.234	5.602
F730035M05Rik	251.565	0.001	0.162	0.000823	-5.236	2.547	4.255
Hbb-bh1	249.121	0.012	3.044	0.00641	-4.025	5.506	1.21
4930568A12Rik	248.178	0.002	0.414	0.000801	-5.253	4.224	0.876
Chac1	247.406	0.023	5.732	0.00328	-4.393	5.029	1.171
Slc39a14	243.838	0	0.084	4.05e-05	-7.368	0	3.728
LOC105246224	243.136	0	0.084	0.000425	-5.655	0	4.855
Clspn	241.43	0.007	1.742	0.00221	-4.642	4.721	1.206
Rragb	239.616	0.002	0.47	0.00237	-4.595	4.65	1.752
LOC102639700	239.259	0.001	0.312	0.00157	-4.861	3.562	3.561
Gm35816	239.067	0	0.082	0.0022	-4.645	0	5.893
LOC105246451	238.803	0.001	0.277	0.00012	-6.516	3.244	1.363
Ccl17	237.527	0.002	0.528	0.00798	-3.904	4.985	3.428
4930427A07Rik	236.755	0.009	2.026	0.00313	-4.418	4.972	1.076
2410019O14Rik	235.326	0.002	0.434	0.00456	-4.211	4.482	3.444
Sgol1	234.965	0.009	2.033	0.00338	-4.378	5.008	1.108
Gm14827	233.906	0.001	0.169	0.000463	-5.599	3.02	3.166
Pdcd1	233.57	0	0.08	0.000387	-5.716	0	4.768
Tcam1	232.43	0	0.08	4.22e-05	-7.334	0	3.713
Tube1	231.723	0.013	2.969	0.0015	-4.887	4.402	1.394
Ttk	229.811	0.01	2.347	0.000757	-5.288	4.051	1.338
Luzp4	228.602	0	0.079	0.000422	-5.66	0	4.796
Cdk5r1	228.544	0.001	0.202	0.00435	-4.236	3.84	4.352
Parpbp	225.099	0.001	0.331	0.00641	-4.025	3.883	4.754
Snora44	222.122	0	0.076	0.00798	-3.904	0	6.917
Gm36894	221.173	0	0.076	0.000415	-5.671	0	4.758
LOC105244281	218.939	0.01	2.11	0.00514	-4.146	5.14	1.605
Slc7a3	218.49	0.031	6.846	0.00115	-5.047	4.041	1.988
Gm30025	217.493	0	0.075	0.000424	-5.658	0	4.754
Lipt1	217.474	0.008	1.661	0.0032	-4.407	4.781	1.725
Gm34759	215.585	0	0.074	5.87e-07	-10.682	0	2.514
Rbakdn	215.411	0	0.074	0.00223	-4.634	0	5.795
Agrp	213.229	0	0.073	0.00213	-4.671	0	5.737
Gm35051	212.495	0	0.073	0.000478	-5.578	0	4.802
LOC105245967	212.339	0	0.073	5.36e-05	-7.106	0	3.769
Gm15420	208.969	0	0.072	0.00212	-4.677	0	5.708
Gm35908	207.387	0.002	0.311	0.000671	-5.363	3.935	1.219
LOC102638389	207.141	0.002	0.33	0.00127	-4.988	4.093	1.854
Slc25a47	206.492	0	0.071	0.000386	-5.72	0	4.657
Arhgef39	206.099	0.004	0.743	0.00299	-4.444	4.678	1.756
4833418N02Rik	205.817	0.002	0.31	0.000662	-5.372	3.941	1.121
LOC105245242	205.227	0.001	0.274	0.000361	-5.764	3.619	1.29
Pkd2l2	205.043	0	0.071	4.17e-05	-7.344	0	3.623
Snora69	204.753	0	0.07	0.00792	-3.909	0	6.803
LOC102640772	202.167	0.002	0.397	0.00284	-4.472	4.649	1.668
Itgb1bp2	200.054	0.007	1.473	0.00278	-4.485	4.728	1.155
Wdr76	200.052	0.007	1.354	0.00257	-4.533	4.595	1.569
LOC105245380	198.934	0.001	0.281	0.00215	-4.664	3.778	3.279
Chml	198.917	0	0.068	4.57e-05	-7.243	0	3.652
Ybey	198.887	0.001	0.165	0.00961	-3.799	3.588	5.4
Sh3rf1	197.088	0	0.068	4.76e-05	-7.205	0	3.665
Gm31133	196.75	0.009	1.762	0.00512	-4.148	5.07	1.391
4933417D19Rik	196.558	0	0.068	0.000461	-5.601	0	4.712
LOC102633673	195.182	0	0.067	0.00216	-4.662	0	5.653
LOC105245222	194.297	0	0.067	0.00229	-4.618	0	5.703
LOC102635165	194.18	0.002	0.31	0.00961	-3.799	4.097	4.782
Shcbp1l	193.815	0.003	0.646	0.00258	-4.53	4.528	1.733
Iqcg	192.828	0	0.066	0.00243	-4.576	0	5.747
Ect2	192.755	0.006	1.135	0.00169	-4.813	4.396	0.923
Gm35748	192.247	0.009	1.809	0.00508	-4.152	5.103	1.002
Gm11201	192.177	0	0.066	4.94e-05	-7.174	0	3.663
Angel1	190.824	0.002	0.317	0.00116	-5.039	4.206	0.763
Gm33509	188.879	0	0.065	0.00217	-4.656	0	5.625
Cdkl3	186.713	0.002	0.293	0.00114	-5.05	4.055	1.457
Tmem69	186.238	0.011	2.084	0.00836	-3.875	5.383	1.408
LOC105245296	185.876	0.001	0.242	0.000295	-5.901	3.552	0.808
LOC105246766	185.196	0.011	2.103	0.00868	-3.854	5.393	1.488
Gm32848	183.639	0	0.063	4.19e-05	-7.338	0	3.55
B020011L13Rik	183.63	0	0.063	0.00211	-4.68	0	5.566
Xlr4d-ps	183.381	0.003	0.565	0.0025	-4.558	4.435	1.776
Khdc3	181.793	0	0.063	0.000402	-5.693	0	4.567
LOC105243213	179.741	0	0.062	5.69e-05	-7.054	0	3.678
Gm34632	179.66	0.001	0.118	0.000302	-5.885	2.649	2.984
1700019L03Rik	178.528	0	0.061	0.000408	-5.683	0	4.56
Fam229b	178.479	0	0.061	0.00796	-3.906	0	6.634
Bglap	177.291	0	0.061	0.00217	-4.655	0	5.559
Pih1d2	176.893	0	0.061	0.00221	-4.641	0	5.573
3300002I08Rik	176.413	0	0.061	0.00216	-4.661	0	5.547
Cdhr4	175.081	0	0.06	4.3e-05	-7.314	0	3.529
Mterf1b	174.194	0.008	1.316	0.00431	-4.242	4.764	1.707
LOC105245065	173.099	0.001	0.232	0.000622	-5.411	3.633	1.692
Rad51ap1	172.392	0.064	11.017	0.00386	-4.304	4.745	1.404
Pomk	172.044	0.004	0.741	0.00648	-4.019	5.043	1.684
Ing5	171.951	0.011	1.972	0.0092	-3.824	5.42	1.092
Hnf1b	171.514	0	0.059	0.000469	-5.591	0	4.599
Gm5106	171.028	0.002	0.38	0.00504	-4.156	4.98	1.011
Gm26910	170.958	0.003	0.516	0.00207	-4.694	4.325	1.377
Ccdc57	168.646	0.003	0.432	0.00115	-5.046	4	1.34
LOC105246388	168.308	0	0.058	0.00253	-4.545	0	5.636
Kif16bos	167.723	0	0.058	3.84e-05	-7.408	0	3.456
Gm36043	167.489	0	0.058	0.00214	-4.669	0	5.482
Atl1	167.473	0	0.058	3.84e-05	-7.408	0	3.455
Ccdc116	166.51	0.006	1.019	0.00261	-4.523	4.44	1.543
Catsper2	166.495	0.009	1.574	0.00873	-3.852	5.161	2.023
LOC105246918	166.1	0	0.057	0.00217	-4.655	0	5.489
2700046G09Rik	164.087	0	0.056	0.00215	-4.667	0	5.462
LOC105246320	162.365	0.006	0.895	0.00241	-4.583	4.296	1.768
Slc35f2	161.986	0	0.056	0.00225	-4.63	0	5.492
LOC105246677	161.065	0	0.055	5.09e-05	-7.143	0	3.555
4930512H18Rik	160.593	0	0.055	4.51e-05	-7.261	0	3.496
2810429I04Rik	160.422	0	0.055	0.00223	-4.636	0	5.474
Camkk1	160.271	0.007	1.162	0.00381	-4.312	4.713	1.139
Kntc1	160.062	0.02	3.177	0.00062	-5.413	3.681	1.278
Plp1	159.371	0	0.055	0.00223	-4.637	0	5.465
Rad18	158.356	0.01	1.568	0.00785	-3.916	5.213	1.005
Gm34678	157.213	0.002	0.284	0.00643	-4.024	4.429	3.169
Gbp2b	155.956	0.001	0.233	0.00919	-3.824	3.925	4.52
LOC102638775	155.527	0.001	0.123	0.00978	-3.789	3.385	5.207
Rasl2-9	155.264	0	0.053	0.00241	-4.585	0	5.499
Gm34851	154.744	0	0.053	0.00217	-4.658	0	5.41
LOC105244012	153.715	0.002	0.231	0.00118	-5.028	3.938	1.337
Kif2c	153.674	0.02	3.039	0.00535	-4.125	4.892	1.151
Gm35466	153.578	0	0.053	4.55e-05	-7.247	0	3.472
Fgf21	152.275	0	0.052	0.00216	-4.66	0	5.39
Cabp1	151.881	0	0.052	0.00212	-4.678	0	5.366
Gm10451	149.909	0	0.052	0.00221	-4.642	0	5.394
Pfkfb1	149.077	0.01	1.541	0.00961	-3.799	5.249	1.419
Gm36360	148.893	0	0.051	0.00221	-4.642	0	5.386
Aurkc	148.753	0	0.051	0.00215	-4.665	0	5.359
Zfp81	146.999	0.007	0.985	0.00387	-4.302	4.579	1.468
Rgs11	145.908	0.002	0.257	0.00654	-4.014	4.387	3.102
LOC105244977	145.336	0	0.05	3.84e-05	-7.407	0	3.359
Ms4a3	143.462	0	0.049	0.00215	-4.665	0	5.32
Gm8493	142.975	0.008	1.117	0.00568	-4.092	4.864	1.12
Mfsd2a	141.963	0.028	3.945	0.00119	-5.028	3.911	1.151
Gen1	141.908	0.006	0.84	0.00311	-4.422	4.404	1.504
Mid1	141.75	0.001	0.196	0.000734	-5.307	3.731	0.94
LOC105244023	141.067	0	0.049	0.00213	-4.672	0	5.295
LOC105245230	140.795	0.008	1.109	0.00589	-4.071	4.848	1.274
Ddias	140.293	0.006	0.827	0.00316	-4.413	4.397	1.528
LOC105245713	140.044	0	0.048	0.00211	-4.679	0	5.278
Sez6l2	139.568	0.003	0.468	0.00357	-4.347	4.561	1.015
Art5	139.384	0	0.048	0.00226	-4.627	0	5.333
Zfp324	139.087	0.002	0.253	0.0028	-4.481	4.453	0.739
LOC105243968	138.912	0.022	3.084	0.00826	-3.882	4.992	1.722
LOC102636379	138.44	0	0.048	0.00807	-3.897	0	6.323
1700027J07Rik	137.983	0	0.047	0.00243	-4.576	0	5.381
Atp2a1	137.619	0	0.047	0.000423	-5.658	0	4.35
Ticrr	136.648	0.004	0.556	0.00126	-4.993	3.828	1.501
BC048609	136.369	0	0.047	0.0078	-3.919	0	6.268
Gm15433	136.043	0.007	0.98	0.00145	-4.908	3.712	2.09
LOC105243731	135.887	0	0.047	0.00218	-4.653	0	5.275
Gm26944	135.276	0.002	0.226	0.00203	-4.706	4.217	0.698
Gm35612	135.259	0	0.047	0.00821	-3.886	0	6.311
Insrr	134.928	0	0.046	4.7e-05	-7.22	0	3.395
BC022687	134.369	0	0.046	0.00219	-4.651	0	5.266
G630093K05Rik	133.371	0.001	0.087	0.000277	-5.945	2.587	2.624
Hk2	133.318	0.008	1.107	0.00617	-4.047	4.926	0.344
Hcn2	133.046	0	0.046	4.33e-05	-7.302	0	3.347
Kif14	133.015	0.004	0.475	0.000643	-5.39	3.609	1.013
Gm28800	132.807	0.001	0.087	0.00156	-4.863	2.639	3.847
5830411N06Rik	132.342	0.002	0.243	0.00443	-4.227	4.475	1.823
Gm35848	132.142	0	0.045	0.00806	-3.898	0	6.262
LOC105243464	132.067	0	0.045	8.46e-05	-6.752	0	3.614
1700022N22Rik	131.867	0	0.045	0.00223	-4.635	0	5.263
Wdr19	131.563	0	0.045	5.72e-05	-7.049	0	3.46
Gm17224	130.832	0	0.045	0.000406	-5.685	0	4.285
Gm15787	130.255	0	0.045	0.000393	-5.706	0	4.265
Gm11345	129.015	0	0.044	0.00213	-4.67	0	5.2
LOC102642578	128.876	0	0.044	0.00237	-4.596	0	5.284
LOC105244606	128.207	0	0.044	0.00233	-4.607	0	5.265
Zfp354c	127.948	0.001	0.092	0.00256	-4.536	3.006	3.875
Fap	126.449	0	0.044	0.00043	-5.648	0	4.282
4930502C15Rik	126.102	0	0.043	3.28e-11	-20.026	0	1.207
Kcng1	124.89	0.002	0.189	0.00438	-4.232	3.953	3.009
Gm30345	124.187	0.027	3.326	0.00237	-4.598	3.878	2.218
LOC105245072	123.677	0	0.043	0.00216	-4.662	0	5.164
Olfr1280	123.262	0	0.042	0.00214	-4.668	0	5.154
Gm8016	122.187	0.001	0.076	0.0011	-5.072	2.412	3.701
Rtkn2	121.999	0	0.042	0.000393	-5.707	0	4.207
Cdh11	119.128	0	0.041	4.25e-05	-7.324	0	3.262
Gm32283	118.292	0	0.041	0.00222	-4.638	0	5.144
Lmln	117.914	0.002	0.281	0.00149	-4.889	3.889	1.04
LOC102635912	117.78	0	0.041	6.35e-05	-6.964	0	3.422
Gm32947	116.874	0	0.04	0.00045	-5.619	0	4.235
Tbc1d32	116.311	0	0.04	4.12e-05	-7.355	0	3.232
Unc13a	115.989	0	0.04	4.95e-05	-7.17	0	3.313
Gm36228	115.326	0.001	0.162	0.00983	-3.787	3.756	4.255
LOC105244565	115.104	0	0.04	0.00827	-3.881	0	6.111
Amigo2	114.987	0.05	5.801	0.00501	-4.16	4.528	1.318
Gm36778	114.435	0	0.039	0.00213	-4.674	0	5.068
A730090N16Rik	113.751	0	0.039	0.00225	-4.629	0	5.111
B230369F24Rik	113.736	0	0.039	0.00239	-4.592	0	5.152
D830035M03Rik	111.939	0	0.039	0.00218	-4.653	0	5.068
Uprt	110.975	0.002	0.189	0.00764	-3.931	4.272	2.911
Gm31209	110.7	0.001	0.063	0.000162	-6.306	2.08	2.724
Pde6g	110.406	0	0.038	0.00213	-4.671	0	5.033
LOC105245071	110.112	0	0.038	0.00232	-4.61	0	5.097
Zfp599	110.068	0	0.038	0.00209	-4.686	0	5.013
Rnf151	109.834	0	0.038	0.00209	-4.69	0	5.007
1700120K04Rik	109.668	0	0.038	0.00814	-3.891	0	6.033
Dgkh	109.277	0.002	0.166	0.00219	-4.651	3.96	1.386
Zfp85os	109.139	0.001	0.14	0.000725	-5.315	3.513	0.982
Thnsl1	108.968	0.007	0.78	0.00813	-3.892	4.698	1.78
Gm3734	108.104	0	0.037	0.00223	-4.636	0	5.049
Gm30310	107.703	0	0.037	0.00214	-4.67	0	5.008
Clec11a	107.283	0	0.037	0.00216	-4.661	0	5.013
Cchcr1	106.792	0.043	4.541	0.00412	-4.268	4.303	1.462
Zfp316	106.702	0.001	0.135	0.00068	-5.355	3.48	0.912
Stfa2	106.264	0	0.037	0.00777	-3.921	0	5.947
Gm31834	105.842	0.001	0.129	0.000514	-5.529	3.376	0.814
LOC102640250	105.211	0	0.036	0.00212	-4.678	0	4.974
Zcchc3	104.365	0	0.036	0.00223	-4.637	0	5.009
Pus7l	103.948	0.017	1.782	0.00682	-3.992	4.68	0.974
Mybl1	103.847	0.001	0.072	0.00246	-4.569	2.832	3.71
LOC105244962	103.418	0	0.036	0.000402	-5.693	0	4.072
LOC106740	103.361	0.07	7.2	0.00925	-3.821	4.735	1.78
LOC100502777	103.283	0	0.036	0.00219	-4.651	0	4.983
Pde4c	103.232	0.001	0.073	0.00287	-4.465	2.948	3.728
Rab44	102.819	0	0.035	0.000455	-5.612	0	4.126
B3galt6	102.487	0	0.035	0.00212	-4.676	0	4.948
Gm12678	101.324	0	0.035	0.00791	-3.911	0	5.902
Begain	101.285	0	0.035	0.00226	-4.627	0	4.988
Slc18a2	101.061	0.001	0.065	0.00178	-4.785	2.547	3.676
Rnf32	100.443	0	0.035	0.00222	-4.64	0	4.965
Kbtbd6	100.322	0	0.035	0.00226	-4.626	0	4.978
Pnldc1	100.288	0.007	0.671	0.00654	-4.013	4.578	1.225
LOC105245143	100.169	0	0.034	0.00226	-4.627	0	4.976
Fam83g	99.3967	0.001	0.135	0.00386	-4.304	3.669	2.886
C030039L03Rik	98.637	0.006	0.612	0.0052	-4.14	4.463	0.916
Itln1	97.9585	0	0.034	0.00214	-4.67	0	4.906
4933431G14Rik	97.8418	0	0.034	0.00212	-4.676	0	4.899
Map3k19	97.6253	0.005	0.456	0.00267	-4.509	4.041	1.136
Gm34402	97.6133	0	0.034	4.71e-05	-7.217	0	3.172
Gm35380	97.4916	0	0.034	0.0023	-4.615	0	4.959
Exo1	97.4636	0.033	3.251	0.00369	-4.329	4.137	1.506
Tex38	97.1743	0	0.033	0.00791	-3.911	0	5.848
Dtl	97.1406	0.024	2.366	0.00171	-4.806	3.793	1.03
Slit3	97.1101	0.001	0.11	0.00041	-5.679	3.192	0.962
Aldh1l2	96.8864	0	0.033	0.00271	-4.5	0	5.08
Gm34991	96.3728	0	0.033	0.00219	-4.649	0	4.911
Efcab11	95.5305	0.008	0.744	0.0096	-3.8	4.828	1
Pipox	94.7118	0	0.033	0.00217	-4.655	0	4.886
Rnft2	93.831	0	0.032	0.00219	-4.651	0	4.88
Dcbld1	92.4946	0	0.032	0.00227	-4.622	0	4.895
Gm31026	92.0584	0	0.032	0.00813	-3.892	0	5.807
Abca5	91.9924	0	0.032	4.74e-05	-7.209	0	3.135
Mir17hg	91.9518	0.306	28.174	2.55e-07	-11.379	1.214	1.316
Fam166a	91.7289	0	0.032	0.00209	-4.69	0	4.815
Gm33830	91.008	0	0.031	0.00222	-4.64	0	4.859
Pard3b	90.9278	0.002	0.149	0.00331	-4.389	4.16	0.645
Kcnab3	90.8461	0	0.031	0.00221	-4.643	0	4.853
Neil3	90.4733	0.036	3.26	0.00528	-4.132	4.165	1.916
Cspg5	90.4411	0	0.031	0.00215	-4.664	0	4.827
Gm36559	90.3919	0.001	0.134	0.00619	-4.045	3.915	2.825
Gm6653	90.2756	0	0.031	0.0022	-4.646	0	4.844
Tmem67	90.2427	0.007	0.609	0.00905	-3.832	4.627	1.538
Cdca5	90.0372	0.062	5.574	0.00845	-3.869	4.671	1.029
Mef2b	89.9945	0.185	16.687	0.00194	-4.731	3.763	1.163
Gdf9	89.4769	0	0.031	0.00212	-4.677	0	4.802
Spata2l	89.0892	0	0.031	0.0021	-4.682	0	4.792
Oosp2	88.6034	0	0.03	0.00786	-3.915	0	5.725
Gm15199	87.3979	0	0.03	0.00213	-4.673	0	4.781
Acot6	86.3682	0	0.03	0.00216	-4.662	0	4.78
4931440P22Rik	86.3378	0.006	0.519	0.00568	-4.091	4.411	0.688
LOC102638167	86.3055	0	0.03	0.000466	-5.595	0	3.982
Pabpc1l	85.959	0.005	0.467	0.00547	-4.113	4.268	1.399
4930483K19Rik	85.8705	0.001	0.052	0.00415	-4.264	2.297	4.395
LOC105244642	85.7282	0	0.029	0.0021	-4.684	0	4.75
Cdh17	85.3501	0.005	0.441	0.00382	-4.31	4.178	0.64
Cep55	85.0522	0.038	3.191	0.00489	-4.172	4.204	1.348
4930522P08Rik	84.7979	0	0.029	0.00776	-3.924	0	5.656
Gm36172	84.0413	0	0.029	0.0023	-4.614	0	4.8
Gm34690	82.853	0.001	0.078	0.000222	-6.095	2.681	1.527
Mis18bp1	82.0157	0.021	1.695	0.00218	-4.653	3.676	1.462
LOC105244509	81.7741	0	0.028	4.95e-05	-7.171	0	3.069
4930417O13Rik	81.2875	0	0.028	0.00808	-3.896	0	5.642
Fbxo47	80.6723	0	0.028	0.00212	-4.677	0	4.691
Zgrf1	80.6502	0.017	1.351	0.00158	-4.857	3.496	1.439
3010003L21Rik	80.3259	0	0.028	0.00791	-3.911	0	5.605
Gm2449	80.2535	0	0.028	0.00798	-3.904	0	5.614
Prx	80.0882	0.001	0.094	0.000604	-5.428	3.277	0.416
Inhba	79.9726	0	0.028	0.00213	-4.672	0	4.687
Gm31932	79.9347	0	0.028	0.00212	-4.676	0	4.682
Rad54b	79.4761	0.031	2.451	0.00485	-4.177	4.057	1.649
Gm31479	79.4068	0	0.027	0.00217	-4.658	0	4.694
Hesx1	79.3542	0	0.027	0.00796	-3.906	0	5.596
Mttp	78.9121	0	0.027	0.00237	-4.597	0	4.749
Gm32882	78.7929	0	0.027	0.000564	-5.472	0	3.988
Sh2d6	78.5671	0	0.027	0.00877	-3.849	0	5.666
LOC105246350	78.4129	0	0.027	0.00225	-4.63	0	4.709
LOC105247093	77.5409	0	0.027	0.00802	-3.901	0	5.575
Gm36233	77.281	0	0.027	0.00214	-4.668	0	4.655
Orm3	76.8082	0	0.026	0.00794	-3.907	0	5.553
Trip13	76.0951	0.051	3.875	0.00951	-3.806	4.491	1.45
LOC105244071	76.0345	0	0.026	0.0082	-3.887	0	5.569
LOC105243151	75.7306	0	0.026	0.00209	-4.688	0	4.613
Zfp458	75.622	0	0.026	0.00217	-4.657	0	4.642
Tg	74.7134	0.003	0.254	0.00145	-4.907	3.553	0.602
Gm30291	74.3499	0	0.026	0.00244	-4.574	0	4.708
BB123696	74.3286	0.002	0.169	0.00797	-3.905	3.805	2.947
Fancb	73.9681	0.043	3.212	0.00807	-3.897	4.315	1.592
Gm15834	73.6427	0.005	0.36	0.00719	-3.963	4.11	2.017
Tagln3	72.5642	0	0.025	0.00791	-3.911	0	5.475
Gm29155	72.1102	0	0.025	0.00814	-3.891	0	5.495
Gstt4	71.989	0	0.025	0.008	-3.903	0	5.477
LOC105244251	71.9059	0	0.025	1.7e-10	-18.183	0	1.175
Podnl1	71.6267	0	0.025	0.00808	-3.896	0	5.479
Gm6961	71.3128	0.002	0.146	0.00724	-3.958	3.55	3.183
LOC102634861	71.2534	0	0.025	0.00217	-4.656	0	4.58
B3gnt9	71.1863	0	0.024	0.00209	-4.687	0	4.548
Tpbg	71.0062	0	0.024	0.00209	-4.688	0	4.545
LOC105243634	70.0687	0	0.024	0.00214	-4.669	0	4.548
Gm26679	68.5603	0	0.024	6.23e-05	-6.977	0	3.028
LOC105242725	68.5395	0	0.024	5.45e-05	-7.092	0	2.979
Kifc5b	68.2322	0.141	9.591	1.41e-05	-8.172	1.764	1.416
Rab11fip4os1	67.7854	0	0.023	0.00223	-4.635	0	4.547
LOC105246949	67.4976	0.003	0.17	0.00447	-4.222	3.971	1.101
Gm14010	67.449	0	0.023	0.00213	-4.671	0	4.506
1700001G11Rik	67.2248	0	0.023	0.00823	-3.885	0	5.414
Gm30229	67.0968	0	0.023	0.00805	-3.898	0	5.392
Gm35749	66.9314	0	0.023	0.00786	-3.915	0	5.367
Gm30763	66.7322	0	0.023	0.00786	-3.915	0	5.363
LOC105244037	66.5119	0	0.023	0.00786	-3.914	0	5.359
1810010D01Rik	66.3356	0	0.023	0.008	-3.903	0	5.372
Gm34045	66.1059	0	0.023	0.00824	-3.884	0	5.393
4931413K12Rik	65.8975	0	0.023	0.00223	-4.636	0	4.515
LOC105242445	65.786	0.001	0.051	0.00774	-3.924	2.178	4.616
LOC105246073	65.4057	0	0.023	0.00222	-4.64	0	4.503
LOC105246390	63.5654	0	0.022	0.00217	-4.655	0	4.458
9630028I04Rik	63.2567	0	0.022	0.00217	-4.655	0	4.453
1700029J07Rik	63.0401	0.038	2.369	0.00772	-3.926	4.181	1.269
LOC105245669	62.3754	0.004	0.276	0.0059	-4.07	3.958	1.501
Hemt1	62.2633	0	0.021	0.00798	-3.904	0	5.289
Gm33463	62.0608	0	0.021	0.00836	-3.875	0	5.324
Wnk4	61.5254	0.005	0.319	0.00868	-3.855	4.203	1.426
LOC102639688	60.8225	0	0.021	0.00797	-3.905	0	5.257
Ccdc150	60.6265	0	0.021	0.00226	-4.627	0	4.434
Abca17	60.4846	0	0.021	0.000404	-5.688	0	3.604
LOC105244300	60.3902	0.001	0.042	0.00416	-4.262	2.852	3.305
Fancd2	60.0703	0.029	1.734	0.00533	-4.126	3.951	1.091
LOC105246249	58.6631	0	0.02	0.00219	-4.65	0	4.376
Gm29808	58.1298	0.001	0.039	0.00979	-3.788	2.723	4.196
Zbtb32	57.4675	0.789	45.329	1.63e-08	-13.719	0.604	1.277
LOC105246412	57.3495	0	0.02	0.00776	-3.923	0	5.158
LOC105245021	57.2702	0.001	0.064	0.000989	-5.131	3.132	0.912
4933421I07Rik	56.6677	0	0.019	0.00782	-3.918	0	5.149
G930009F23Rik	56.6418	0	0.019	0.00227	-4.623	0	4.364
Recql4	56.2639	0.12	6.778	9.79e-07	-10.228	0.868	1.658
Klhl41	56.1637	0	0.019	0.00209	-4.687	0	4.295
Gm31619	55.7296	0.033	1.818	0.00848	-3.867	4.155	1.048
Nlgn2	55.2699	0	0.019	0.00214	-4.67	0	4.294
LOC105246063	55.2244	0	0.019	0.00224	-4.631	0	4.329
Tmx4	55.18	0	0.019	0.00787	-3.914	0	5.121
Adam6b	55.12	0	0.019	0.00251	-4.552	0	4.402
LOC105244105	55.1111	0	0.019	0.00209	-4.69	0	4.272
Gm32718	55.0742	0.001	0.06	0.00962	-3.798	3.087	3.678
Gm10658	54.8591	0	0.019	0.00826	-3.882	0	5.155
Ulk4	54.0667	0	0.019	0.00221	-4.642	0	4.296
Gm35549	53.6961	0.03	1.632	0.00959	-3.8	4.104	1.475
Gm30836	53.3308	0.001	0.057	0.00891	-3.84	3.011	3.631
Psd2	53.0996	0.004	0.203	0.00506	-4.154	3.715	1.462
LOC105243536	52.9942	0	0.018	0.00781	-3.919	0	5.063
Gm34798	52.749	0	0.018	4.74e-05	-7.211	0	2.748
LOC102639511	52.5591	0.024	1.251	0.007	-3.978	3.878	1.491
Gm30375	52.5287	0	0.018	0.00215	-4.664	0	4.245
LOC102640344	52.4962	0.003	0.156	0.00201	-4.712	3.327	1.025
Piwil4	51.8983	0	0.018	0.00209	-4.69	0	4.208
LOC100861913	51.739	0	0.018	0.00209	-4.688	0	4.207
Gm34065	51.3799	0	0.018	0.00234	-4.604	0	4.276
Gm30233	50.95	0	0.018	0.00219	-4.651	0	4.224
Gm33971	50.485	0	0.017	0.00777	-3.922	0	4.997
Ccdc18	50.4212	0.016	0.81	0.00423	-4.253	3.461	1.802
Rps6ka2	49.8586	0	0.017	0.00209	-4.686	0	4.169
Slc27a5	49.6631	0	0.017	0.00209	-4.686	0	4.165
Cd244	49.3246	0	0.017	0.00795	-3.907	0	4.987
Saa3	48.9377	2.643	129.334	8.45e-07	-10.345	0.222	1.86
LOC105243948	48.4875	0.009	0.428	0.00105	-5.099	2.967	1.126
Gm34854	48.2874	0	0.017	0.00234	-4.606	0	4.207
BC030307	48.1036	0.022	1.048	0.0057	-4.09	3.775	1.012
A730090H04Rik	47.4096	0	0.016	0.00804	-3.899	0	4.946
Gapdhs	47.4055	0	0.016	0.00797	-3.906	0	4.938
4921507L20Rik	46.9974	0	0.016	0.00808	-3.897	0	4.938
LOC105244452	46.8876	0.164	7.707	2.42e-06	-9.513	0.567	1.898
Gbp11	46.775	0.001	0.025	0.0045	-4.219	1.805	3.983
Gm32600	46.2618	0	0.016	0.00791	-3.91	0	4.9
Cntnap1	45.5056	0.004	0.188	0.00694	-3.982	3.83	0.976
Tmeff1	45.2804	0	0.016	0.00787	-3.913	0	4.869
Kif15	45.1553	0.084	3.774	2.09e-06	-9.624	1.198	1.327
Gm30298	44.9842	0	0.015	0.000437	-5.638	0	3.374
Gm34159	44.5258	0	0.015	0.00219	-4.649	0	4.08
Gm6460	44.4815	0	0.015	0.00865	-3.857	0	4.918
4930520O04Rik	44.2886	0	0.015	0.00777	-3.922	0	4.83
Gm33931	44.0759	0	0.015	0.00786	-3.915	0	4.833
Bub1	43.805	0.142	6.239	4.02e-06	-9.119	1.295	1.332
LOC105244183	43.2384	0	0.015	0.00218	-4.652	0	4.047
Tlr3	42.3268	0	0.015	0.00892	-3.84	0	4.875
4931408D14Rik	41.8656	0	0.014	0.00217	-4.658	0	4.006
Sgip1	41.7494	0	0.014	0.00209	-4.687	0	3.979
LOC105245626	41.6863	0	0.014	0.00239	-4.591	0	4.061
LOC105243956	41.1337	0	0.014	0.00228	-4.619	0	4.022
Hells	41.1064	0.448	18.418	6.6e-07	-10.575	0.862	1.404
A930007I19Rik	41.0961	0	0.014	0.00827	-3.881	0	4.785
Klb	40.8691	0	0.014	0.00209	-4.688	0	3.955
Fancm	40.1518	0.021	0.83	0.0069	-3.986	3.654	1.187
Mycbpap	40.1314	0	0.014	0.00209	-4.688	0	3.936
4930431F12Rik	39.8442	0	0.014	0.00792	-3.91	0	4.71
Zwilch	39.7025	0.183	7.274	9.18e-07	-10.284	0.873	1.434
BC005512	39.275	2.733	107.321	7.24e-08	-12.445	0.628	1.257
Gm13840	39.1075	0	0.013	0.00213	-4.673	0	3.921
Gm4969	39.0917	0	0.013	0.00786	-3.915	0	4.68
Aspm	38.7338	0.022	0.864	0.000518	-5.524	2.481	1.309
Gm32742	38.6949	0	0.013	0.00235	-4.602	0	3.97
Vmn2r84	38.5223	0	0.013	0.00821	-3.886	0	4.696
Acpt	38.1393	1.094	41.706	1.16e-06	-10.09	1.233	0.987
Ptgs2	38.0766	0.025	0.958	0.00947	-3.809	3.822	0.949
LOC105245093	37.8999	0	0.013	0.00209	-4.686	0	3.877
LOC105243351	37.8848	0	0.013	0.00808	-3.897	0	4.661
LOC105242794	37.672	0	0.013	0.00259	-4.528	0	4.006
Brca1	37.4707	0.099	3.709	4.71e-08	-12.807	0.345	1.35
4930474G06Rik	36.8977	0	0.013	0.00801	-3.902	0	4.622
Gm32721	36.7258	0.003	0.11	0.00652	-4.015	3.335	1.851
Iqgap3	36.7082	0.018	0.664	0.00579	-4.081	3.554	0.719
Espl1	36.6291	0.073	2.691	6.55e-07	-10.588	0.874	1.32
Gm16118	36.4692	0.003	0.111	0.00581	-4.079	3.374	1.532
Gm36117	36.0887	0.016	0.582	0.00828	-3.881	3.567	1.499
Gm36129	35.8775	0	0.012	0.00786	-3.915	0	4.57
Gm29673	35.6048	2.459	87.562	3.65e-06	-9.19	0.67	1.761
LOC101055837	35.209	0	0.012	0.00819	-3.888	0	4.578
Hist1h2bj	35.175	0.142	5.012	4.53e-06	-9.019	1.047	1.499
Spag5	34.3592	0.27	9.282	2.03e-07	-11.557	0.582	1.353
Tcp10a	34.2826	0	0.012	0.00298	-4.445	0	3.974
LOC105246952	34.1606	0	0.012	0.00227	-4.624	0	3.816
Syt6	34.0016	0	0.012	0.00798	-3.904	0	4.514
Gm34577	33.4209	0	0.012	0.0081	-3.895	0	4.503
Gm35168	33.3052	0	0.011	0.0023	-4.614	0	3.797
Gm10857	32.6254	0	0.011	0.00817	-3.889	0	4.479
Gm6657	31.939	0	0.011	0.00844	-3.87	0	4.473
Muc6	31.2595	0.003	0.09	0.00584	-4.077	3.28	1.292
Gm33305	31.1841	0	0.011	0.00792	-3.91	0	4.397
Gm30474	30.789	0	0.011	0.00858	-3.861	0	4.436
Gm15283	30.5516	0	0.011	0.00793	-3.909	0	4.372
Mcm10	30.2745	0.132	4.002	4.71e-08	-12.809	0.592	1.116
Rrp1b	29.9966	0.567	17.009	5.56e-07	-10.729	0.663	1.36
Pkd1l3	29.4134	0.014	0.4	0.0062	-4.044	3.305	1.036
Fignl1	29.1032	0.259	7.528	6.72e-06	-8.714	1.093	1.395
Gm36195	28.9922	0	0.01	0.00777	-3.922	0	4.291
Esco2	28.5615	0.069	1.983	0.00506	-4.154	3.17	1.089
Celsr2	26.8797	0	0.009	0.00217	-4.659	0	3.531
Gm30816	26.4785	0.003	0.075	0.00665	-4.004	3.242	0.977
LOC105246825	26.4747	1.159	30.684	1.42e-06	-9.938	0.463	1.547
D630045J12Rik	26.1578	0	0.009	0.00209	-4.685	0	3.482
Mki67	26.1349	0.6	15.688	2.01e-07	-11.569	0.183	1.392
LOC105243311	25.8543	0	0.009	8.89e-05	-6.718	0	2.42
Siah2	25.8014	1.407	36.294	1.93e-05	-7.925	1.12	1.523
LOC105244024	25.4989	0.001	0.014	0.00262	-4.52	2.047	2.557
LOC105245927	25.4726	0	0.009	0.00224	-4.631	0	3.494
Mybl2	25.4525	0.493	12.54	1.1e-08	-14.071	0.541	0.94
Ercc6l	25.4348	0.115	2.912	1.45e-07	-11.879	0.272	1.32
Gm33257	25.1479	0.044	1.109	0.00387	-4.302	2.867	1.305
Dnah1	25.049	0	0.009	0.00264	-4.517	0	3.564
BC055324	24.8091	0.166	4.106	7.51e-08	-12.411	0.42	1.186
Ncapg	24.7202	0.36	8.889	8.1e-07	-10.397	0.766	1.224
Slc9a5	24.615	0.144	3.537	5.04e-06	-8.927	1.172	1.074
Rad54l	24.3224	0.221	5.377	8.99e-06	-8.493	0.884	1.534
2810417H13Rik	24.1097	2.451	59.103	3.36e-06	-9.254	0.853	1.365
Gm30164	23.2745	0	0.008	0.00826	-3.882	0	4.052
Mcm8	23.2562	0.145	3.372	6.47e-06	-8.739	0.92	1.403
Brca2	23.212	0.042	0.977	0.00394	-4.292	2.875	1.003
LOC105246823	23.0625	0.674	15.549	1.06e-05	-8.385	1.283	1.014
LOC105245834	22.169	0	0.008	0.00209	-4.686	0	3.305
Gm32819	22.0756	0.061	1.349	1.19e-06	-10.069	0.726	1.252
Rtn4ip1	21.872	0.501	10.969	1.92e-05	-7.933	1.211	1.256
C330027C09Rik	21.3963	0.209	4.471	7.55e-05	-6.832	1.415	1.42
Adarb2	21.2335	0.343	7.285	4.98e-05	-7.165	0.691	1.956
Top2a	20.976	0.707	14.829	2.78e-07	-11.314	0.647	1.086
Bcl2	20.9579	1.145	23.99	3.4e-06	-9.243	1.049	1.027
Kif22	20.892	0.785	16.403	1.56e-05	-8.096	1.115	1.287
Chtf18	20.7984	0.335	6.966	1.97e-05	-7.91	0.943	1.531
Polq	20.127	0.039	0.79	2.43e-06	-9.507	0.548	1.428
Gm13067	20.0363	0	0.007	0.00792	-3.91	0	3.831
Timeless	19.9168	0.279	5.555	5.81e-06	-8.827	0.684	1.472
Enkd1	19.7938	0.488	9.654	3.1e-05	-7.581	1.134	1.395
Cenpf	19.7911	0.036	0.719	1.14e-06	-10.107	0.867	1.025
Slfn3	19.7738	0.225	4.453	7.98e-05	-6.792	1.231	1.596
0610010B08Rik	19.7146	0.001	0.029	0.00957	-3.802	3.09	1.017
Gm4724	19.7146	0.001	0.029	0.00957	-3.802	3.09	1.017
Gm14434	19.7146	0.001	0.029	0.00957	-3.802	3.09	1.017
Gm11007	19.7146	0.001	0.029	0.00957	-3.802	3.09	1.017
Gm14308	19.7146	0.001	0.029	0.00957	-3.802	3.09	1.017
Chaf1b	19.6311	0.865	16.981	1.79e-07	-11.671	0.35	1.201
Pole	19.5232	0.162	3.153	6.57e-07	-10.582	0.659	1.148
Pop1	19.2791	0.244	4.703	5.87e-05	-7.025	1.229	1.471
Wdr90	19.1546	0.283	5.414	4.92e-06	-8.946	0.669	1.431
Lrr1	18.9199	0.238	4.494	4.1e-05	-7.358	0.727	1.788
Psat1	18.8704	1.423	26.853	4.38e-08	-12.875	0.169	1.121
Xist	18.8191	2.132	40.12	1.56e-06	-9.855	0.838	1.078
Kifc1	18.4719	0.302	5.569	7.86e-05	-6.804	1.334	1.386
Uhrf1	18.3593	0.652	11.976	4.81e-07	-10.86	0.769	0.953
4930550C14Rik	18.3566	0.239	4.395	5.25e-05	-7.118	0.496	1.951
Arhgap11a	18.3547	0.256	4.692	8.36e-06	-8.549	1.066	1.091
Rabggtb	18.1343	5.5	99.735	8.24e-06	-8.56	0.514	1.57
Gins1	18.0891	0.61	11.027	1.08e-05	-8.371	0.745	1.468
Cdc6	18.0255	0.568	10.246	1.93e-05	-7.925	1	1.351
Ckap2	18.0222	0.219	3.943	4.51e-05	-7.262	1.014	1.555
Gm32715	17.934	0	0.006	0.00849	-3.867	0	3.731
Cenpj	17.9231	0.132	2.364	5.45e-05	-7.093	1.431	1.031
Ppan	17.6491	4.6	81.185	1.28e-06	-10.007	0.123	1.426
Fastkd3	17.5927	0.376	6.614	3.49e-06	-9.223	0.362	1.489
LOC105242392	17.4184	1.43	24.915	7.51e-05	-6.839	0.395	2.031
Cenpe	17.3646	0.126	2.182	2.88e-07	-11.276	0.175	1.247
Lincred1	17.3136	0	0.006	0.00793	-3.908	0	3.646
Chaf1a	17.0849	0.455	7.775	1.37e-05	-8.197	1.092	1.098
LOC105243261	16.955	0.308	5.229	0.000602	-5.43	1.399	1.962
Gm32861	16.9391	1.314	22.256	1.69e-05	-8.032	0.299	1.722
Lig1	16.6173	1.657	27.533	2.8e-06	-9.396	0.697	1.227
Atad5	16.6055	0.106	1.768	2.44e-06	-9.502	0.625	1.264
Gm36616	16.542	0	0.006	0.00798	-3.905	0	3.591
Tipin	16.4098	4.738	77.747	2.79e-05	-7.649	0.396	1.762
Tacc3	16.398	1.676	27.491	3.44e-05	-7.496	0.791	1.594
Pkmyt1	16.2893	1.14	18.568	7.2e-06	-8.662	0.535	1.47
Nop56	16.2179	6.788	110.081	2.74e-06	-9.416	0.162	1.465
Gm15895	16.1985	0.376	6.084	0.000109	-6.581	1.11	1.62
Shmt1	16.183	0.538	8.703	1.98e-06	-9.672	0.665	1.185
2410002F23Rik	16.0632	1.207	19.381	1.64e-05	-8.06	0.575	1.571
Oasl1	16.0578	0.994	15.957	1.25e-07	-11.992	0.446	1.02
Mms22l	15.9627	0.196	3.133	0.000137	-6.426	1.32	1.424
Gm34305	15.8789	0.475	7.548	6.04e-06	-8.793	0.268	1.537
LOC105246039	15.7445	0.846	13.319	7.65e-05	-6.822	0.761	1.792
Dut	15.5254	5.112	79.362	0.000186	-6.218	1.062	1.78
Gm35622	15.5031	0.506	7.845	5.45e-05	-7.092	0.882	1.601
Tmem194b	15.4835	0.91	14.087	1.42e-06	-9.931	0.403	1.288
Srr	15.4734	1.519	23.496	0.000127	-6.476	0.745	1.907
Orc6	15.4611	2.861	44.237	0.000116	-6.536	0.915	1.768
Wdhd1	15.3438	0.491	7.54	1.65e-05	-8.055	0.778	1.4
5730408K05Rik	15.1701	2.598	39.414	7.6e-07	-10.451	0.538	1.121
Setd6	15.1592	0.565	8.558	4.08e-05	-7.361	0.721	1.621
Rccd1	15.1372	0.54	8.174	4.78e-06	-8.977	0.621	1.307
Cdca7l	15.1175	0.261	3.941	5.39e-08	-12.684	0.44	0.925
Gm33862	15.0183	0.561	8.428	0.000514	-5.528	1.239	1.923
Nat10	14.9928	0.889	13.328	1.94e-06	-9.696	0.363	1.323
Gm16973	14.9373	0.488	7.283	1.71e-05	-8.016	0.536	1.552
Trmt61b	14.927	0.781	11.654	0.00069	-5.345	1.605	1.589
Kif20b	14.9079	0.156	2.324	6.04e-06	-8.796	0.77	1.212
Dhfr	14.8411	1.251	18.564	0.000193	-6.186	1.184	1.626
Gnl3	14.7394	4.117	60.685	6.25e-06	-8.77	0.27	1.497
LOC105246223	14.6662	0.285	4.182	0.000146	-6.375	0.829	1.844
Tpx2	14.6126	0.369	5.398	0.000247	-6.018	1.379	1.453
Dctd	14.5832	0.175	2.547	2.99e-05	-7.601	0.315	1.719
Wdr43	14.514	2.758	40.023	4.9e-06	-8.952	0.134	1.484
LOC105247125	14.4878	1.403	20.323	1.88e-07	-11.633	0.243	1.109
Akap1	14.4176	0.133	1.92	3.43e-05	-7.502	0.386	1.714
Ubxn11	14.299	0.755	10.797	6.55e-07	-10.586	0.304	1.199
Gm15455	14.2815	0.034	0.49	0.00159	-4.853	0.528	2.661
Cdca7	14.1836	0.643	9.116	1.75e-06	-9.771	0.521	1.197
Cdc45	14.1812	0.954	13.529	1.12e-05	-8.345	0.883	1.163
Il12a	13.96	0.437	6.101	1.4e-06	-9.948	0.473	1.191
Slc24a5	13.9019	0.456	6.343	6.01e-05	-7.006	0.487	1.78
LOC102636463	13.8422	7.129	98.684	5.18e-06	-8.91	0.337	1.415
Eri2	13.8223	0.233	3.223	4.74e-05	-7.208	0.772	1.556
Glb1l	13.8016	0.302	4.173	0.000138	-6.418	1.216	1.399
Snhg5	13.7779	4.674	64.403	3.01e-06	-9.339	0.115	1.397
Gas5	13.7435	8.508	116.936	2.23e-05	-7.82	0.287	1.637
Snhg4	13.7196	0.916	12.56	0.000284	-5.926	1.11	1.74
Rtel1	13.674	0.763	10.432	1.03e-06	-10.188	0.496	1.13
Ccnd2	13.6057	0.976	13.281	2.85e-07	-11.292	0.604	0.888
Mtbp	13.5657	0.572	7.754	8.64e-06	-8.522	0.489	1.407
Taf15	13.5014	7.615	102.808	4.18e-05	-7.342	0.375	1.711
Shcbp1	13.4878	0.481	6.483	4.13e-05	-7.352	0.908	1.375
Asns	13.4726	1.61	21.687	0.000165	-6.293	1.25	1.387
Dnah11	13.4349	0.075	1.004	0.000226	-6.079	0.408	2.076
Gm33598	13.332	0	0.005	0.00777	-3.922	0	3.3
Rad51c	13.3149	0.318	4.233	0.000126	-6.484	1.119	1.45
Alms1	13.2988	0.062	0.819	2.8e-06	-9.399	0.539	1.207
Gm31196	13.1675	0.437	5.75	9.7e-05	-6.656	1.221	1.228
Kif20a	13.1562	0.426	5.607	1.05e-06	-10.166	0.428	1.153
Srsf7	13.0639	12.362	161.502	7.25e-06	-8.655	0.123	1.476
Pask	13.0408	0.15	1.959	1.67e-05	-8.044	0.605	1.413
Prim1	12.9846	1.373	17.824	0.000227	-6.076	1.331	1.338
Shmt2	12.9658	4.741	61.474	3.11e-06	-9.311	0.336	1.312
Cep295	12.918	0.182	2.346	0.000512	-5.532	1.527	1.358
Atf4	12.8686	39.729	511.256	9.69e-05	-6.658	0.155	1.908
LOC105244466	12.8207	1.446	18.533	9.44e-05	-6.674	0.593	1.767
Alg8	12.797	0.751	9.612	1.08e-05	-8.372	0.592	1.338
Hirip3	12.7663	1.221	15.584	5.69e-06	-8.843	0.566	1.262
Nop14	12.7546	1.844	23.519	8.02e-06	-8.58	0.441	1.381
Cse1l	12.7416	2.784	35.472	1.97e-05	-7.911	0.135	1.599
Ezh2	12.708	2.965	37.68	5.83e-06	-8.822	0.323	1.385
LOC105244409	12.7074	0.674	8.57	1.3e-05	-8.239	0.949	1.014
Pck2	12.6996	4.309	54.717	5.78e-05	-7.04	0.467	1.711
Gm17066	12.5097	1.268	15.862	1.15e-05	-8.327	0.46	1.408
Gm32999	12.4789	0.202	2.515	0.000327	-5.833	1.063	1.727
Scpep1os	12.4247	2.12	26.338	1.7e-05	-8.024	0.533	1.427
Pms2	12.4224	0.404	5.014	4.79e-06	-8.974	0.428	1.302
Pnpla6	12.3719	0.467	5.781	0.000137	-6.422	1.186	1.312
Msh6	12.368	1.072	13.252	4.13e-06	-9.094	0.356	1.312
1810032O08Rik	12.3625	1.217	15.048	1.67e-05	-8.047	0.272	1.526
Ercc6l2	12.3504	0.494	6.104	5.3e-07	-10.772	0.328	1.095
Ska3	12.3487	0.433	5.344	4.33e-05	-7.303	0.845	1.374
Knstrn	12.3404	0.55	6.782	0.000425	-5.656	1.213	1.651
Boll	12.2931	0.05	0.609	8.75e-05	-6.728	1.151	1.22
5730480H06Rik	12.2713	0.246	3.015	5.07e-05	-7.151	0.794	1.457
LOC102634459	12.13	9.162	111.132	1.27e-05	-8.255	0.3	1.466
Gm15987	12.0845	1.746	21.095	1.02e-06	-10.196	0.432	1.101
Tcf19	12.0815	0.693	8.378	0.000199	-6.166	1.214	1.366
Haus6	12.016	0.353	4.237	1.92e-05	-7.928	0.652	1.349
Yars	11.9954	2.771	33.236	1.65e-06	-9.817	0.309	1.207
Plk4	11.9667	0.393	4.703	4.53e-06	-9.014	0.307	1.324
Wdr62	11.9657	0.174	2.077	7.73e-06	-8.602	0.737	1.125
Qrsl1	11.9178	1.186	14.138	2.45e-05	-7.748	0.505	1.474
Snhg6	11.9139	9.419	112.219	9.95e-05	-6.637	0.512	1.757
Tespa1	11.9093	0.566	6.742	0.000182	-6.23	0.662	1.814
Kif18a	11.9004	0.121	1.437	3.73e-05	-7.431	0.882	1.268
Cntrob	11.8779	0.552	6.553	0.00038	-5.73	1.174	1.61
Kcnb1	11.8707	0.039	0.462	1.55e-05	-8.109	0.856	1.107
LOC102643046	11.819	0.71	8.396	0.00024	-6.037	0.259	2.02
Gm3893	11.8119	0.001	0.008	0.00628	-4.036	1.729	2.205
Usp37	11.8019	0.34	4.012	2.03e-05	-7.883	0.579	1.395
Nup37	11.7745	0.979	11.53	0.000726	-5.314	1.532	1.363
Dna2	11.7736	0.339	3.993	6.37e-06	-8.756	0.282	1.364
Whrn	11.6592	0.098	1.145	1.72e-05	-8.009	0.779	1.199
Spata24	11.6526	1.256	14.638	0.000194	-6.181	0.99	1.573
Shisa8	11.5971	0.636	7.371	4.65e-05	-7.228	0.94	1.243
Lin9	11.5925	0.306	3.543	0.000357	-5.771	0.805	1.879
Smc2	11.5694	0.19	2.201	1.98e-07	-11.583	0.776	0.462
Polm	11.5609	0.342	3.954	6.43e-06	-8.745	0.729	1.076
Ube2t	11.5548	0.508	5.871	0.000135	-6.436	0.588	1.758
Gm30823	11.5076	0.187	2.147	0.000565	-5.47	0.872	1.96
Ccl3	11.4607	2.47	28.31	1.09e-05	-8.367	0.823	1.052
Arhgap27os3	11.4318	0.35	4.002	2.96e-05	-7.608	0.511	1.473
E2f8	11.4279	0.181	2.067	5.6e-05	-7.067	0.931	1.291
Cdc7	11.4179	0.4	4.566	1.68e-05	-8.04	0.464	1.403
Pdss1	11.4054	0.221	2.515	0.000149	-6.364	0.635	1.746
LOC105243837	11.3685	1.762	20.027	0.000175	-6.257	0.308	1.905
Slco4a1	11.3536	0.169	1.916	1.6e-05	-8.084	0.698	1.235
Kif18b	11.3515	0.143	1.624	1.98e-06	-9.672	0.629	0.991
Nup85	11.3268	4.981	56.418	1.03e-05	-8.41	0.277	1.402
Slc43a3	11.3153	0.564	6.387	2.1e-05	-7.858	0.406	1.461
Mettl22	11.3115	0.606	6.853	0.000184	-6.222	1.111	1.395
Gm29680	11.3044	0.332	3.758	6.47e-05	-6.949	0.489	1.638
Chpt1	11.2915	11.523	130.111	0.000112	-6.562	0.547	1.72
Wbscr16	11.2581	1.267	14.267	6.75e-06	-8.708	0.463	1.269
Ncapd2	11.231	1.289	14.478	8.17e-07	-10.387	0.504	0.986
Traip	11.2264	0.35	3.934	8.71e-05	-6.732	0.887	1.429
Mthfr	11.2253	0.408	4.575	4.8e-06	-8.97	0.618	1.115
Cdc25a	11.2105	0.148	1.654	3.44e-08	-13.073	0.485	0.707
Mettl5	11.1604	5.269	58.809	4.71e-05	-7.216	0.497	1.556
Bbs12	11.1579	0.252	2.816	0.000284	-5.927	1.074	1.552
Trib3	11.1523	0.466	5.197	4.45e-06	-9.032	0.293	1.285
Angptl6	11.1465	0.874	9.747	3.39e-06	-9.246	0.492	1.155
E2f1	11.1457	0.628	7	6.1e-05	-6.994	1.091	1.087
Zufsp	11.0868	1.578	17.493	2.43e-05	-7.753	0.177	1.536
Pfas	11.0664	0.204	2.253	5.61e-06	-8.855	0.514	1.202
Plk1	11.0453	0.602	6.647	3.55e-06	-9.212	0.58	1.092
Tmem62	10.9984	0.341	3.751	1.04e-05	-8.401	0.584	1.234
Mybbp1a	10.9118	4.14	45.178	4.44e-06	-9.035	0.205	1.298
Gar1	10.8974	2.44	26.594	0.000727	-5.313	1.039	1.852
Ndc80	10.8813	0.742	8.075	4.94e-05	-7.174	0.323	1.615
Pbk	10.8695	0.56	6.092	0.00062	-5.413	1.415	1.36
Gm8909	10.8664	17.861	194.09	8.13e-05	-6.781	0.6	1.597
Cars	10.862	3.197	34.728	1.88e-05	-7.949	0.126	1.492
Snhg1	10.8466	18.674	202.552	4.83e-05	-7.192	0.546	1.516
1110038B12Rik	10.8306	7.051	76.367	0.000193	-6.186	1.096	1.38
Top1mt	10.8061	0.423	4.567	6.14e-05	-6.987	0.622	1.523
Gm12992	10.7779	1.843	19.861	2.5e-05	-7.734	0.224	1.512
Gm6211	10.7751	2.897	31.219	0.000166	-6.291	0.516	1.78
Odf2l	10.7561	0.437	4.704	0.000109	-6.58	0.63	1.631
Srsf2	10.7532	19.286	207.387	3.89e-05	-7.398	0.274	1.569
Gpaa1	10.7395	2.468	26.506	3.91e-06	-9.139	0.495	1.148
Gm30247	10.6976	0.525	5.62	9.94e-06	-8.428	0.566	1.223
Gm10033	10.6893	0.276	2.948	0.000483	-5.571	0.41	2.065
Gm33578	10.6815	3.13	33.431	0.000276	-5.947	0.241	1.968
1700030C10Rik	10.6301	0.426	4.529	0.00341	-4.371	0.602	2.6
Srsf1	10.6269	4.869	51.743	3.84e-05	-7.41	0.172	1.58
Oas2	10.4886	0.543	5.694	0.000393	-5.706	1.189	1.455
Nop58	10.4742	4.255	44.565	1.47e-05	-8.148	0.307	1.391
Timm8a1	10.4637	3.414	35.726	0.000541	-5.497	1.125	1.631
Gm11788	10.459	1.375	14.382	0.00019	-6.199	0.47	1.803
Lars	10.4389	1.962	20.485	7.2e-06	-8.662	0.31	1.299
Kif11	10.4309	0.419	4.367	3.69e-07	-11.078	0.304	0.99
Nup155	10.4295	0.46	4.798	1.7e-06	-9.79	0.39	1.097
Fcrl5	10.3801	1.494	15.506	2.78e-06	-9.404	0.327	1.177
Cdc20	10.3625	1.102	11.417	1.69e-05	-8.032	0.834	1.036
Ankrd16	10.356	1.401	14.513	3.5e-05	-7.479	0.647	1.346
Blm	10.2974	0.204	2.103	3.43e-05	-7.499	0.802	1.204
Fastkd2	10.272	0.79	8.114	3.18e-05	-7.562	0.469	1.428
Arid5a	10.2375	1.524	15.605	1.23e-06	-10.037	0.248	1.118
Slamf9	10.2238	0.836	8.543	0.000137	-6.424	0.628	1.637
Slc1a5	10.1958	10.677	108.861	1.16e-05	-8.316	0.093	1.391
Fanca	10.1747	0.458	4.661	1.81e-05	-7.975	0.496	1.321
Klc3	10.1379	0.627	6.357	0.000683	-5.352	1.229	1.554
Aars2	10.1255	0.373	3.774	4.77e-05	-7.203	0.692	1.364
Zmym1	10.1172	0.539	5.451	0.000121	-6.513	0.568	1.634
Nop2	10.1004	2.391	24.151	1.55e-05	-8.105	0.273	1.386
Rmdn3	10.0768	0.829	8.357	4.44e-06	-9.038	0.382	1.189
Cspp1	10.0262	0.229	2.297	0.00121	-5.016	1.515	1.353
Myef2	9.99785	0.442	4.424	3.35e-05	-7.522	0.559	1.368
Gm5665	9.98935	0.565	5.641	4.98e-06	-8.937	0.353	1.212
Gm14321	9.95644	0.133	1.328	2.42e-05	-7.758	0.03	1.48
ChkbCpt1b	9.95534	0.894	8.898	0.00333	-4.384	1.839	1.339
Gm21885	9.93309	0.721	7.159	5.25e-05	-7.119	0.124	1.605
Nucks1	9.8719	2.202	21.74	0.000194	-6.182	0.988	1.4
D8Ertd82e	9.85376	0.21	2.074	3.43e-07	-11.138	0.527	0.798
Doc2g	9.84877	0.482	4.747	0.000115	-6.548	0.365	1.688
Pola1	9.77715	0.197	1.924	3.01e-07	-11.239	0.645	0.635
Atad3a	9.74851	2.434	23.732	8.79e-06	-8.509	0.196	1.316
Prpf4	9.74646	1.306	12.728	1.16e-05	-8.321	0.348	1.299
Tcerg1	9.74197	2.057	20.036	5.13e-05	-7.138	0.427	1.506
Helq	9.71418	0.391	3.797	0.000281	-5.936	0.824	1.626
Gm5803	9.7128	0.172	1.672	0.00297	-4.448	1.078	2.187
Trit1	9.70189	1.519	14.741	4.66e-05	-7.226	0.428	1.482
Cobll1	9.67526	0.186	1.796	1.52e-07	-11.829	0.552	0.68
Aoc2	9.66244	0.246	2.376	0.000342	-5.802	1.204	1.282
Gm32413	9.65927	2.063	19.925	0.000461	-5.602	0.571	1.899
Slc25a19	9.60804	5.752	55.27	2.22e-06	-9.575	0.452	1.043
Batf	9.6015	3.952	37.947	2.27e-05	-7.809	0.525	1.297
Setdb2	9.59549	0.31	2.974	0.000233	-6.057	0.977	1.432
Pelp1	9.57698	1.006	9.634	2.59e-06	-9.454	0.61	0.931
Utp20	9.56631	0.306	2.926	1.41e-05	-8.172	0.473	1.254
Slc17a9	9.5643	1.681	16.078	1.78e-06	-9.753	0.2	1.131
Pprc1	9.53273	0.785	7.479	1.39e-05	-8.187	0.584	1.176
Rhno1	9.51866	2.447	23.293	2.43e-05	-7.754	0.134	1.443
Zcwpw1	9.50843	1.692	16.089	7.53e-07	-10.467	0.277	1.02
Ndufaf4	9.50171	1.666	15.83	0.000133	-6.445	0.782	1.46
Eif4ebp3	9.48433	1.97	18.686	0.00122	-5.01	1.304	1.577
Smyd2	9.46686	1.181	11.183	3.48e-05	-7.487	0.224	1.475
Vprbp	9.45781	0.228	2.155	2.23e-06	-9.569	0.352	1.092
Mns1	9.4576	0.542	5.129	0.000115	-6.546	0.675	1.503
Hus1	9.45449	0.317	2.993	4.07e-05	-7.364	0.562	1.36
AI506816	9.42417	1.787	16.84	0.000111	-6.572	0.871	1.331
Mad2l1	9.38417	1.684	15.8	3.8e-05	-7.416	0.615	1.308
Nkiras1	9.35306	0.922	8.627	0.000121	-6.511	0.74	1.458
Spc24	9.34073	1.357	12.679	4.24e-05	-7.33	0.529	1.379
Gars	9.32818	5.229	48.779	5.62e-05	-7.063	0.164	1.567
Gin1	9.30464	0.542	5.041	0.000142	-6.397	0.943	1.305
Polr1b	9.29438	0.897	8.336	1.56e-05	-8.098	0.399	1.286
Eaf2	9.28283	1.313	12.184	6.98e-07	-10.522	0.524	0.842
Dock9	9.25697	0.238	2.207	2.16e-06	-9.596	0.227	1.125
LOC105246125	9.19992	2.624	24.142	0.000177	-6.248	0.333	1.727
Nfkbiz	9.1808	0.772	7.091	1.73e-07	-11.708	0.293	0.875
BC147527	9.17832	1.259	11.553	0.000948	-5.155	1.103	1.671
Secisbp2	9.17228	1.567	14.376	1.64e-05	-8.061	0.248	1.34
LOC328436	9.15905	2.155	19.742	5.87e-05	-7.023	0.459	1.472
Ptcd3	9.14866	3.267	29.886	2.33e-05	-7.789	0.277	1.379
Crtc2	9.13467	5.085	46.446	2.1e-06	-9.621	0.108	1.141
Snrpd1	9.12386	20.59	187.861	0.000135	-6.433	0.161	1.706
Gm6579	9.11112	2.207	20.108	0.000152	-6.348	0.267	1.708
Gm5067	9.10736	0.495	4.505	0.000129	-6.463	0.199	1.691
Tmem68	9.10464	1.3	11.838	7.51e-05	-6.838	0.334	1.562
LOC105247050	9.10265	0.572	5.207	1.04e-06	-10.182	0.776	0.521
Gpatch4	9.08637	2.543	23.104	0.000314	-5.859	0.588	1.739
Gm36055	9.08615	0.077	0.696	4.32e-05	-7.304	0.463	1.399
Gm36391	9.08615	0.077	0.696	4.32e-05	-7.304	0.463	1.399
Tmem161b	9.06294	0.673	6.101	0.00019	-6.199	0.387	1.713
A630001G21Rik	9.04177	3.143	28.416	4.39e-05	-7.29	0.374	1.438
Gm21596	9.04138	12.759	115.358	0.000125	-6.489	0.256	1.666
Dhx30	9.02616	2.395	21.62	2.36e-05	-7.776	0.475	1.289
Ncs1	9.02413	0.061	0.551	6.13e-05	-6.988	0.659	1.35
Xrcc5	9.01488	0.636	5.737	1.01e-05	-8.423	0.57	1.102
Alpl	9.00854	0.36	3.242	6.25e-05	-6.974	1.032	0.941
LOC102635200	9.00266	2.375	21.379	0.000632	-5.401	0.78	1.795
Brix1	8.99107	4.915	44.192	8.4e-05	-6.759	0.31	1.579
Tma16	8.98539	1.44	12.939	6.79e-06	-8.703	0.491	1.108
Kansl1l	8.97853	0.125	1.125	3.4e-05	-7.509	0.536	1.305
Ncaph	8.95101	0.534	4.778	2.54e-06	-9.469	0.339	1.08
Cdk1	8.94131	4.224	37.77	0.000318	-5.851	0.974	1.442
Mtrf1l	8.92452	0.455	4.064	0.000155	-6.333	0.411	1.652
Zfp692	8.90028	1.707	15.193	8.56e-05	-6.744	0.237	1.594
Zfp948	8.89412	0.449	3.989	4.41e-05	-7.285	0.306	1.452
Gtse1	8.89401	0.328	2.915	4.98e-05	-7.163	0.639	1.309
Alg3	8.84249	0.755	6.673	4.75e-05	-7.206	0.72	1.228
Cenpi	8.84049	0.153	1.354	2.84e-06	-9.382	0.504	0.983
Taf1d	8.82664	5.48	48.368	4.9e-05	-7.181	0.435	1.419
Aste1	8.81264	0.393	3.464	1.61e-05	-8.077	0.472	1.216
Pard6a	8.8122	0.706	6.225	0.000134	-6.442	0.436	1.602
Hgh1	8.77765	0.994	8.725	0.000127	-6.474	0.911	1.252
Psmg2	8.76758	3.609	31.642	0.000334	-5.819	0.907	1.498
Atad2	8.72952	0.405	3.538	6.37e-07	-10.613	0.39	0.902
Inpp5e	8.72674	1.494	13.04	3.19e-05	-7.559	0.215	1.408
Saal1	8.72516	1.28	11.171	2.3e-05	-7.798	0.887	0.865
1700113A16Rik	8.72243	3.272	28.538	1.91e-05	-7.938	0.505	1.215
Melk	8.7222	0.252	2.202	0.000157	-6.324	0.556	1.57
Ndufaf6	8.71869	0.763	6.651	0.000202	-6.155	1.013	1.246
4930503L19Rik	8.70844	0.916	7.974	0.000102	-6.62	0.636	1.436
Diexf	8.69603	0.632	5.498	1.64e-05	-8.063	0.468	1.212
Rrm2	8.68701	3.619	31.434	0.000177	-6.248	0.998	1.224
Ccdc77	8.68589	0.443	3.849	4.57e-05	-7.242	0.408	1.406
Fancg	8.6614	0.478	4.137	0.00141	-4.923	1.452	1.281
Apbb3	8.65365	0.764	6.609	6.13e-05	-6.989	0.398	1.464
Eprs	8.64579	2.078	17.968	2.5e-05	-7.734	0.204	1.371
Gm31718	8.64519	1.257	10.864	1.96e-05	-7.915	0.919	0.768
Ippk	8.64409	0.427	3.688	0.000204	-6.147	0.551	1.618
Anp32b	8.63277	42.831	369.749	0.000164	-6.298	0.377	1.647
Fanci	8.62526	0.205	1.766	1.47e-06	-9.9	0.438	0.946
LOC105242387	8.62192	0.023	0.197	0.00156	-4.864	1.031	1.818
LOC105242904	8.62032	0.866	7.462	0.0019	-4.746	0.752	2.073
Zfp783	8.61761	0.097	0.832	0.0023	-4.614	0.775	2.131
Tsfm	8.60106	3.275	28.171	0.000476	-5.581	0.692	1.73
BC002059	8.58149	0.662	5.682	0.000164	-6.298	0.464	1.608
Mcm3	8.57479	3.206	27.488	1.93e-05	-7.923	0.144	1.344
Haus3	8.55773	1.86	15.917	0.000383	-5.726	1.025	1.391
Gm32271	8.55453	1.249	10.687	0.000197	-6.169	0.369	1.679
Gmnn	8.50442	4.564	38.811	0.000487	-5.566	0.802	1.652
Incenp	8.48682	1.32	11.203	1.37e-05	-8.202	0.395	1.21
Naf1	8.4788	0.152	1.288	6.01e-05	-7.006	0.556	1.364
Topbp1	8.4586	1.256	10.624	2.03e-05	-7.88	0.276	1.311
Sytl3	8.43488	0.396	3.336	0.000117	-6.529	0.76	1.341
Mcm4	8.43426	1.748	14.742	1.4e-05	-8.18	0.373	1.22
Ncapg2	8.38775	0.14	1.174	1.74e-05	-8.001	0.79	0.91
Tmem161a	8.37182	1.948	16.308	2.36e-05	-7.781	0.298	1.315
Xntrpc	8.36269	0.45	3.766	4.25e-06	-9.074	0.393	1.066
Ptbp2	8.35352	1.272	10.625	5.48e-05	-7.085	0.315	1.447
Ankrd33b	8.35189	0.272	2.276	5.75e-06	-8.834	0.806	0.684
Tars	8.3511	3.556	29.694	5.14e-05	-7.136	0.305	1.439
Klhl11	8.34113	0.279	2.331	0.000193	-6.186	0.6	1.548
Rangap1	8.3378	6.711	55.956	9.13e-05	-6.7	0.28	1.544
Riok2	8.33732	1.061	8.848	5.18e-05	-7.128	0.563	1.317
Utp6	8.33138	0.996	8.302	4.63e-05	-7.232	0.663	1.22
Gm12907	8.32579	1.085	9.036	0.00259	-4.53	0.623	2.21
Psd	8.31635	0.351	2.922	2.25e-05	-7.814	0.796	0.941
Trub2	8.30816	1.536	12.759	3.03e-05	-7.594	0.527	1.235
2810408B13Rik	8.2962	0.406	3.369	0.00174	-4.796	0.813	1.967
Ncl	8.28002	28.518	236.133	4.52e-05	-7.256	0.348	1.392
Cr2	8.26179	1.195	9.875	7.6e-07	-10.455	0.236	0.967
Pnpt1	8.24806	1.384	11.414	0.000146	-6.379	0.599	1.481
Lrrc16b	8.23005	0.1	0.826	4.03e-05	-7.373	0.682	1.159
Cd40	8.21996	5.35	43.978	1.92e-05	-7.933	0.21	1.302
Ccdc34	8.21715	0.619	5.084	0.00403	-4.279	1.482	1.661
Gm34865	8.21303	3.455	28.38	0.000344	-5.798	0.569	1.676
Hspe1	8.20111	68.616	562.728	0.000802	-5.251	0.585	1.87
Ears2	8.19563	0.646	5.297	0.000113	-6.556	0.498	1.483
Ly6k	8.19128	0.744	6.092	0.000283	-5.928	0.75	1.517
Proser3	8.17205	0.307	2.506	0.000104	-6.608	0.482	1.475
Prpf38b	8.12958	7.884	64.096	0.000175	-6.258	0.325	1.626
Tbrg4	8.11351	2.843	23.068	3.42e-05	-7.504	0.094	1.389
Wdr75	8.11027	2.249	18.236	0.000195	-6.178	0.569	1.543
Galk1	8.10758	2.71	21.972	1.15e-05	-8.329	0.379	1.167
Hmgb2	8.10675	29.458	238.809	0.000878	-5.2	0.669	1.837
Zcrb1	8.08444	9.902	80.048	9.95e-05	-6.637	0.329	1.521
Gm31597	8.07236	0.408	3.296	0.000301	-5.887	0.898	1.391
Dars2	8.0666	0.64	5.162	2.62e-05	-7.699	0.353	1.285
Fam129c	8.06346	2.747	22.15	3.5e-05	-7.478	0.264	1.357
Gm34530	8.06088	0.403	3.246	0.000309	-5.869	0.482	1.676
1500012F01Rik	8.04863	25.318	203.774	0.000156	-6.328	0.458	1.549
Rcc1	8.04256	1.127	9.061	3.79e-05	-7.42	0.416	1.308
Slfn4	8.0391	0.706	5.679	0.000375	-5.74	0.472	1.72
Ice2	8.03328	0.373	2.996	0.000101	-6.628	0.581	1.4
LOC105247139	8.02377	0.442	3.544	0.00521	-4.138	1.253	1.992
Zfp932	8.01817	1.197	9.601	0.000232	-6.061	0.626	1.536
Slc7a6os	8.00657	4.57	36.588	0.000202	-6.154	0.482	1.583
Heatr1	7.99964	0.795	6.361	1.3e-05	-8.231	0.138	1.251
D430020J02Rik	7.96769	0.079	0.631	1.68e-06	-9.802	0.455	0.899
Mycbp	7.96445	1.849	14.727	0.00035	-5.783	0.449	1.707
Ppid	7.96315	5.643	44.933	4.43e-05	-7.277	0.134	1.415
Dph7	7.95694	1.02	8.118	0.00033	-5.828	0.723	1.543
Nkrf	7.93921	0.163	1.291	0.000836	-5.227	1.155	1.386
Trmu	7.93495	0.812	6.441	6.35e-05	-6.964	0.446	1.383
Mettl1	7.91824	1.326	10.498	0.000193	-6.184	0.605	1.499
Pcgf6	7.90784	1.145	9.051	0.000522	-5.519	0.544	1.75
Gins2	7.90774	1.261	9.972	0.00044	-5.633	1.116	1.224
Pphln1	7.90515	0.973	7.688	0.00022	-6.099	0.862	1.325
Als2	7.90165	1.67	13.198	0.000248	-6.016	0.645	1.525
LOC105244278	7.89441	8.641	68.212	0.000192	-6.194	0.711	1.422
Gm6566	7.87415	0.352	2.769	4.03e-06	-9.115	0.494	0.956
Gm16062	7.86476	3.028	23.812	0.000339	-5.81	0.351	1.721
Dalrd3	7.86014	3.081	24.218	2.84e-05	-7.635	0.125	1.341
Dot1l	7.85321	0.752	5.906	4.41e-05	-7.284	0.585	1.219
Nasp	7.84908	5.027	39.456	0.000108	-6.588	0.271	1.528
Mif	7.82357	34.836	272.541	1.81e-05	-7.975	0.459	1.16
Xpo4	7.82273	0.245	1.92	1.18e-06	-10.076	0.383	0.906
BC033916	7.80838	3.786	29.56	0.00016	-6.314	0.442	1.534
Thg1l	7.80763	0.989	7.725	0.000954	-5.151	1.141	1.422
Bckdhb	7.80587	0.932	7.278	0.00062	-5.413	0.856	1.581
Rbm25	7.7982	3.702	28.866	2.76e-05	-7.66	0.334	1.276
Cenpt	7.77567	0.671	5.217	0.000145	-6.383	0.702	1.356
Lyar	7.77543	3.895	30.288	0.000221	-6.099	0.261	1.65
Brd8	7.77143	2.642	20.53	2.72e-05	-7.675	0.28	1.291
Psph	7.76315	3.771	29.272	0.000726	-5.314	0.532	1.814
5430427O19Rik	7.76182	0.458	3.558	1.98e-05	-7.906	0.505	1.139
Rttn	7.75745	0.122	0.948	3.38e-05	-7.516	0.675	1.083
Cenpn	7.74756	0.428	3.317	0.0003	-5.889	0.774	1.456
Srsf11	7.74393	11.313	87.607	4.27e-05	-7.321	0.168	1.382
Gm32042	7.74196	3.151	24.397	5.93e-05	-7.016	0.322	1.403
Mthfd1	7.73529	1.438	11.123	5.62e-05	-7.062	0.596	1.25
Tysnd1	7.73457	3.457	26.736	0.000149	-6.364	0.36	1.545
LOC105245196	7.72845	0.167	1.287	0.00524	-4.136	1.359	1.827
Dnhd1	7.7233	0.044	0.341	0.000822	-5.237	1.184	1.305
Gm33558	7.71158	1.651	12.735	0.000193	-6.19	0.371	1.585
Fdft1	7.69972	1.203	9.264	0.00178	-4.782	1.357	1.337
Tor1b	7.69842	2.946	22.676	1.3e-05	-8.232	0.609	0.989
Hmmr	7.68523	0.121	0.933	1.9e-07	-11.62	0.515	0.61
Nsun5	7.68218	2.916	22.4	0.000112	-6.563	0.429	1.461
Polr2f	7.67123	11.179	85.758	0.000909	-5.18	0.625	1.811
LOC105244345	7.66625	2.956	22.662	0.000148	-6.365	0.383	1.529
Gm11974	7.66199	9.956	76.279	2e-05	-7.894	0.219	1.261
Kin	7.65274	2.229	17.056	0.000125	-6.49	0.589	1.391
Pold3	7.65209	1.257	9.618	2.75e-05	-7.667	0.627	1.081
Dsn1	7.64034	0.288	2.2	0.000148	-6.366	0.75	1.306
LOC105243183	7.63719	0.099	0.758	0.00104	-5.103	1.026	1.545
Fam53a	7.63699	3.418	26.104	0.00126	-4.994	0.446	1.96
Phtf1os	7.63045	0.762	5.817	8.24e-05	-6.773	0.313	1.45
Cdca8	7.6293	1.128	8.604	6.08e-05	-6.996	0.495	1.319
Snhg12	7.62911	10.335	78.848	0.000278	-5.944	0.429	1.626
Cldnd1	7.61859	3.131	23.852	2.36e-05	-7.779	0.332	1.24
Mphosph9	7.61677	0.319	2.428	0.000101	-6.631	0.387	1.455
Coq7	7.60597	2.129	16.193	0.000244	-6.027	0.445	1.592
Gm36279	7.60257	0.303	2.3	0.00205	-4.701	1.246	1.523
Dusp10	7.59633	0.313	2.381	0.00194	-4.73	1.415	1.26
Zfp653	7.59174	0.734	5.57	0.000137	-6.424	0.608	1.39
Phgdh	7.57918	7.538	57.134	2.92e-05	-7.62	0.364	1.251
E2f6	7.56739	0.632	4.785	0.000213	-6.122	0.962	1.158
Tnpo2	7.55956	1.544	11.673	3.72e-05	-7.436	0.432	1.252
Pole2	7.55835	1.802	13.62	0.000358	-5.769	0.84	1.418
Ube2s	7.54372	23.851	179.922	0.000738	-5.303	0.491	1.807
Hspd1	7.5318	11.373	85.656	0.000164	-6.297	0.117	1.596
Snrpa1	7.50863	8.486	63.719	0.00016	-6.314	0.132	1.588
Mthfd2	7.50724	3.551	26.655	1.99e-06	-9.665	0.216	1.008
Tfdp1	7.50197	3.36	25.208	1.18e-05	-8.305	0.407	1.105
Bclaf1	7.5004	3.221	24.157	9.46e-05	-6.672	0.262	1.475
Fastkd1	7.4998	0.328	2.457	0.000186	-6.217	0.705	1.37
Psmd2	7.47799	9.919	74.175	6.23e-05	-6.976	0.128	1.433
Krtcap3	7.47696	0.702	5.247	0.000331	-5.825	1	1.216
Anp32e	7.46475	12.248	91.43	0.000924	-5.169	0.289	1.911
Dusp12	7.4592	1.88	14.021	0.000328	-5.832	0.515	1.602
Phf10	7.45431	4.854	36.181	0.000236	-6.049	0.301	1.618
Mcm5	7.45352	3.272	24.388	3.58e-05	-7.464	0.84	0.867
Nr2c2ap	7.45307	7.281	54.266	6.49e-05	-6.948	0.316	1.392
Fbxl4	7.45048	0.448	3.341	0.000251	-6.007	0.653	1.467
Ccdc15	7.43116	0.1	0.74	8.08e-08	-12.35	0.331	0.703
Gm30060	7.42361	0.314	2.33	0.00165	-4.83	0.949	1.718
LOC105246157	7.42283	7.691	57.088	0.00106	-5.092	0.969	1.57
Msh5	7.41675	0.182	1.349	0.000402	-5.691	1.036	1.22
LOC105243930	7.41318	1.729	12.819	0.000515	-5.528	0.307	1.772
Ankrd26	7.41246	0.105	0.775	5.78e-05	-7.041	0.918	0.87
9130208D14Rik	7.40926	0.013	0.096	0.00024	-6.039	1.279	0.542
Guf1	7.40887	1.551	11.493	4.89e-06	-8.954	0.372	1.021
Dph1	7.40316	0.389	2.879	0.0026	-4.527	1.532	1.168
Prkdc	7.39982	0.198	1.467	1.43e-05	-8.163	0.446	1.097
Aasdh	7.39358	0.634	4.689	0.000571	-5.464	0.749	1.584
Ddx55	7.37839	1.162	8.57	0.000175	-6.256	0.396	1.521
Pfkp	7.35989	3.355	24.693	1.96e-06	-9.684	0.081	1.025
Rif1	7.35612	0.253	1.865	8.3e-05	-6.767	0.747	1.155
Zc3h7a	7.35059	4.242	31.18	5.45e-05	-7.093	0.168	1.39
Gm35032	7.35006	1.074	7.891	0.00127	-4.985	0.359	1.951
Rbbp6	7.34813	1.031	7.578	0.000366	-5.754	0.712	1.497
Nme1	7.34622	35.928	263.938	0.000478	-5.577	0.512	1.674
Prkca	7.34063	0.104	0.764	1.2e-07	-12.026	0.369	0.695
Prdm1	7.32916	0.283	2.071	5.57e-06	-8.863	0.829	0.481
Gm31978	7.32816	0.943	6.907	0.000197	-6.172	0.362	1.551
Sfpq	7.32582	11.399	83.506	4.36e-05	-7.295	0.181	1.346
0610009E02Rik	7.31826	0.679	4.968	0.00691	-3.985	0.751	2.321
Ppapdc1b	7.31373	0.696	5.092	0.000335	-5.819	0.782	1.416
Rnmtl1	7.31052	0.631	4.614	0.000211	-6.126	0.522	1.491
Mcm7	7.30875	5.429	39.677	6.43e-05	-6.954	0.647	1.19
2810008D09Rik	7.30216	10.617	77.53	0.000197	-6.171	1.024	1.01
Ccnl2	7.29767	6.65	48.528	3.39e-05	-7.513	0.337	1.256
Trmt1	7.29713	6.973	50.886	1.68e-05	-8.035	0.115	1.228
Rpp40	7.28357	0.504	3.673	0.00021	-6.131	0.804	1.285
Nktr	7.28262	1.691	12.315	2.3e-05	-7.798	0.419	1.164
Snapc4	7.27757	0.619	4.506	0.000793	-5.258	0.971	1.464
Pabpn1	7.27324	13.686	99.539	7.74e-05	-6.816	0.107	1.449
Ddx39	7.25358	12.811	92.926	0.000137	-6.424	0.459	1.435
A530032D15Rik	7.24877	1.081	7.834	5.84e-05	-7.031	0.733	1.084
Ung	7.24273	0.516	3.735	8.17e-07	-10.386	0.313	0.873
Dennd4b	7.24077	2.226	16.116	7.34e-06	-8.64	0.298	1.085
Ssb	7.23325	14.702	106.346	0.000197	-6.17	0.105	1.598
LOC105247072	7.23285	0.146	1.055	0.000868	-5.206	0.998	1.453
Cenpk	7.23137	0.713	5.154	0.00406	-4.276	1.457	1.471
Suv39h2	7.2219	0.208	1.504	0.000131	-6.456	0.509	1.398
Slc7a5	7.21236	0.704	5.076	5.09e-07	-10.803	0.57	0.59
Dis3	7.21083	0.904	6.517	5.87e-05	-7.026	0.364	1.333
Zfp593	7.20896	2.058	14.834	0.000566	-5.469	0.652	1.619
Pcbp3	7.20547	0.274	1.974	0.00181	-4.772	1.059	1.611
Pcyt2	7.19525	5.462	39.3	1.41e-05	-8.17	0.265	1.163
2700029M09Rik	7.19246	5.975	42.978	0.000351	-5.783	0.318	1.66
Gnb1l	7.19214	0.327	2.351	0.000452	-5.616	0.96	1.304
Ak2	7.17842	4.618	33.151	0.000241	-6.035	0.344	1.577
Htatsf1	7.17714	2.223	15.952	0.000493	-5.556	0.485	1.67
Fdxacb1	7.17382	0.528	3.788	0.000115	-6.544	0.947	0.959
Paxbp1	7.17374	2.702	19.386	0.000123	-6.498	0.438	1.417
Acat2	7.16353	0.669	4.79	2.58e-05	-7.71	0.745	0.892
Mthfd1l	7.15564	0.833	5.96	5.51e-05	-7.079	0.592	1.185
Ddx31	7.14754	0.642	4.586	0.000281	-5.934	0.65	1.452
Pigo	7.1343	0.649	4.632	3.82e-05	-7.413	0.454	1.202
Ero1l	7.12472	0.654	4.661	1.42e-06	-9.93	0.493	0.782
Shank1	7.12025	0.075	0.535	4.74e-05	-7.208	0.695	1.062
LOC105245570	7.09595	0.461	3.273	0.00253	-4.543	0.652	2.002
Supv3l1	7.09282	1.261	8.944	9.93e-06	-8.43	0.427	1.037
Mecr	7.08979	1.717	12.176	9.41e-06	-8.464	0.422	1.035
Racgap1	7.08162	0.96	6.796	2.31e-06	-9.545	0.393	0.905
Gtf2a1	7.07859	0.389	2.757	0.000228	-6.073	1.028	1.005
Rrp12	7.07481	0.676	4.781	5.31e-05	-7.112	0.261	1.337
Arhgap21	7.0643	0.157	1.109	0.000112	-6.566	0.494	1.359
Rfc5	7.05791	1.156	8.16	5.39e-05	-7.102	0.73	1.045
Birc5	7.04333	3.033	21.366	0.00333	-4.384	1.379	1.449
Anp32a	7.03873	39.32	276.763	0.0011	-5.071	0.282	1.892
Fra10ac1	7.0275	1.74	12.229	0.000451	-5.618	0.336	1.685
Sltm	7.02144	2.792	19.601	6.23e-05	-6.976	0.173	1.38
Cep95	7.0159	1.13	7.925	0.000286	-5.92	0.739	1.373
Mrpl50	7.01162	1.039	7.283	0.00136	-4.948	1.254	1.23
Erdr1	7.01109	36.118	253.225	4.55e-05	-7.249	0.303	1.29
Clcn6	7.0099	0.467	3.276	1.74e-05	-8	0.324	1.15
Zfp91	7.00564	2.266	15.874	0.000347	-5.793	0.876	1.292
Rcc2	6.99511	6.65	46.514	1.54e-05	-8.115	0.179	1.178
Thumpd1	6.99052	1.754	12.264	0.000217	-6.108	0.559	1.436
Ddx56	6.98949	2.773	19.384	5.51e-05	-7.078	0.218	1.347
Mtf2	6.97558	1.543	10.763	0.000769	-5.277	0.777	1.574
Cep44	6.97429	1.143	7.969	0.000635	-5.398	0.887	1.433
H2-Q6	6.97133	33.458	233.245	7.26e-05	-6.868	0.11	1.407
Rpf2	6.97129	3.608	25.15	9.69e-05	-6.657	0.103	1.452
Dennd6b	6.96679	1.015	7.072	0.000586	-5.447	0.432	1.701
Myc	6.96535	2.385	16.61	2.82e-05	-7.641	0.623	1.014
Pus7	6.96183	0.44	3.061	1.68e-05	-8.035	0.667	0.889
Sema7a	6.94807	1.183	8.221	3.68e-06	-9.18	0.544	0.819
Polr2h	6.9479	5.602	38.921	0.00288	-4.464	1.153	1.649
Slc30a6	6.94719	0.366	2.546	0.000355	-5.775	0.625	1.492
Slc25a28	6.94664	2.924	20.309	0.000154	-6.34	0.492	1.404
LOC105245765	6.94541	0.425	2.953	0.00269	-4.505	0.798	1.915
Clca3a1	6.93881	1.734	12.033	3.43e-05	-7.501	0.586	1.072
Cep78	6.93592	0.443	3.075	0.0014	-4.929	1.073	1.459
Hemk1	6.93112	0.434	3.009	0.00211	-4.679	0.41	2.006
Ctps	6.921	1.045	7.229	0.000178	-6.247	0.88	1.111
Fam20a	6.91794	0.349	2.415	0.0013	-4.974	0.72	1.732
Tbc1d31	6.91402	0.262	1.809	2.51e-05	-7.729	0.695	0.916
Iws1	6.91075	1.103	7.62	0.000173	-6.265	0.371	1.474
Wdr73	6.89782	1.164	8.029	0.000339	-5.81	0.529	1.529
Rrp9	6.89134	4.003	27.583	8.25e-05	-6.772	0.418	1.33
E130008D07Rik	6.89088	0.15	1.033	0.00419	-4.259	1.29	1.623
Rabepk	6.88654	2.818	19.406	0.000127	-6.474	0.63	1.274
Ctla4	6.88617	0.352	2.425	8.17e-07	-10.382	0.574	0.607
Vps16	6.88289	6.602	45.443	2.75e-05	-7.664	0.394	1.161
Srrt	6.87506	8.781	60.371	3.92e-05	-7.391	0.16	1.289
Gm31166	6.87439	0.153	1.051	5.82e-05	-7.034	0.745	1.022
Arl14ep	6.86994	0.555	3.812	0.000589	-5.443	0.975	1.306
Cks2	6.8695	6.065	41.664	0.00124	-5.004	0.891	1.585
Nmd3	6.86787	2.528	17.36	7.65e-05	-6.822	0.413	1.318
Fam208b	6.86501	0.335	2.297	6.29e-05	-6.97	0.422	1.281
Qser1	6.85564	0.079	0.543	0.00104	-5.107	1.382	0.827
Tex30	6.84647	3.137	21.475	0.000285	-5.923	0.536	1.484
Oxsr1	6.84309	1.532	10.485	5.79e-05	-7.039	0.264	1.327
Mphosph10	6.83529	2.081	14.224	0.000348	-5.789	0.286	1.622
Dhodh	6.83249	0.879	6.007	0.000141	-6.404	0.679	1.248
Rad9b	6.8253	1.008	6.881	0.000359	-5.767	0.427	1.58
Ankrd32	6.82107	0.372	2.537	4.4e-05	-7.287	0.422	1.211
Bola2	6.81776	36.229	247.002	0.00066	-5.374	0.603	1.625
Tagap1	6.81328	1.403	9.561	0.000367	-5.753	0.692	1.435
Dnajc2	6.80907	6.107	41.583	0.000337	-5.813	0.157	1.638
Ccdc58	6.80739	2.452	16.695	0.000361	-5.763	0.866	1.282
Gm15927	6.80364	0.156	1.058	0.000442	-5.63	0.89	1.307
5430416N02Rik	6.79763	2.306	15.674	7.06e-05	-6.891	0.292	1.343
Snhg3	6.79678	5.687	38.653	0.000795	-5.257	0.687	1.616
Mrps6	6.79412	1.918	13.031	0.000418	-5.666	0.86	1.322
4933427D14Rik	6.77731	0.224	1.519	0.000316	-5.856	1.065	0.982
5830428H23Rik	6.76783	1.009	6.832	0.000214	-6.117	0.481	1.447
Cenpw	6.76487	2.693	18.221	0.00403	-4.281	1.163	1.718
Nudt6	6.76415	0.608	4.11	0.00298	-4.446	1.11	1.664
Msto1	6.76183	2.719	18.384	0.000259	-5.988	0.369	1.53
Fah	6.75673	0.642	4.338	0.000141	-6.405	0.811	1.111
Nle1	6.74828	1.319	8.904	3.79e-05	-7.42	0.293	1.235
Hnrnpdl	6.74822	6.395	43.153	7.29e-05	-6.865	0.085	1.386
Abhd11	6.74435	3.284	22.15	0.00012	-6.514	0.27	1.426
Bcl2a1d	6.74108	16.582	111.781	0.000202	-6.154	0.875	1.119
Adprm	6.73995	1.805	12.165	4.91e-05	-7.18	0.476	1.193
Got1	6.73315	5.582	37.586	0.000137	-6.425	0.109	1.477
Lars2	6.73271	0.159	1.073	0.000137	-6.426	0.957	0.909
Bid	6.72776	1.418	9.541	0.00131	-4.967	1.325	1.023
Il21r	6.71318	6.345	42.593	4.65e-05	-7.23	0.145	1.304
BC003965	6.70673	2.203	14.772	0.00352	-4.356	1.04	1.773
Vars2	6.69934	0.427	2.86	7.55e-05	-6.832	0.577	1.198
Phykpl	6.69373	0.654	4.375	0.00251	-4.551	1.019	1.673
AI662270	6.68965	20.349	136.129	0.000232	-6.06	0.359	1.505
Ccna2	6.68461	1.521	10.166	0.000202	-6.156	0.76	1.23
Nup210l	6.67657	0.1	0.67	6.04e-05	-7.002	0.45	1.238
Wdr59	6.67259	0.352	2.35	7.26e-06	-8.649	0.407	0.977
Ttll4	6.6662	0.274	1.825	1.7e-05	-8.027	0.399	1.075
Thoc1	6.66385	2.682	17.87	8.92e-05	-6.715	0.431	1.309
Dtymk	6.65037	4.43	29.461	0.000417	-5.668	0.704	1.431
Asxl1	6.64362	1.256	8.344	0.000193	-6.185	0.949	0.996
Bcap29	6.6403	1.017	6.751	1.92e-05	-7.933	0.491	1.03
Pex12	6.63897	0.453	3.006	0.000123	-6.499	0.832	1.04
Patz1	6.63889	1.632	10.834	3.92e-05	-7.393	0.404	1.18
Cad	6.63195	0.594	3.94	3.55e-06	-9.21	0.244	0.982
Ldha	6.62998	53.613	355.453	2.44e-06	-9.501	0.171	0.973
Rfesd	6.6261	1.559	10.332	0.00235	-4.602	1.386	1.155
Yipf2	6.62479	2.2	14.577	0.000325	-5.837	0.455	1.52
Cep57	6.62395	2.634	17.444	0.00015	-6.357	0.325	1.432
C4a	6.62342	0.069	0.456	0.00137	-4.943	0.949	1.518
Map4k1	6.62277	8.414	55.721	4.19e-05	-7.339	0.141	1.276
Gm10069	6.61928	0.823	5.445	0.00113	-5.056	0.368	1.813
Snrnp70	6.61841	16.447	108.852	0.000129	-6.467	0.484	1.334
Nup93	6.61736	2.117	14.008	0.000204	-6.147	0.33	1.482
Pla2g6	6.61662	0.224	1.48	0.000297	-5.896	0.948	1.103
Pvt1	6.61441	0.489	3.235	0.000131	-6.452	0.351	1.399
LOC105245681	6.61356	0.366	2.417	0.000361	-5.764	0.624	1.449
Sacs	6.60971	0.062	0.412	0.00184	-4.762	0.903	1.645
Gm34921	6.60327	0.462	3.052	0.000179	-6.241	0.517	1.372
Mbd6	6.60174	1.845	12.18	8.24e-05	-6.773	0.467	1.27
Xrcc6	6.60032	2.819	18.608	0.000306	-5.876	0.584	1.437
Cdca3	6.59944	4.069	26.854	0.000719	-5.32	0.976	1.309
Plk3	6.59902	0.877	5.785	8.75e-05	-6.728	0.564	1.22
Phip	6.59725	0.344	2.27	0.00022	-6.1	1.215	0.418
Mtfr1	6.59153	1.318	8.689	0.000184	-6.222	0.237	1.487
Ddx20	6.58508	0.902	5.937	9.31e-05	-6.684	0.414	1.315
1700052K11Rik	6.58483	0.232	1.53	0.00171	-4.809	1.031	1.498
Hbs1l	6.58479	5.188	34.159	4.22e-05	-7.334	0.406	1.184
Ddx21	6.58351	2.555	16.818	3.5e-05	-7.478	0.277	1.213
Vars	6.58069	6.589	43.358	1.71e-05	-8.018	0.308	1.112
Gm30697	6.57975	0.131	0.861	0.00025	-6.01	0.635	1.36
Elp3	6.57765	1.977	13.001	0.00021	-6.13	0.207	1.515
Naa25	6.57629	0.746	4.905	1.99e-05	-7.901	0.252	1.151
Cbx5	6.57127	0.94	6.18	0.000868	-5.206	1.106	1.197
Xpo1	6.56934	5.064	33.265	5.87e-05	-7.023	0.249	1.304
Wiz	6.56854	0.752	4.941	0.000233	-6.058	0.766	1.238
Snrnp48	6.55605	5.391	35.341	0.000283	-5.928	0.284	1.547
Urb2	6.55455	0.131	0.857	1.62e-07	-11.762	0.475	0.548
Rhbdd3	6.54873	1.213	7.943	0.000193	-6.187	0.22	1.494
B4galt3	6.54449	1.173	7.674	0.00176	-4.79	1.202	1.294
Mettl13	6.54409	0.302	1.977	0.000248	-6.015	0.699	1.305
Dus4l	6.54219	0.426	2.788	0.00508	-4.153	0.734	2.074
Pms1	6.5398	0.274	1.79	0.000463	-5.599	0.689	1.449
Trmt13	6.53933	0.941	6.156	0.000653	-5.381	0.843	1.406
Phrf1	6.53415	1.32	8.623	7.25e-06	-8.654	0.168	1.064
Higd1a	6.53151	15.349	100.255	0.000451	-5.617	0.609	1.494
Ccdc9	6.52811	4.372	28.538	4.51e-05	-7.264	0.228	1.26
Gstt2	6.50935	6.002	39.07	2.45e-05	-7.747	0.382	1.114
Cox18	6.50657	0.98	6.378	0.000447	-5.624	0.645	1.465
Tada2a	6.50484	0.534	3.472	0.0002	-6.162	0.576	1.345
Ccne1	6.50366	0.825	5.364	6.46e-05	-6.951	0.654	1.082
Fubp1	6.49288	2.315	15.03	0.000144	-6.388	0.315	1.412
Urb1	6.49105	0.259	1.68	9.43e-05	-6.676	0.201	1.378
Rnf219	6.47682	0.139	0.9	1.71e-05	-8.019	0.701	0.787
Smim11	6.47509	8.619	55.809	0.00189	-4.749	0.954	1.581
Clasrp	6.47276	4.189	27.114	0.000181	-6.235	0.764	1.168
Gm11525	6.47174	0.953	6.168	0.00215	-4.666	0.948	1.628
Gm31005	6.46634	16.545	106.985	0.000857	-5.214	0.548	1.658
Ppwd1	6.46608	0.695	4.493	0.000237	-6.046	0.577	1.371
Gm5922	6.46495	0.922	5.961	4.44e-05	-7.276	0.489	1.134
Diap3	6.46473	0.242	1.561	6.87e-05	-6.909	1.046	0.426
Ccne2	6.45845	0.267	1.724	0.000101	-6.627	0.899	0.876
Pan2	6.45383	1.766	11.397	7.51e-05	-6.839	0.364	1.288
Hsp90b1	6.4489	22.967	148.112	9.17e-05	-6.696	0.195	1.371
Tamm41	6.4422	1.639	10.562	0.00232	-4.61	1.136	1.464
Nars2	6.4391	0.317	2.039	0.00013	-6.457	0.71	1.15
Ttf2	6.43519	0.197	1.266	6.04e-06	-8.795	0.63	0.724
Ydjc	6.43341	0.335	2.152	0.00399	-4.285	0.787	1.946
Bricd5	6.43043	0.415	2.668	7.49e-05	-6.843	0.466	1.234
LOC102640715	6.43033	0.305	1.96	0.00594	-4.067	0.659	2.14
6330418K02Rik	6.42677	0.647	4.157	0.00357	-4.347	1.437	1.216
Tbce	6.42375	4.899	31.468	7.19e-05	-6.876	0.375	1.272
Med7	6.42359	3.325	21.357	0.00107	-5.089	0.204	1.809
Ipo4	6.42171	1.507	9.675	5.79e-05	-7.039	0.27	1.278
Parl	6.42024	6.875	44.136	0.000236	-6.049	0.257	1.504
Noc4l	6.40823	1.784	11.433	0.000297	-5.899	0.726	1.299
LOC105243056	6.40512	8.171	52.333	0.00127	-4.988	0.373	1.804
Zfp930	6.4003	0.642	4.107	0.0006	-5.432	0.774	1.421
Mid1	6.39841	0.464	2.967	7.6e-07	-10.449	0.472	0.674
Srsf3	6.39296	33.365	213.303	0.000249	-6.014	0.139	1.532
Adar	6.38807	1.37	8.752	3.04e-05	-7.59	0.373	1.132
Ddb2	6.38481	3.001	19.164	3.19e-05	-7.56	0.178	1.206
Leo1	6.38267	1.243	7.935	5.51e-05	-7.078	0.247	1.273
Znhit6	6.37608	2.146	13.682	0.000254	-5.999	0.22	1.52
Zdhhc13	6.37012	0.83	5.288	4.12e-05	-7.354	0.434	1.141
Gemin4	6.37008	0.487	3.101	0.000489	-5.562	0.21	1.644
Dqx1	6.36566	0.24	1.526	0.000531	-5.508	0.99	1.162
Cox16	6.36554	7.452	47.434	0.00342	-4.37	0.976	1.747
Hnrnpd	6.36373	10.587	67.371	0.000685	-5.35	0.312	1.686
Kpna2	6.35889	5.822	37.018	0.000179	-6.241	0.513	1.342
Fastk	6.34826	4.175	26.503	5.49e-05	-7.083	0.231	1.273
Aars	6.34752	3.338	21.188	2.78e-05	-7.652	0.139	1.195
Qtrt1	6.34328	2.274	14.422	8.86e-05	-6.72	0.334	1.312
Ercc8	6.34277	0.575	3.644	5.81e-05	-7.035	0.455	1.188
Zbtb48	6.33026	1.442	9.125	3.79e-05	-7.421	0.403	1.141
LOC105244119	6.32945	0.314	1.985	0.00021	-6.129	0.543	1.35
Bub1b	6.32522	0.632	3.999	1.04e-06	-10.18	0.329	0.811
Prdm9	6.32031	0.379	2.398	0.000773	-5.274	0.858	1.395
Gm33104	6.31748	1.489	9.405	0.000675	-5.359	0.738	1.462
Uimc1	6.30808	3.067	19.348	0.000201	-6.159	0.174	1.479
Panx1	6.30386	0.762	4.801	6.53e-05	-6.942	0.223	1.297
Nup88	6.30306	3.677	23.176	8.3e-05	-6.767	0.163	1.345
Zfp788	6.29285	0.505	3.178	0.00035	-5.784	0.339	1.534
A530054K11Rik	6.28293	0.391	2.457	2.95e-05	-7.611	0.461	1.066
Lmnb1	6.27976	2.567	16.121	8.75e-05	-6.728	0.544	1.191
Ubp1	6.27925	4.174	26.207	9.58e-05	-6.664	0.3	1.328
Mum1	6.2745	2.936	18.425	7.51e-05	-6.841	0.213	1.316
Wrap53	6.26763	1.923	12.052	8.5e-05	-6.749	0.446	1.245
Zbtb1	6.26673	0.607	3.806	0.000114	-6.551	0.222	1.373
Trmt5	6.26629	0.606	3.799	0.000343	-5.801	0.91	1.121
Hdac3	6.26049	4.544	28.449	6.43e-05	-6.954	0.119	1.31
Fpgs	6.25983	0.847	5.302	8.12e-06	-8.57	0.263	1.02
Mrps2	6.25114	0.47	2.938	0.00141	-4.923	1.226	1.099
9530082P21Rik	6.24698	0.427	2.667	0.000497	-5.551	0.404	1.573
Phf12	6.2461	1.735	10.835	0.000122	-6.506	0.446	1.297
Metap1d	6.24076	2.283	14.248	0.000222	-6.094	0.502	1.37
Ewsr1	6.23961	19.899	124.162	0.000255	-5.996	0.24	1.498
Hnrnpa3	6.2357	26.774	166.954	0.000568	-5.467	0.333	1.623
Gm26947	6.23352	0.996	6.211	0.000155	-6.337	0.393	1.361
Gm16150	6.23328	0.023	0.144	0.00243	-4.576	0.972	1.606
3110009E18Rik	6.22307	1.163	7.238	0.000148	-6.368	0.669	1.178
Riok1	6.22236	1.597	9.939	0.000216	-6.112	0.501	1.363
Luc7l	6.21978	2.881	17.918	9.1e-05	-6.702	0.231	1.333
Fam83d	6.21915	0.175	1.085	7.51e-05	-6.839	0.54	1.16
Dek	6.21639	8.995	55.919	0.000249	-6.014	0.21	1.496
Gm30972	6.21366	5.796	36.011	0.000342	-5.803	0.61	1.384
Ifit1	6.21309	0.423	2.63	1.55e-05	-8.107	0.56	0.893
Exosc7	6.2113	4.674	29.033	7.22e-05	-6.871	0.145	1.316
Fbxo5	6.20683	1.861	11.553	0.000146	-6.378	0.566	1.252
LOC105246279	6.20463	0.838	5.198	0.00579	-4.081	0.941	1.915
Adck5	6.19937	1.022	6.335	0.000249	-6.013	0.329	1.462
E230016K23Rik	6.19789	0.285	1.764	0.00974	-3.791	1.506	1.543
Rbm28	6.19403	2.323	14.388	0.000175	-6.256	0.435	1.356
Rpa2	6.19045	2.799	17.329	2.43e-05	-7.757	0.147	1.161
Pomgnt1	6.18717	0.922	5.704	4.63e-05	-7.233	0.232	1.227
Ifih1	6.18703	0.526	3.256	4.53e-05	-7.252	0.738	0.872
Gmps	6.1856	3.84	23.755	8.46e-05	-6.753	0.156	1.335
Rbmx	6.17988	1.631	10.081	0.000182	-6.23	0.618	1.25
Rfc3	6.17675	2.44	15.073	0.000174	-6.263	0.12	1.446
LOC105245200	6.17511	1.146	7.079	0.000281	-5.935	0.26	1.5
Helz2	6.17301	1.143	7.055	1.16e-05	-8.319	0.408	0.973
Tm9sf1	6.17204	2.708	16.711	0.000194	-6.18	0.269	1.435
Gm16174	6.16606	0.104	0.644	0.00261	-4.522	0.836	1.73
Gm6712	6.16383	0.98	6.039	9.17e-05	-6.695	0.294	1.309
Scaf4	6.16379	0.864	5.323	0.000746	-5.296	0.736	1.461
Mars	6.16292	2.699	16.631	6.71e-06	-8.716	0.241	1
Nol8	6.16185	0.753	4.641	0.000457	-5.609	0.611	1.437
Chst7	6.16129	0.26	1.604	0.00395	-4.291	0.885	1.819
Nolc1	6.15965	3.004	18.505	2.28e-05	-7.804	0.195	1.139
Ddx51	6.15938	0.776	4.779	4.66e-05	-7.226	0.375	1.17
Ppa1	6.15914	2.997	18.456	0.00134	-4.956	1.055	1.3
Lin52	6.15642	0.779	4.793	0.00172	-4.805	0.959	1.481
Sag	6.15414	0.371	2.286	0.000102	-6.622	0.972	0.682
Haus5	6.15297	1.625	9.997	5.47e-05	-7.088	0.273	1.237
Tubgcp4	6.14971	1.364	8.391	2.59e-05	-7.706	0.201	1.152
Mrto4	6.1453	8.177	50.248	0.00046	-5.604	0.492	1.503
2310061I04Rik	6.14337	2.361	14.505	0.000613	-5.42	0.612	1.497
Fem1b	6.13374	0.54	3.314	0.000172	-6.269	0.859	0.992
Gm8203	6.12375	87.916	538.373	0.00157	-4.86	0.425	1.789
Prpf4b	6.12234	2.65	16.227	5.09e-05	-7.143	0.419	1.159
4933412E12Rik	6.11644	0.362	2.215	7.74e-05	-6.814	0.451	1.208
Dgcr8	6.11468	0.752	4.596	7.43e-05	-6.849	0.508	1.165
Zfp808	6.10551	0.206	1.26	0.00068	-5.354	0.692	1.46
Sdad1	6.09941	0.826	5.037	0.000193	-6.186	0.391	1.38
Npm1	6.0958	117.864	718.474	0.000483	-5.571	0.346	1.565
Cd72	6.09482	15.535	94.682	7.29e-05	-6.865	0.258	1.277
Fam84b	6.08995	0.447	2.724	0.000694	-5.34	0.41	1.615
Mrgbp	6.08894	3.835	23.351	0.000199	-6.164	0.142	1.454
Crls1	6.08689	2.448	14.903	0.000526	-5.514	0.628	1.445
Mrps10	6.08592	2.025	12.326	0.000127	-6.48	0.255	1.357
Tssc4	6.08452	4.057	24.686	0.000403	-5.69	0.26	1.554
Pole3	6.08379	3.342	20.333	0.00956	-3.803	1.33	1.725
Ndufaf7	6.0791	1.214	7.38	0.00127	-4.985	0.957	1.378
LOC100862249	6.07498	5.456	33.144	0.000953	-5.152	0.79	1.458
LOC105246317	6.07479	0.776	4.712	0.00189	-4.748	0.136	1.892
Uck2	6.07015	2.112	12.822	3.4e-05	-7.51	0.267	1.155
Pds5b	6.06234	0.307	1.862	8.73e-06	-8.515	0.361	0.961
Cep192	6.06092	0.462	2.799	0.000115	-6.542	0.761	1.013
Pold2	6.05629	2.841	17.208	9.2e-05	-6.692	0.305	1.292
Tk1	6.0548	4.775	28.911	0.00034	-5.809	0.883	1.11
Ran	6.05075	54.712	331.048	0.000574	-5.46	0.387	1.578
Scd1	6.04753	2.322	14.04	3.67e-05	-7.446	0.794	0.717
Atp13a1	6.04437	2.548	15.398	7.83e-05	-6.807	0.17	1.304
Mapk1ip1	6.04152	1.886	11.395	0.000441	-5.631	0.411	1.515
Zfp810	6.03999	0.257	1.554	0.000402	-5.692	0.989	1.013
A230072C01Rik	6.03923	2.115	12.775	5.72e-05	-7.049	0.402	1.176
Prpf40b	6.038	0.29	1.75	0.000131	-6.453	0.384	1.311
Bap1	6.03637	3.502	21.142	9.41e-05	-6.678	0.11	1.339
Gm31819	6.03402	0.141	0.85	0.000152	-6.349	0.54	1.251
Lrpprc	6.0333	1.315	7.933	0.000122	-6.505	0.433	1.275
Capn15	6.02661	0.759	4.577	0.000104	-6.61	0.061	1.356
Tmc4	6.01946	0.212	1.276	0.00564	-4.096	0.386	2.139
Nudcd2	6.01734	2.242	13.493	0.00762	-3.932	1.15	1.794
Cirh1a	6.01605	2.125	12.787	6.13e-05	-6.991	0.327	1.219
Zfp1	6.01329	0.736	4.424	0.00425	-4.251	1.083	1.64
Hnrnph1	6.01325	14.121	84.914	0.000222	-6.096	0.19	1.452
Cyp51	6.01282	0.733	4.408	7.3e-05	-6.863	0.447	1.186
Cc2d1b	6.01117	4.433	26.646	4.35e-05	-7.297	0.399	1.127
1110018N20Rik	6.01109	2.484	14.929	0.00257	-4.534	0.988	1.564
Sugp2	6.00957	0.523	3.142	7.48e-05	-6.845	0.625	1.062
Nup205	6.00717	0.824	4.953	2.67e-05	-7.686	0.177	1.145
Terf1	6.00691	0.927	5.567	0.000623	-5.41	0.719	1.403
Pold1	6.00388	4.514	27.104	2.77e-05	-7.656	0.06	1.168
Ctc1	6.00267	0.801	4.808	7.65e-05	-6.824	0.384	1.225
Zfp142	6.0014	0.238	1.43	4.58e-05	-7.24	0.309	1.178
Gm36430	5.99965	0.357	2.14	0.00505	-4.156	1.185	1.592
Ccdc88c	5.99612	2.421	14.514	0.000115	-6.542	0.83	0.915
Fut8	5.99571	0.874	5.239	0.000376	-5.738	0.37	1.493
Clk4	5.99569	4.081	24.466	0.000233	-6.057	0.316	1.426
Rps6kb2	5.99459	2.59	15.526	0.000369	-5.749	0.378	1.486
Top3a	5.9945	0.502	3.009	3.44e-05	-7.494	0.282	1.143
Ccnh	5.99345	2.379	14.259	0.00111	-5.065	0.461	1.674
LOC105246589	5.99322	0.386	2.316	5.24e-05	-7.121	0.397	1.159
Firre	5.99235	0.24	1.438	0.000588	-5.444	0.971	1.135
Ankrd37	5.9917	1.269	7.605	0.000746	-5.296	0.857	1.323
Zpbp	5.98202	0.197	1.176	9.76e-05	-6.652	0.474	1.212
Gm17039	5.97994	0.159	0.952	0.00182	-4.77	0.477	1.781
Igflr1	5.97706	2.867	17.135	0.000144	-6.385	0.214	1.375
Pced1a	5.97395	1.03	6.153	0.000241	-6.033	0.643	1.254
Ttll10	5.97172	0.281	1.676	0.000668	-5.367	0.445	1.572
Tut1	5.97146	1.623	9.695	0.000104	-6.61	0.479	1.217
Rrp15	5.97064	2.027	12.102	0.000443	-5.628	0.742	1.301
Zfp639	5.96981	3.912	23.353	0.000112	-6.56	0.18	1.343
2010320M18Rik	5.96721	1.457	8.692	0.00108	-5.079	0.794	1.464
Alkbh2	5.96413	1.531	9.132	0.000252	-6.005	0.369	1.416
Dhx58	5.96141	1.034	6.162	0.000297	-5.897	0.946	0.973
Gm6637	5.96081	5.085	30.313	0.00133	-4.96	0.195	1.783
2310035C23Rik	5.95802	0.831	4.951	9.46e-05	-6.672	0.375	1.256
Rbm10	5.95787	2.242	13.36	0.000112	-6.561	0.234	1.329
Mrpl2	5.9548	7.789	46.385	0.000306	-5.876	0.478	1.4
D930016D06Rik	5.95376	0.41	2.444	0.000555	-5.481	0.394	1.553
AI314180	5.95231	1.913	11.387	0.000152	-6.35	0.29	1.358
Klhdc4	5.94311	3.466	20.601	6.23e-05	-6.977	0.168	1.26
1190002F15Rik	5.94042	4.094	24.32	0.000279	-5.939	0.712	1.22
Snhg7	5.93878	0.929	5.516	0.00231	-4.613	0.62	1.774
Ebf1	5.9347	0.594	3.528	1.68e-05	-8.039	0.455	0.956
Tsen2	5.93133	0.278	1.651	4.57e-05	-7.243	0.547	1.029
2410127L17Rik	5.92483	1.239	7.34	9.1e-05	-6.702	0.293	1.277
Gm36463	5.92421	0.991	5.871	0.0079	-3.911	0.773	2.067
Gart	5.92369	2.889	17.112	0.000143	-6.395	0.186	1.371
Cish	5.91834	1.176	6.962	0.000294	-5.905	0.977	0.913
Hs3st1	5.91505	0.351	2.077	0.000902	-5.185	0.7	1.483
Casp8ap2	5.91457	0.25	1.478	2.93e-08	-13.221	0.141	0.649
Sssca1	5.91411	3.551	21.001	0.00474	-4.19	0.716	1.93
Hip1r	5.90867	4.739	28.002	5.51e-05	-7.077	0.164	1.238
Gt[ROSA]26Sor	5.90778	3.089	18.25	0.00047	-5.589	0.254	1.557
Lmnb2	5.90688	0.645	3.812	1.25e-05	-8.266	0.421	0.942
9430008C03Rik	5.90026	2.261	13.34	0.000333	-5.821	0.463	1.415
Xlr4b	5.89622	1.292	7.62	0.00612	-4.051	1.298	1.504
Mipep	5.89239	0.629	3.706	0.000179	-6.241	0.373	1.345
Cstf2	5.89221	1.094	6.444	0.000166	-6.291	0.214	1.384
Dtwd1	5.89071	0.656	3.862	0.00226	-4.627	0.896	1.57
Atr	5.88937	0.69	4.065	9.49e-05	-6.67	0.506	1.175
Grhpr	5.88935	1.922	11.322	0.000183	-6.228	0.683	1.151
Ltv1	5.886	2.851	16.782	0.000129	-6.463	0.274	1.329
Gsg2	5.88481	0.199	1.171	0.00314	-4.417	0.927	1.653
Fbl	5.88352	19.883	116.984	0.000348	-5.79	0.605	1.338
Hax1	5.88151	9.522	56.004	0.000489	-5.562	0.628	1.394
Setd4	5.87699	1.701	9.999	9.17e-05	-6.695	0.639	1.065
Slc25a36	5.87508	0.359	2.111	0.000489	-5.562	1.147	0.747
Dbf4	5.86834	2.071	12.153	0.000588	-5.446	0.315	1.577
A230050P20Rik	5.86534	1.459	8.556	0.000627	-5.406	0.486	1.523
Akap9	5.86364	0.245	1.436	4.58e-05	-7.239	0.538	1.028
C920006O11Rik	5.86139	0.37	2.171	0.00234	-4.604	1.092	1.377
Rfc4	5.861	2.891	16.946	0.000911	-5.179	1.043	1.131
Pde4dip	5.86047	0.599	3.51	0.000122	-6.504	0.139	1.348
Ssbp1	5.85787	12.215	71.552	0.000628	-5.404	0.586	1.469
Trim68	5.85474	0.251	1.472	0.000193	-6.188	0.776	1.065
Mdn1	5.85149	0.204	1.194	3.43e-05	-7.501	0.392	1.075
Trap1	5.85009	3.672	21.482	5.09e-05	-7.143	0.445	1.109
Mettl17	5.83664	2.808	16.387	0.0003	-5.889	0.572	1.323
Phf6	5.8328	0.873	5.09	3.27e-05	-7.542	0.515	0.984
Ipo9	5.82399	1.182	6.886	2.92e-05	-7.617	0.347	1.075
Ccbl2	5.82348	0.212	1.232	0.000606	-5.426	0.535	1.485
Hdgfrp2	5.82109	4.307	25.07	5.86e-05	-7.028	0.167	1.236
Trdmt1	5.82019	0.16	0.934	0.000111	-6.569	0.501	1.191
A330032B11Rik	5.81522	7.774	45.205	0.000429	-5.65	0.47	1.447
Rabl3	5.8119	0.866	5.031	0.00118	-5.03	0.383	1.684
C1qbp	5.80981	11.39	66.172	0.000837	-5.227	0.589	1.52
Spag1	5.80975	0.149	0.864	0.000905	-5.183	0.877	1.314
9230114K14Rik	5.80813	0.412	2.394	0.00937	-3.814	0.775	2.101
Fcgr2b	5.8055	6.125	35.56	2.57e-05	-7.712	0.486	0.972
Utp14a	5.80082	2.67	15.491	5.69e-05	-7.055	0.089	1.241
Tsr3	5.79819	4.142	24.015	0.000287	-5.918	0.137	1.475
Elac2	5.79605	0.947	5.489	5.6e-05	-7.069	0.408	1.137
Fam118a	5.79286	0.771	4.463	0.000461	-5.602	0.428	1.477
Agpat5	5.79079	3.441	19.926	0.000192	-6.192	0.31	1.366
Osgin2	5.79073	0.816	4.724	0.000186	-6.218	0.648	1.168
Zrsr2	5.78982	2.509	14.528	0.00122	-5.011	0.629	1.573
Ctu2	5.7888	3.344	19.358	0.000249	-6.014	0.212	1.436
Slc25a33	5.78599	1.184	6.853	0.000142	-6.397	0.656	1.111
Ranbp3	5.78436	5.282	30.553	0.000292	-5.908	0.075	1.482
Gm33536	5.78243	0.048	0.279	0.00641	-4.025	0.927	1.859
Gm14403	5.7821	1.983	11.465	0.000196	-6.176	0.269	1.381
Mtrf1	5.77746	0.419	2.42	0.00903	-3.833	1.27	1.676
Rnaseh1	5.77615	2.067	11.939	0.000251	-6.006	0.217	1.435
E030007A22Rik	5.7733	0.328	1.895	0.00107	-5.089	0.427	1.64
Mcm6	5.77289	4.487	25.903	5.12e-05	-7.139	0.283	1.177
Gtf2h4	5.77124	1.679	9.69	5.87e-05	-7.022	0.475	1.103
Lmntd2	5.76964	0.178	1.026	0.000646	-5.387	0.629	1.432
Peo1	5.76888	0.348	2.006	0.000447	-5.624	0.703	1.298
Zfp821	5.76222	0.581	3.349	0.00485	-4.177	1.291	1.376
Kansl2	5.76068	4.803	27.671	0.000154	-6.339	0.216	1.355
Haus1	5.75691	3.353	19.305	0.000737	-5.304	0.351	1.592
Ddx11	5.75576	0.301	1.731	0.000307	-5.873	0.682	1.233
Irak3	5.75476	0.98	5.642	1.66e-06	-9.809	0.385	0.756
Coq6	5.75166	1.58	9.087	0.000188	-6.208	0.42	1.311
1700030K09Rik	5.74904	0.698	4.014	7.14e-05	-6.882	0.201	1.246
Rnaseh2b	5.74168	5.582	32.048	0.00128	-4.98	0.637	1.571
Hddc2	5.73864	2.248	12.903	0.00599	-4.062	1.231	1.533
Pusl1	5.73847	1.743	10.002	0.000116	-6.536	0.603	1.113
Rpusd3	5.73799	0.691	3.963	0.00182	-4.77	0.918	1.445
Xrcc1	5.73793	5.16	29.61	0.000115	-6.547	0.19	1.313
Dkc1	5.73554	2.107	12.083	2.02e-05	-7.889	0.314	1.037
Hnrnpa2b1	5.73192	63.039	361.332	0.000758	-5.287	0.242	1.624
Rbm6	5.7317	4.768	27.327	0.000153	-6.342	0.232	1.346
Ovgp1	5.72779	0.195	1.118	0.00549	-4.111	1.046	1.692
Gm12247	5.72695	2.057	11.783	0.00208	-4.692	0.624	1.694
Ints7	5.71942	1.173	6.71	6.4e-06	-8.75	0.489	0.796
Fbxl6	5.71931	4.016	22.966	0.000419	-5.664	0.262	1.505
Paxip1	5.71819	0.892	5.101	1.38e-05	-8.189	0.164	1.045
Dcp2	5.71716	0.752	4.299	0.00117	-5.038	0.887	1.346
Sptlc1	5.71546	2.5	14.287	6.16e-05	-6.985	0.29	1.196
LOC105242841	5.70027	0.348	1.985	0.00021	-6.13	0.334	1.359
Farsb	5.69963	3.707	21.127	7.31e-05	-6.863	0.321	1.205
4833420G17Rik	5.69856	3.836	21.86	4.98e-05	-7.166	0.366	1.128
Foxk2	5.69798	1.334	7.603	0.000188	-6.208	0.48	1.272
2700038G22Rik	5.69631	1.384	7.883	0.00078	-5.269	0.723	1.392
Ddx39b	5.69135	24.388	138.802	0.000175	-6.258	0.329	1.329
Ap3m2	5.69071	0.37	2.105	0.00128	-4.983	1.179	0.977
Grpel2	5.69068	1.097	6.243	0.000428	-5.651	0.502	1.409
Slc36a1os	5.68491	1.144	6.501	0.000157	-6.326	0.31	1.319
Creld1	5.68449	0.354	2.014	0.000288	-5.916	0.664	1.222
Prpf3	5.68101	2.057	11.685	8.83e-05	-6.723	0.289	1.242
Pogz	5.67032	0.672	3.809	0.000149	-6.362	0.449	1.247
Ascc2	5.6639	1.077	6.1	9.13e-05	-6.7	0.639	1.03
Angel2	5.66241	2.065	11.692	9.27e-05	-6.687	0.325	1.233
Lnp	5.65348	0.322	1.818	0.00136	-4.947	0.582	1.598
LOC105246741	5.65024	0.076	0.428	0.00123	-5.005	0.774	1.446
LOC105246740	5.65024	0.076	0.428	0.00123	-5.005	0.774	1.446
LOC105247078	5.65024	0.076	0.428	0.00123	-5.005	0.774	1.446
Banf1	5.64565	36.061	203.587	0.00331	-4.388	0.611	1.824
Pnn	5.64024	3.84	21.658	0.00041	-5.68	0.235	1.495
Pot1a	5.63889	1.261	7.11	0.000123	-6.496	0.257	1.293
Polg	5.63632	2.566	14.463	0.00024	-6.04	0.457	1.317
Atp2a2	5.63296	2.095	11.801	8.29e-05	-6.768	0.366	1.195
Hat1	5.63212	5.326	29.995	0.00082	-5.238	0.546	1.508
Akap8	5.63085	5.595	31.504	0.000262	-5.979	0.119	1.437
Cd2bp2	5.62846	5.336	30.036	7.51e-05	-6.838	0.584	1.041
Ipo5	5.62449	2.858	16.077	8.82e-06	-8.506	0.138	1.001
Zfp410	5.62347	1.587	8.925	4.41e-05	-7.284	0.272	1.137
Rbm17	5.61229	10.89	61.115	0.00107	-5.084	0.134	1.688
Gtf2ird2	5.60678	0.438	2.454	0.000574	-5.46	0.664	1.353
Timm10	5.60279	3.733	20.915	0.00584	-4.077	0.835	1.849
Nusap1	5.59877	1.112	6.223	0.000244	-6.026	0.835	0.998
Aldh18a1	5.59641	1.109	6.206	7.64e-05	-6.825	0.572	1.049
Dennd3	5.59272	0.971	5.43	7.19e-05	-6.874	0.224	1.221
Pex1	5.5924	0.305	1.707	0.000475	-5.582	0.872	1.111
Pfkl	5.59204	3.113	17.409	1.42e-06	-9.928	0.189	0.835
Smpd4	5.59081	0.857	4.792	6.09e-05	-6.995	0.521	1.052
Gpam	5.58917	0.229	1.281	0.00131	-4.968	0.818	1.412
Ubr5	5.58657	1.358	7.585	8.29e-05	-6.768	0.483	1.124
Prss36	5.58635	0.154	0.863	0.000231	-6.065	0.771	1.058
Katnb1	5.58394	0.892	4.982	9.86e-05	-6.644	0.344	1.223
Iars	5.58352	1.356	7.574	3.29e-05	-7.537	0.185	1.118
Lsm7	5.58153	17.473	97.526	0.00167	-4.822	0.546	1.652
Rangrf	5.57392	1.877	10.464	7.37e-05	-6.854	0.376	1.165
Dgcr6	5.57262	2.503	13.946	0.000638	-5.395	0.514	1.462
Senp2	5.57097	2.143	11.939	0.000377	-5.737	0.197	1.477
Rps12	5.57006	1407.8	7841.53	0.000899	-5.186	0.568	1.502
Irf4	5.56903	0.963	5.364	2.15e-05	-7.843	0.744	0.606
Wdr74	5.5673	6.403	35.645	0.000106	-6.596	0.306	1.246
Mterf2	5.56426	0.776	4.316	0.0026	-4.525	1.091	1.344
Pank4	5.56327	3.019	16.795	6.87e-05	-6.911	0.222	1.211
Zbed4	5.55814	0.209	1.163	0.00122	-5.01	1.324	0.545
Pola2	5.55787	2.093	11.632	0.000187	-6.213	0.616	1.155
Sqle	5.55772	0.87	4.833	0.00134	-4.954	0.765	1.455
Slc25a22	5.55635	0.745	4.141	0.00285	-4.469	0.829	1.627
Atxn2l	5.55602	3.977	22.095	4.74e-05	-7.21	0.17	1.17
Mterf3	5.55529	3.811	21.17	0.000387	-5.717	0.362	1.432
Wdr46	5.55495	1.748	9.712	0.000675	-5.36	0.778	1.284
Kbtbd3	5.54979	0.654	3.628	1.72e-05	-8.012	0.576	0.804
Dph5	5.54929	1.411	7.83	0.000164	-6.297	0.604	1.142
Mutyh	5.54854	0.685	3.803	0.00138	-4.939	0.727	1.488
Wfikkn1	5.54125	0.323	1.79	0.00707	-3.972	0.978	1.791
Hsh2d	5.54019	1.236	6.845	4.15e-05	-7.347	0.474	1.009
LOC102640315	5.53152	0.908	5.025	0.00219	-4.651	0.366	1.783
Gm34997	5.53056	0.714	3.947	0.00625	-4.04	0.421	2.052
Nol6	5.52787	0.678	3.748	1.98e-06	-9.674	0.178	0.856
Srm	5.52471	5.249	29	2.07e-05	-7.87	0.473	0.918
Ddhd2	5.52213	0.784	4.328	3.41e-05	-7.507	0.211	1.108
Ssrp1	5.52171	8.94	49.362	0.000189	-6.205	0.529	1.214
Ebi3	5.50884	2.08	11.458	6e-05	-7.008	0.378	1.125
Jtb	5.50865	9.016	49.669	0.00317	-4.412	0.534	1.818
Pick1	5.50534	0.77	4.237	0.000197	-6.169	0.512	1.231
Mdm1	5.50243	0.184	1.01	0.00286	-4.468	1.066	1.39
Mrps31	5.50042	1.572	8.646	0.000386	-5.719	0.326	1.435
Tbl3	5.49615	2.025	11.131	3.17e-05	-7.565	0.182	1.103
Mvd	5.4958	2.093	11.502	5.77e-05	-7.043	0.202	1.184
Vav1	5.49368	7.419	40.758	0.000137	-6.425	0.297	1.274
Uchl5	5.49198	4.456	24.47	0.000973	-5.141	0.348	1.6
Neurl4	5.49149	1.709	9.386	8.54e-05	-6.746	0.573	1.048
Ccdc114	5.49	0.115	0.633	0.00182	-4.769	0.797	1.494
Mvk	5.48232	0.454	2.488	0.00384	-4.306	1.125	1.415
Pdhx	5.47916	0.801	4.39	9.95e-05	-6.636	0.561	1.081
Cd69	5.47505	1.436	7.863	0.000229	-6.071	0.473	1.274
Cfap43	5.47462	0.375	2.054	0.00644	-4.022	0.507	2.019
Pdcd11	5.4734	0.862	4.72	6.86e-05	-6.913	0.215	1.2
Mlh1	5.47318	1.138	6.23	0.000134	-6.438	0.315	1.262
Mrpl12	5.47156	14.369	78.622	0.000921	-5.172	0.338	1.589
Miip	5.46455	3.563	19.469	0.000295	-5.903	0.423	1.341
1700021F05Rik	5.46259	3.093	16.897	0.00351	-4.357	0.332	1.905
Rars2	5.46017	1.683	9.189	0.000348	-5.79	0.444	1.361
2410089E03Rik	5.45932	0.114	0.625	0.00241	-4.584	0.981	1.407
Exosc8	5.45618	9.878	53.898	0.000524	-5.517	0.506	1.406
Dmap1	5.45147	2.664	14.524	0.000154	-6.341	0.572	1.138
Eif2ak2	5.45145	0.409	2.227	0.00164	-4.835	1.184	0.984
Ftsj3	5.45101	2.823	15.387	2.43e-05	-7.754	0.187	1.069
Cd19	5.45062	21.379	116.531	0.000154	-6.342	0.255	1.299
Mdm4	5.44695	3.31	18.029	5.95e-05	-7.014	0.228	1.175
Smc3	5.44676	1.554	8.462	0.000137	-6.427	0.273	1.275
Tonsl	5.44674	0.716	3.898	0.000308	-5.872	0.328	1.386
Syce2	5.44152	2.751	14.968	0.00128	-4.983	0.793	1.394
Zfp53	5.42937	1.171	6.357	0.000202	-6.153	0.353	1.304
Set	5.42787	27.493	149.231	0.000785	-5.265	0.256	1.575
D730003I15Rik	5.4259	1.038	5.633	0.000216	-6.112	0.766	1.016
Ints2	5.42505	0.227	1.233	4.52e-05	-7.257	0.355	1.08
Setdb1	5.42429	0.883	4.788	0.000125	-6.488	0.511	1.142
Zfp182	5.4239	0.358	1.94	0.00409	-4.272	1.167	1.367
Gm32701	5.41802	0.146	0.792	0.00321	-4.405	1.147	1.305
Ccar2	5.41754	0.998	5.409	0.00162	-4.842	0.951	1.298
Cd22	5.41652	10.625	57.549	7.11e-05	-6.885	0.213	1.198
Gm12250	5.41323	0.418	2.262	0.00083	-5.231	1.056	0.964
Ms4a6c	5.41183	6.845	37.045	0.00102	-5.117	0.224	1.626
Rbm8a	5.41071	16.507	89.312	0.00244	-4.574	0.391	1.781
Cstf3	5.40948	1.513	8.184	0.00377	-4.318	0.926	1.591
Nup62	5.40884	1.744	9.435	6.52e-05	-6.943	0.491	1.056
Daxx	5.40882	3.385	18.307	4.34e-05	-7.298	0.156	1.14
Ttc9c	5.40881	1.655	8.951	0.000379	-5.732	0.39	1.392
Mrs2	5.40612	0.593	3.205	0.000146	-6.377	0.604	1.096
Tbpl1	5.40603	1.391	7.521	0.000987	-5.132	0.621	1.457
Cinp	5.40602	2.007	10.851	0.000276	-5.949	0.279	1.376
Cebpz	5.40454	2.103	11.368	0.00014	-6.408	0.244	1.281
Relt	5.40384	0.95	5.135	0.000158	-6.323	0.258	1.296
Rrm1	5.40373	3.14	16.966	0.000228	-6.073	0.561	1.207
Wdr34	5.39904	0.462	2.492	0.000223	-6.089	0.656	1.127
Dnajc18	5.39844	0.438	2.362	3.66e-05	-7.448	0.487	0.962
Xpo5	5.39411	0.588	3.174	2.97e-06	-9.349	0.304	0.82
Hmgn5	5.39245	1.779	9.591	0.000639	-5.394	0.184	1.545
Cenpc1	5.39203	0.591	3.186	6.08e-05	-6.997	0.569	0.981
Tmpo	5.38947	4.204	22.655	1.88e-05	-7.949	0.25	1.014
Zfp52	5.38774	0.956	5.152	0.000693	-5.342	0.728	1.299
Hspa9	5.38615	7.985	43.008	0.000325	-5.837	0.211	1.418
Wdr12	5.38514	4.161	22.407	0.000162	-6.306	0.436	1.223
Ythdf3	5.38152	1.837	9.886	0.000571	-5.464	0.416	1.452
Bora	5.37927	1.361	7.322	0.00107	-5.084	0.448	1.56
Trub1	5.37557	0.431	2.314	0.00215	-4.665	1.126	1.159
Gm29773	5.37384	0.363	1.951	0.00925	-3.821	0.807	1.965
Tmem138	5.37299	1.027	5.517	0.00216	-4.661	0.744	1.556
Foxred1	5.37212	2.011	10.804	0.000167	-6.285	0.399	1.244
Slc20a2	5.37059	0.229	1.228	0.00186	-4.757	0.892	1.387
Ccnl1	5.36647	10.653	57.167	0.0003	-5.888	0.27	1.387
Mtmr2	5.36588	1.794	9.624	0.000565	-5.47	0.331	1.48
Cdk2	5.35655	1.583	8.482	0.000757	-5.288	0.677	1.352
Cdan1	5.35509	0.34	1.823	0.000589	-5.442	0.638	1.328
Anapc5	5.35501	12.446	66.648	4.95e-05	-7.17	0.135	1.158
Iqcb1	5.34946	0.721	3.855	0.00355	-4.35	1.023	1.464
Pwp2	5.3456	0.751	4.017	7.15e-05	-6.88	0.31	1.157
A630020A06	5.34423	0.372	1.99	0.00409	-4.272	1.23	1.254
Nfkbil1	5.34103	1.367	7.303	0.00553	-4.107	1.29	1.289
Mapk8	5.34011	0.469	2.502	0.000476	-5.581	0.775	1.162
Pax5	5.33905	27.199	145.215	0.00105	-5.1	0.721	1.384
Mfap3	5.33787	0.333	1.78	4.81e-07	-10.856	0.471	0.512
Mto1	5.33731	0.652	3.481	0.000574	-5.461	0.603	1.343
Rev1	5.32865	0.934	4.979	0.000769	-5.277	0.354	1.524
E2f5	5.32728	0.618	3.292	0.00244	-4.575	1.14	1.18
Nipa2	5.32079	1.166	6.201	0.000989	-5.131	0.93	1.163
Gm31655	5.3206	0.217	1.154	9.85e-05	-6.645	0.317	1.196
Man2c1	5.31879	2	10.635	6.71e-05	-6.926	0.313	1.143
Mterf1a	5.31873	0.941	5.004	0.00113	-5.054	0.852	1.282
Pgk1	5.317	22.24	118.248	4.64e-06	-8.998	0.217	0.889
Harbi1	5.31675	0.204	1.084	0.0005	-5.547	0.671	1.262
Gm35778	5.3148	9.834	52.267	0.00794	-3.908	0.17	2.126
Acin1	5.3112	5.232	27.786	4.51e-05	-7.26	0.322	1.08
Ranbp1	5.3101	15.676	83.241	0.000597	-5.435	0.39	1.459
LOC105243849	5.30498	2.048	10.865	0.00317	-4.411	1.356	0.903
Slc10a7	5.30288	0.624	3.309	0.00632	-4.033	1.306	1.31
Gm15583	5.29874	0.035	0.185	0.000737	-5.304	1.171	0.641
Tomm40l	5.29701	2.184	11.571	0.000252	-6.006	0.401	1.298
Clpb	5.29601	0.465	2.464	0.000346	-5.793	0.669	1.182
Ahctf1	5.29544	0.999	5.289	7.86e-05	-6.803	0.298	1.169
Lrmp	5.29438	6.207	32.86	0.000512	-5.532	0.315	1.455
Jmjd4	5.2943	0.443	2.345	0.000606	-5.426	0.662	1.303
Traf3ip1	5.28819	0.157	0.831	0.000257	-5.993	0.8	0.984
Srsf9	5.28736	11.316	59.83	0.00182	-4.769	0.399	1.675
Umps	5.28546	2.556	13.511	0.000456	-5.611	0.66	1.244
Gimap5	5.28449	3.294	17.407	7.65e-05	-6.823	0.131	1.209
Fbxo31	5.2841	0.781	4.127	0.00317	-4.412	1.123	1.29
Psmg1	5.28354	2.89	15.267	0.0081	-3.895	0.98	1.767
Cdk11b	5.28242	12.061	63.709	7.06e-05	-6.89	0.328	1.138
Bcar3	5.27703	2.782	14.683	0.000246	-6.021	0.431	1.276
Nup43	5.27527	1.976	10.423	0.000638	-5.395	0.31	1.493
Ahi1	5.27288	0.299	1.575	1.12e-05	-8.345	0.384	0.878
Nprl3	5.27209	1.603	8.452	6.01e-05	-7.005	0.168	1.168
Atp9b	5.27152	0.71	3.742	0.000852	-5.217	0.926	1.117
Gfm1	5.26938	1.185	6.245	0.000616	-5.417	0.437	1.437
Naa10	5.26795	10.834	57.072	0.0005	-5.547	0.519	1.356
Agrn	5.26392	0.317	1.667	5.83e-06	-8.822	0.604	0.582
Agps	5.26316	0.268	1.413	0.000683	-5.352	0.992	0.964
Mxd3	5.26273	0.715	3.76	0.00182	-4.771	1.01	1.223
2810403A07Rik	5.26017	2.695	14.178	0.000162	-6.307	0.105	1.309
Ggnbp1	5.258	0.641	3.369	0.000225	-6.084	0.323	1.305
Uspl1	5.25711	2.345	12.326	0.000439	-5.636	0.559	1.303
Abcb7	5.25558	0.255	1.34	0.0028	-4.481	1.259	1.023
Cct6a	5.2546	13.135	69.021	0.00221	-4.643	0.449	1.699
Zmym3	5.2519	0.323	1.697	0.00527	-4.132	1.313	1.198
Trmt61a	5.2516	0.533	2.797	0.00198	-4.72	1.247	0.867
Elp4	5.25021	0.355	1.865	0.002	-4.716	0.892	1.376
LOC105246309	5.24765	1.912	10.036	0.00184	-4.764	0.801	1.436
Mcm2	5.24541	1.881	9.866	0.00042	-5.664	0.834	1.047
Gm35338	5.2441	2.794	14.654	0.00104	-5.106	0.536	1.483
Cwc22	5.24236	1.278	6.698	0.000743	-5.3	0.254	1.531
Dph2	5.23768	0.475	2.489	0.00472	-4.193	1.192	1.328
Fdps	5.23337	5.729	29.983	0.000329	-5.83	0.266	1.381
Msmo1	5.2331	0.55	2.878	0.0011	-5.069	0.943	1.152
Fpr2	5.23288	1.2	6.28	0.000861	-5.211	0.77	1.276
Nup107	5.23258	1.294	6.771	3.25e-05	-7.546	0.235	1.058
Nup133	5.23119	1.348	7.053	7.37e-05	-6.854	0.296	1.151
Tcp1	5.23101	23.052	120.587	7.74e-05	-6.814	0.431	1.093
Stmn1	5.22947	11.923	62.352	0.00272	-4.497	0.983	1.389
Cep83	5.22826	1.768	9.244	0.000489	-5.563	0.353	1.422
Pou2f2	5.22527	0.949	4.958	8.57e-05	-6.743	0.791	0.751
Syncrip	5.22221	4.656	24.315	3.9e-05	-7.396	0.218	1.084
Gm29681	5.22034	0.209	1.09	0.007	-3.978	1.091	1.589
Rbm12	5.20953	0.452	2.354	0.00132	-4.963	1.149	0.885
Tinf2	5.20805	2.593	13.503	0.000193	-6.187	0.163	1.318
Drosha	5.20762	1.295	6.746	0.000345	-5.796	0.319	1.368
Tomm34	5.20433	9.487	49.375	0.000173	-6.264	0.432	1.205
Yars2	5.20294	0.87	4.525	0.00105	-5.095	0.684	1.384
Bcl3	5.19506	2.138	11.107	2.79e-05	-7.649	0.454	0.922
Anp32b-ps1	5.19484	2.196	11.409	0.00281	-4.478	0.536	1.717
Gm7072	5.19461	1.012	5.258	0.000684	-5.351	0.222	1.515
Scrn2	5.19366	0.817	4.242	0.00529	-4.13	1.256	1.268
Wdr24	5.19225	1.011	5.248	0.000579	-5.454	0.364	1.442
Ikbkap	5.19219	0.57	2.96	5.87e-05	-7.024	0.438	1.042
Parp2	5.19165	2.901	15.063	0.000149	-6.363	0.144	1.281
Jak3	5.19158	2.033	10.552	1.23e-06	-10.038	0.212	0.778
Lrrc57	5.1879	1.026	5.325	7.37e-05	-6.856	0.2	1.175
Prmt7	5.18481	1.938	10.05	5.47e-05	-7.087	0.42	1.04
Tmem183a	5.18399	2.888	14.974	0.000129	-6.465	0.184	1.252
Psmg3	5.1832	3.838	19.895	0.00092	-5.173	0.508	1.463
Fen1	5.17954	1.513	7.835	3.29e-05	-7.533	0.575	0.834
Ergic2	5.17933	2.507	12.986	0.000242	-6.032	0.163	1.348
Sf3b3	5.17145	3.997	20.671	3.71e-05	-7.44	0.241	1.063
Dhx38	5.17127	1.93	9.982	0.000119	-6.519	0.224	1.229
Ppp5c	5.17001	4.668	24.131	0.000193	-6.184	0.175	1.31
D19Bwg1357e	5.16982	3.005	15.538	7.55e-05	-6.834	0.265	1.157
Anapc15	5.16808	4.295	22.199	0.00163	-4.839	0.374	1.634
Ccdc59	5.16523	3.422	17.678	0.000116	-6.536	0.342	1.184
Chd6	5.16211	0.432	2.232	0.0001	-6.633	0.256	1.196
Gm31040	5.15604	0.25	1.287	0.00424	-4.252	0.744	1.699
Nif3l1	5.15516	0.802	4.134	0.00022	-6.102	0.767	0.96
Trpt1	5.15384	0.535	2.757	0.000808	-5.247	0.201	1.542
1700048O20Rik	5.15302	0.669	3.447	0.000894	-5.189	0.614	1.389
Dclk2	5.1499	0.3	1.544	0.0018	-4.777	0.759	1.441
Senp6	5.14798	2.356	12.13	0.000624	-5.409	0.251	1.483
Aimp2	5.14472	4.027	20.719	0.000734	-5.308	0.2	1.523
Ngrn	5.14302	2.648	13.616	0.00241	-4.581	0.871	1.433
Sf1	5.1421	9.454	48.612	6.97e-05	-6.9	0.149	1.172
Acp6	5.13566	1.241	6.372	5.6e-05	-7.067	0.503	0.979
Fam111a	5.13485	2.385	12.245	1.31e-05	-8.226	0.232	0.953
Asb7	5.13384	0.277	1.423	0.00102	-5.116	0.518	1.466
Grwd1	5.13088	1.126	5.775	5.41e-06	-8.882	0.398	0.78
Rfc2	5.12588	6.972	35.737	0.000144	-6.386	0.411	1.176
Cnot7	5.12102	3.826	19.594	8.37e-05	-6.761	0.25	1.168
Rbbp8	5.1198	1.377	7.052	0.000269	-5.963	0.35	1.3
Mtap	5.11916	1.248	6.39	5.18e-05	-7.128	0.577	0.9
Zc3h12a	5.1188	0.702	3.593	2.6e-09	-15.406	0.263	0.421
Tdg	5.11413	1.064	5.44	4.13e-05	-7.352	0.426	0.979
Pdia4	5.11228	5.463	27.928	0.000193	-6.186	0.256	1.281
Eif4a2	5.11166	29.528	150.94	0.00118	-5.031	0.279	1.584
Letm2	5.11121	0.367	1.875	0.000377	-5.735	0.766	1.068
Pla2g12a	5.10909	2.402	12.271	0.000946	-5.157	0.619	1.387
Cmss1	5.1089	0.888	4.535	0.00283	-4.474	0.685	1.617
LOC330738	5.10888	0.282	1.442	0.00181	-4.773	0.897	1.308
Sfxn2	5.10702	0.348	1.777	0.00348	-4.361	1.095	1.302
Cep97	5.10459	0.379	1.936	3.29e-05	-7.534	0.256	1.035
Nvl	5.10409	1.133	5.784	0.000531	-5.507	0.408	1.393
Pik3r6	5.10387	0.283	1.446	0.00286	-4.468	1.117	1.205
Siva1	5.10352	10.264	52.383	0.00219	-4.65	0.476	1.652
U2af1	5.10235	19.718	100.61	0.000868	-5.206	0.442	1.468
Mrpl1	5.10161	3.434	17.517	0.000532	-5.505	0.525	1.332
Lrrc14	5.1012	0.766	3.907	0.000232	-6.061	0.416	1.243
Tuba1b	5.09999	31.588	161.097	0.00066	-5.374	0.49	1.391
Mrpl37	5.09843	4.89	24.93	0.000455	-5.613	0.216	1.426
Tdp1	5.09794	1.328	6.77	0.000815	-5.242	0.697	1.297
Zfp33b	5.09405	0.257	1.311	0.0017	-4.81	0.973	1.2
6530402F18Rik	5.0906	0.274	1.397	0.000175	-6.26	0.338	1.232
Mlec	5.09018	1.011	5.145	0.00425	-4.25	1.42	0.797
Ercc5	5.08688	0.745	3.79	0.000806	-5.249	0.486	1.43
Acad9	5.08538	0.994	5.053	0.000688	-5.347	0.784	1.178
Mrps18b	5.08394	3.847	19.556	9.8e-05	-6.65	0.381	1.13
Tyms	5.08242	7.946	40.383	0.00104	-5.106	0.537	1.449
Polr3d	5.07968	0.705	3.584	0.000923	-5.17	0.755	1.27
Smc5	5.07772	1.213	6.162	0.000748	-5.295	0.603	1.344
Dnm1l	5.07743	2.613	13.267	0.000317	-5.854	0.212	1.363
Sec11c	5.07651	32.069	162.8	0.000222	-6.094	0.145	1.32
Zdhhc6	5.07292	2.021	10.25	0.000229	-6.07	0.331	1.274
Fancl	5.07124	2.833	14.366	0.00238	-4.593	0.198	1.75
Kpnb1	5.06876	3.602	18.256	0.000105	-6.6	0.374	1.141
Ube2n	5.0681	7.885	39.962	0.0012	-5.022	0.4	1.539
Dhrs7b	5.06401	1.869	9.465	0.00344	-4.368	0.953	1.443
Etaa1	5.06322	0.611	3.091	0.00127	-4.985	0.809	1.29
Mphosph8	5.0592	1.07	5.413	0.000251	-6.008	0.435	1.239
E4f1	5.05852	2.789	14.108	0.000497	-5.55	0.656	1.219
42624	5.05826	0.565	2.859	1.1e-05	-8.358	0.346	0.872
Gm4549	5.05812	0.497	2.516	0.000356	-5.773	0.867	0.918
Tefm	5.0564	0.652	3.295	0.00403	-4.28	1.046	1.393
Lgals4	5.05513	1.467	7.414	9.95e-05	-6.636	0.543	1.023
Hook2	5.05483	0.781	3.945	0.000104	-6.612	0.358	1.143
Gbp3	5.05465	2.249	11.37	0.00179	-4.779	0.974	1.203
Lrrc40	5.05188	0.634	3.203	0.000141	-6.402	0.875	0.671
LOC105246873	5.04919	9.902	49.995	0.00141	-4.922	0.394	1.571
Car15	5.04657	0.686	3.462	0.000319	-5.849	0.7	1.085
Rbck1	5.04474	10.7	53.979	9.84e-05	-6.647	0.244	1.18
Gpank1	5.04036	3.275	16.51	0.000277	-5.946	0.444	1.246
Naa16	5.03889	1.268	6.389	0.000487	-5.565	0.31	1.402
Krit1	5.03865	1.021	5.144	0.00052	-5.522	0.291	1.42
Tnfrsf25	5.03863	0.502	2.528	0.00283	-4.474	0.774	1.538
Dnajc1	5.03766	0.448	2.258	3.29e-05	-7.538	0.356	0.98
Idi1	5.03453	1.721	8.662	0.000178	-6.247	0.571	1.088
Armc5	5.03252	1.183	5.952	0.000616	-5.417	0.198	1.471
Tnfaip3	5.03125	1.117	5.619	0.00227	-4.622	1.372	0.476
Eif2ak4	5.0305	0.586	2.948	0.000144	-6.387	0.205	1.239
Ap4e1	5.02225	0.556	2.791	0.000788	-5.263	0.677	1.289
Kctd9	5.02082	0.635	3.19	5.47e-05	-7.087	0.355	1.052
Rplp2	5.0186	895.447	4493.89	0.00134	-4.954	0.402	1.551
Ndufv2	5.01085	18.952	94.968	0.00091	-5.18	0.285	1.515
Herc6	5.01076	1.149	5.758	0.000223	-6.091	0.361	1.246
Lonp1	5.01028	2.977	14.916	5.6e-05	-7.066	0.065	1.137
Pa2g4	5.01024	15.347	76.89	0.000541	-5.497	0.436	1.364
Mtif2	5.00851	1.468	7.351	0.000677	-5.358	0.371	1.433
Dctpp1	5.00572	7.34	36.741	0.000279	-5.939	0.496	1.211
Alg11	5.00416	0.314	1.573	1.68e-05	-8.043	0.388	0.881
Lins	4.99795	0.341	1.706	0.000441	-5.632	0.36	1.358
Prmt1	4.99272	10.825	54.044	0.000346	-5.793	0.425	1.286
Hace1	4.99147	0.563	2.809	0.0003	-5.889	0.227	1.336
Tmem41b	4.98816	0.581	2.896	0.00614	-4.049	1.306	1.173
Ddx18	4.98787	3.338	16.648	0.000627	-5.406	0.439	1.385
Pfdn4	4.98556	8.469	42.225	0.00198	-4.72	0.113	1.695
Mndal	4.9847	13.072	65.158	0.000236	-6.048	0.117	1.32
Fam175a	4.98407	1.149	5.725	0.00161	-4.847	0.29	1.618
Polr1a	4.9823	0.408	2.034	0.000214	-6.119	0.811	0.857
Gm20939	4.97968	0.401	1.995	0.000868	-5.206	0.34	1.484
Gm15527	4.97424	0.017	0.085	0.00303	-4.436	0.747	1.559
Ndufaf2	4.97024	2.195	10.909	0.00465	-4.202	0.721	1.69
Dus3l	4.97008	2.99	14.862	0.000211	-6.127	0.362	1.231
Tpp2	4.96627	1.598	7.934	0.000185	-6.22	0.313	1.229
Arl6ip6	4.96418	0.748	3.714	0.00697	-3.98	1.274	1.271
Phkb	4.9641	0.392	1.948	0.000365	-5.757	0.368	1.316
Tomm40	4.96178	4.559	22.623	0.000806	-5.249	0.361	1.459
Haus4	4.95673	2.883	14.288	0.000997	-5.126	0.623	1.362
Dlgap5	4.95662	0.513	2.541	0.000234	-6.055	0.485	1.18
Nfkbia	4.95533	21.041	104.267	3.9e-05	-7.397	0.201	1.053
Ino80e	4.95342	5.643	27.954	0.000349	-5.787	0.363	1.309
H2-Q4	4.94966	16.242	80.395	0.00053	-5.509	0.174	1.435
Cbx4	4.94355	1.131	5.59	0.000414	-5.673	0.496	1.27
Sdccag3	4.94169	6.753	33.369	0.000146	-6.377	0.216	1.224
Eif4g1	4.94147	3.617	17.875	8.75e-05	-6.729	0.458	1.046
Eed	4.94065	4.847	23.949	5.45e-05	-7.094	0.374	1.028
Traf4	4.93576	1.237	6.107	0.000123	-6.496	0.784	0.765
Irgm1	4.93168	3.375	16.645	1.03e-05	-8.407	0.38	0.827
Gm12786	4.93137	2.87	14.154	0.00477	-4.186	0.822	1.617
Bcdin3d	4.93053	0.397	1.958	0.00295	-4.451	0.926	1.386
Whsc1	4.92772	0.704	3.468	1.29e-05	-8.243	0.268	0.909
Nol9	4.92553	1.63	8.031	0.000383	-5.724	0.434	1.286
Usp36	4.92494	0.777	3.828	0.000377	-5.736	0.331	1.329
Ptplad1	4.92482	0.578	2.848	0.000765	-5.281	0.794	1.153
Apex1	4.92158	5.911	29.089	0.000492	-5.557	0.515	1.287
Gm4610	4.92032	0.962	4.732	0.00039	-5.712	0.797	0.995
Gm6313	4.91949	0.402	1.979	0.00339	-4.375	0.859	1.485
Cox17	4.91841	37.891	186.361	0.00224	-4.632	0.517	1.598
Cep63	4.91512	2.242	11.021	0.00026	-5.984	0.492	1.185
Top3b	4.91304	1.618	7.95	0.000129	-6.468	0.295	1.176
Cggbp1	4.9119	2.374	11.66	0.00232	-4.61	0.895	1.332
Larp1	4.91179	1.034	5.077	8.11e-05	-6.783	0.654	0.857
Atf5	4.91043	2.278	11.188	0.000587	-5.447	0.446	1.354
Tardbp	4.90976	2.783	13.663	7.09e-05	-6.887	0.226	1.121
Samd11	4.90005	3.611	17.696	0.00019	-6.201	0.124	1.272
Bdp1	4.89662	0.421	2.064	0.00129	-4.976	0.585	1.426
Aim2	4.89478	1.913	9.365	0.000678	-5.357	0.391	1.402
Mrpl13	4.89249	8.098	39.617	0.00561	-4.099	0.84	1.64
Taf6	4.88642	1.541	7.532	2.53e-05	-7.723	0.204	0.996
Wdr11	4.88304	1.208	5.897	0.000566	-5.469	0.417	1.356
Pwwp2a	4.88293	0.718	3.506	0.000227	-6.078	0.335	1.238
Thap7	4.88242	1.948	9.509	4.83e-05	-7.191	0.209	1.072
Wdr36	4.88126	2.269	11.075	6.36e-05	-6.962	0.063	1.136
Son	4.87859	4.525	22.076	8.38e-05	-6.76	0.397	1.066
[truncated: 3,027 more rows]

## Sheet: ExpMediaxESmp80
Name	Fold change	22d Experimental-Media - linear total RPKM	22d Experimental-Smp80 - linear total RPKM	P value	T value	Standard deviation EM	Standard deviation ESm
U90926	22965	0	7.902	5.47e-25	-82.034	0	0.706
Cth	5856.61	0	2.015	2.19e-18	-38.669	0	1.295
Oip5	3237.28	0	1.114	8.49e-27	-100.198	0	0.466
Serpinb2	2922.51	0	1.006	6.79e-18	-36.607	0	1.258
Orm1	2641.15	0	0.909	1.89e-20	-49.538	0	0.918
Ptges	2310.5	0	0.795	8.49e-10	-14.487	0	3.085
Ptgs2	1676	0.001	1.247	9.28e-07	-9.471	3.148	0.8
Il1f9	1187.78	0.002	2.538	0.000446	-5.892	4.879	0.692
Saa3	1031.04	0.133	137.528	0.0016	-5.194	5.327	1.636
Dll4	996.567	0.002	1.542	6.52e-05	-6.995	4.016	0.436
Dusp14	884.452	0	0.304	3.49e-07	-10.141	0	3.861
Gm5483	852.727	0.003	2.845	0.00522	-4.511	6.068	0.937
Mcm10	755.281	0.002	1.198	0.000133	-6.563	4.091	0.691
Tmem107	666.79	0.001	0.589	0.00106	-5.427	3.845	4.271
Cenpm	589.373	0.003	1.531	0.00618	-4.42	5.4	3.323
BC030867	560.194	0.001	0.411	8.42e-06	-8.196	3.092	0.854
Dtl	539.546	0.002	1.331	0.0028	-4.864	5.263	0.55
Gpt2	498.726	0.003	1.353	0.00464	-4.588	5.516	0.45
Ctrb1	481.687	0	0.166	0.00287	-4.851	0	7.348
Nqo1	444.208	0.002	1.035	0.00299	-4.83	5.109	0.922
Mnd1	435.652	0	0.15	0.00011	-6.667	0	5.26
Stxbp6	432.916	0.002	0.949	0.0023	-4.988	4.946	0.634
TrnT	432.568	0	0.149	0.0023	-4.983	0	7.03
Rnu5g	427.437	0	0.147	0.00236	-4.964	0	7.042
Il1a	394.849	0.003	1.005	0.00535	-4.5	5.352	1.22
Gm12678	332.472	0	0.114	0.000108	-6.684	0	5.013
Eme1	302.475	0.002	0.583	0.00221	-5.012	4.602	0.948
Nicn1	299.663	0	0.103	0.000109	-6.675	0	4.93
Stfa1	296.403	0	0.102	0.000641	-5.689	0	5.774
Tex14	284.966	0.001	0.372	0.00018	-6.396	3.559	0.823
BC100530	269.583	0	0.093	0.000615	-5.711	0	5.655
Rmi2	255.869	0.001	0.224	0.00547	-4.487	3.813	4.667
Gm5806	255.382	0	0.088	5.05e-07	-9.88	0	3.237
G0s2	236.563	0.001	0.217	0.00756	-4.312	4	4.639
Nsl1	222.605	0	0.077	0.00012	-6.617	0	4.714
Dgat2	219.088	0	0.075	0.000113	-6.653	0	4.675
Cdc25c	210.71	0.002	0.484	0.00832	-4.257	5.077	1.025
LOC105246647	207.509	0	0.071	0.000117	-6.633	0	4.642
Ifi44	191.466	0.002	0.348	0.00328	-4.781	4.445	0.84
Gm35748	187.174	0	0.064	0.000108	-6.686	0	4.516
Nphp1	185.962	0.002	0.302	0.00197	-5.074	4.147	0.964
Serpine2	164.703	0.002	0.347	0.00791	-4.283	4.843	0.609
E2f7	158.501	0	0.055	3.49e-07	-10.145	0	2.881
Brip1	158.472	0.003	0.442	0.00247	-4.933	4.165	0.651
Gja1	150.221	0	0.052	0.000109	-6.676	0	4.333
Parpbp	130.491	0.002	0.253	0.00822	-4.264	4.614	0.937
Tox	129.194	0.002	0.215	0.00383	-4.689	4.211	0.567
Pdia2	119.139	0	0.041	0.000111	-6.661	0	4.141
Stfa3	109.994	0	0.038	0.00689	-4.363	0	6.217
2900060B14Rik	108.815	0	0.037	0.0023	-4.982	0	5.432
Wrb	105.226	0	0.036	0.00234	-4.973	0	5.403
Ticrr	103.453	0.002	0.164	0.00467	-4.58	4.074	0.991
Tnfrsf22	101.416	0	0.035	0.00236	-4.965	0	5.368
Egln3	100.909	0	0.035	0.00239	-4.953	0	5.376
Ube2cbp	96.0591	0	0.033	0.00236	-4.966	0	5.304
Msantd3	94.5832	0	0.033	0.00231	-4.979	0	5.273
4933404K13Rik	92.0807	0	0.032	0.0023	-4.982	0	5.239
Csf2	91.0092	0	0.031	0.00672	-4.376	0	5.949
Ugt1a6b	88.9539	0.001	0.051	0.00266	-4.892	2.109	4.373
Iqcg	84.2723	0	0.029	0.00233	-4.975	0	5.143
S1pr2	79.8746	0	0.027	0.0023	-4.986	0	5.07
Irak1bp1	77.1237	0	0.027	0.00228	-4.994	0	5.021
LOC105245566	76.0612	0	0.026	0.00229	-4.992	0	5.007
LOC105244300	73.5934	0	0.025	0.000128	-6.584	0	3.767
Trav7-4	73.3489	0	0.025	0.00691	-4.361	0	5.684
Fam83d	70.0405	0	0.024	0.00236	-4.966	0	4.938
Gm34113	68.9047	0	0.024	0.00664	-4.382	0	5.574
Jmjd7	68.2818	0	0.023	0.00689	-4.363	0	5.587
Lox	66.5488	0	0.023	0.00238	-4.956	0	4.888
Npcd	64.0927	0	0.022	0.000636	-5.695	0	4.215
LOC105247120	63.1256	0	0.022	0.00663	-4.384	0	5.457
D830031N03Rik	61.434	0	0.021	0.000109	-6.678	0	3.558
Tdpoz4	60.2038	0	0.021	0.00231	-4.981	0	4.748
Mgarp	59.3754	0	0.02	0.0023	-4.983	0	4.729
Hist1h2ai	57.631	0	0.02	0.00071	-5.632	0	4.154
Gm34891	57.5899	0	0.02	0.00236	-4.963	0	4.713
Hist1h2ah	55.923	0	0.019	0.000704	-5.638	0	4.119
Gm30025	48.7758	0	0.017	0.00663	-4.383	0	5.118
Sapcd2	47.0699	0	0.016	0.00713	-4.344	0	5.117
Gm36084	44.025	0	0.015	0.00675	-4.373	0	4.994
Fam169a	42.1541	0	0.015	0.00226	-4.999	0	4.319
Pabpc1l	40.2923	0	0.014	0.00234	-4.973	0	4.289
AU041133	40.2526	0	0.014	0.00666	-4.38	0	4.869
Neto2	40.2076	0	0.014	0.00692	-4.36	0	4.889
Map6	39.1956	0	0.013	0.00246	-4.935	0	4.29
Plekhg4	33.9073	0	0.012	0.00238	-4.957	0	4.102
Irg1	30.624	0.381	11.683	3e-08	-11.806	1.139	0.452
Fpr1	14.8464	0.397	5.899	7.69e-09	-12.821	0.563	0.917
Ccl3	14.1615	3.254	46.087	3.88e-08	-11.629	0.856	0.516
Top2a	9.84542	0.54	5.321	0.000298	-6.106	1.512	0.319
Clec4e	9.75468	1.385	13.514	0.00233	-4.975	1.774	0.829
Ccnd2	9.63753	0.883	8.51	1.61e-06	-9.152	0.969	0.404
Slpi	8.45182	8.16	68.964	9.12e-06	-8.154	0.877	0.863
Shcbp1	8.12147	0.141	1.142	1.89e-10	-15.858	0.067	0.756
Cdc45	7.9943	0.385	3.08	0.000251	-6.2	1.344	0.36
Bub1	7.69671	0.117	0.903	0.000103	-6.712	0.784	1.361
Fpr2	7.69569	1.423	10.95	3.99e-09	-13.312	0.273	0.796
Mef2b	7.51978	0.748	5.628	0.000176	-6.41	1.192	0.676
Mybl2	7.48092	0.532	3.978	0.000251	-6.203	1.276	0.498
Zwilch	7.3239	0.16	1.173	2.56e-05	-7.546	0.946	0.727
Oasl1	7.00937	1.07	7.5	9.54e-07	-9.45	0.785	0.426
2810417H13Rik	6.87236	1.497	10.285	0.0003	-6.101	1.241	0.493
Cxcl2	6.76862	3.51	23.758	0.00109	-5.407	1.348	0.728
Psat1	6.42663	2.338	15.027	3.91e-05	-7.299	1.017	0.311
Bcat1	6.42186	0.599	3.844	0.000187	-6.373	1.163	0.363
Asns	6.20209	1.327	8.227	0.000306	-6.09	1.175	0.479
Ccl22	6.18465	4.896	30.281	5.26e-05	-7.124	0.988	0.475
Rrm2	6.16521	1.73	10.668	0.00202	-5.061	1.422	0.506
Tnf	6.10214	1.039	6.34	9.02e-05	-6.784	0.969	0.7
Thop1	6.03378	0.38	2.295	0.000287	-6.127	1.154	0.452
LOC105247109	5.70828	2.36	13.472	0.000205	-6.324	1.016	0.679
LOC105247050	5.61137	0.888	4.983	7.18e-07	-9.658	0.71	0.234
Diap3	5.39849	0.193	1.044	6.77e-05	-6.964	0.942	0.423
LOC105245756	5.24938	201.249	1056.43	3.18e-05	-7.42	0.27	1.232
Kif15	5.06245	0.164	0.831	0.00118	-5.359	1.212	0.332
Srm	5.01618	3.625	18.184	4.33e-05	-7.231	0.881	0.321
Ifit1	4.96625	0.799	3.967	0.00036	-6.009	1.015	0.556
Chek1	4.90744	0.332	1.627	0.00119	-5.352	0.901	1.149
Ccl4	4.72389	5.61	26.502	0.0011	-5.402	1.098	0.583
Mcm8	4.49156	0.273	1.225	0.000182	-6.39	0.847	0.637
LOC105244006	4.46736	11.134	49.739	2.35e-10	-15.625	0.294	0.364
Il1rn	4.4287	1.664	7.368	0.00618	-4.419	1.269	0.744
Ncapg	4.39649	0.334	1.469	0.000277	-6.146	0.939	0.413
Tpx2	4.38754	0.401	1.761	0.00287	-4.851	1.186	0.53
Bub1b	4.32686	0.421	1.822	0.000143	-6.523	0.867	0.419
LOC105243841	4.28455	12.538	53.721	7.85e-08	-11.147	0.427	0.45
Chaf1a	4.24972	0.487	2.068	0.000504	-5.821	0.946	0.519
Rangrf	4.24817	0.786	3.34	0.000101	-6.725	0.783	0.562
LOC105245604	4.21605	3.132	13.204	0.00213	-5.029	1.08	0.626
Kif18b	4.20346	0.134	0.563	4.71e-06	-8.509	0.514	0.648
Cdc25a	4.06006	0.239	0.97	0.000324	-6.062	0.688	0.912
Uhrf1	4.03279	1.402	5.653	0.000371	-5.992	0.919	0.341
Ccna2	4.02956	0.974	3.926	0.00167	-5.169	1.004	0.636
LOC105244931	4.00424	16.348	65.463	2.63e-09	-13.626	0.219	0.499
LOC105246807	3.94739	65.142	257.141	0.000277	-6.146	0.771	0.689
Mthfd2	3.89272	4.486	17.461	0.000849	-5.54	0.94	0.487
E2f1	3.84501	0.67	2.574	0.00151	-5.23	0.993	0.488
LOC105247125	3.75489	1.473	5.53	0.000175	-6.415	0.75	0.539
Dlgap5	3.74674	0.265	0.992	0.00192	-5.092	0.974	0.587
Cdca7l	3.7299	0.378	1.411	0.00154	-5.216	0.94	0.596
Phgdh	3.70169	7.699	28.501	2.42e-07	-10.393	0.442	0.371
Pola1	3.69495	0.263	0.97	0.000414	-5.93	0.861	0.369
Gtse1	3.69206	0.39	1.441	0.0063	-4.41	1.123	0.632
LOC105246872	3.62246	25.441	92.158	5.34e-07	-9.84	0.454	0.396
Shmt2	3.6156	7.399	26.753	3.76e-05	-7.322	0.666	0.371
Fanci	3.60335	0.179	0.644	4.1e-05	-7.272	0.516	0.708
Pole	3.56993	0.239	0.853	0.00349	-4.743	1.004	0.618
Gm33784	3.5633	203.736	725.972	2.11e-20	-49.05	0.096	0.061
Rrm1	3.53813	2.096	7.414	0.00226	-5.001	0.998	0.364
Rcl1	3.52325	1.204	4.241	1.22e-08	-12.478	0.32	0.367
Gm34746	3.51699	173.045	608.598	7.32e-19	-40.907	0.088	0.127
Mcm3	3.49094	2.715	9.479	0.000218	-6.283	0.785	0.292
Pus7	3.44527	0.574	1.977	0.00937	-4.194	1.16	0.454
Cdc20	3.44113	0.808	2.782	1.01e-06	-9.414	0.477	0.345
Sod2	3.43731	11.169	38.393	0.00119	-5.355	0.844	0.587
LOC105244034	3.43589	172.684	593.322	6.2e-12	-19.006	0.178	0.278
Zmynd19	3.43347	1.188	4.079	5.86e-05	-7.059	0.661	0.377
Aldh18a1	3.43146	1.345	4.614	0.00985	-4.168	1.169	0.425
Mcm5	3.41844	2.854	9.757	0.00167	-5.167	0.918	0.447
Dut	3.41149	4.403	15.021	2.39e-05	-7.589	0.582	0.439
Cdca7	3.39276	1.225	4.156	0.00791	-4.284	1.112	0.486
Uck2	3.38183	1.66	5.613	0.000439	-5.899	0.742	0.566
LOC105245117	3.34326	430.437	1439.06	2.85e-10	-15.391	0.245	0.292
LOC105246904	3.32394	1062.99	3533.33	1.03e-10	-16.457	0.225	0.276
LOC105244980	3.31237	986.345	3267.14	1.45e-10	-16.096	0.209	0.312
Hells	3.30943	0.929	3.076	0.000924	-5.499	0.804	0.533
Aurkb	3.30031	0.839	2.769	0.0011	-5.4	0.746	0.718
LOC105244999	3.29889	52.184	172.149	8.48e-07	-9.544	0.432	0.385
LOC105245348	3.2664	21.163	69.128	9.61e-06	-8.121	0.491	0.474
LOC105246572	3.26448	54.926	179.306	4.42e-07	-9.963	0.348	0.476
LOC105245340	3.25679	3225.18	10503.7	1.03e-10	-16.474	0.228	0.259
LOC105245755	3.23329	44.796	144.837	2.54e-06	-8.882	0.431	0.457
Gm3579	3.21795	1327.53	4271.92	8.48e-10	-14.504	0.261	0.284
LOC105246167	3.20937	343.504	1102.43	3e-08	-11.813	0.34	0.306
Batf	3.20636	5.151	16.515	0.00163	-5.181	0.882	0.358
Mtrr	3.20095	0.387	1.24	0.00119	-5.356	0.853	0.339
LOC105245757	3.18915	1996.6	6367.45	1.93e-09	-13.87	0.272	0.292
LOC105244036	3.18869	119.709	381.716	6.29e-09	-12.977	0.276	0.336
Mthfd1l	3.18413	1.281	4.08	3.34e-05	-7.39	0.544	0.475
LOC105246811	3.15213	1372.77	4327.15	1.4e-09	-14.114	0.26	0.292
LOC105244343	3.14662	3108.11	9780.04	2.56e-10	-15.536	0.222	0.287
Rasgrp3	3.12256	1.347	4.208	3.64e-05	-7.341	0.529	0.492
LOC105245547	3.09583	509.141	1576.21	2.63e-09	-13.627	0.281	0.267
LOC105245342	3.06975	235.771	723.757	2.62e-08	-11.937	0.323	0.293
Elp4	3.06645	0.264	0.811	0.0078	-4.293	0.441	1.371
LOC105245097	3.05261	13.102	39.995	1.49e-05	-7.856	0.457	0.504
LOC105246468	3.04105	10.031	30.504	1.89e-10	-15.838	0.181	0.314
Cnbd2	3.03471	1043.65	3167.16	4.32e-10	-15.056	0.237	0.261
LOC105245011	3.02294	1467.1	4434.96	2.35e-10	-15.632	0.242	0.222
Ppa1	2.9728	3.832	11.392	6.32e-12	-18.95	0.179	0.215
Mcm2	2.96925	1.971	5.851	0.00184	-5.114	0.835	0.339
Prps1	2.96461	1.617	4.794	0.00024	-6.225	0.688	0.261
Gm36227	2.95989	225.558	667.628	2.33e-08	-12.02	0.293	0.315
Zbp1	2.95618	3.638	10.756	0.00559	-4.474	0.933	0.462
Cdk1	2.94017	2.427	7.137	0.000655	-5.675	0.701	0.468
Gm29779	2.93177	461.918	1354.23	7.06e-11	-16.824	0.18	0.267
Fen1	2.92404	1.495	4.372	0.00495	-4.541	0.902	0.483
Kif22	2.9196	0.769	2.244	0.00446	-4.609	0.827	0.658
8430429K09Rik	2.91418	1.099	3.204	4.76e-05	-7.183	0.556	0.347
Tubg1	2.88295	1.436	4.139	0.00559	-4.474	0.934	0.348
Ybx3	2.87437	10.192	29.296	3e-06	-8.765	0.445	0.295
Mif	2.86127	28.775	82.333	1.11e-05	-8.044	0.425	0.456
Smc2	2.8585	0.455	1.299	0.00463	-4.59	0.892	0.392
Cinp	2.85573	1.484	4.239	2.33e-06	-8.934	0.398	0.377
Slc25a33	2.85379	0.755	2.154	0.00359	-4.726	0.648	0.895
Irf7	2.85293	6.678	19.053	0.00193	-5.086	0.693	0.674
LOC105245377	2.84724	46.166	131.445	1.35e-05	-7.917	0.359	0.57
D17H6S56E-5	2.83811	78.647	223.209	2.61e-10	-15.477	0.171	0.304
Mthfd1	2.82337	1.441	4.069	0.00328	-4.782	0.828	0.446
Ctps	2.81216	1.323	3.72	0.00104	-5.438	0.727	0.385
Brca1	2.76489	0.205	0.567	1.11e-05	-8.044	0.391	0.476
Gtf2h3	2.73427	1.089	2.978	0.00133	-5.296	0.643	0.612
LOC105243318	2.72674	1.925	5.249	0.0035	-4.74	0.708	0.699
Cisd1	2.72382	2.982	8.124	0.00063	-5.7	0.652	0.424
Atf5	2.69502	1.462	3.939	0.00236	-4.962	0.723	0.534
Eif4ebp1	2.67975	7.254	19.44	0.00556	-4.478	0.714	0.771
Psph	2.65962	3.392	9.023	6.5e-08	-11.292	0.198	0.414
Zwint	2.64434	2.837	7.502	0.00458	-4.595	0.794	0.481
Ahcy	2.64279	3.804	10.054	9.02e-05	-6.785	0.548	0.286
Pla2g12a	2.63341	1.029	2.71	0.00128	-5.315	0.646	0.52
Cenph	2.63177	0.653	1.72	0.00207	-5.045	0.493	0.86
Nolc1	2.61444	2.867	7.496	0.00921	-4.205	0.884	0.42
Cdca4	2.60096	1.509	3.926	0.00791	-4.283	0.845	0.48
Dctpp1	2.59237	5.495	14.246	0.000716	-5.627	0.664	0.27
Impdh2	2.59144	10.002	25.919	1.28e-05	-7.96	0.38	0.433
Tipin	2.59062	4.9	12.695	0.00482	-4.561	0.792	0.442
Pik3c3	2.5849	3.342	8.639	7.83e-09	-12.786	0.161	0.363
Irgm1	2.57659	4.434	11.425	0.00634	-4.406	0.788	0.544
Ezh2	2.57126	3.843	9.882	0.00228	-4.994	0.708	0.433
Cdca3	2.56699	2.429	6.235	0.00324	-4.788	0.629	0.707
Kifc1	2.54782	0.45	1.146	0.000213	-6.299	0.364	0.685
Ifit3	2.5478	1.518	3.867	0.00496	-4.54	0.353	1.078
Tars	2.52235	3.525	8.89	0.00119	-5.35	0.648	0.397
Ranbp1	2.51572	10.786	27.135	0.00348	-4.745	0.763	0.306
Ifi47	2.51148	4.596	11.542	2.18e-05	-7.644	0.325	0.521
Gars	2.50422	6.018	15.07	0.000169	-6.43	0.542	0.301
Whsc1	2.50099	0.778	1.946	0.00859	-4.241	0.844	0.364
Cenpe	2.49199	0.132	0.328	0.0073	-4.33	0.684	0.738
Tfdp1	2.46808	3.996	9.863	0.00939	-4.192	0.834	0.395
Mcm7	2.46638	5.434	13.403	0.00351	-4.737	0.703	0.469
Stmn1	2.45994	6.921	17.024	0.00218	-5.018	0.696	0.32
Gm14446	2.44704	0.646	1.582	0.0043	-4.63	0.633	0.665
Pold2	2.43154	2.425	5.897	0.0053	-4.504	0.754	0.4
Fam98a	2.4166	0.924	2.233	0.00757	-4.311	0.785	0.404
Slc7a1	2.41428	0.456	1.1	0.00495	-4.542	0.677	0.581
LOC105243966	2.37196	4.378	10.384	2.53e-05	-7.554	0.382	0.379
Rps2	2.3696	405.536	960.959	3e-08	-11.825	0.152	0.362
Bcl2a1d	2.35592	20.329	47.893	0.000431	-5.91	0.538	0.349
Aars	2.35376	4.112	9.679	0.00349	-4.742	0.675	0.419
Aldh7a1	2.33073	0.335	0.781	3.23e-08	-11.752	0.257	0.202
Bcl2a1b	2.32439	29.875	69.442	0.00765	-4.305	0.772	0.292
Kpna2	2.32366	5.119	11.895	0.00244	-4.942	0.671	0.263
Got2	2.28686	4.544	10.392	0.0039	-4.68	0.665	0.396
Cldnd1	2.26744	4.118	9.337	0.00653	-4.392	0.674	0.499
Rcc1	2.26653	1.795	4.069	0.00493	-4.544	0.698	0.324
Tex30	2.26618	2.45	5.551	0.00993	-4.163	0.712	0.52
Ifi27l2a	2.26283	94.932	214.815	6.5e-08	-11.275	0.212	0.291
Crls1	2.24982	1.595	3.589	0.000129	-6.578	0.348	0.513
Nudcd1	2.24873	0.627	1.41	0.00997	-4.162	0.721	0.473
C1qbp	2.24605	10.465	23.504	0.000128	-6.586	0.463	0.272
Heatr3	2.22387	0.956	2.126	2.33e-06	-8.934	0.254	0.371
Sdr39u1	2.21813	1.022	2.268	8.58e-05	-6.82	0.335	0.479
Mettl6	2.21725	1.018	2.257	0.00463	-4.59	0.655	0.381
Rrp15	2.21485	2.308	5.112	6.98e-07	-9.68	0.288	0.242
Siah2	2.2102	2.806	6.202	0.0034	-4.76	0.531	0.6
Lig1	2.2024	2.238	4.93	0.00411	-4.654	0.593	0.504
Slc19a1	2.20012	0.669	1.472	0.00439	-4.618	0.616	0.46
Cad	2.1802	1.173	2.557	0.000976	-5.469	0.51	0.396
Mcm6	2.17663	5.155	11.22	0.00398	-4.67	0.626	0.374
Lipo1	2.17513	0.734	1.597	0.00266	-4.892	0.558	0.468
Rfc5	2.16053	1.686	3.642	0.00274	-4.877	0.59	0.366
Rfc4	2.14639	2.446	5.25	0.000805	-5.57	0.487	0.389
Hspe1	2.09804	53.561	112.373	0.000288	-6.124	0.429	0.347
Bcl3	2.09539	3.21	6.727	0.000213	-6.3	0.422	0.32
Timm17a	2.08778	5.499	11.481	0.000535	-5.789	0.428	0.414
Vcpkmt	2.07239	0.925	1.917	0.00152	-5.227	0.507	0.366
Nme2	2.04583	56.075	114.719	9.17e-07	-9.486	0.118	0.402
Ran	2.04109	49.149	100.317	0.00242	-4.947	0.527	0.37
Npm3	2.03717	10.411	21.209	0.000977	-5.468	0.474	0.338
LOC105247255	2.02335	1.799	3.64	0.0012	-5.349	0.417	0.48
Lyar	2.02028	3.937	7.955	0.00444	-4.611	0.578	0.327
Kars	2.01607	7.193	14.501	0.000236	-6.237	0.433	0.216
Tor1b	0.498791	5.495	2.741	0.00896	4.219	0.229	0.895
Hbs1l	0.49797	8.793	4.379	0.0079	4.286	0.374	0.776
Tnrc6c	0.49654	0.924	0.459	0.0094	4.191	0.557	0.556
Prkcq	0.496315	3.147	1.562	0.000456	5.879	0.156	0.651
Sepw1	0.495485	50.767	25.155	0.00382	4.691	0.441	0.598
Ebpl	0.494991	2.738	1.355	0.00729	4.332	0.473	0.656
Ralgps2	0.494877	8.134	4.025	0.00205	5.051	0.323	0.661
H2-Eb1	0.493316	267.34	131.883	0.000211	6.309	0.404	0.303
Igfbp7	0.493188	18.428	9.088	2.27e-05	7.617	0.268	0.378
Emb	0.493145	9.781	4.824	0.00428	4.632	0.52	0.485
Parp6	0.492884	4.742	2.337	0.00185	5.109	0.18	0.758
Btg1	0.492723	73.333	36.133	0.00246	4.934	0.565	0.215
Ppt1	0.492537	8.35	4.113	0.000808	5.567	0.475	0.295
Atox1	0.492238	59.432	29.255	0.000191	6.359	0.34	0.428
Filip1l	0.492078	6.255	3.078	0.00382	4.69	0.554	0.385
Peli1	0.49145	5.212	2.561	0.000749	5.606	0.415	0.436
Pafah1b3	0.491441	8.697	4.274	0.000913	5.505	0.38	0.515
Cdc42se1	0.49144	16.308	8.014	0.00054	5.781	0.283	0.585
Ccdc82	0.49134	2.085	1.025	0.00202	5.06	0.426	0.542
Csnk1g2	0.491324	14.312	7.032	0.00118	5.361	0.385	0.538
Maf1	0.489258	15.73	7.696	0.00598	4.439	0.51	0.587
Ciita	0.489208	3.107	1.52	0.00769	4.302	0.523	0.61
Pdpk1	0.487962	1.079	0.526	0.005	4.535	0.245	0.844
Trip11	0.487363	0.484	0.236	0.00628	4.412	0.452	0.689
Spn	0.487065	2.298	1.119	0.00777	4.295	0.584	0.502
Bfar	0.486151	2.006	0.975	0.00512	4.522	0.445	0.672
Akap12	0.485035	0.484	0.235	0.00287	4.851	0.309	0.742
Yipf1	0.484926	4.432	2.149	0.000339	6.038	0.223	0.615
Mical1	0.484629	6.231	3.02	0.00271	4.882	0.395	0.648
Bmyc	0.484506	8.007	3.88	0.00536	4.498	0.45	0.678
Igj	0.484306	65.463	31.704	0.00418	4.646	0.416	0.681
Itgb3	0.483186	0.365	0.176	0.00443	4.612	0.49	0.59
Atp6v1b2	0.482919	13.871	6.698	0.00309	4.814	0.59	0.255
Ninj1	0.482549	10.699	5.163	0.00812	4.271	0.645	0.371
Rnase6	0.482516	10.632	5.13	0.00108	5.416	0.508	0.294
Ino80d	0.48202	0.373	0.18	0.00424	4.638	0.526	0.521
Tctn1	0.481102	7.047	3.391	0.00193	5.09	0.473	0.491
H2-DMa	0.480429	30.242	14.529	6.28e-05	7.023	0.344	0.354
Gm2a	0.480385	9.005	4.326	0.000394	5.959	0.336	0.528
Scpep1	0.479085	11.494	5.506	0.00766	4.305	0.671	0.269
Smarca2	0.47825	2.894	1.384	0.00154	5.216	0.461	0.49
Galt	0.477973	3.923	1.875	0.00468	4.578	0.482	0.634
Gm32271	0.477751	1.983	0.947	0.00937	4.194	0.596	0.567
Klhl24	0.477172	11.762	5.612	0.000273	6.156	0.291	0.558
Rtf1	0.476294	6.257	2.98	0.00121	5.344	0.133	0.779
Itpr2	0.475413	0.911	0.433	0.00731	4.328	0.645	0.388
Irf2bpl	0.475178	1.494	0.71	0.00251	4.924	0.4	0.663
Add3	0.475061	8.115	3.855	0.00194	5.083	0.526	0.401
Igf2r	0.474703	0.836	0.397	0.00977	4.173	0.59	0.604
Rab30	0.474075	3.117	1.478	0.00845	4.25	0.47	0.765
Gpsm3	0.472796	19.072	9.017	0.004	4.667	0.47	0.646
Ephx1	0.472159	6.755	3.19	0.000263	6.176	0.414	0.385
Ppp1r12a	0.472147	5.121	2.418	0.00208	5.042	0.519	0.446
Gnpda1	0.468937	4.372	2.05	0.00849	4.247	0.416	0.844
Zer1	0.468238	2.236	1.047	0.00343	4.752	0.524	0.548
BC039771	0.467816	3.871	1.811	0.00555	4.479	0.487	0.695
Fam69a	0.46724	3.832	1.791	0.0024	4.95	0.211	0.835
Suv420h1	0.466463	2.879	1.343	0.00223	5.007	0.546	0.42
Vwa5a	0.465514	3.183	1.482	0.00878	4.229	0.719	0.232
Itm2b	0.46545	73.423	34.175	0.00101	5.452	0.497	0.4
Thy1	0.465283	5.449	2.535	0.000166	6.441	0.187	0.633
Trim5	0.464891	2.02	0.939	1.35e-05	7.916	0.276	0.4
Renbp	0.464834	9.396	4.368	0.00865	4.237	0.676	0.417
Aldh2	0.464467	25.502	11.845	0.00299	4.832	0.582	0.4
Nucb2	0.4643	2.3	1.068	0.00153	5.221	0.467	0.531
Cd3g	0.464179	10.343	4.801	7.41e-05	6.907	0.359	0.391
Usp40	0.463884	0.894	0.415	0.00863	4.238	0.6	0.611
Ltb	0.462924	33.094	15.32	3e-06	8.763	0.142	0.466
H2-Ab1	0.462151	255.013	117.855	8.62e-05	6.816	0.353	0.422
Stk25	0.461629	12.462	5.753	0.00605	4.433	0.436	0.795
Prdm15	0.461467	0.565	0.261	0.000103	6.712	0.221	0.587
Trbc1	0.460377	17.402	8.011	0.00021	6.312	0.357	0.497
Gmfg	0.460307	76.062	35.012	3.68e-07	10.106	0.068	0.432
H2-Aa	0.459844	371.524	170.843	6.39e-05	7.012	0.386	0.334
Socs6	0.45967	1.329	0.611	0.00367	4.711	0.398	0.768
Ikbkb	0.459388	15.204	6.984	0.00144	5.253	0.479	0.521
Arid4a	0.458737	3.409	1.564	0.00205	5.052	0.501	0.538
Abhd16a	0.458453	4.345	1.992	0.00974	4.174	0.645	0.574
Map3k14	0.457717	4.054	1.856	0.00304	4.823	0.624	0.308
Rap2b	0.454657	8.275	3.762	0.000155	6.479	0.356	0.489
Fam134c	0.453568	6.476	2.937	0.00263	4.898	0.439	0.694
A630089N07Rik	0.453141	4.083	1.85	0.00154	5.214	0.472	0.567
Zfx	0.452514	1.152	0.521	0.00177	5.135	0.498	0.546
Rab29	0.452267	5.675	2.567	0.000448	5.888	0.195	0.727
Dgka	0.451817	18.326	8.28	6.72e-05	6.974	0.404	0.324
Atraid	0.451462	8.111	3.662	0.00103	5.441	0.459	0.539
H2-Oa	0.451141	20.568	9.279	0.000551	5.767	0.381	0.587
Tmed4	0.450753	2.936	1.323	0.00762	4.307	0.623	0.602
Vps13c	0.450698	0.618	0.278	0.00689	4.363	0.67	0.462
Kmt2c	0.450121	0.915	0.412	0.00154	5.218	0.586	0.306
Uhmk1	0.450078	1.591	0.716	0.000178	6.405	0.307	0.574
Arhgap12	0.449443	1.246	0.56	0.00769	4.302	0.559	0.725
Neurl4	0.44621	3.556	1.587	0.00465	4.582	0.536	0.678
Mast4	0.445074	0.336	0.15	0.00315	4.803	0.447	0.739
AB124611	0.444969	18.281	8.134	0.000225	6.264	0.402	0.482
Ehd4	0.443991	2.924	1.298	0.00177	5.135	0.445	0.661
Acvr1b	0.443864	0.963	0.427	0.000298	6.105	0.253	0.68
2010111I01Rik	0.443745	3.765	1.671	0.000549	5.769	0.273	0.715
Nudt14	0.442995	4.836	2.143	0.00184	5.112	0.345	0.779
Xylt2	0.442841	2.323	1.029	0.00114	5.38	0.257	0.795
Gsn	0.44263	7.544	3.339	0.000127	6.589	0.363	0.496
Zap70	0.442439	2.049	0.907	0.0063	4.409	0.566	0.707
H2-Eb2	0.441712	5.829	2.575	0.000471	5.858	0.421	0.542
Col11a2	0.441608	0.885	0.391	0.00589	4.448	0.665	0.491
Stk17b	0.441584	19.83	8.757	0.00924	4.202	0.727	0.449
Upf2	0.440809	3.539	1.56	0.00203	5.058	0.592	0.417
BC005537	0.440024	32.673	14.377	0.00921	4.204	0.774	0.267
H2-DMb1	0.439503	17.181	7.551	0.00226	5.001	0.471	0.676
Notch2	0.439483	1.524	0.67	0.00125	5.323	0.602	0.266
Fuca2	0.438613	2.163	0.949	0.005	4.536	0.59	0.635
Chst3	0.438032	4.404	1.929	0.00181	5.123	0.563	0.48
Il17ra	0.437916	6.611	2.895	0.00342	4.754	0.602	0.528
Zdhhc20	0.43764	2.364	1.035	0.00736	4.325	0.726	0.401
Crlf2	0.437498	5.743	2.513	0.00287	4.851	0.318	0.874
Atp6ap1	0.436026	15.311	6.676	0.00342	4.756	0.639	0.445
Neurl2	0.435731	2.065	0.9	0.00958	4.182	0.728	0.503
Brwd1	0.435102	1.554	0.676	0.000304	6.094	0.371	0.588
Tmco3	0.434998	0.868	0.378	0.0086	4.24	0.331	1.032
Evl	0.434987	19.246	8.372	0.00257	4.909	0.633	0.394
Zfp652	0.434432	1.439	0.625	6.62e-05	6.982	0.37	0.449
Prkacb	0.434383	3.541	1.538	0.00362	4.72	0.653	0.432
Atp6v1g1	0.433856	32.603	14.145	0.000709	5.634	0.451	0.57
Sat1	0.432875	36.949	15.994	0.00244	4.942	0.524	0.638
Dcp1b	0.432865	1.901	0.823	0.00754	4.313	0.505	0.864
Tet3	0.432621	0.671	0.29	0.00328	4.78	0.465	0.769
Gm31539	0.432336	9.215	3.984	0.00554	4.48	0.472	0.849
Zyx	0.432289	8.98	3.882	1.95e-05	7.709	0.366	0.356
Usp28	0.432284	1.484	0.642	0.000112	6.657	0.356	0.524
Pou6f1	0.431546	1.165	0.503	0.00994	4.163	0.467	0.96
Kbtbd11	0.430744	3.224	1.389	0.000224	6.266	0.336	0.613
Tspan13	0.428824	8.198	3.516	0.00482	4.56	0.601	0.652
Tnrc6a	0.42879	2.573	1.103	0.00229	4.989	0.641	0.369
H2-Ke6	0.428597	13.378	5.734	0.00628	4.412	0.342	0.997
9530053H05Rik	0.428485	14.908	6.388	1.28e-05	7.958	0.225	0.526
Clu	0.428472	9.081	3.891	2.23e-05	7.63	0.332	0.437
Brd3	0.427475	3.316	1.418	3.88e-05	7.305	0.315	0.502
Pde7a	0.426484	5.401	2.303	0.00306	4.819	0.554	0.654
Synj2	0.426448	0.365	0.156	0.000683	5.654	0.399	0.662
Dnajc15	0.426397	14.614	6.232	5.3e-05	7.117	0.401	0.394
Ppt2	0.426053	3.298	1.405	0.00287	4.851	0.575	0.608
Hectd3	0.425097	2.49	1.058	0.0011	5.403	0.608	0.311
Magef1	0.424405	0.893	0.379	0.00672	4.376	0.611	0.728
Gm26748	0.424181	2.711	1.15	0.00316	4.801	0.316	0.929
Arl5c	0.422558	19.34	8.172	0.00375	4.7	0.654	0.512
Trib2	0.422303	3.529	1.49	0.000522	5.802	0.201	0.809
Ypel3	0.42223	41.838	17.665	0.00812	4.27	0.752	0.476
Utrn	0.421877	0.876	0.369	8.48e-07	9.548	0.324	0.25
Naaa	0.421384	3.69	1.555	0.00359	4.725	0.589	0.648
Lamtor4	0.421245	30.043	12.655	9.22e-05	6.767	0.331	0.57
Esyt2	0.421201	2.237	0.942	0.000273	6.154	0.464	0.476
Hvcn1	0.421175	16.626	7.002	2.65e-05	7.525	0.376	0.396
Madd	0.420956	3.788	1.595	0.00176	5.139	0.638	0.36
Cd3d	0.420385	27.729	11.657	5.97e-10	14.778	0.162	0.249
Hdac5	0.418595	4.574	1.915	0.00634	4.405	0.674	0.627
Cd6	0.418323	1.442	0.603	0.0032	4.795	0.594	0.629
Rbm33	0.417982	2.176	0.91	0.000682	5.655	0.44	0.636
Chd7	0.417759	2.106	0.88	0.00331	4.775	0.651	0.515
Arrb2	0.417571	18.096	7.556	0.00218	5.017	0.637	0.445
Parp16	0.416768	0.657	0.274	0.00149	5.238	0.508	0.643
Tomm34	0.416741	16.834	7.016	3.64e-05	7.341	0.34	0.493
Arhgap9	0.416298	14.987	6.239	6.77e-05	6.962	0.432	0.393
Pgm2l1	0.415656	0.568	0.236	0.00433	4.625	0.719	0.408
Nod1	0.415452	2.015	0.837	0.00437	4.62	0.627	0.647
Galnt11	0.415166	2.231	0.926	0.00071	5.632	0.528	0.503
4933421O10Rik	0.415027	0.973	0.404	0.00132	5.297	0.459	0.705
Snrnp70	0.414954	34.276	14.223	0.00342	4.755	0.454	0.853
C1ra	0.413894	0.791	0.327	2.68e-05	7.517	0.34	0.476
Lemd2	0.41389	5.65	2.338	0.00114	5.382	0.501	0.626
Pdcd4	0.412774	9.889	4.082	0.00266	4.892	0.675	0.421
Trib1	0.412009	1.702	0.701	0.00971	4.176	0.717	0.687
LOC105246905	0.411778	1.516	0.624	0.0071	4.346	0.453	0.989
Hexb	0.411089	13.545	5.568	0.000113	6.651	0.309	0.636
Rp9	0.410844	19.098	7.846	0.00117	5.369	0.242	0.893
Arl4c	0.410742	6.27	2.576	0.00314	4.804	0.592	0.664
Camk4	0.410364	0.648	0.266	0.0033	4.777	0.277	1.002
Rin3	0.410171	4.626	1.897	0.00157	5.201	0.605	0.495
S100a10	0.409866	51.055	20.926	6.77e-05	6.963	0.398	0.479
Akr1b10	0.409843	2.486	1.019	0.00342	4.755	0.643	0.588
Vim	0.40923	54.634	22.358	0.000615	5.712	0.528	0.507
Adck4	0.40889	5.658	2.314	0.00634	4.406	0.606	0.799
Tmem5	0.408806	3.202	1.309	0.00237	4.96	0.336	0.926
9330159M07Rik	0.408572	1.122	0.458	0.00233	4.976	0.585	0.628
Cd1d1	0.407905	6.377	2.601	0.00709	4.348	0.781	0.445
Dpysl2	0.407701	0.582	0.237	0.00977	4.172	0.706	0.737
Rn7sk	0.406209	262.25	106.528	0.00104	5.435	0.608	0.42
Arntl	0.405267	1.201	0.487	0.00629	4.411	0.586	0.843
Gm19950	0.404816	2.185	0.884	0.000522	5.802	0.327	0.772
Kmt2a	0.404728	1.18	0.477	0.00235	4.968	0.657	0.49
Gm4262	0.404057	4.087	1.651	0.0023	4.983	0.446	0.839
Zfp335os	0.403955	0.598	0.241	0.000792	5.579	0.359	0.788
Mdp1	0.403731	12.444	5.024	0.0023	4.987	0.151	1.028
Id2	0.403553	33.726	13.61	0.00334	4.77	0.738	0.338
Kidins220	0.403548	1.527	0.616	0.00314	4.805	0.719	0.391
Fxyd5	0.402984	66.137	26.652	1.2e-05	8	0.38	0.375
Tns3	0.402394	1.24	0.499	0.00239	4.954	0.451	0.847
Tmem82	0.401911	4.078	1.639	0.00194	5.082	0.427	0.84
Zfp687	0.40173	0.875	0.352	0.00725	4.335	0.538	0.946
Rogdi	0.401704	17.597	7.069	0.00143	5.259	0.649	0.398
Fbrsl1	0.401476	2.614	1.049	0.000958	5.479	0.501	0.649
Klk8	0.401377	1.914	0.768	0.00138	5.275	0.566	0.598
Ing2	0.400356	4.896	1.96	0.00262	4.902	0.382	0.933
LOC105246946	0.40013	1.061	0.424	0.00832	4.257	0.575	0.938
Slc36a1os	0.400117	2.608	1.043	0.000448	5.889	0.425	0.666
Kat6b	0.399991	0.352	0.141	0.0079	4.285	0.679	0.776
Pink1	0.3998	8.337	3.333	0.00014	6.538	0.515	0.353
LOC100503676	0.399241	1.422	0.568	0.00423	4.639	0.248	1.087
6530403H02Rik	0.399051	1.086	0.434	0.00493	4.544	0.606	0.792
Gm13248	0.398671	2.108	0.841	0.00179	5.13	0.111	1.023
Igsf8	0.398449	3.31	1.319	0.00611	4.428	0.776	0.484
Chmp1b	0.397534	6.334	2.518	3.41e-05	7.377	0.374	0.49
5031425E22Rik	0.396855	1.883	0.747	0.00825	4.262	0.661	0.832
Itpkb	0.396768	2.295	0.911	0.00819	4.266	0.825	0.451
Irak4	0.396736	3.803	1.509	0.000653	5.679	0.608	0.378
Sgsm2	0.395136	0.694	0.274	0.00157	5.201	0.382	0.877
Usp20	0.394944	0.6	0.237	0.00896	4.219	0.597	0.949
LOC105246847	0.394852	1.641	0.648	0.0072	4.338	0.501	1.013
5330426P16Rik	0.394514	0.602	0.237	0.00247	4.932	0.419	0.913
Fbxl20	0.394375	1.455	0.574	0.00276	4.872	0.657	0.591
Klf3	0.3938	4.592	1.809	0.000463	5.867	0.45	0.66
Sfi1	0.393116	8.023	3.154	0.00307	4.816	0.509	0.857
B3gnt5	0.392822	6.348	2.493	0.000962	5.476	0.505	0.678
Gm35034	0.392439	2.741	1.076	0.00868	4.235	0.786	0.623
Atg4c	0.392194	0.661	0.259	0.00615	4.424	0.639	0.822
Tnfrsf1a	0.391848	3.443	1.349	0.002	5.065	0.629	0.59
Cst3	0.391835	137.886	54.029	5.52e-05	7.091	0.462	0.393
Trappc8	0.391582	2.677	1.048	0.00287	4.851	0.736	0.4
Ass1	0.391474	8.838	3.46	8.73e-05	6.808	0.383	0.581
Ccdc109b	0.390886	2.493	0.974	0.00774	4.297	0.599	0.935
Acap1	0.390788	24.12	9.426	0.00217	5.02	0.313	0.985
Cdk19	0.390244	2.651	1.035	0.00213	5.03	0.651	0.563
Trpv2	0.388321	5.873	2.281	0.00349	4.743	0.624	0.74
Gm30948	0.387677	0.985	0.382	0.00663	4.383	0.769	0.611
Gm16287	0.387143	2.364	0.915	0.000161	6.46	0.264	0.761
Slc12a6	0.387028	3.296	1.275	0.00361	4.722	0.766	0.413
Emp3	0.386688	41.356	15.992	0.000144	6.518	0.474	0.508
Cerk	0.386009	7.335	2.831	0.00211	5.035	0.646	0.597
Mb21d1	0.385988	1.431	0.552	0.00118	5.361	0.161	0.999
Clasrp	0.385946	10.22	3.945	0.00418	4.645	0.165	1.159
Nrip1	0.385929	0.72	0.278	2.67e-06	8.849	0.371	0.332
B4galt7	0.385811	1.166	0.45	0.00117	5.366	0.534	0.692
E4f1	0.384703	5.307	2.042	0.0023	4.983	0.246	1.05
LOC105246015	0.384373	3.642	1.4	0.00618	4.42	0.482	1.046
Dyrk2	0.384197	1.981	0.761	0.00915	4.207	0.604	0.995
Crim1	0.38393	0.687	0.264	0.00756	4.311	0.61	0.947
Gm20627	0.383824	1.573	0.604	0.00102	5.449	0.222	0.964
Mylip	0.383495	2.876	1.103	9.22e-05	6.768	0.497	0.417
Stard10	0.383341	6.342	2.431	0.00467	4.579	0.385	1.079
Gm32999	0.382815	0.501	0.192	0.0035	4.74	0.424	1.004
Plvap	0.382205	3.083	1.179	0.000792	5.579	0.262	0.923
Ctsa	0.380894	29.109	11.087	0.00384	4.688	0.72	0.611
Akap8l	0.380851	19.586	7.459	0.00903	4.215	0.408	1.189
Tk2	0.380479	6.716	2.555	0.00256	4.912	0.639	0.687
G730013B05Rik	0.380445	0.926	0.352	0.000518	5.808	0.427	0.746
Aplp2	0.380428	3.386	1.288	2.7e-05	7.512	0.483	0.291
Gse1	0.379947	0.999	0.38	0.00897	4.218	0.775	0.742
Rltpr	0.378737	6.691	2.534	0.00244	4.94	0.446	0.942
9530091C08Rik	0.37755	0.609	0.23	0.00121	5.342	0.405	0.883
Wls	0.376776	2.178	0.821	0.00501	4.534	0.771	0.597
Gm35846	0.376429	2.691	1.013	0.00777	4.295	0.58	1.025
2610035D17Rik	0.376404	1.595	0.601	2.99e-06	8.775	0.379	0.354
Malat1	0.375511	24.511	9.204	0.000462	5.871	0.651	0.281
Abca7	0.375051	7.503	2.814	0.00205	5.051	0.556	0.799
Gm33167	0.374968	2.516	0.943	0.00611	4.427	0.402	1.145
Klf2	0.374825	13.768	5.16	0.00052	5.805	0.624	0.417
Asah1	0.374628	6.31	2.364	0.0073	4.329	0.807	0.64
Aldh4a1	0.3741	0.907	0.339	0.00194	5.083	0.46	0.907
Narf	0.373909	2.152	0.805	0.00667	4.379	0.573	1.012
Dnajb14	0.373217	1.434	0.535	0.00222	5.009	0.516	0.87
Hrsp12	0.372451	6.772	2.522	0.00328	4.78	0.516	0.943
Gm10845	0.371621	32.101	11.929	0.000231	6.248	0.62	0.257
Dennd1c	0.371147	11.593	4.303	0.00326	4.785	0.623	0.808
Jup	0.368989	0.672	0.248	0.00118	5.361	0.561	0.722
Susd1	0.368665	2.334	0.861	0.00828	4.26	0.637	1.008
1300002E11Rik	0.366918	4.252	1.56	0.00388	4.683	0.651	0.823
Ccdc88c	0.366833	5.851	2.147	0.00047	5.859	0.455	0.749
Osbpl5	0.36636	1.009	0.37	0.00106	5.423	0.678	0.471
Gm32488	0.366038	1.708	0.625	0.000118	6.625	0.496	0.524
Fabp5	0.366018	136.463	49.948	0.0045	4.605	0.883	0.16
Gm33466	0.364805	2.483	0.906	2.72e-05	7.507	0.231	0.703
Gramd4	0.364465	2.289	0.834	0.00398	4.67	0.288	1.179
Plcg1	0.363399	2.562	0.931	0.00108	5.412	0.723	0.345
Tagln	0.362678	4.709	1.708	0.00791	4.283	0.818	0.727
Plbd1	0.36231	7.607	2.756	0.000716	5.627	0.635	0.526
Bach1	0.361894	1.423	0.515	0.00169	5.161	0.64	0.688
Soat1	0.361437	4.174	1.509	0.000827	5.555	0.646	0.531
Sh3bp2	0.360659	6.773	2.443	0.00257	4.911	0.792	0.428
Tecpr1	0.360389	3.583	1.291	0.000503	5.825	0.566	0.617
Kctd2	0.35885	8.465	3.038	6.55e-05	6.99	0.276	0.751
Il11ra1	0.358797	2.051	0.736	0.00963	4.18	0.897	0.627
LOC105242888	0.358583	9.601	3.443	0.00365	4.717	0.496	1.04
Plekhg3	0.358432	0.638	0.229	0.00773	4.298	0.825	0.733
Man2b1	0.357662	12.403	4.436	0.00167	5.17	0.722	0.524
Arhgap6	0.35725	0.343	0.123	0.00041	5.936	0.585	0.563
4833420G17Rik	0.35689	5.689	2.03	0.00244	4.939	0.564	0.902
Cd7	0.356471	3.379	1.204	0.00727	4.333	0.577	1.105
Akr1a1	0.356281	97.986	34.91	0.000189	6.367	0.607	0.371
Fgr	0.355362	3.607	1.282	0.002	5.067	0.705	0.629
Dennd2d	0.355353	6.962	2.474	0.000637	5.693	0.585	0.644
Card6	0.355196	2.714	0.964	0.000544	5.776	0.674	0.4
Arrdc2	0.35457	1.922	0.682	0.00499	4.537	0.654	0.94
Cd36	0.353916	13.953	4.938	0.00103	5.442	0.718	0.426
LOC105245563	0.353788	0.672	0.238	0.0033	4.777	0.43	1.098
Atp8a1	0.353118	0.764	0.27	0.00207	5.044	0.435	1.02
Map1lc3a	0.353066	5.077	1.792	0.000184	6.384	0.289	0.848
Cd84	0.352954	7.893	2.786	0.000935	5.49	0.655	0.582
Jrkl	0.352599	1.838	0.648	0.00317	4.798	0.477	1.057
Tifa	0.352556	3.597	1.268	0.00505	4.53	0.645	0.965
C1qc	0.352504	9.418	3.32	6.86e-07	9.695	0.267	0.493
Cxcr4	0.352169	12.557	4.422	0.00194	5.082	0.787	0.408
Hsd17b11	0.352158	3.732	1.314	0.00593	4.443	0.779	0.789
Gm26555	0.351283	0.505	0.177	0.00998	4.161	0.702	1.058
Tspan32	0.350263	6.967	2.44	8.26e-05	6.846	0.31	0.768
Gm29679	0.349859	6.298	2.203	0.000148	6.5	0.52	0.573
Tsc22d3	0.349754	16.741	5.855	2.35e-06	8.927	0.287	0.545
Glul	0.349561	12.661	4.426	0.00323	4.79	0.816	0.522
Cd97	0.34946	11.716	4.094	0.00366	4.714	0.861	0.415
Cmtm3	0.34898	3.508	1.224	0.000353	6.02	0.358	0.873
Tyrobp	0.348936	103.406	36.082	0.00195	5.081	0.777	0.471
LOC105244102	0.348641	1.548	0.54	0.000403	5.945	0.497	0.743
Dnah8	0.346401	0.139	0.048	0.0011	5.4	0.341	1.025
H2-Ob	0.346183	39.44	13.654	1.33e-05	7.933	0.431	0.473
Gm36401	0.345867	0.459	0.159	0.00255	4.916	0.438	1.081
Atg16l2	0.345732	4.139	1.431	0.00181	5.121	0.424	1.035
Dgkz	0.345531	7.314	2.527	0.00182	5.12	0.789	0.436
Lax1	0.34545	8.385	2.897	0.00209	5.039	0.657	0.787
LOC102636463	0.344813	13.9	4.793	0.00239	4.954	0.353	1.135
Serpinb6a	0.344589	10.748	3.704	2.68e-06	8.844	0.256	0.594
Ankrd44	0.344531	2.201	0.758	0.000725	5.62	0.645	0.605
Wdr91	0.344387	4.545	1.565	0.00589	4.447	0.929	0.434
Zfp369	0.343843	0.488	0.168	0.0068	4.37	0.845	0.747
Arhgap39	0.34365	0.572	0.197	0.00113	5.386	0.433	0.967
LOC105243761	0.343429	1.798	0.618	0.00932	4.198	0.378	1.369
Map4k2	0.343333	17.269	5.929	0.00304	4.824	0.69	0.827
A230072C01Rik	0.343116	3.878	1.331	0.000832	5.552	0.318	1.017
Papss2	0.343079	2.173	0.745	0.0041	4.655	0.815	0.656
Gm31040	0.342643	0.611	0.209	0.002	5.065	0.483	1.011
Crip1	0.342246	99.492	34.051	0.000298	6.105	0.652	0.42
Id3	0.341604	19.802	6.765	6.74e-05	6.969	0.46	0.607
LOC105244119	0.341187	0.629	0.215	0.0052	4.514	0.834	0.706
Vat1	0.340251	6.27	2.133	0.0033	4.776	0.828	0.571
Fam98c	0.339981	4.035	1.372	0.00133	5.292	0.49	0.95
Ano6	0.339622	1.389	0.472	0.000765	5.596	0.702	0.504
Kif21b	0.3396	8.197	2.784	4e-05	7.285	0.52	0.437
Cd9	0.339134	23.813	8.076	0.000253	6.196	0.598	0.546
AI607873	0.338284	1.817	0.615	0.0049	4.55	0.758	0.86
Slc46a3	0.337788	1.409	0.476	0.00791	4.282	0.836	0.861
Cd3e	0.337517	4.547	1.535	1.82e-05	7.746	0.333	0.658
Mtss1	0.336775	2.989	1.007	0.00167	5.167	0.823	0.352
Gm13387	0.336361	2.962	0.996	0.000544	5.775	0.269	1.02
Dgat1	0.33625	8.227	2.766	0.00233	4.976	0.364	1.155
Itgb7	0.335024	10.074	3.375	0.00111	5.393	0.72	0.578
Phldb3	0.334677	1.428	0.478	0.00169	5.16	0.504	0.995
Gm32791	0.334392	5.535	1.851	0.00582	4.454	0.727	0.979
Nr1h3	0.334352	4.862	1.626	0.00568	4.465	0.848	0.753
Rasa3	0.333516	8.351	2.785	9.1e-05	6.776	0.593	0.413
Gm10277	0.332802	2.525	0.84	0.00125	5.323	0.461	0.998
S1pr1	0.331832	13.461	4.467	7.87e-07	9.597	0.397	0.352
Arrdc1	0.331728	18.612	6.174	0.000143	6.524	0.39	0.806
Hcst	0.329736	8.398	2.769	0.00101	5.454	0.427	1.007
Ezh1	0.329697	3.215	1.06	0.00128	5.312	0.657	0.767
Gm34257	0.328628	0.171	0.056	9.1e-05	6.777	0.109	0.935
Icosl	0.327577	5.322	1.743	0.000322	6.066	0.517	0.77
Atp13a2	0.327517	5.21	1.706	0.00986	4.168	1	0.623
Ighg2b	0.327422	61.881	20.261	0.00859	4.241	0.752	1.085
Slc12a9	0.327353	1.662	0.544	0.00215	5.025	0.765	0.69
Rasgef1b	0.326781	3.674	1.201	0.00422	4.641	0.876	0.632
Elac1	0.326728	0.907	0.296	0.00256	4.913	0.644	0.947
Tcirg1	0.326138	36.089	11.77	0.00934	4.196	0.944	0.77
Sdcbp	0.325715	27.737	9.035	0.000169	6.431	0.631	0.466
LOC102633151	0.325188	5.34	1.737	0.000183	6.386	0.238	0.958
Hmha1	0.324205	55.608	18.028	0.00271	4.883	0.847	0.581
Il7r	0.323986	6.137	1.988	2.3e-07	10.429	0.375	0.328
Pglyrp1	0.323932	8.848	2.866	0.000656	5.673	0.436	0.967
Slx1b	0.322998	11.21	3.621	0.00024	6.225	0.308	0.953
Rnf111	0.322355	2.592	0.835	0.00659	4.386	0.918	0.731
Lef1	0.3223	4.103	1.322	2.32e-06	8.944	0.422	0.421
C1qa	0.321914	10.426	3.356	4.55e-06	8.532	0.29	0.647
Cbx7	0.321426	10.689	3.436	0.002	5.067	0.718	0.8
Fam105a	0.321278	5.843	1.877	0.000932	5.492	0.773	0.477
Luc7l3	0.321025	50.852	16.325	0.000131	6.568	0.173	0.968
Cxxc5	0.320336	2.186	0.7	0.00342	4.756	0.681	0.99
Macf1	0.319968	0.603	0.193	0.0017	5.157	0.824	0.519
Iqgap2	0.319956	1.095	0.35	0.000307	6.087	0.596	0.675
1810026B05Rik	0.319073	3.822	1.22	0.00064	5.691	0.426	0.989
Ppbp	0.318731	4.506	1.436	0.00048	5.848	0.503	0.876
Gm15441	0.318666	8	2.549	0.000232	6.246	0.653	0.514
Sidt1	0.318601	1.311	0.418	8.33e-09	12.733	0.248	0.382
Plekho1	0.318382	34.359	10.939	0.000213	6.3	0.633	0.547
Brf1	0.318038	5.382	1.712	0.00453	4.601	0.547	1.211
Haao	0.317879	7.734	2.459	0.00543	4.49	0.543	1.257
Cmah	0.316432	4.298	1.36	3.62e-06	8.66	0.428	0.47
Lfng	0.315449	6.382	2.013	0.00117	5.368	0.844	0.337
2310001H17Rik	0.315115	5.815	1.832	0.00162	5.184	0.353	1.184
Acss2	0.31443	1.129	0.355	0.00108	5.412	0.504	1.007
Gramd1a	0.313428	30.86	9.672	1.99e-05	7.698	0.253	0.793
Mirc35hg	0.312824	2.028	0.634	0.00168	5.164	0.335	1.209
Gm36279	0.31223	1.003	0.313	0.00617	4.421	0.697	1.156
Tbc1d17	0.311776	12.354	3.852	0.00014	6.535	0.224	0.979
Lat	0.310713	21.861	6.792	3.88e-07	10.059	0.154	0.634
Bag3	0.307803	1.457	0.448	0.00546	4.488	0.889	0.846
Cdc25b	0.307765	5.143	1.583	0.00653	4.392	0.747	1.131
Pigm	0.307653	1.521	0.468	0.00349	4.741	0.865	0.75
Lmna	0.307636	3.394	1.044	0.00873	4.232	0.719	1.245
Fbxw4	0.307475	4.314	1.326	0.000841	5.546	0.387	1.098
Psen2	0.307093	10.088	3.098	5.51e-05	7.095	0.312	0.853
Rcbtb2	0.306949	3.796	1.165	0.0043	4.63	0.95	0.601
Phf20l1	0.306112	5.406	1.655	8.08e-05	6.859	0.367	0.85
Hexa	0.30595	29.957	9.165	0.000189	6.368	0.644	0.569
Arhgef18	0.304523	3.212	0.978	2.63e-05	7.532	0.428	0.681
Zfp945	0.304265	1.33	0.405	0.000527	5.797	0.404	1.037
Pygl	0.303405	4.975	1.509	0.00155	5.211	0.771	0.746
Dusp6	0.303359	1.879	0.57	0.000433	5.907	0.726	0.551
Gm32261	0.303312	2.665	0.808	0.0029	4.846	0.555	1.184
Als2cl	0.302576	4.245	1.285	3.02e-05	7.452	0.553	0.496
Mgst1	0.302563	5.545	1.678	0.00173	5.148	0.775	0.772
Ank	0.301638	1.463	0.441	0.00109	5.406	0.403	1.145
Gm36385	0.301568	2.12	0.639	0.00579	4.457	0.74	1.147
Igha	0.300996	107.615	32.392	3.79e-07	10.079	0.193	0.631
Atp1b1	0.299783	2.903	0.87	0.000224	6.269	0.528	0.821
Osgin1	0.297884	1.576	0.469	0.00375	4.7	0.802	0.962
Ccpg1	0.2973	2.221	0.66	0.00604	4.434	0.891	0.952
Neat1	0.296002	66.215	19.6	0.00609	4.43	0.915	0.917
Scarb2	0.295263	5.742	1.695	0.000873	5.525	0.781	0.634
Neurl3	0.29425	5.741	1.689	0.00613	4.425	0.947	0.867
2610507I01Rik	0.294164	4.546	1.337	0.000371	5.991	0.407	1.028
Skap1	0.294103	5.576	1.64	1.2e-05	7.996	0.305	0.77
Trf	0.293385	5.466	1.604	3.25e-05	7.406	0.605	0.426
LOC102638993	0.292513	5.824	1.704	0.00164	5.176	0.802	0.769
Sfxn3	0.292406	4.083	1.194	0.0017	5.155	0.72	0.925
Slc35f6	0.292072	2.451	0.716	0.00618	4.42	0.848	1.069
Zswim6	0.291271	0.625	0.182	0.00587	4.45	0.978	0.803
Nr4a3	0.290958	1.261	0.367	0.00236	4.962	0.854	0.778
S1pr4	0.290801	7.382	2.147	1.85e-07	10.591	0.33	0.485
Syne1	0.289776	0.217	0.063	0.000224	6.272	0.525	0.865
Jpx	0.289479	1.114	0.322	0.00254	4.919	0.595	1.187
Lgals1	0.289135	44.253	12.795	0.000325	6.06	0.738	0.553
Gabbr1	0.288952	1.658	0.479	0.00611	4.427	0.891	1.016
Gp49a	0.2875	14.39	4.137	0.00989	4.165	1.117	0.697
Klf11	0.285921	1.369	0.392	0.0073	4.33	1.1	0.605
Vcam1	0.284578	2.185	0.622	0.000148	6.501	0.69	0.541
Hpcal1	0.284043	7.025	1.995	0.00262	4.901	0.407	1.366
Adcy7	0.283909	5.508	1.564	0.00287	4.852	1.011	0.444
Lrig1	0.282812	0.435	0.123	0.000872	5.526	0.65	0.945
Hfe	0.281867	1.87	0.527	0.00109	5.405	0.801	0.739
Wwp1	0.281552	2.396	0.675	7.45e-05	6.903	0.686	0.427
Adamts10	0.280518	5.295	1.485	6.52e-05	6.996	0.483	0.795
LOC105246812	0.280359	7.245	2.031	0.000566	5.752	0.415	1.133
Tmc6	0.280192	11.097	3.109	0.000544	5.776	0.527	1.03
Pde2a	0.280022	4.867	1.363	3.04e-07	10.236	0.463	0.294
H1f0	0.279839	5.731	1.604	0.00018	6.396	0.645	0.698
D030040B21Rik	0.278772	2.598	0.724	0.000651	5.681	0.421	1.153
Ubn2	0.278474	0.595	0.166	0.000557	5.761	0.669	0.863
LOC105244376	0.27739	0.218	0.06	9.75e-05	6.74	0.271	1.029
2310033P09Rik	0.276467	5.725	1.583	0.000865	5.532	0.205	1.309
Ptger1	0.276018	4.681	1.292	0.00153	5.221	0.904	0.626
Flt3l	0.275449	5.501	1.515	0.00133	5.294	0.301	1.34
Pdxk	0.274966	2.911	0.8	1.37e-07	10.78	0.172	0.647
Ecm1	0.274906	3.337	0.917	1.35e-05	7.915	0.383	0.77
Adamts6	0.27461	0.454	0.125	1.52e-05	7.845	0.403	0.761
Alox5ap	0.273839	17.239	4.721	0.000191	6.36	0.679	0.677
LOC105246289	0.273135	1.407	0.384	0.00109	5.409	0.876	0.618
Anpep	0.272946	2.613	0.713	0.000217	6.288	0.622	0.803
S100a6	0.272862	58.225	15.887	0.000204	6.328	0.56	0.881
Ngp	0.272363	30.871	8.408	0.00649	4.395	1.109	0.676
Gm5914	0.271758	7.015	1.907	0.00112	5.388	0.248	1.351
Gm32249	0.271711	3.887	1.056	0.00083	5.554	0.602	1.053
Tpcn2	0.271248	2.204	0.598	0.00227	4.996	1.002	0.514
Tnfsfm13	0.270763	0.969	0.262	2.17e-05	7.65	0.36	0.844
5830416P10Rik	0.269892	1.428	0.385	0.00553	4.482	0.836	1.202
Zfhx2	0.26986	0.338	0.091	0.00453	4.601	0.993	0.853
Gstm1	0.269644	14.457	3.898	0.00102	5.445	0.787	0.831
Appl2	0.268833	2.701	0.726	0.00174	5.144	0.953	0.597
Vill	0.268574	1.44	0.387	0.00175	5.142	0.386	1.371
Hba-a1	0.268226	22120.4	5933.27	0.00117	5.367	0.807	0.837
Slc25a24	0.267893	1.224	0.328	0.000224	6.266	0.539	0.944
Gm14085	0.267707	4.386	1.174	1.75e-08	12.211	0.218	0.541
Gm26740	0.267539	5.201	1.391	0.000827	5.556	0.631	1.039
Pax5	0.26661	60.996	16.262	0.00244	4.941	0.268	1.497
Mgst2	0.266048	8.996	2.393	0.000655	5.675	0.693	0.924
Cd63	0.264624	41.024	10.856	0.000192	6.356	0.773	0.512
Txnip	0.264371	38.588	10.202	2.76e-06	8.826	0.565	0.342
Itga6	0.26298	0.908	0.239	6.52e-05	6.997	0.557	0.771
Aif1	0.262925	16.603	4.365	0.000504	5.823	0.68	0.91
Hist1h1c	0.262211	7.863	2.062	0.00823	4.263	0.836	1.373
Itga2b	0.262097	1.169	0.306	0.000548	5.77	0.499	1.138
Ctss	0.261929	200.877	52.616	6.86e-05	6.954	0.716	0.459
Cers6	0.261926	1.277	0.334	0.00781	4.292	1.19	0.642
Peg13	0.260492	1.822	0.475	6.61e-05	6.984	0.744	0.359
LOC105246827	0.257815	0.922	0.238	0.0011	5.399	0.822	0.865
Phf1	0.257562	14.078	3.626	8.87e-05	6.798	0.488	0.922
Gm5607	0.25667	0.585	0.15	0.000322	6.066	0.413	1.155
Cd55	0.255518	11.571	2.957	6.45e-05	7.006	0.759	0.334
Arhgap4	0.253711	30.498	7.738	6.77e-05	6.961	0.363	1.014
LOC105243747	0.252564	32.196	8.131	2.17e-05	7.649	0.618	0.561
E330033B04Rik	0.252167	1.047	0.264	0.00155	5.21	0.428	1.401
Tlr12	0.250435	0.564	0.141	2.91e-07	10.266	0.454	0.439
Slc40a1	0.250421	3.44	0.862	4.21e-06	8.577	0.436	0.699
Carns1	0.250266	1.316	0.329	0.000244	6.217	0.775	0.673
Gm30603	0.249917	4.906	1.226	8.97e-07	9.502	0.358	0.673
A830082N09Rik	0.24938	0.869	0.217	2.23e-05	7.632	0.459	0.826
Nostrin	0.248095	3.001	0.744	4.46e-05	7.215	0.467	0.898
Accs	0.246543	1.011	0.249	0.000397	5.953	0.694	0.937
Kcnn4	0.245764	7.865	1.933	4.33e-05	7.231	0.388	0.977
Cd5l	0.244803	3.687	0.903	0.00713	4.344	1.2	0.784
Smpdl3a	0.2442	10.955	2.675	9.61e-06	8.119	0.536	0.656
Ppp2r3d	0.243988	6.12	1.493	0.000543	5.778	0.163	1.39
Cdc14b	0.243091	1.147	0.279	5.18e-06	8.458	0.472	0.696
LOC105245060	0.24307	3.375	0.82	0.000361	6.007	0.404	1.233
2700054A10Rik	0.242748	2.402	0.583	0.00404	4.662	1.001	1.032
Hba-a2	0.24259	18558.8	4502.17	0.000385	5.973	0.778	0.815
Rasgrp2	0.242533	19.116	4.636	9.7e-05	6.743	0.54	0.942
Cacna1i	0.241715	0.761	0.184	0.00098	5.466	0.804	0.977
C3ar1	0.241494	2.949	0.712	0.00699	4.355	0.982	1.271
Fry	0.240681	0.339	0.082	1.71e-05	7.784	0.56	0.698
LOC105242678	0.240545	0.478	0.115	0.000106	6.699	0.088	1.221
Eno3	0.239376	8.652	2.071	0.00162	5.187	0.554	1.385
Bloc1s6os	0.239128	4.439	1.062	0.00021	6.312	0.264	1.254
Fam193b	0.239038	21.388	5.113	0.000109	6.676	0.237	1.191
LOC105244278	0.237093	12.929	3.065	0.00276	4.873	0.312	1.646
Sec62	0.236282	25.491	6.023	0.00492	4.546	1.096	0.975
Itfg3	0.234003	2.413	0.565	6.3e-05	7.02	0.698	0.671
Cd68	0.232806	44.248	10.301	1.73e-05	7.776	0.593	0.684
Pear1	0.232192	2.42	0.562	1.38e-05	7.902	0.412	0.893
Slc37a2	0.232164	2.03	0.471	0.000962	5.477	0.831	0.993
Ap1s2	0.229809	4.259	0.979	1.95e-05	7.71	0.328	0.998
Spns2	0.229068	1.026	0.235	2.83e-06	8.811	0.39	0.792
Cd247	0.228744	2.917	0.667	1.42e-05	7.886	0.601	0.666
Hpgd	0.227966	1.855	0.423	3.09e-06	8.746	0.502	0.67
Adssl1	0.227551	3.214	0.731	0.000229	6.254	0.6	1.07
Dock7	0.227406	0.68	0.155	0.00391	4.677	0.924	1.277
Dnaaf3	0.226418	1.053	0.238	0.00132	5.3	0.989	0.812
Hip1	0.226367	0.619	0.14	7.14e-05	6.928	0.773	0.579
Lgmn	0.225911	30.059	6.791	5.73e-05	7.073	0.761	0.561
Tpcn1	0.225101	2.234	0.503	0.000566	5.752	0.868	0.856
Ahnak	0.224901	2.995	0.674	0.00206	5.048	1.113	0.655
Kdm7a	0.223036	1.97	0.439	0.00177	5.135	0.972	0.977
Siglech	0.22179	1.998	0.443	0.00154	5.214	1.034	0.799
Gm6566	0.219728	0.692	0.152	5.31e-07	9.847	0.381	0.706
Fes	0.219486	7.668	1.683	0.00509	4.524	1.246	0.797
Nkx6-2	0.217444	1.796	0.39	2.44e-05	7.577	0.32	1.07
Ctla2a	0.216998	20.443	4.436	5.95e-06	8.377	0.415	0.874
4930523C07Rik	0.215177	9.459	2.035	0.00107	5.42	0.579	1.416
A430078G23Rik	0.215176	2.446	0.526	6.29e-09	12.967	0.226	0.604
Acad8	0.214767	2.209	0.474	0.000162	6.452	0.532	1.152
Klrd1	0.214534	6.707	1.439	4.85e-05	7.171	0.526	0.991
S100a4	0.212997	85.13	18.132	5.47e-06	8.428	0.544	0.727
Mmp9	0.212706	2.843	0.605	4.33e-05	7.23	0.566	0.941
Rasgrp4	0.212304	2.959	0.628	0.000327	6.055	0.611	1.198
A630033H20Rik	0.211489	1.823	0.385	0.000211	6.307	0.752	0.943
Eps8l1	0.210165	1.822	0.383	0.000504	5.822	0.837	0.995
Ctsb	0.209961	145.928	30.639	5.88e-05	7.057	0.783	0.635
Arhgef10l	0.209772	1.416	0.297	0.0073	4.33	1.157	1.287
Adam15	0.209308	2.509	0.525	0.00339	4.763	1.013	1.24
Myo1f	0.208677	8.225	1.716	0.000371	5.992	0.987	0.575
Clec12a	0.20863	6.387	1.333	0.0017	5.157	0.905	1.198
Il6st	0.207163	1.275	0.264	0.000107	6.69	0.854	0.62
Adam8	0.207146	7.863	1.629	8.94e-05	6.792	0.869	0.527
Fam129b	0.204617	3.114	0.637	4.97e-05	7.156	0.68	0.844
Gm31590	0.202712	8.501	1.723	0.00154	5.218	0.564	1.575
Ckb	0.202043	5.457	1.103	1.37e-05	7.905	0.613	0.782
Acss1	0.20201	2.612	0.528	0.000148	6.5	0.603	1.135
Plin2	0.201337	35.87	7.222	3.36e-07	10.174	0.569	0.422
Lipa	0.200877	10.504	2.11	2.23e-05	7.628	0.631	0.823
Anxa1	0.198128	15.192	3.01	1.31e-06	9.262	0.609	0.524
Slc12a7	0.198002	2.399	0.475	1.08e-06	9.377	0.426	0.794
LOC105243849	0.196174	6.82	1.338	0.000463	5.866	0.282	1.552
Dok2	0.195444	4.434	0.867	1.34e-07	10.799	0.428	0.628
C430002E04Rik	0.193448	2.478	0.479	6.55e-05	6.992	0.483	1.171
Pltp	0.191665	5.193	0.995	0.000793	5.578	1.068	0.801
Nckap5l	0.191334	0.556	0.106	4.48e-06	8.542	0.462	0.906
AF251705	0.186535	14.129	2.635	8.08e-05	6.86	0.718	0.982
Apoe	0.186447	211.558	39.444	1.64e-07	10.667	0.588	0.366
C1qb	0.183343	15.651	2.869	4.57e-06	8.527	0.511	0.892
Sgk1	0.182602	5.678	1.037	0.00102	5.446	1.221	0.517
Slc27a1	0.180708	3.191	0.577	0.000148	6.502	0.75	1.086
Emilin2	0.180609	2.265	0.409	0.00023	6.252	0.955	0.82
2810008D09Rik	0.179501	33.5	6.013	1.31e-05	7.947	0.168	1.224
Gm20506	0.178676	3.851	0.688	0.000229	6.255	0.314	1.525
A630020A06	0.17602	1.48	0.261	2.33e-05	7.603	0.337	1.229
Dnah2	0.17559	0.343	0.06	0.000535	5.788	0.994	1.016
BE692007	0.175	8.089	1.416	0.000232	6.245	0.157	1.595
Dnase1l1	0.173054	7.162	1.239	0.000381	5.978	0.867	1.167
Csf1r	0.172969	9.839	1.702	0.000237	6.233	1.016	0.758
Timp2	0.172945	2.604	0.45	0.00141	5.264	1.306	0.538
Ctsd	0.171472	111.61	19.138	2.73e-07	10.314	0.583	0.542
A430046D13Rik	0.170629	2.342	0.4	0.000498	5.831	0.293	1.7
Ctsl	0.169426	14.151	2.398	9.54e-07	9.448	0.411	0.915
Fcgrt	0.169051	3.837	0.649	1.86e-06	9.067	0.493	0.891
Sepp1	0.167253	20.107	3.363	4.33e-07	9.984	0.639	0.503
Psap	0.165542	266.255	44.076	1.19e-06	9.316	0.695	0.525
Abca1	0.163144	0.532	0.087	0.00337	4.766	1.341	1.107
Thbs1	0.16149	3.34	0.539	0.00557	4.476	1.619	0.535
Lyz2	0.158248	481.102	76.133	3.88e-07	10.055	0.693	0.398
Gm15674	0.153403	2.224	0.341	0.000216	6.29	0.951	1.072
Abcc3	0.151699	0.758	0.115	0.000152	6.489	0.873	1.135
Tlr13	0.149228	1.681	0.251	0.000327	6.055	1.092	0.949
Xdh	0.146297	1.673	0.245	8.29e-05	6.841	1.049	0.654
Gm20544	0.145673	1.394	0.203	1.52e-05	7.841	0.45	1.267
2310039L15Rik	0.138236	7.937	1.097	1.19e-06	9.317	0.28	1.16
Tnfsf13	0.136728	2.226	0.304	7.54e-07	9.625	0.656	0.751
Aph1b	0.136298	0.414	0.056	2.57e-06	8.873	0.739	0.767
Atp1a3	0.13537	1.191	0.161	0.000218	6.283	1.101	0.974
Kcnh6	0.132406	12.38	1.639	9.28e-07	9.472	0.121	1.22
Lrp1	0.131461	1.964	0.258	8.88e-05	6.796	0.947	1.083
F730311O21Rik	0.129556	1.816	0.235	6.99e-05	6.943	0.796	1.272
Cd93	0.128179	2.07	0.265	1.21e-07	10.872	0.621	0.646
Ltf	0.123581	10.355	1.28	5.3e-05	7.117	0.924	1.081
Cyp4f18	0.12198	19.111	2.331	4.21e-06	8.581	0.392	1.302
LOC102633000	0.108397	0.605	0.066	0.00293	4.841	0.464	2.566
Igf1	0.106407	10.849	1.154	8.97e-07	9.507	0.533	1.132
Loxl3	0.105737	1.113	0.118	0.00349	4.743	0.949	2.381
Idh1	0.10467	6.47	0.677	0.00957	4.183	0.592	2.999
Ccl9	0.091415	15.598	1.426	8.97e-07	9.505	0.832	0.852
Lgals3	0.086489	270.162	23.366	1.24e-08	12.456	0.643	0.678
Dmpk	0.0845737	0.805	0.068	0.00515	4.519	0.644	3.02
Pf4	0.0813107	38.521	3.132	0.000113	6.651	1.307	1.152
Rgs2	0.0788661	12.673	0.999	0.00592	4.445	0.656	3.165
LOC105245996	0.0760003	1.142	0.087	0.00505	4.53	0.174	3.274
Fos	0.072878	13.526	0.986	4.36e-07	9.976	0.876	0.873
LOC105245781	0.0687236	0.016	0.001	0.000478	5.85	1.048	2.187
Nxpe4	0.0681628	1.083	0.074	0.0048	4.565	1.075	3.036
LOC105243866	0.0679161	0.432	0.029	0.00846	4.249	0.614	3.548
LOC105246327	0.0657106	0.029	0.002	0.000403	5.944	0.517	2.54
Col7a1	0.06377	0.115	0.007	0.00747	4.318	0.686	3.548
Sulf2	0.0614927	0.824	0.051	0.0085	4.246	0.639	3.681
Gpnmb	0.0608734	98.126	5.973	3.49e-09	13.417	0.691	0.703
LOC105245440	0.0606183	2.365	0.143	0.00442	4.614	0.417	3.456
Gm35314	0.0592081	0.071	0.004	0.00789	4.287	0.461	3.749
Stard9	0.0555019	0.188	0.01	0.00366	4.713	1.339	2.991
Bsn	0.0536843	0.057	0.003	0.00382	4.691	1.011	3.302
Itgb5	0.0531741	2.785	0.148	1.05e-10	16.385	0.516	0.732
Gm36198	0.0530802	1.52	0.081	0.00143	5.258	0.395	3.174
Arhgap23	0.0522217	0.389	0.02	0.00341	4.758	0.362	3.544
Lpl	0.0511793	11.366	0.582	1.05e-10	16.393	0.378	0.9
Gm35549	0.0503757	0.688	0.035	0.00947	4.188	0.231	4.105
Ptprb	0.0496891	0.048	0.002	0.00463	4.589	0.388	3.735
A430088P11Rik	0.0488178	0.132	0.006	0.00666	4.38	0.516	3.911
Fabp4	0.0488002	17.143	0.837	0.00119	5.355	0.688	3.106
LOC105244985	0.0486271	1.557	0.076	7.74e-09	12.805	0.788	0.784
G430049J08Rik	0.0465145	0.782	0.036	0.00897	4.218	0.526	4.131
Rtl1	0.0449081	0.08	0.004	0.00682	4.369	0.682	3.984
Slc43a2	0.0442033	2.351	0.104	0.00905	4.213	0.475	4.219
Gp1ba	0.0437684	0.294	0.013	0.0098	4.171	0.801	4.178
Itgad	0.0426364	0.336	0.014	0.00352	4.735	0.569	3.76
Gas6	0.0426319	0.907	0.039	0.00734	4.326	0.656	4.105
LOC102633930	0.0424782	0.066	0.003	0.0025	4.926	0.693	3.569
C5ar1	0.0402423	4.278	0.172	0.003	4.829	0.869	3.638
Galc	0.039655	1.048	0.042	0.00934	4.196	1.051	4.183
Gm30723	0.0391082	0.531	0.021	0.00697	4.356	0.654	4.193
Stab1	0.0384272	4.087	0.157	5.84e-07	9.786	1.183	0.945
Col5a2	0.0383962	0.121	0.005	0.00376	4.699	0.661	3.893
C77080	0.0376978	0.163	0.006	0.00921	4.204	0.911	4.312
Fcgr3	0.0373064	9.476	0.354	0.00423	4.639	0.614	3.998
Znrf3	0.0371378	0.238	0.009	0.00935	4.195	1.066	4.272
Dchs1	0.0366605	0.009	0	0.00465	4.582	2.945	3.0158e-07
Ankrd35	0.0358256	0.152	0.005	0.00787	4.288	1.246	4.119
Gm31443	0.0357148	0.153	0.005	0.00561	4.471	0.791	4.153
Dpep2	0.0356166	1.826	0.065	0.00424	4.637	1.211	3.78
Dapk1	0.0354248	0.685	0.024	0.000414	5.93	0.76	3.068
1810006J02Rik	0.034999	0.199	0.007	0.00824	4.262	0.514	4.48
Gm31819	0.0347308	0.285	0.01	0.00818	4.267	0.639	4.453
Gm1600	0.0347	0.107	0.004	0.00482	4.56	0.917	4.051
Adamts14	0.0345975	0.126	0.004	0.00713	4.344	0.849	4.305
Gm16938	0.0327188	0.301	0.01	0.00722	4.336	0.592	4.473
Gm10684	0.0323308	0.309	0.01	0.00848	4.248	0.994	4.445
Flnc	0.0312008	0.011	0	0.00465	4.582	3.088	3.0158e-07
Nuak1	0.030139	0.58	0.017	0.00769	4.302	0.816	4.553
Tnfsf12	0.02864	4.469	0.128	0.000929	5.495	0.729	3.586
Stard8	0.0285614	0.254	0.007	0.00803	4.276	1.081	4.549
LOC105245230	0.0279467	0.278	0.008	0.00893	4.221	1.014	4.676
Gdf3	0.0279107	2.749	0.077	0.00688	4.364	0.563	4.664
Zfp14	0.027834	0.454	0.013	0.00998	4.16	1.007	4.76
Hist2h3c1	0.0276248	0.652	0.018	0.00543	4.491	0.199	4.603
Hist2h3c2	0.0276248	0.652	0.018	0.00543	4.491	0.199	4.603
Hist2h3b	0.0276248	0.652	0.018	0.00543	4.491	0.199	4.603
Sash1	0.0274457	0.502	0.014	0.00343	4.753	0.417	4.326
LOC105246784	0.0273415	0.15	0.004	0.00351	4.737	0.837	4.222
Itpripl2	0.0272801	0.43	0.012	0.00593	4.443	0.377	4.647
Lrrc71	0.026932	0.216	0.006	0.00422	4.641	1.065	4.234
Sytl2	0.0268266	0.209	0.006	0.00465	4.585	1.305	4.164
LOC102641068	0.0265784	0.194	0.005	0.00241	4.95	0.849	4.055
Sec31b	0.0263698	0.206	0.005	0.00346	4.749	1.129	4.12
Lamb3	0.0263683	0.205	0.005	0.00345	4.75	1.141	4.112
Ceacam2	0.0262338	0.144	0.004	0.00311	4.81	1.124	4.068
1190002N15Rik	0.0262302	0.341	0.009	0.00889	4.224	0.723	4.868
Gm31723	0.0259253	0.183	0.005	0.00193	5.088	0.905	3.94
Tmc4	0.0250016	0.711	0.018	0.00556	4.477	0.884	4.588
Gm15638	0.0249357	0.115	0.003	0.00193	5.087	0.594	4.102
C130036L24Rik	0.0248663	1.017	0.025	0.00905	4.213	0.425	5.025
Man1c1	0.0246484	1.143	0.028	0.00558	4.475	1.218	4.454
Klf4	0.0245395	0.955	0.023	0.00889	4.224	0.884	4.909
Gm32394	0.0241339	1.362	0.033	0.00111	5.395	0.331	3.956
A830082K12Rik	0.0240316	0.931	0.022	0.0023	4.983	0.674	4.212
Grin2c	0.0239775	0.128	0.003	0.00248	4.93	0.767	4.23
Gm32843	0.023949	0.024	0.001	2.21e-07	10.471	0.441	1.96
LOC105243200	0.0237304	0.015	0	0.00495	4.542	3.361	3.0158e-07
Cdc42bpa	0.0234103	0.092	0.002	0.00056	5.758	0.913	3.534
9430091E24Rik	0.0233605	0.396	0.009	0.00277	4.87	0.695	4.341
Tctn3	0.0233383	0.594	0.014	0.00699	4.354	0.743	4.868
Lrp5	0.0228165	0.301	0.007	0.00491	4.548	1.244	4.463
Mtss1l	0.0228067	0.131	0.003	0.00144	5.255	0.066	4.151
P2ry12	0.0223736	0.478	0.011	0.00897	4.218	0.577	5.135
E130102H24Rik	0.021941	1.248	0.027	0.00775	4.297	0.583	5.063
LOC105244944	0.0217487	0.478	0.01	0.00826	4.261	0.679	5.095
Alox12	0.0217283	0.51	0.011	0.00942	4.19	0.709	5.178
Nrp1	0.021555	0.94	0.02	0.0016	5.191	0.725	4.14
Yod1	0.0214662	0.46	0.01	0.008	4.278	0.936	5.01
Efhd1	0.0212381	0.448	0.01	0.00692	4.36	0.729	4.993
Sirpb1b	0.0211668	0.698	0.015	0.00277	4.871	0.782	4.432
LOC105244026	0.0210528	0.166	0.003	0.00289	4.847	0.76	4.469
P2rx7	0.0202066	0.415	0.008	0.00654	4.391	1.322	4.775
Zfp768	0.0199255	0.46	0.009	0.00611	4.427	1.012	4.9
Il13ra1	0.0198488	0.542	0.011	0.0079	4.285	0.855	5.138
Oplah	0.0197952	0.375	0.007	0.00318	4.797	0.568	4.65
Nbea	0.0197378	0.055	0.001	5.07e-05	7.142	0.762	2.983
Galnt3	0.0196308	0.152	0.003	0.00155	5.208	0.928	4.153
Smoc2	0.0194452	0.435	0.008	0.00426	4.635	0.778	4.781
Gm33195	0.0191037	0.158	0.003	0.00122	5.336	0.637	4.184
Wdr86	0.0190625	0.194	0.004	0.00275	4.874	0.733	4.572
Gm17025	0.0190131	0.107	0.002	0.000547	5.772	0.378	3.925
Ldhb	0.0188698	1.456	0.027	0.00617	4.421	0.737	5.077
4930532I03Rik	0.0188136	0.063	0.001	8.76e-05	6.805	0.679	3.23
Pitpnc1	0.0187096	1.782	0.033	0.00823	4.263	0.564	5.327
Wwc2	0.018476	0.05	0.001	0.00628	4.412	2.978	3.084
Galnt9	0.0184667	0.427	0.008	0.0034	4.761	0.871	4.679
Adarb1	0.0183613	0.09	0.002	0.000604	5.72	1.431	3.488
Fn1	0.0183023	0.429	0.008	0.000284	6.133	0.665	3.645
Cdk20	0.0181488	1.342	0.024	0.00554	4.48	1.114	4.918
Epha2	0.018109	0.397	0.007	0.00365	4.715	1.222	4.596
Retnlg	0.018067	21.401	0.387	0.00555	4.479	0.4	5.14
Vash2	0.0179721	0.019	0	0.00465	4.582	3.579	3.0158e-07
Angptl4	0.0177716	0.506	0.009	0.0041	4.655	0.782	4.873
E230013L22Rik	0.0175804	0.386	0.007	0.00236	4.961	1.088	4.442
Gm30466	0.017556	0.184	0.003	0.00184	5.112	0.984	4.346
Asprv1	0.0175058	3.649	0.064	0.00177	5.135	0.369	4.516
Mrc2	0.0174686	0.145	0.003	0.000432	5.909	0.651	3.844
Ppp2r3a	0.0174178	0.113	0.002	0.000403	5.946	0.505	3.866
Cd163	0.0173878	0.117	0.002	0.000504	5.823	0.537	3.943
Eepd1	0.0173835	1.262	0.022	0.00304	4.822	0.403	4.816
A630023P12Rik	0.0173131	8.017	0.139	0.00566	4.467	0.34	5.218
E130215H24Rik	0.0172972	0.603	0.01	0.00521	4.512	0.703	5.092
Gm36660	0.0172721	0.02	0	0.00515	4.519	3.664	3.0158e-07
Gm34147	0.0171859	0.44	0.008	0.00737	4.324	1.006	5.233
Pygm	0.0171431	0.465	0.008	0.00243	4.946	0.474	4.697
Metrnl	0.0171027	7.145	0.122	0.00728	4.332	1.227	5.134
Fam102b	0.0170784	0.522	0.009	0.00342	4.755	0.661	4.85
LOC102640772	0.0170524	0.271	0.005	0.00446	4.609	0.7	5.001
1700029J07Rik	0.0168419	0.358	0.006	0.00929	4.2	0.52	5.563
LOC105246073	0.0168146	0.02	0	0.00465	4.582	3.638	3.0158e-07
4930455G09Rik	0.0167067	0.712	0.012	0.00937	4.193	1.364	5.291
Zswim3	0.016544	0.22	0.004	0.00314	4.805	1.349	4.541
LOC105243988	0.0165285	0.954	0.016	0.00457	4.596	0.554	5.091
Cpxm1	0.0165235	0.264	0.004	0.00135	5.286	0.908	4.291
Tdrp	0.016387	0.825	0.014	0.00933	4.198	0.976	5.481
Gm29968	0.0162691	0.882	0.014	0.0039	4.68	0.879	4.924
Gm35065	0.0162005	1.022	0.017	0.00189	5.099	0.912	4.484
Naip1	0.0161523	0.207	0.003	0.000522	5.802	0.927	3.888
Cnga1	0.0160471	1.796	0.029	0.00453	4.601	0.538	5.127
Erp27	0.0159901	4.112	0.066	0.00611	4.427	0.555	5.334
Gm13420	0.0159686	0.069	0.001	0.00974	4.174	3.111	3.654
Itga3	0.0155421	0.152	0.002	0.000964	5.475	0.743	4.262
Nlrp1a	0.0153639	0.022	0	0.00482	4.56	3.737	3.0158e-07
Dock4	0.0153445	0.158	0.002	0.000572	5.746	1.289	3.778
Zfp629	0.0151008	0.217	0.003	0.00108	5.414	0.74	4.345
Itgb2l	0.0150452	0.535	0.008	0.00235	4.969	0.822	4.733
Gm3230	0.0149539	0.233	0.003	0.00161	5.189	0.932	4.485
Erg	0.0146906	0.285	0.004	0.00279	4.866	0.952	4.821
Ldlrad4	0.014574	0.798	0.012	0.00498	4.538	0.749	5.272
Gm35035	0.0145714	0.087	0.001	8.27e-05	6.843	0.783	3.39
BB123696	0.0145292	0.072	0.001	0.00841	4.252	3.242	3.459
Gm31812	0.0144995	0.25	0.004	0.00121	5.34	0.441	4.532
1700054O19Rik	0.0144872	0.264	0.004	0.000576	5.743	0.852	4.081
Mgmt	0.0144586	1.015	0.015	0.0087	4.234	0.971	5.609
Cnnm2	0.0144093	0.248	0.004	0.0014	5.269	0.639	4.555
Gm10615	0.0143796	0.024	0	0.00465	4.582	3.778	3.0158e-07
LOC105247035	0.0143214	0.787	0.011	0.00856	4.243	1.656	5.279
Ccr9	0.0140609	0.979	0.014	0.00367	4.712	1.366	4.852
5430437J10Rik	0.0138134	0.869	0.012	0.00555	4.478	1.083	5.301
Cadm1	0.0137972	0.343	0.005	0.00312	4.808	0.605	5.069
Bambi	0.0136478	0.779	0.011	0.00372	4.704	0.897	5.113
Bcar1	0.0136459	0.239	0.003	0.000691	5.648	0.508	4.328
LOC100038947	0.0136211	1.004	0.014	0.0025	4.926	0.873	4.88
4833418N02Rik	0.0136032	0.278	0.004	0.00162	5.186	0.874	4.62
Abca6	0.0135796	0.025	0	0.00656	4.389	3.997	3.0158e-07
Clec7a	0.0134968	2.164	0.029	0.00432	4.627	1.103	5.138
Fut4	0.0134123	0.465	0.006	0.00277	4.87	1.005	4.907
Spata2l	0.013409	0.335	0.004	0.00236	4.964	0.519	4.958
LOC102635572	0.0132778	0.198	0.003	0.000216	6.292	0.342	3.934
Il18rap	0.0132595	0.712	0.009	0.00263	4.899	0.815	4.96
Ttbk1	0.0132458	0.026	0	0.0047	4.576	3.856	3.0158e-07
Plau	0.0131846	0.339	0.004	0.0027	4.885	0.928	4.942
Tbxas1	0.013085	0.904	0.012	0.0078	4.293	1.743	5.282
Gm34894	0.0129793	0.027	0	0.00553	4.482	3.955	3.0158e-07
Ptgs1	0.0129586	0.764	0.01	0.00372	4.704	1.26	5.025
Klra9	0.0128669	0.419	0.005	0.00385	4.686	0.491	5.316
Gm31754	0.0128097	0.515	0.007	0.00244	4.942	0.567	5.025
Angel1	0.0127289	0.305	0.004	0.00149	5.236	0.771	4.684
Sox4	0.0126403	0.639	0.008	0.00135	5.284	0.583	4.702
Spon2	0.0126062	0.326	0.004	0.00155	5.211	0.593	4.77
Gm30054	0.0126049	2.614	0.033	0.00365	4.716	0.232	5.342
Prss12	0.0125053	0.486	0.006	0.000534	5.791	0.619	4.278
Fam221a	0.0124822	0.375	0.005	0.00229	4.991	0.442	5.029
Serpinc1	0.0124611	0.285	0.004	0.000804	5.572	0.472	4.493
Phospho1	0.0124541	2.416	0.03	0.00371	4.706	1.015	5.183
Ffar2	0.0123757	0.544	0.007	0.00299	4.831	1.044	5.034
Cyp27a1	0.0123402	2.562	0.032	0.00437	4.621	1.166	5.234
LOC105246383	0.0122596	0.287	0.004	0.000849	5.541	0.68	4.482
Mrc1	0.0122038	0.601	0.007	0.000304	6.095	0.708	4.05
Sema3a	0.0121766	0.028	0	0.00465	4.582	3.926	3.0158e-07
Gm20219	0.0120884	0.814	0.01	0.00235	4.969	0.763	5.013
Matn2	0.0119271	0.029	0	0.00488	4.552	3.97	3.0158e-07
Card14	0.011901	0.171	0.002	0.000205	6.323	0.652	3.938
Chn2	0.0118585	0.387	0.005	0.002	5.069	0.468	5.005
Gm30996	0.0116747	0.029	0	0.00487	4.553	3.988	3.0158e-07
Rnf128	0.0116704	2.245	0.026	0.00205	5.053	0.378	5.055
Cdc42ep1	0.011623	0.324	0.004	0.000909	5.507	0.54	4.605
Gm31142	0.0116091	0.248	0.003	0.000268	6.166	0.516	4.106
Gapt	0.0112157	1.436	0.016	0.00582	4.453	0.604	5.756
Rps6ka2	0.0111705	0.233	0.003	0.000702	5.64	0.729	4.482
1700024P16Rik	0.0111181	0.031	0	0.00472	4.573	4.015	3.0158e-07
P2ry6	0.0110003	1.93	0.021	0.00123	5.334	0.765	4.758
Mtus1	0.010982	0.281	0.003	0.000805	5.57	1.384	4.245
Serpinb8	0.0108884	0.487	0.005	0.00256	4.911	0.476	5.268
Cd200r1	0.0108514	1.033	0.011	0.00351	4.737	1.282	5.203
Sema3f	0.0108061	0.338	0.004	0.000655	5.676	0.43	4.563
Gm4876	0.0107767	0.032	0	0.00592	4.445	4.159	3.0158e-07
Ptpla	0.0106811	0.755	0.008	0.00313	4.807	0.774	5.339
Gm31162	0.0106578	0.647	0.007	0.00207	5.044	0.638	5.117
Cd163l1	0.0104786	0.138	0.001	0.000147	6.508	1.119	3.719
Snx22	0.0104554	0.493	0.005	0.00206	5.048	0.058	5.213
Klhl42	0.0103325	0.406	0.004	0.00138	5.277	0.949	4.817
P3h3	0.0102978	0.349	0.004	0.000932	5.493	1.145	4.526
Tmem141	0.01028	1.765	0.018	0.00657	4.389	0.801	5.912
Gm16070	0.0102232	0.111	0.001	0.00753	4.314	3.455	3.702
Arl11	0.0100357	2.522	0.025	0.00483	4.559	0.959	5.664
LOC105242620	0.00996195	0.343	0.003	0.000502	5.827	0.776	4.431
Hmgcs2	0.00995173	0.648	0.006	0.00128	5.312	0.412	4.974
Tiam2	0.00990731	0.035	0	0.00493	4.545	4.143	3.0158e-07
Klri1	0.00988054	0.696	0.007	0.00213	5.03	1.108	5.06
Gm10044	0.00985783	0.035	0	0.00528	4.506	4.183	3.0158e-07
Sort1	0.00984579	0.327	0.003	0.000642	5.688	1.298	4.314
Trbv1	0.00982334	1.744	0.017	0.00556	4.477	0.863	5.833
LOC102637366	0.00978872	0.149	0.001	6.28e-05	7.024	0.53	3.726
Gm30908	0.00972895	0.158	0.002	7.31e-05	6.915	0.067	3.865
Gm16845	0.00972002	0.7	0.007	0.000868	5.53	1.22	4.517
2310075K07Rik	0.00962692	1.218	0.012	0.00248	4.93	0.843	5.303
Fam149a	0.00957413	0.106	0.001	0.00457	4.597	3.376	3.356
LOC105246877	0.00957279	0.39	0.004	0.000587	5.734	0.642	4.59
Cfh	0.00957098	0.168	0.002	0.00029	6.119	1.305	3.977
4933438K21Rik	0.00956009	0.036	0	0.00465	4.582	4.141	3.0158e-07
Proser2	0.00950889	0.09	0.001	0.00437	4.621	3.243	3.574
Gm13562	0.00947013	0.133	0.001	0.00908	4.211	3.507	4.021
Megf9	0.00943839	0.346	0.003	0.000259	6.184	0.301	4.331
Mpl	0.00926792	0.037	0	0.00465	4.582	4.169	3.0158e-07
Fam219b	0.00908115	1.166	0.011	0.00428	4.633	0.427	5.825
Tnfsf13b	0.00900572	0.171	0.002	8.08e-05	6.858	0.594	3.873
Gm30868	0.00896314	0.038	0	0.00484	4.557	4.222	3.0158e-07
Prss34	0.00888321	1.398	0.012	0.0023	4.987	0.701	5.376
Tcstv3	0.00880728	0.766	0.007	0.002	5.067	1.277	5.078
Mak	0.00878904	0.039	0	0.00482	4.56	4.237	3.0158e-07
Prss50	0.00867395	0.48	0.004	0.000869	5.529	0.821	4.818
Ms4a14	0.00866019	0.077	0.001	2e-07	10.542	0.067	2.598
Vipr1	0.00865623	0.415	0.004	0.00037	5.994	0.52	4.513
Trerf1	0.00864958	0.225	0.002	7.76e-05	6.883	0.745	3.841
Ccl6	0.00858424	23.901	0.205	0.00362	4.722	1.173	5.574
Gm15327	0.00858034	0.94	0.008	0.0023	4.988	0.963	5.334
Synpo	0.00856116	0.172	0.001	7.31e-05	6.915	0.923	3.752
Gm36654	0.00849995	0.04	0	0.00465	4.582	4.246	3.0158e-07
Slc6a8	0.00833095	1.28	0.011	0.00138	5.276	0.618	5.163
Cd109	0.00825999	0.042	0	0.00493	4.546	4.306	3.0158e-07
Igf1r	0.00807258	0.358	0.003	0.000106	6.698	0.433	4.107
Gpc2	0.00806768	0.441	0.004	0.000537	5.785	1.206	4.495
Etv5	0.00800481	0.451	0.004	0.000289	6.121	0.321	4.529
Mdk	0.00799394	1.157	0.009	0.00244	4.939	0.677	5.561
Sh3pxd2b	0.00792371	0.353	0.003	0.000106	6.696	0.753	4.031
Cd34	0.00791825	0.582	0.005	0.00106	5.424	0.866	5
LOC105243653	0.00771384	0.322	0.002	0.000214	6.296	0.635	4.368
Pigz	0.00766838	0.045	0	0.00484	4.557	4.361	3.0158e-07
Fam219a	0.00756848	1.171	0.009	0.00214	5.028	0.787	5.494
F420015M19Rik	0.00755644	0.812	0.006	0.000636	5.694	0.642	4.867
Fcnb	0.00750438	0.636	0.005	0.00102	5.449	0.707	5.084
Gm36556	0.00749694	0.145	0.001	2.44e-05	7.575	0.677	3.603
Gnrh1	0.00742347	1.699	0.013	0.00518	4.516	0.985	6.109
Gm15880	0.00732227	0.047	0	0.00482	4.563	4.397	3.0158e-07
Tnfsf4	0.00730277	0.879	0.006	0.00237	4.96	0.653	5.649
Slc6a19	0.00730172	0.469	0.003	0.000224	6.269	0.671	4.428
Paqr9	0.0072986	0.526	0.004	0.000413	5.932	0.829	4.641
Cgnl1	0.00725401	0.191	0.001	3.18e-05	7.418	0.921	3.604
Trbv12-1	0.00703483	1.035	0.007	0.00333	4.772	0.813	5.883
LOC105244212	0.00700854	0.099	0.001	2.56e-07	10.356	0.067	2.763
B4galt6	0.00699572	0.559	0.004	0.000368	5.998	0.686	4.675
Gm36496	0.00690303	0.508	0.004	0.000272	6.159	0.946	4.466
2900076A07Rik	0.00675919	0.851	0.006	0.00154	5.214	0.663	5.45
Gm33224	0.00673254	0.051	0	7.11e-05	6.932	2.944	3.0158e-07
Npff	0.00672355	2.633	0.018	0.00341	4.758	0.903	5.931
Igkv3-1	0.00667119	1.072	0.007	0.00298	4.833	0.863	5.856
Gm36025	0.0066534	0.052	0	0.00465	4.582	4.464	3.0158e-07
AY512931	0.00664416	0.216	0.001	2.51e-05	7.559	0.735	3.684
Cd209a	0.00661399	0.696	0.005	0.00102	5.445	1.302	4.99
C1qtnf6	0.00656021	0.764	0.005	0.000928	5.496	0.8	5.155
LOC105244799	0.00653667	0.156	0.001	5.95e-06	8.377	0.582	3.366
Ampd1	0.00649773	0.231	0.002	2.75e-05	7.497	0.522	3.805
LOC102632465	0.00637359	0.555	0.004	0.000842	5.545	1.911	4.514
Tmem86a	0.00628282	2.068	0.013	0.00193	5.088	1.355	5.421
Cd40lg	0.00616712	0.212	0.001	0.0072	4.338	3.779	4.154
Trpv4	0.00611742	0.467	0.003	8.08e-05	6.862	0.947	4.071
Tspyl4	0.00607727	0.708	0.004	0.000394	5.958	0.558	4.88
Stx3	0.00603155	0.857	0.005	0.000892	5.516	0.751	5.241
Cpa3	0.00602471	0.127	0.001	0.00209	5.04	3.489	3.148
B330016D10Rik	0.00602339	0.262	0.002	4.33e-05	7.23	0.746	3.941
Gpr182	0.005996	0.28	0.002	5.43e-05	7.103	0.514	4.093
LOC105245126	0.005928	0.058	0	0.00484	4.558	4.591	3.0158e-07
Klrb1f	0.00592377	0.326	0.002	0.000162	6.453	0.632	4.498
Gm6634	0.00588866	0.397	0.002	8.69e-05	6.811	0.69	4.24
Wfikkn1	0.00588355	0.961	0.006	0.00128	5.313	0.828	5.454
Fbxo24	0.00576711	0.191	0.001	0.00459	4.594	3.796	3.623
Dnd1	0.00568807	0.06	0	0.00478	4.567	4.619	3.0158e-07
Trbv13-3	0.00566953	1.709	0.01	0.00154	5.214	0.696	5.639
Gm30783	0.00564567	0.286	0.002	3.88e-05	7.305	0.638	3.989
LOC105244061	0.00564493	0.061	0	0.00469	4.577	4.616	3.0158e-07
LOC105244490	0.00563511	0.288	0.002	8.29e-05	6.839	1.223	4.013
1700109H08Rik	0.00563314	1.098	0.006	0.00122	5.337	0.474	5.56
Gm36445	0.00555679	0.139	0.001	0.00236	4.962	3.622	3.197
Ighv9-1	0.00553952	1.309	0.007	0.00207	5.046	0.606	5.88
Tnfrsf21	0.00548752	0.865	0.005	0.000107	6.69	0.472	4.44
Qpct	0.00546148	0.154	0.001	0.00304	4.822	3.641	3.516
Lonrf3	0.00545974	0.292	0.002	3.44e-05	7.371	0.662	3.97
Fgd4	0.00544596	0.594	0.003	0.000178	6.406	1.295	4.324
1700084E18Rik	0.0054434	1.207	0.007	0.00148	5.241	0.582	5.681
4930417O13Rik	0.00530943	0.065	0	0.00482	4.561	4.686	3.0158e-07
Pparg	0.00530314	1.603	0.009	0.000265	6.172	0.736	4.787
Rab3d	0.00529533	0.973	0.005	0.000709	5.634	0.907	5.213
Upb1	0.00524585	0.808	0.004	0.000244	6.216	0.408	4.84
Rnd2	0.00524217	0.412	0.002	0.000185	6.379	0.067	4.75
Hs3st3b1	0.00523755	0.066	0	0.00482	4.561	4.699	3.0158e-07
AU022793	0.00522973	0.066	0	0.0054	4.494	4.77	3.0158e-07
Mafb	0.00517932	3.207	0.017	0.000435	5.905	0.334	5.122
Klri2	0.00517559	0.066	0	0.00465	4.582	4.687	3.0158e-07
Epb4.1l1	0.00506276	0.26	0.001	1.32e-05	7.938	1.172	3.467
2700012I20Rik	0.00503688	0.17	0.001	9.61e-06	8.117	0.779	3.597
Vwa1	0.00497985	0.355	0.002	5.02e-05	7.149	0.487	4.225
LOC105245741	0.00496495	1.556	0.008	0.000676	5.66	0.871	5.267
Pyroxd2	0.00468388	0.352	0.002	3.07e-05	7.441	0.585	4.077
Klra3	0.00458602	0.075	0	0.00482	4.56	4.818	3.0158e-07
Tmem37	0.00448218	0.965	0.004	0.000392	5.962	1.354	4.871
Srd5a1	0.00447983	0.077	0	0.0048	4.566	4.834	3.0158e-07
Lrp12	0.00447712	0.371	0.002	5.82e-05	7.064	1.232	4.061
Gfra2	0.00446251	0.077	0	0.00536	4.497	4.911	3.0158e-07
Mcf2l	0.00444767	0.152	0.001	8.56e-08	11.088	0.661	2.659
Kcnk13	0.00438419	0.173	0.001	0.00158	5.2	3.646	3.119
Cdk14	0.00437599	0.174	0.001	0.0017	5.155	3.684	3.134
1110020A21Rik	0.00437	0.079	0	0.00505	4.53	4.893	3.0158e-07
Peli2	0.00419629	0.621	0.003	0.000117	6.63	1.157	4.475
A930006K02Rik	0.00412396	1.27	0.005	0.000514	5.812	0.993	5.268
4833415N18Rik	0.00409612	0.891	0.004	8.26e-05	6.845	0.485	4.584
Mmp12	0.00405223	5.329	0.022	0.000131	6.571	0.464	4.793
Mertk	0.00397624	0.664	0.003	3.17e-05	7.424	1.243	3.921
Gm20752	0.00393826	0.255	0.001	2.94e-06	8.788	1.031	3.331
St8sia1	0.00391612	0.472	0.002	4.16e-05	7.261	0.532	4.34
Gm9465	0.00391586	0.183	0.001	3.91e-07	10.046	0.952	2.885
Morn3	0.00382923	0.67	0.003	5.43e-05	7.102	0.598	4.442
5430435G22Rik	0.00380155	1.395	0.005	0.00036	6.009	0.665	5.268
Gm527	0.00379146	0.091	0	0.00504	4.531	5.02	3.0158e-07
5730409E04Rik	0.00372758	0.555	0.002	8.53e-05	6.824	0.63	4.644
Kcnip2	0.00372393	0.092	0	0.00477	4.568	4.996	3.0158e-07
Slc16a7	0.00359597	0.494	0.002	4.97e-05	7.156	1.137	4.244
Frmd4b	0.00354218	0.458	0.002	6.73e-05	6.972	1.704	4.001
Ear2	0.00351668	4.332	0.015	0.00138	5.273	1.753	5.664
LOC102637792	0.00350633	3.345	0.012	0.00108	5.413	0.583	5.97
Dennd2a	0.00345473	0.216	0.001	4.78e-07	9.914	0.883	3.053
Cmtm4	0.00342659	0.636	0.002	9.04e-05	6.781	0.519	4.774
0610040B10Rik	0.00336619	0.641	0.002	7.11e-05	6.933	0.067	4.739
Fosb	0.0033527	1.89	0.006	0.000205	6.327	1.18	4.922
Wnt11	0.00333316	0.24	0.001	0.0018	5.127	3.885	3.321
LOC105243468	0.00332975	0.218	0.001	1.34e-07	10.804	0.582	2.934
Nr5a1	0.00328294	0.229	0.001	2.26e-07	10.446	0.491	3.082
Cpne7	0.00321166	0.35	0.001	5.68e-06	8.407	1.004	3.676
LOC102634533	0.00318355	0.974	0.003	0.000114	6.644	0.808	4.862
LOC102634072	0.00311905	0.11	0	0.00489	4.551	5.174	3.0158e-07
6430550D23Rik	0.0031045	0.233	0.001	1.16e-07	10.906	0.598	2.936
Ctsg	0.00306465	0.706	0.002	0.000117	6.632	1.146	4.768
LOC105245271	0.00300139	0.115	0	0.00505	4.529	5.234	3.0158e-07
1810011H11Rik	0.00298733	1.202	0.004	4.33e-05	7.236	0.756	4.511
Gm1968	0.00297253	0.417	0.001	7.81e-06	8.238	0.603	3.985
Tanc2	0.00297095	0.116	0	2.21e-13	22.331	1.063	3.0158e-07
Aph1c	0.00294173	1.854	0.005	0.000463	5.867	1.47	5.342
Gm33168	0.00294008	1.254	0.004	0.000239	6.228	0.883	5.255
Prr18	0.00293951	0.117	0	3.45e-19	42.629	0.558	3.0158e-07
Gm36220	0.0028982	3.306	0.01	0.00166	5.171	0.81	6.42
Klra7	0.00289211	0.7	0.002	4.1e-05	7.27	0.519	4.582
Krtcap3	0.0028483	1.467	0.004	0.000543	5.778	1.336	5.54
Hist2h4	0.00283045	0.904	0.003	0.000142	6.529	0.067	5.185
Mgl2	0.00278771	0.123	0	0.00484	4.557	5.268	3.0158e-07
Rell1	0.00278418	0.735	0.002	4.24e-05	7.251	0.573	4.612
LOC105244393	0.00277339	1.122	0.003	2.75e-05	7.499	1.122	4.244
Gm29243	0.00271115	0.312	0.001	0.00183	5.117	3.993	3.541
LOC105245993	0.00267988	0.128	0	1.16e-19	44.988	0.537	3.0158e-07
1700029I15Rik	0.0026755	0.352	0.001	0.00256	4.912	4.04	3.972
Krt80	0.00259262	0.777	0.002	8.5e-05	6.827	1.506	4.561
Sh2d1b1	0.00252515	1.488	0.004	0.000162	6.453	0.571	5.288
LOC105242538	0.00247406	0.139	0	3.58e-20	47.666	0.514	3.0158e-07
Clec10a	0.00241157	4.347	0.01	0.000185	6.381	1.362	5.1
Rin2	0.00226702	0.456	0.001	1.86e-06	9.064	1.292	3.419
Amn	0.00223794	0.383	0.001	2.21e-06	8.971	1.106	3.6
Fam83f	0.00220141	0.343	0.001	2.21e-07	10.473	0.94	3.098
Cryab	0.00210034	1.72	0.004	9.01e-05	6.787	0.443	5.205
Nxpe5	0.00207377	0.356	0.001	7.85e-08	11.151	0.771	3.006
Apoc2	0.00203027	8.755	0.018	0.000456	5.878	1.105	5.882
Ighv8-5	0.00198216	2.668	0.005	0.000463	5.867	0.693	6.042
Gm4221	0.0019744	0.838	0.002	9.61e-06	8.119	1.26	4.052
Fabp7	0.00197191	0.445	0.001	0.00188	5.101	4.244	3.692
LOC102643069	0.00196561	0.175	0	7.39e-16	29.311	0.868	3.0158e-07
Emp1	0.00195067	3.486	0.007	0.000264	6.174	0.717	5.744
Ankrd2	0.00193755	0.403	0.001	2.76e-07	10.3	0.952	3.23
5031425F14Rik	0.00189942	0.266	0.001	2.61e-10	15.479	0.525	2.215
Ccnd1	0.00175974	1.118	0.002	2.06e-05	7.68	1.094	4.508
Gpr162	0.00175392	1.031	0.002	1.35e-05	7.924	1.227	4.283
LOC105242391	0.00175207	0.786	0.001	6.53e-06	8.329	0.646	4.302
Gm12159	0.00171634	0.431	0.001	5.41e-08	11.419	0.782	3.022
Tmem65	0.00165072	1.358	0.002	3.33e-05	7.392	0.847	4.856
Klrb1b	0.00161945	1.279	0.002	1.77e-05	7.761	0.825	4.633
Ccr2	0.00160864	2.748	0.004	4.33e-05	7.231	1.017	4.928
Mvb12b	0.00155688	0.555	0.001	8.48e-07	9.549	1.028	3.626
Mcam	0.00153059	0.225	0	1.34e-21	56.574	0.468	3.0158e-07
Gm20511	0.00152664	0.225	0	6.52e-05	6.999	3.781	3.0158e-07
Gm36371	0.00148938	0.231	0	0	398.629	0.067	3.0158e-07
I830127L07Rik	0.00148928	1.55	0.002	5e-05	7.152	1.307	4.916
Steap3	0.00147438	0.508	0.001	2.93e-08	11.849	0.573	3.07
Gm30411	0.00133324	0.258	0	0	405.411	0.067	3.0158e-07
Mok	0.00129646	0.265	0	1.23e-34	230.811	0.118	3.0158e-07
Hal	0.00129372	0.266	0	3.91e-19	42.238	0.642	3.0158e-07
Gm30149	0.00108302	0.318	0	5.26e-17	33.217	0.839	3.0158e-07
Rnf144b	0.00104646	0.497	0.001	4.24e-09	13.257	1.275	2.381
TrnM	0.00101452	4.088	0.004	0.000255	6.191	0.067	6.425
Ypel2	0.000998421	0.345	0	7.76e-05	6.882	4.097	3.0158e-07
C130050O18Rik	0.00093671	0.824	0.001	6.5e-08	11.28	1.135	3.186
Fgfbp3	0.000903946	0.586	0.001	5.69e-10	14.832	0.782	2.493
LOC105245312	0.000701467	0.491	0	3.59e-21	53.741	0.551	3.0158e-07
Lhfpl2	0.000686212	0.501	0	3.56e-22	60.53	0.491	3.0158e-07
Syngr1	0.000624029	3.313	0.002	1.63e-06	9.141	0.381	4.628
Cbr2	0.000584181	1.51	0.001	2.24e-07	10.456	1.25	3.71
Dppa3	0.000522048	1.663	0.001	2.93e-08	11.85	0.338	3.649
Ptplad2	0.00041524	0.829	0	5.19e-15	26.7	1.19	3.0158e-07
Id1	0.00040467	2.121	0.001	1.68e-08	12.248	0.53	3.604
Cd300lb	0.000185677	1.853	0	2.1e-18	38.856	0.902	3.0158e-07
Trem2	0.000159832	14.605	0.002	3.69e-07	10.099	0.365	4.968
