# Supplementary material for: Sm-p80-based schistosomiasis vaccine mediated epistatic interactions identified potential immune signatures for vaccine efficacy in mice and baboons
Source: PLoS One. 2017 Feb 13;12(2):e0171677. doi: 10.1371/journal.pone.0171677 (PMC5305113; doi:10.1371/journal.pone.0171677)
Supplement: S4 Dataset — (XLSX) [file pone.0171677.s005.xlsx]

## Sheet: PBMC Week 12
Name	Week 12 Experimental - linear total RPKM	Week 12 Control - linear total RPKM	Fold change	P value	T value	Fold change Log 2
SNORA76	0.456	0	1336.06	0.000106	6.89	10.3838
LOC100131486	0.225	0	581.866	0.0105	4.03	9.18454
LOC100129522	0.286	0.001	472.061	0.00075	5.644	8.88283
APOBEC3A	1.77	0.005	382.428	0.0125	3.925	8.57904
LOC100133067	0.111	0	354.209	0.00707	4.271	8.46846
TRAV34	0.941	0.003	311.272	0.0207	3.618	8.28203
MGC39606	0.032	0	258.983	0.00462	4.545	8.01671
TRBV6-6	0.559	0.002	229.265	0.0219	3.585	7.84087
LOC100130288	0.45	0.002	228.85	0.0121	3.943	7.83826
DNASE1L2	0.064	0	224.644	0.03	3.371	7.8115
LOC126661	0.196	0.001	222.534	0.00958	4.084	7.79788
FAM127B	0.431	0.002	195.951	0.0178	3.712	7.61435
XG	0.363	0.002	178.157	0.0171	3.735	7.47701
FAM72B	0.021	0	170.781	0.0049	4.502	7.416
RORC	1.071	0.006	170.012	0.031	3.346	7.4095
LOC100132936	0.02	0	159.885	0.0293	3.392	7.32089
IFNA1	0.378	0.002	157.714	0.0286	3.413	7.30116
LOC100128580	0.288	0.002	147.927	0.0221	3.577	7.20874
PTTG2	0.126	0.001	147.173	0.0995	2.509	7.20137
FLJ16423	0.776	0.005	145.863	0.0262	3.469	7.18847
CMTM5	1.478	0.01	141.892	0.0589	2.923	7.14865
PRSS33	0.105	0.001	131.531	0.0137	3.869	7.03926
C10orf111	0.276	0.002	129.108	0.0293	3.39	7.01244
TRBV18	0.899	0.007	121.943	0.047	3.068	6.93006
LOC133874	0.851	0.007	114.576	0.0524	3	6.84016
NECAB2	0.034	0	109.412	0.0505	3.023	6.77363
LOC100128619	0.035	0	108.984	0.055	2.969	6.76797
LOC100131589	0.013	0	106.18	0.0293	3.391	6.73036
MYCT1	0.63	0.006	103.477	0.0483	3.052	6.69316
TRBV5-4	0.214	0.002	102.353	0.0887	2.594	6.67741
ASIP	0.036	0	101.523	0.0708	2.801	6.66566
FBP2	1.324	0.013	100.378	0.0918	2.569	6.6493
IL29	0.068	0.001	99.0735	0.0426	3.133	6.63043
PSPN	0.506	0.005	97.9539	0.0386	3.198	6.61403
LOC100129592	0.205	0.002	96.5775	0.0353	3.258	6.59362
C14orf176	0.458	0.005	95.5765	0.0376	3.216	6.57858
NANOS1	0.131	0.001	89.5431	0.021	3.609	6.48451
LOC388237	0.124	0.001	89.2111	0.0168	3.746	6.47915
PRRT1	0.165	0.002	88.2226	0.0883	2.599	6.46308
LOC100130772	0.026	0	86.6996	0.0488	3.045	6.43795
CITED1	0.029	0	85.4037	0.0721	2.786	6.41623
COX6B2	0.027	0	85.3023	0.0562	2.952	6.41451
FKBP10	0.586	0.007	78.8087	0.0808	2.709	6.30028
LOC100132388	0.236	0.003	75.0044	0.0843	2.68	6.2289
FFAR2	0.697	0.009	74.9395	0.0889	2.592	6.22766
LOC143678	0.361	0.005	73.8777	0.0475	3.061	6.20707
C2orf46	0.026	0	73.8556	0.0824	2.695	6.20664
LOC100128968	0.025	0	69.6857	0.0867	2.654	6.12279
DKFZp779M0652	0.009	0	69.2842	0.0288	3.408	6.11445
SPRED3	0.088	0.001	68.6908	0.0213	3.601	6.10205
COX8C	1.385	0.02	68.4077	0.0845	2.678	6.09609
LOC100130534	0.823	0.012	68.044	0.0466	3.075	6.0884
SNORA65	1.6	0.026	62.3418	0.0877	2.604	5.96213
AFMID	0.305	0.005	62.2085	0.0754	2.757	5.95904
SPINK4	0.008	0	61.361	0.0867	2.63	5.93925
FLJ36070	0.052	0.001	60.5076	0.0867	2.644	5.91904
LOC100128568	0.057	0.001	60.3418	0.1	2.506	5.91509
LOC100130278	0.587	0.01	59.6178	0.0416	3.15	5.89767
LOC100128822	0.096	0.002	58.5108	0.0401	3.173	5.87063
ZFP91-CNTF	0.007	0	58.0115	0.0881	2.6	5.85827
RASL11B	0.877	0.016	55.4097	0.0796	2.72	5.79207
LOC388906	0.218	0.004	52.0246	0.0602	2.908	5.70112
SDSL	0.285	0.006	51.7688	0.0867	2.633	5.69401
MAPK15	0.097	0.002	51.5431	0.0613	2.896	5.68771
LOC641518	0.44	0.009	50.641	0.0468	3.071	5.66223
C20orf118	0.478	0.01	46.9593	0.0571	2.942	5.55334
LOC100131763	0.006	0	46.6049	0.0867	2.631	5.54241
EPB49	0.383	0.008	45.7826	0.0555	2.961	5.51673
ARMS2	0.005	0	43.0149	0.0868	2.62	5.42676
RAB33A	1.975	0.047	41.9068	0.0725	2.783	5.38911
LOC645446	0.005	0	36.9997	0.0867	2.635	5.20944
LOC100128653	0.487	0.013	36.7513	0.0928	2.56	5.19972
FTHL17	0.004	0	35.7676	0.0867	2.633	5.16058
LOC100132345	0.305	0.009	35.5938	0.0734	2.775	5.15355
LOC100133081	0.004	0	32.7131	0.0867	2.637	5.0318
TRBV24-1	11.922	0.37	32.1968	0.078	2.733	5.00885
FOXD1	0.123	0.004	31.3751	0.0928	2.56	4.97155
TEPP	0.331	0.011	31.2758	0.0936	2.553	4.96698
DKFZp434E1119	0.003	0	27.7441	0.0867	2.625	4.79411
LOC728194	0.076	0.003	26.9359	0.079	2.724	4.75146
IL22	1.737	0.066	26.3114	0.0274	3.441	4.71762
MAGED4	0.081	0.003	25.7965	0.0966	2.53	4.6891
LOC399940	0.003	0	21.8669	0.0883	2.598	4.45067
IHH	0.484	0.023	21.0572	0.0934	2.555	4.39624
CLEC4G	1.262	0.078	16.2007	0.0676	2.831	4.01798
GFRA4	0.448	0.034	13.3444	0.045	3.098	3.73817
C10orf10	2.418	0.252	9.59869	0.00428	4.595	3.26284
DDEFL1	1.177	0.128	9.1899	0.0324	3.314	3.20005
LOC439949	7.831	0.987	7.93191	7.74e-09	15.061	2.98767
TNFRSF4	2.979	0.384	7.74865	0.000432	5.985	2.95394
HIST1H2AH	13.75	1.801	7.63483	1.81e-07	11.824	2.9326
C10orf35	9.311	1.37	6.79552	0.00813	4.183	2.76458
AZU1	3.632	0.536	6.77808	0.000165	6.595	2.76088
GPNMB	1.434	0.217	6.60936	0.0665	2.841	2.72451
HIST1H1D	29.256	4.476	6.53647	0.00114	5.391	2.70851
GPRIN2	3.199	0.507	6.31332	0.0602	2.908	2.6584
TRBV10-1	16.419	2.673	6.1427	7.55e-05	7.111	2.61887
TRAV8-3	5.596	0.913	6.13007	0.00216	5.005	2.6159
PRICKLE3	1.135	0.186	6.08453	0.0468	3.07	2.60514
C17orf72	1.093	0.185	5.89849	0.00191	5.078	2.56035
HBQ1	3.362	0.58	5.79241	0.019	3.669	2.53416
HDAC11	1.738	0.304	5.71023	0.00877	4.138	2.51355
GIPC2	1.604	0.297	5.39296	0.0131	3.895	2.43108
GBP1	38.853	7.266	5.34698	0.000571	5.811	2.41872
DRD4	0.653	0.125	5.2014	0.00875	4.139	2.3789
PCTK3	0.77	0.15	5.12571	0.0601	2.909	2.35775
TRBV5-7	7.718	1.527	5.05366	0.0147	3.826	2.33733
TRAV36DV7	5.096	1.029	4.9533	0.00835	4.165	2.30839
IGHE	8.406	1.7	4.94385	0.0237	3.533	2.30563
TRBV7-8	6.275	1.273	4.93015	0.000176	6.554	2.30163
SH3RF2	1.777	0.361	4.92222	0.049	3.043	2.29931
LOC100130231	16.578	3.373	4.91465	0.00929	4.103	2.29709
COPZ2	4.661	0.949	4.9137	0.0287	3.411	2.29681
DNTT	1.347	0.276	4.88582	0.0349	3.266	2.2886
C1orf88	3.044	0.631	4.82705	0.0322	3.319	2.27114
ISG15	70.564	14.642	4.81918	0.0463	3.08	2.26879
TRBV12-5	4.252	0.883	4.81504	0.00525	4.457	2.26755
SFRP5	18.611	3.872	4.806	0.00296	4.82	2.26484
IFI27	10.369	2.185	4.74475	0.0603	2.906	2.24633
SPIN2A	1.469	0.312	4.71653	0.0053	4.451	2.23773
LOC729345	2.902	0.618	4.69346	0.00537	4.441	2.23065
TRBV5-1	19.042	4.129	4.61216	0.000287	6.24	2.20544
TDRKH	3.43	0.746	4.595	0.0242	3.519	2.20006
C1orf89	1.555	0.341	4.55973	0.000302	6.209	2.18895
LOC645904	4.078	0.895	4.55753	0.0118	3.963	2.18825
BPNT1	5.401	1.191	4.53415	0.0201	3.635	2.18083
CA9	1.977	0.436	4.53038	0.00305	4.802	2.17963
STRA13	3.346	0.757	4.41712	0.00104	5.447	2.14311
LOC100130093	2.453	0.56	4.38205	0.0234	3.542	2.13161
NMUR1	1.824	0.42	4.34415	0.0065	4.324	2.11907
LOC440836	22.112	5.11	4.32707	0.0796	2.72	2.11339
TRBV6-2	2.846	0.671	4.24483	0.0134	3.88	2.08571
SPIN2B	2.265	0.54	4.19037	0.000598	5.783	2.06708
RETN	26.04	6.317	4.12242	8.3e-06	8.661	2.04349
HIST1H4C	35.996	8.841	4.07159	0.000351	6.112	2.02559
LGALS13	17.08	4.217	4.05034	0.000197	6.478	2.01804
KIAA1618	33.681	8.35	4.03358	0.0172	3.731	2.01206
PTMS	5.572	1.382	4.03157	0.00107	5.433	2.01134
ICAM2	92.303	22.919	4.02739	3.85e-06	9.242	2.00984
TRAV20	17.119	4.255	4.02336	0.00123	5.344	2.0084
RCN3	60.242	15.162	3.97318	0.000363	6.091	1.99029
PDZD4	0.476	0.12	3.96236	0.00822	4.176	1.98636
TRAV16	3.144	0.799	3.93286	0.00465	4.54	1.97558
ITLN1	2.71	0.69	3.92887	0.000991	5.474	1.97411
CDKN3	4.047	1.031	3.92732	0.012	3.95	1.97354
LOC606495	1.149	0.294	3.90606	0.0278	3.431	1.96571
DNAJB13	9.009	2.312	3.89717	0.00804	4.189	1.96243
MKS1	4.754	1.249	3.80711	0.00181	5.108	1.9287
HIST1H4A	5.22	1.376	3.79373	6.51e-06	8.843	1.92362
LOC645811	0.471	0.124	3.79011	0.0377	3.213	1.92224
C9orf85	4.693	1.242	3.77741	4.81e-06	9.073	1.9174
LRRC31	3.837	1.018	3.76852	0.0614	2.894	1.914
TRAV13-1	7.4	1.968	3.75928	0.00784	4.205	1.91046
P2RX7	8.271	2.233	3.70378	1.04e-06	10.292	1.889
ZNF233	1.457	0.395	3.68885	0.0583	2.929	1.88317
LOC100130633	7.247	1.967	3.68527	1.91e-05	8.054	1.88177
C21orf63	4.372	1.193	3.66383	2.83e-05	7.78	1.87335
TMEM91	4.611	1.263	3.65013	0.0386	3.199	1.86795
LOC100130426	2.387	0.662	3.6041	0.000163	6.603	1.84964
MATN2	1.082	0.3	3.60332	0.0753	2.758	1.84933
HSF2BP	1.015	0.282	3.59684	0.0164	3.759	1.84673
VPREB3	3.747	1.044	3.58815	0.0867	2.638	1.84324
SMPD3	2.012	0.562	3.58282	0.0211	3.607	1.84109
GOLM1	1.667	0.465	3.58174	0.071	2.799	1.84066
PCBD1	1.35	0.378	3.57538	0.0153	3.803	1.83809
TRAV38-2DV8	6.584	1.853	3.5522	0.00911	4.115	1.82871
CD40LG	6.359	1.791	3.55094	0.00158	5.19	1.8282
TRBV5-8	5.279	1.487	3.55004	0.0848	2.675	1.82784
S100A4	205.754	57.961	3.54985	0.000451	5.958	1.82776
LOC646470	0.882	0.249	3.54319	0.0468	3.071	1.82505
GEMIN6	5.233	1.479	3.53826	4.47e-05	7.464	1.82304
CA6	50.6	14.308	3.53643	7.88e-05	7.083	1.82229
GNLY	42.086	11.905	3.535	0.0612	2.897	1.82171
LAG3	5.276	1.498	3.52319	0.00313	4.787	1.81688
TRAV22	11.063	3.153	3.509	0.0026	4.897	1.81106
TLE2	1.12	0.32	3.49586	0.00458	4.552	1.80565
IER3	11.044	3.167	3.48754	0.000496	5.897	1.80221
ABLIM2	1.686	0.486	3.47245	0.0376	3.216	1.79595
MON1A	4.924	1.418	3.47132	0.000409	6.017	1.79548
MST1R	1.132	0.326	3.46922	0.0105	4.03	1.79461
CD3D	437.841	126.774	3.45372	7.59e-06	8.727	1.78815
IRGQ	0.922	0.268	3.44517	0.0239	3.526	1.78458
IGHV1-24	29.479	8.58	3.43597	0.011	4.002	1.78072
TNNC1	6.919	2.015	3.43405	0.000292	6.23	1.77991
ZNRF1	1.942	0.566	3.43287	0.0153	3.8	1.77942
HYAL2	4.46	1.316	3.38924	0.00019	6.505	1.76096
HIST1H3F	1.941	0.574	3.38241	0.018	3.704	1.75805
LOC286467	3.426	1.016	3.3708	0.0102	4.052	1.75309
LDHAL3	7.631	2.265	3.36845	0.0841	2.681	1.75209
TRAV19	3.464	1.033	3.35455	0.0714	2.793	1.74612
RNF157	2.508	0.748	3.35152	0.00351	4.716	1.74482
TRAV14DV4	2.051	0.616	3.32918	0.00704	4.274	1.73517
CYP3A5	17.126	5.161	3.3186	0.00399	4.638	1.73058
TMEM44	3.504	1.057	3.31382	0.0238	3.529	1.72849
TMEM191B	0.538	0.162	3.31349	0.037	3.226	1.72835
TRBV28	3.425	1.035	3.31071	0.00388	4.654	1.72714
GSTT1	7.833	2.366	3.31053	0.00813	4.182	1.72706
ISOC2	1.497	0.453	3.30408	0.0364	3.238	1.72425
TRAV27	2.173	0.658	3.30088	0.0492	3.04	1.72285
ALDH1L1	2.531	0.767	3.29858	0.0551	2.967	1.72185
FAM148B	1.862	0.565	3.29457	0.00622	4.351	1.72009
C1orf93	4.28	1.299	3.29455	0.000174	6.562	1.72008
IQSEC2	0.357	0.109	3.27393	0.0303	3.363	1.71102
GTF2H5	23.784	7.272	3.27049	0.00126	5.33	1.70951
TRBV19	4.501	1.377	3.26967	9.5e-05	6.956	1.70915
SCN4A	1.688	0.519	3.254	0.000713	5.674	1.70222
LSM7	69.065	21.244	3.25105	9.92e-05	6.928	1.70091
FLJ16686	0.568	0.175	3.24412	0.0708	2.801	1.69783
TPK1	2.748	0.847	3.2431	0.0802	2.715	1.69737
ARHGEF10L	4.708	1.455	3.23649	0.00177	5.122	1.69443
GIMAP1	32.186	9.954	3.23363	0.000124	6.786	1.69316
TRAV8-7	8.304	2.57	3.23051	9.13e-06	8.59	1.69176
TRAV6	4.155	1.29	3.2212	0.0768	2.745	1.6876
C6orf57	4.148	1.289	3.21745	6.33e-05	7.228	1.68592
PLCXD1	1.399	0.437	3.20259	0.0103	4.043	1.67924
PLCXD1	1.399	0.437	3.20259	0.0103	4.043	1.67924
SHFM1	49.207	15.391	3.19713	0.000165	6.596	1.67678
LOC151174	3.783	1.185	3.19212	0.0121	3.943	1.67452
ETV2	2.527	0.793	3.18645	0.0105	4.031	1.67195
HIST1H3C	2.342	0.737	3.17726	0.0199	3.641	1.66778
KIAA1622	0.558	0.176	3.17085	0.058	2.932	1.66487
CYP3A43	2.563	0.81	3.16244	0.0288	3.408	1.66104
XCL2	12.278	3.883	3.16189	0.00143	5.25	1.66079
LOC100129232	1.363	0.432	3.15766	0.0121	3.946	1.65886
TRAV23DV6	14.442	4.6	3.13972	0.00189	5.085	1.65064
TRBV6-1	51.221	16.33	3.13664	0.000225	6.393	1.64922
MCC	1.63	0.52	3.1314	0.0314	3.337	1.64681
CCL3L1	87.507	28.092	3.11501	8.95e-05	6.995	1.63924
CCL3L3	87.507	28.092	3.11501	8.95e-05	6.995	1.63924
EHMT1-IT1	0.349	0.112	3.11224	0.0513	3.013	1.63795
TRBV12-4	12.278	3.948	3.10997	0.0103	4.045	1.6369
CCL3	260.177	83.953	3.09907	5.32e-05	7.345	1.63184
LOC100129789	0.619	0.2	3.09891	0.0239	3.528	1.63176
LOC644925	0.316	0.102	3.09843	0.026	3.473	1.63154
HIST1H1E	37.231	12.037	3.09291	0.00606	4.367	1.62897
PLAC8	157.14	50.855	3.08996	0.000196	6.485	1.62759
SCARNA17	6.697	2.181	3.07116	0.0239	3.528	1.61879
ZMYND10	1.147	0.374	3.06838	0.0879	2.602	1.61748
TRBV6-9	15.848	5.187	3.05512	0.00108	5.425	1.61123
CCDC48	30.407	9.966	3.05116	0.00456	4.555	1.60936
UBQLNL	5.491	1.802	3.04684	0.00389	4.653	1.60731
APOL6	14.876	4.883	3.0466	0.0775	2.738	1.6072
C8orf80	2.447	0.804	3.04166	0.00187	5.089	1.60486
C7orf55	12.954	4.259	3.04114	0.000481	5.917	1.60461
NUPR1	13.189	4.343	3.03691	0.000962	5.493	1.6026
LOC100131439	0.919	0.303	3.03273	0.0897	2.586	1.60062
SLC25A45	8.375	2.771	3.02247	0.00806	4.188	1.59573
LOC100127923	6.914	2.289	3.02103	0.000312	6.186	1.59504
GBP3	14.981	4.971	3.01353	0.000472	5.929	1.59146
ETHE1	18.317	6.081	3.01217	3.15e-05	7.704	1.5908
IGSF9	0.67	0.223	3.01184	0.0322	3.317	1.59065
SMAD1	1.979	0.658	3.00603	0.0602	2.908	1.58786
TRBV25-1	7.899	2.633	3.00002	0.0135	3.876	1.58497
CKLF	20.665	6.893	2.9981	0.0888	2.593	1.58405
GAMT	11.55	3.853	2.99734	0.0071	4.267	1.58368
C9orf100	2.916	0.978	2.9831	0.0369	3.228	1.57681
LEF1	91.655	30.725	2.98308	3.44e-06	9.331	1.5768
LOC100132909	7.259	2.443	2.97168	3.79e-07	11.153	1.57128
LOC730631	7.259	2.443	2.97168	3.79e-07	11.153	1.57128
CSTA	7.7	2.595	2.96687	0.077	2.742	1.56894
BANF1	40.265	13.577	2.96573	0.000147	6.674	1.56839
HSPB1	4.023	1.365	2.94705	0.0156	3.789	1.55927
TARSL2	2.055	0.698	2.94467	0.0283	3.42	1.55811
ARL2	27.9	9.485	2.94152	0.000219	6.41	1.55656
UAP1L1	1.119	0.38	2.94143	0.0885	2.597	1.55652
NCKIPSD	4.866	1.656	2.9389	0.0122	3.94	1.55527
BST2	56.734	19.309	2.93824	0.00037	6.079	1.55495
SIAE	2.891	0.987	2.93044	0.0481	3.054	1.55112
KIF11	1.844	0.629	2.92885	0.0227	3.561	1.55033
C17orf61	28.771	9.85	2.92087	0.00251	4.917	1.5464
LOC643008	0.707	0.242	2.91522	0.0689	2.819	1.5436
HRASLS3	53.512	18.374	2.91235	7.39e-05	7.126	1.54218
RPL38	1641.75	563.887	2.91148	8.95e-05	6.996	1.54175
MRPS14	14.436	4.971	2.90389	4.63e-05	7.439	1.53799
FLT3LG	73.152	25.244	2.89778	5.82e-06	8.927	1.53495
S100A6	235.46	81.761	2.87987	0.00376	4.675	1.526
DNAJA3	8.212	2.853	2.8782	0.00172	5.142	1.52517
ARV1	4.25	1.479	2.87368	0.0404	3.167	1.5229
LOC387763	3.784	1.32	2.86713	0.0225	3.566	1.5196
TRBV7-6	21.982	7.677	2.86344	0.00146	5.238	1.51775
FBXO27	8.446	2.951	2.86168	0.0378	3.211	1.51686
CD300C	18.479	6.481	2.85135	0.0272	3.444	1.51164
TRAV12-1	3.866	1.357	2.8502	0.0602	2.907	1.51106
HIST1H2AK	1.169	0.411	2.84123	0.0128	3.91	1.50652
TRBV7-7	4.095	1.442	2.83935	0.00265	4.886	1.50556
JUN	576.722	203.327	2.83643	0.0234	3.541	1.50408
IFITM1	1729.61	610.446	2.83335	5.05e-07	10.902	1.50251
NDUFA3	70.44	24.892	2.82986	8.97e-06	8.604	1.50073
XCL1	8.526	3.016	2.82676	0.0027	4.875	1.49915
TOMM7	104.683	37.05	2.82546	2.66e-05	7.824	1.49848
C1orf51	3.576	1.267	2.82288	0.00143	5.251	1.49717
FAM148A	2.017	0.715	2.821	0.0383	3.203	1.4962
CYP3A4	5.285	1.878	2.81455	0.0781	2.732	1.4929
RPL36	1039.4	369.36	2.81406	0.00253	4.912	1.49266
TRBV12-3	36.692	13.125	2.79562	0.0425	3.135	1.48317
C1orf78	7.765	2.779	2.79453	0.0581	2.931	1.48261
TMEM162	3.161	1.133	2.7902	0.00506	4.481	1.48037
TCEA3	18.702	6.712	2.78625	0.00124	5.341	1.47833
SYCE1L	1.466	0.527	2.78374	0.0637	2.87	1.47702
GOLPH3L	2.479	0.893	2.77643	0.0261	3.47	1.47323
RNF125	24.171	8.716	2.77327	1.78e-05	8.107	1.47159
KLF9	6.852	2.476	2.76699	5.81e-05	7.286	1.46832
LOC100129608	25.829	9.339	2.76562	0.000637	5.744	1.4676
ZNF771	2.278	0.824	2.76442	0.0557	2.96	1.46697
SPATA7	2.781	1.007	2.761	0.0269	3.452	1.46519
CCND2	101.959	36.954	2.75911	0.00342	4.734	1.4642
TRIM14	17.177	6.231	2.75681	1.2e-07	12.213	1.463
TSHZ2	1.791	0.65	2.75668	0.00573	4.403	1.46293
MALAT1	562.671	204.18	2.75576	1.13e-05	8.44	1.46245
MAFB	108.214	39.269	2.75571	0.00335	4.746	1.46242
SLC39A4	5.288	1.92	2.75424	0.0647	2.86	1.46165
TRBV11-1	13.987	5.081	2.75291	0.00123	5.344	1.46096
ANK1	3.476	1.263	2.75145	0.0376	3.217	1.46019
RHBDD3	14.825	5.388	2.75139	0.00034	6.131	1.46016
LDOC1	3.29	1.196	2.75043	0.0619	2.888	1.45966
GIMAP5	89.293	32.578	2.7409	0.000211	6.434	1.45465
CXorf50	2.521	0.92	2.74	0.0485	3.048	1.45417
LAGE3	44.483	16.235	2.73985	0.000317	6.177	1.4541
FKBP2	34.976	12.771	2.7386	0.00016	6.617	1.45344
ATOX1	46.538	17.005	2.73664	0.000974	5.485	1.45241
SYNGAP1	0.748	0.273	2.73533	0.00689	4.288	1.45171
TRBV29-1	23.664	8.663	2.73171	0.000208	6.442	1.44981
DPM3	22.331	8.192	2.72606	1.86e-05	8.074	1.44681
NDUFS5	55.482	20.356	2.72555	0.00264	4.888	1.44655
PFDN6	19.591	7.198	2.72175	0.00145	5.242	1.44453
LINC00304	0.493	0.181	2.71891	0.0278	3.431	1.44303
RPS28	631.674	232.66	2.71501	0.000185	6.522	1.44096
IGFBPL1	3.09	1.138	2.71445	0.0432	3.124	1.44066
ACY1	11.087	4.087	2.71257	0.00154	5.206	1.43966
ZHX3	1.626	0.6	2.71242	0.0799	2.717	1.43958
AIF1	76.77	28.323	2.71049	0.0675	2.832	1.43856
HIST1H4H	17.018	6.296	2.70307	0.00548	4.428	1.4346
TRIM43	1.345	0.499	2.69778	0.0235	3.538	1.43177
TMEM107	7.259	2.696	2.69232	0.0255	3.486	1.42885
ZMYND15	1.692	0.629	2.69212	0.00305	4.802	1.42874
IFI44L	15.072	5.603	2.69009	0.03	3.372	1.42765
LOC100128308	6.687	2.486	2.69001	9.48e-07	10.366	1.42761
TMEM102	1.58	0.588	2.68914	0.0416	3.149	1.42715
GCHFR	9.518	3.543	2.68607	0.000258	6.308	1.4255
SEC14L2	3.124	1.163	2.68587	0.0155	3.795	1.42539
C16orf86	2.837	1.057	2.68404	0.00139	5.272	1.42441
TRAV38-1	3.214	1.198	2.68313	0.0713	2.795	1.42391
C1orf138	3.634	1.357	2.67766	0.0283	3.421	1.42098
SNORA67	58.726	21.942	2.67647	0.0036	4.7	1.42033
C20orf52	145.601	54.407	2.67614	1.26e-06	10.131	1.42016
DPP4	11.268	4.211	2.67559	0.019	3.671	1.41986
SAC3D1	1.96	0.733	2.67381	0.0289	3.406	1.4189
PCSK1N	6.049	2.266	2.66977	0.000763	5.633	1.41672
NACC2	1.235	0.463	2.66923	0.0387	3.197	1.41642
MX2	11.481	4.302	2.66895	0.0933	2.556	1.41627
SNHG9	2.629	0.985	2.66804	0.00625	4.348	1.41578
SLC22A23	2.887	1.085	2.66156	0.00568	4.408	1.41227
ITIH4	1.597	0.602	2.65298	0.0171	3.733	1.40761
LOC729581	22.727	8.568	2.6527	0.0168	3.743	1.40746
PPFIA4	0.791	0.298	2.65238	0.0299	3.376	1.40729
LOC101928925	3.204	1.208	2.65153	0.00327	4.76	1.40683
LAT	287.625	108.722	2.6455	0.00141	5.259	1.40354
C20orf196	3.927	1.485	2.64488	0.00939	4.097	1.4032
LBH	14.351	5.426	2.64477	0.00143	5.253	1.40314
KCTD17	5.525	2.093	2.64014	0.0012	5.36	1.40062
RPS27	1655.27	627.073	2.63967	1.16e-05	8.416	1.40036
NR1H3	2.589	0.982	2.63716	0.0972	2.526	1.39899
USMG5	25.172	9.548	2.63646	0.000366	6.086	1.3986
TRAV12-3	10.466	3.97	2.63632	0.0188	3.678	1.39853
MIF	142.776	54.16	2.63618	0.000133	6.741	1.39845
RPS29	312.238	118.644	2.63173	5.23e-06	9.009	1.39601
IGKV6D-41	3.958	1.504	2.63068	0.0184	3.69	1.39543
DAGLA	0.906	0.345	2.62847	0.0867	2.632	1.39422
PET100	51.668	19.701	2.62269	1.36e-06	10.068	1.39105
LOC728937	127.653	48.694	2.62153	0.00069	5.694	1.39041
RPS26	127.653	48.694	2.62153	0.00069	5.694	1.39041
HCFC1R1	2.384	0.91	2.61932	0.0079	4.2	1.38919
CCDC74B	0.485	0.185	2.61825	0.0714	2.795	1.3886
TRAC	111.413	42.553	2.61821	0.000173	6.566	1.38858
TMEM171	1.49	0.569	2.61818	0.0787	2.727	1.38857
COX6B1	100.253	38.356	2.61376	0.000133	6.738	1.38613
GPC2	0.465	0.178	2.61087	0.0285	3.415	1.38453
RIPK4	1.331	0.511	2.60606	0.0097	4.077	1.38187
RPS21	719.132	276.154	2.6041	0.000232	6.372	1.38078
TCF7	32.276	12.423	2.59812	8.38e-05	7.041	1.37747
SPN	27.007	10.398	2.5974	0.00261	4.895	1.37707
TRBV7-2	15.683	6.039	2.59684	0.063	2.878	1.37675
TRBV3-1	64.239	24.74	2.59655	0.00752	4.232	1.3766
NDUFS4	37.446	14.481	2.5859	0.000226	6.391	1.37067
LTB	369.694	143.028	2.58476	0.003	4.811	1.37003
TRBV5-5	20.229	7.833	2.58249	0.0253	3.492	1.36876
TRBV15	14.239	5.515	2.58157	0.0208	3.616	1.36825
RPP21	20.684	8.015	2.5808	1.17e-07	12.233	1.36782
TMPRSS13	1.104	0.428	2.57841	0.0265	3.461	1.36648
TIMM13	19.251	7.472	2.57653	0.0111	3.998	1.36543
RPL28	837.833	325.458	2.57432	0.000899	5.533	1.36419
TRBV14	19.168	7.456	2.57068	0.00814	4.182	1.36215
C19orf60	80.786	31.442	2.56939	0.00753	4.231	1.36142
COX7C	383.868	149.471	2.56817	6.04e-06	8.899	1.36074
DTYMK	12.93	5.038	2.56634	0.00181	5.109	1.35971
IRAK1BP1	2.291	0.893	2.56598	0.0778	2.734	1.35951
TMIGD2	3.217	1.254	2.56483	0.0581	2.932	1.35886
C9orf16	60.697	23.667	2.56461	3.06e-05	7.727	1.35874
KRT31	8.564	3.342	2.56281	0.0942	2.549	1.35773
TPRN	1.58	0.617	2.56178	0.000592	5.79	1.35714
HYPK	26.466	10.332	2.56144	0.000188	6.511	1.35695
ATP5I	69.977	27.335	2.55994	0.000281	6.254	1.35611
PEX10	6.974	2.724	2.55993	0.00477	4.522	1.3561
SYNGR4	6.481	2.532	2.55946	0.062	2.888	1.35584
UQCRQ	51.998	20.338	2.55669	1.31e-05	8.328	1.35428
CHCHD5	19.876	7.779	2.555	0.000111	6.859	1.35332
RPLP2	573.795	224.62	2.55451	0.000662	5.72	1.35305
SNRPD2	112.091	43.891	2.55384	0.00104	5.446	1.35267
RABL4	4.656	1.823	2.55367	0.019	3.669	1.35257
ROR2	1.556	0.61	2.54978	0.062	2.888	1.35037
PRSS57	33.358	13.083	2.54966	0.015	3.813	1.35031
LACTB2	3.577	1.404	2.54848	0.0333	3.295	1.34963
C11orf10	68.684	26.966	2.54703	0.000135	6.729	1.34882
CYB5D2	3.399	1.335	2.54657	0.027	3.449	1.34856
TRAV25	12.335	4.862	2.53697	0.00349	4.719	1.34311
DNHD1	3.084	1.218	2.53268	0.00728	4.252	1.34066
C14orf122	11.007	4.348	2.5317	0.000776	5.622	1.3401
LGALS1	390.397	154.323	2.52975	0.000689	5.695	1.33899
SURF2	35.607	14.086	2.52783	0.000616	5.765	1.3379
SOX4	43.686	17.291	2.52648	0.00317	4.779	1.33713
LOC150383	5.086	2.016	2.52322	0.0563	2.952	1.33527
GALT	91.63	36.385	2.51834	0.000138	6.716	1.33247
LOC644934	359.532	142.848	2.51689	0.00151	5.219	1.33164
TMEM149	103.402	41.144	2.51317	0.000458	5.948	1.32951
LOC644353	2.084	0.83	2.51209	0.0782	2.731	1.32889
LOC284023	0.51	0.203	2.50943	0.0867	2.645	1.32736
POLR2I	42.901	17.109	2.50748	1.55e-05	8.205	1.32624
CRIP1	284.748	113.695	2.5045	0.00221	4.99	1.32452
ZDHHC16	11.842	4.73	2.50354	3.32e-06	9.358	1.32397
SOX15	0.891	0.356	2.50184	0.0987	2.516	1.32299
HES4	2.641	1.056	2.50128	0.0867	2.646	1.32267
LOC198437	0.883	0.353	2.50068	0.0465	3.075	1.32232
VPS25	18.399	7.361	2.49934	0.000214	6.425	1.32155
H1F0	9.553	3.835	2.49086	0.0256	3.484	1.31664
PPP1R3F	0.879	0.353	2.48864	0.0407	3.164	1.31535
LOC440957	5.928	2.382	2.48858	0.00426	4.598	1.31532
ATPBD3	8.783	3.531	2.48734	0.0004	6.03	1.3146
PPT2	9.025	3.632	2.48519	0.000465	5.938	1.31335
KIAA0101	4.276	1.721	2.48419	0.0263	3.466	1.31278
TRAV8-4	21.624	8.707	2.48348	0.00178	5.12	1.31236
FAAH	20.496	8.255	2.48298	0.00206	5.034	1.31208
C11orf67	10.13	4.082	2.48165	0.00131	5.306	1.3113
C20orf112	3.676	1.482	2.4808	0.0131	3.897	1.31081
PTMA	1131.11	456.022	2.48038	0.000205	6.452	1.31056
TRAV4	4.963	2.003	2.47703	0.0654	2.853	1.30861
RPPH1	12.842	5.189	2.47478	0.0201	3.637	1.3073
TMSB10	549.446	222.093	2.47394	0.00141	5.259	1.30681
TRBV27	90.324	36.528	2.47272	0.0603	2.906	1.3061
GADD45G	28.74	11.629	2.47154	0.0637	2.869	1.30541
CLDN23	1.125	0.456	2.46997	0.0118	3.959	1.30449
C1orf21	5.684	2.308	2.46264	0.0131	3.896	1.30021
LOC751071	21.118	8.58	2.4613	2.08e-05	7.994	1.29942
MRPL55	31.333	12.737	2.45994	1.32e-05	8.322	1.29862
RPL37	1490.81	606.171	2.4594	1.53e-05	8.218	1.2983
DCUN1D4	4.874	1.984	2.45628	0.0103	4.041	1.29648
LOC100131572	131.745	53.657	2.45531	2.74e-05	7.803	1.2959
RPL35	1049.37	427.563	2.4543	0.000544	5.842	1.29531
LOC644191	104.019	42.397	2.45342	0.000861	5.559	1.29479
KIF25	35.311	14.401	2.45199	0.0287	3.411	1.29395
ATP5E	134.68	54.95	2.45094	0.000133	6.742	1.29333
LOC100129467	8.429	3.44	2.45055	0.00346	4.726	1.29311
CBX5	9.124	3.726	2.44888	0.0154	3.797	1.29212
GIMAP4	24.087	9.847	2.44602	0.00142	5.255	1.29044
COX15	5.267	2.156	2.44282	0.072	2.788	1.28855
LOC63920	2.361	0.967	2.44055	0.0851	2.673	1.2872
TCEB2	238.85	97.883	2.44016	2.35e-07	11.583	1.28698
COX7A1	7.805	3.205	2.43494	0.0867	2.64	1.28389
TRBC1	889.021	365.252	2.434	0.000893	5.537	1.28333
COX6C	145.604	59.823	2.43389	0.000182	6.534	1.28326
TMEM25	11.405	4.691	2.4316	0.00119	5.367	1.2819
CCDC95	2.776	1.142	2.43106	0.00216	5.005	1.28158
RTP4	5.881	2.419	2.43078	0.0186	3.683	1.28142
CD320	8.326	3.426	2.43034	0.00688	4.288	1.28116
DYNLRB2	9.158	3.769	2.43009	0.00574	4.401	1.28101
IGLV3-10	7.945	3.27	2.42982	0.0466	3.074	1.28085
RPS15	1137.87	468.391	2.42931	0.00444	4.573	1.28054
CBX7	0.513	0.211	2.42921	0.0148	3.822	1.28049
FBXO17	4.51	1.858	2.42682	0.00718	4.261	1.27906
LOC643438	1.152	0.475	2.42354	0.0103	4.045	1.27711
FAM19A5	2.765	1.145	2.41612	0.0291	3.398	1.27269
C19orf70	45.974	19.031	2.41579	0.000662	5.719	1.27249
FAM120C	3.547	1.47	2.41313	0.00539	4.439	1.27091
TRBV4-1	55.902	23.174	2.41231	0.0013	5.311	1.27041
LOC100130503	0.825	0.343	2.40815	0.0624	2.883	1.26793
GPR92	1.493	0.62	2.407	0.00108	5.425	1.26724
HIG2	7.447	3.099	2.40267	0.0298	3.378	1.26464
LOC400590	1496.98	623.376	2.40141	4.09e-05	7.526	1.26388
TTLL12	5.158	2.148	2.40105	0.0117	3.965	1.26367
TMEM121	5.565	2.318	2.40072	0.00626	4.347	1.26346
LOC116412	3.635	1.514	2.40059	0.0103	4.041	1.26339
RPL34	1770.15	737.553	2.40004	0.00019	6.503	1.26306
C14orf2	169.408	70.678	2.39689	8.47e-05	7.034	1.26117
MAF	2.804	1.17	2.39636	0.000203	6.458	1.26084
TRAV21	4.507	1.881	2.3958	0.00822	4.175	1.26051
ANAPC11	34.426	14.396	2.39136	0.000381	6.061	1.25783
LOC644907	561.748	235.08	2.38961	6.89e-06	8.8	1.25677
CDC25B	54.686	22.901	2.38791	1.08e-05	8.473	1.25575
TRBV6-5	26.59	11.14	2.38688	0.057	2.943	1.25513
TIMP1	72.487	30.387	2.38544	1.29e-05	8.339	1.25426
SYNGR3	0.878	0.368	2.3849	0.055	2.968	1.25393
DNMT3A	13.326	5.593	2.38266	0.0284	3.418	1.25257
SLC19A1	1.476	0.619	2.38258	0.0654	2.853	1.25253
FAM127A	3.159	1.326	2.38255	0.00508	4.478	1.25251
CD3G	200.914	84.429	2.37967	0.000201	6.466	1.25076
TRBV4-2	9.546	4.017	2.37637	0.0226	3.563	1.24876
MGC87895	355.542	149.736	2.37446	3.12e-05	7.713	1.2476
GIMAP7	139.553	58.773	2.37442	0.000306	6.2	1.24757
NDUFC1	11.679	4.922	2.37308	0.0102	4.05	1.24676
FAM96B	31.333	13.215	2.37103	2.84e-05	7.78	1.24551
NPDC1	13.896	5.864	2.36989	9.49e-05	6.957	1.24482
COX7A2	86.534	36.521	2.36941	2.99e-05	7.742	1.24453
ING4	8.12	3.431	2.36701	0.0078	4.208	1.24306
PDE6D	12.131	5.126	2.36675	0.0122	3.937	1.24291
ST3GAL3	10.949	4.629	2.36528	0.00177	5.122	1.24201
TRAV26-1	11.751	4.97	2.3642	0.00355	4.708	1.24135
LRRC51	3.324	1.407	2.36303	0.0867	2.63	1.24064
RPL31	761.485	322.643	2.36015	5.04e-05	7.381	1.23888
LOC100130794	59.574	25.247	2.35965	0.00101	5.465	1.23857
PTRH1	17.736	7.526	2.35646	0.0071	4.267	1.23662
LYPD3	0.844	0.358	2.35477	0.0395	3.183	1.23559
NUDT22	66.669	28.347	2.35185	0.00943	4.093	1.2338
KIR2DL1	8.309	3.538	2.3485	0.0103	4.043	1.23174
THY1	92.842	39.537	2.34822	3.7e-06	9.274	1.23157
PAEP	2.371	1.012	2.34387	0.049	3.043	1.22889
LOC730038	11.203	4.782	2.34288	0.000264	6.294	1.22828
LOC730256	0.695	0.297	2.34208	0.0407	3.164	1.22779
STMN3	17.63	7.532	2.34047	0.00576	4.398	1.2268
CISD3	26.016	11.116	2.34042	0.00642	4.332	1.22677
APRT	82.631	35.307	2.34035	0.00306	4.799	1.22673
HIST1H2AG	5.264	2.252	2.33726	0.00475	4.524	1.22482
TRBV10-3	7.695	3.293	2.33639	0.0318	3.327	1.22428
RPL37A	1324.09	566.975	2.33535	0.00192	5.073	1.22364
C14orf156	101.957	43.676	2.33441	0.000658	5.724	1.22306
WFIKKN1	0.819	0.351	2.33435	0.00537	4.442	1.22302
GALM	10.365	4.442	2.33369	0.0076	4.225	1.22261
CD4	26.996	11.58	2.33123	0.00431	4.591	1.22109
LOC728743	14.625	6.275	2.33069	0.000187	6.514	1.22076
TNFRSF25	153.749	65.987	2.32998	5.15e-05	7.366	1.22032
LOC100129087	1.798	0.772	2.32827	0.0352	3.26	1.21926
CCND1	5.394	2.319	2.32651	0.00378	4.671	1.21817
NSMCE1	105.662	45.464	2.32409	0.000161	6.613	1.21666
RHOB	34.953	15.054	2.3219	0.0427	3.131	1.2153
JOSD2	7.273	3.133	2.321	0.0198	3.645	1.21474
CBR3	1.691	0.73	2.31541	0.0607	2.902	1.21127
SUSD4	3.405	1.472	2.31297	0.0093	4.102	1.20975
ARL16	6.762	2.927	2.30997	0.0161	3.769	1.20788
RPL27A	1473.93	639.585	2.30451	0.000615	5.766	1.20446
TOB2	75.066	32.588	2.30347	0.00179	5.118	1.20381
FOXP3	2.285	0.992	2.30314	0.0281	3.425	1.2036
MTHFSD	1.937	0.842	2.301	0.098	2.52	1.20226
RNASEH2C	59.739	26.005	2.29724	0.000159	6.621	1.1999
TPTE2	2.708	1.179	2.29614	0.0277	3.433	1.19921
LOC100129387	3.622	1.579	2.29377	0.0025	4.92	1.19772
SSR4	110.283	48.092	2.29316	8.61e-05	7.023	1.19734
RFX2	4.148	1.809	2.29223	0.00429	4.594	1.19675
LOC100506454	0.99	0.432	2.28967	0.0943	2.548	1.19514
C21orf57	13.289	5.805	2.28928	0.0134	3.883	1.19489
UCRC	32.417	14.162	2.28908	0.00155	5.203	1.19477
RPS19	2952.75	1290.34	2.28835	0.000261	6.302	1.19431
ATXN7L1	7.736	3.383	2.28655	0.00537	4.441	1.19317
MRPL52	19.117	8.362	2.28631	8.65e-05	7.02	1.19302
TGFBI	13.747	6.024	2.28206	0.0025	4.921	1.19034
C5orf34	4.23	1.855	2.27998	0.024	3.523	1.18902
TMEM9	14.503	6.362	2.2796	0.00421	4.606	1.18878
CMBL	5.194	2.281	2.27719	0.0079	4.201	1.18726
LOC100130476	76.946	33.815	2.27549	0.0905	2.579	1.18618
GNB1L	18.34	8.063	2.27468	0.00051	5.881	1.18566
HIST1H2AL	5.172	2.275	2.27318	0.00304	4.803	1.18471
GSTP1	349.461	153.733	2.27316	0.000169	6.582	1.1847
LOC653737	417.569	183.717	2.27289	0.0158	3.783	1.18453
DCK	4.79	2.108	2.27264	0.0193	3.659	1.18437
MKL2	1.759	0.774	2.27198	0.0354	3.257	1.18395
TRAV8-2	5.275	2.323	2.27114	0.00817	4.18	1.18342
DUSP28	2.05	0.903	2.27096	0.00112	5.402	1.1833
GAS2L1	2.682	1.181	2.27006	0.0761	2.751	1.18273
MRPL53	71.957	31.708	2.26936	2.93e-07	11.383	1.18229
NME1	22.614	9.971	2.26809	0.000615	5.766	1.18148
LOC147650	1.593	0.703	2.26694	0.0867	2.653	1.18075
CCDC85B	28.414	12.536	2.26668	0.00227	4.976	1.18058
JMJD4	14.928	6.591	2.26505	1.74e-06	9.869	1.17954
ZNF609	14.685	6.485	2.26464	0.00643	4.331	1.17928
LOC100128528	1.905	0.841	2.26419	0.0101	4.055	1.179
CCDC101	35.313	15.613	2.26182	0.00015	6.66	1.17749
C16orf14	13.484	5.966	2.26008	0.00133	5.298	1.17637
CDK2AP2	53.133	23.522	2.25893	0.000487	5.909	1.17564
IGLV9-49	7.41	3.281	2.25829	0.0566	2.949	1.17523
DDAH2	6.854	3.035	2.25817	0.00478	4.519	1.17516
KRT34	1.932	0.855	2.25808	0.0866	2.66	1.1751
NEDD4	3.396	1.504	2.2574	0.00689	4.288	1.17466
CUTA	155.641	68.956	2.2571	0.000732	5.658	1.17447
DRAP1	26.091	11.567	2.25557	0.000675	5.708	1.17349
PRR12	1.012	0.45	2.25036	0.00156	5.2	1.17015
TRIP6	12.259	5.448	2.24994	6.48e-05	7.212	1.16988
CD52	1889.61	840.087	2.2493	0.00315	4.782	1.16948
KPTN	15.324	6.813	2.24921	0.000273	6.272	1.16942
PIGF	18.529	8.238	2.24909	0.0131	3.898	1.16934
BOLA3	12.826	5.703	2.24884	0.0336	3.291	1.16918
PNKD	30.853	13.727	2.24756	2.68e-06	9.524	1.16836
LOC729789	4.703	2.093	2.2469	0.0511	3.017	1.16794
SNHG5	91.356	40.66	2.24685	0.00016	6.617	1.1679
LOC100131691	1.403	0.624	2.24668	0.026	3.474	1.16779
LOC388335	3.189	1.421	2.24403	0.00458	4.553	1.16609
FAM128B	70.207	31.344	2.23991	0.000489	5.906	1.16344
TRBC2	835.041	372.813	2.23984	0.000586	5.796	1.1634
WNT7A	5	2.234	2.23827	0.0158	3.784	1.16239
WDR54	13.982	6.249	2.23742	0.0119	3.957	1.16184
IDH1	6.094	2.724	2.23702	0.00944	4.093	1.16158
LOC389435	3.687	1.649	2.23638	0.0271	3.448	1.16116
DDT	12.363	5.528	2.2363	0.0513	3.014	1.16111
LOC401093	3.289	1.471	2.23574	1.34e-05	8.312	1.16075
HAGH	23.869	10.677	2.23564	0.0036	4.7	1.16069
LOC729903	56.683	25.367	2.23452	0.00364	4.695	1.15997
SH2D3A	3.944	1.766	2.23405	0.0104	4.035	1.15966
DCAKD	3.745	1.676	2.234	0.00694	4.283	1.15963
YIF1A	24.022	10.774	2.22968	0.0301	3.368	1.15684
CYB5B	11.336	5.087	2.22852	0.00287	4.838	1.15609
MATK	143.204	64.26	2.22849	0.0228	3.556	1.15606
MCTS1	28.429	12.761	2.22783	0.023	3.551	1.15564
NLRP6	14.491	6.506	2.22738	0.000226	6.389	1.15535
LOC255374	2.622	1.178	2.2263	0.0442	3.11	1.15465
TRAV5	3.796	1.705	2.22608	0.0226	3.564	1.15451
KIAA1683	9.855	4.428	2.22558	0.0923	2.565	1.15418
KCNQ1OT1	35.706	16.072	2.22167	0.00123	5.344	1.15164
FLJ10232	6.967	3.136	2.22124	0.00148	5.23	1.15137
LGALS8	6.678	3.006	2.22112	0.0066	4.315	1.15129
NDUFB1	31.375	14.131	2.22029	0.0112	3.99	1.15075
CARHSP1	23.635	10.645	2.22023	0.00383	4.662	1.15071
UBA52	661.971	298.166	2.22014	1.36e-05	8.3	1.15065
DNAJC17	17.15	7.726	2.21986	5e-05	7.388	1.15047
EFEMP2	19.09	8.602	2.21929	0.0103	4.041	1.1501
NUSAP1	2.141	0.965	2.21774	0.0161	3.771	1.14909
FOSB	66.788	30.126	2.21697	0.0804	2.713	1.14859
C21orf33	12.937	5.841	2.21489	0.00675	4.301	1.14723
TNK1	4.767	2.153	2.21461	0.0646	2.861	1.14705
C15orf40	9.492	4.289	2.21341	0.00403	4.631	1.14627
NCOA7	15.739	7.112	2.21309	0.00317	4.778	1.14606
DPEP2	201.675	91.132	2.21301	0.000155	6.638	1.14601
RPS24	1082.13	488.999	2.21294	0.000318	6.174	1.14597
PRDX2	61.571	27.846	2.21113	4.52e-06	9.119	1.14479
SEC61G	63.384	28.67	2.2108	0.00126	5.333	1.14457
TRAV17	3.619	1.637	2.21077	0.0706	2.803	1.14455
MTX2	18.543	8.389	2.21046	0.00136	5.282	1.14434
TRO	3.867	1.75	2.2095	0.0499	3.03	1.14372
UBL5	145.841	66.01	2.20938	1.98e-07	11.743	1.14364
PLSCR3	26.647	12.084	2.20513	0.00374	4.678	1.14086
NUDT1	8.208	3.724	2.20393	0.0012	5.364	1.14008
KLF2	332.92	151.167	2.20233	0.00354	4.711	1.13903
THYN1	42.295	19.226	2.19991	0.00371	4.683	1.13744
COX5B	195.291	88.811	2.19896	1.15e-05	8.424	1.13682
TRBV11-3	7.639	3.476	2.19741	0.0498	3.033	1.1358
CYBA	196.624	89.51	2.19668	6.33e-06	8.864	1.13533
TRBV7-3	3.531	1.608	2.19643	0.0922	2.565	1.13516
LOC642781	2.098	0.956	2.19529	0.000308	6.195	1.13441
PVRIG	27.111	12.35	2.19514	0.00128	5.322	1.13431
ARMC6	4.985	2.274	2.19233	0.0156	3.788	1.13247
CYB5A	63.487	28.977	2.19095	0.00151	5.219	1.13156
C1orf86	8.986	4.103	2.1899	0.0255	3.486	1.13087
TMEM16J	7.748	3.545	2.18561	0.0483	3.051	1.12804
DENND2D	41.201	18.855	2.18509	0.00255	4.909	1.12769
APOA1	0.488	0.223	2.18351	0.0425	3.135	1.12665
ACAD8	18.318	8.393	2.18248	0.0306	3.354	1.12597
LOC729973	24.774	11.357	2.18141	0.000311	6.189	1.12526
LOC647099	1440.44	660.401	2.18116	2.35e-05	7.91	1.1251
FLJ37453	1.063	0.487	2.18111	0.00153	5.21	1.12506
LOC729362	336.36	154.216	2.1811	2.4e-05	7.897	1.12506
LOC402057	724.213	332.136	2.18047	0.00131	5.307	1.12464
TRBV30	14.994	6.878	2.17987	0.0208	3.617	1.12424
RPL18A	1305.86	599.384	2.17867	0.000207	6.448	1.12345
SCRN2	31.042	14.252	2.17809	8.97e-06	8.605	1.12306
ECH1	67.358	30.934	2.17746	0.00244	4.935	1.12265
GPRASP1	15.111	6.941	2.17709	0.0205	3.625	1.1224
SOCS1	49.175	22.604	2.17554	0.0118	3.961	1.12137
SLAMF1	11.512	5.293	2.17495	0.0128	3.907	1.12098
ERBB3	1.008	0.464	2.17413	0.0867	2.65	1.12044
TRAV1-1	3.872	1.781	2.17393	0.0891	2.591	1.12031
FBXL8	4.474	2.06	2.17165	0.0327	3.307	1.11879
LOC100130834	9.682	4.463	2.16934	0.00672	4.304	1.11726
POLR2L	75.872	35.067	2.1636	0.000166	6.593	1.11344
PHF19	8.553	3.956	2.1622	0.000215	6.423	1.1125
ATPIF1	32.822	15.185	2.1614	0.000786	5.614	1.11197
C12orf57	100.012	46.287	2.16073	0.00491	4.5	1.11152
FLJ44606	11.028	5.105	2.16046	0.00148	5.229	1.11134
C16orf13	18.168	8.41	2.16021	0.00767	4.219	1.11117
NGFRAP1	7.707	3.568	2.15972	0.00206	5.034	1.11084
RPL35A	867.628	401.822	2.15924	4.84e-05	7.41	1.11052
TCN2	4.182	1.937	2.15867	0.0325	3.312	1.11015
RGS10	32.04	14.847	2.15804	0.00373	4.68	1.10972
TRAV2	4.237	1.963	2.15794	0.0246	3.508	1.10965
GRIK5	3.401	1.576	2.15777	7.31e-06	8.756	1.10954
TMEM150	4.522	2.096	2.15725	0.0376	3.217	1.1092
TSEN54	71.137	33.034	2.15343	0.00425	4.6	1.10663
ZNF428	3.96	1.839	2.153	0.00926	4.105	1.10635
KHK	15.57	7.233	2.15272	0.000458	5.947	1.10616
PPME1	6.678	3.108	2.14829	0.0125	3.924	1.10319
LOC440575	2.875	1.339	2.14711	0.0195	3.654	1.1024
HIRIP3	8.518	3.971	2.14507	0.00198	5.057	1.10103
GABARAPL1	47.699	22.238	2.14493	0.0442	3.11	1.10093
CD69	881.931	411.429	2.14358	0.022	3.581	1.10002
MGC3207	12.531	5.849	2.14248	0.00834	4.167	1.09928
C1orf53	0.871	0.406	2.14221	0.0583	2.929	1.0991
TRAPPC1	144.281	67.357	2.14204	1.2e-05	8.394	1.09898
CNPY2	37.919	17.724	2.13944	4.5e-06	9.123	1.09724
BOLA2	12.107	5.661	2.13855	0.00103	5.452	1.09664
BOLA2B	12.107	5.661	2.13855	0.00103	5.452	1.09664
MLLT11	27.633	12.922	2.13854	0.000417	6.006	1.09663
TRBV20-1	9.543	4.464	2.13778	0.0887	2.594	1.09611
ZNF524	10.893	5.098	2.13701	0.0224	3.57	1.09559
IFIT2	61.08	28.585	2.13675	0.0947	2.544	1.09542
MFSD3	9.038	4.231	2.13611	0.0428	3.13	1.09498
PEMT	6.84	3.205	2.13422	0.0101	4.055	1.09371
C6orf86	5.453	2.559	2.1308	4.25e-05	7.499	1.0914
RPS12	1290.45	606.329	2.12831	6.48e-05	7.212	1.08971
POLR2G	75.729	35.584	2.12819	0.00586	4.388	1.08963
PYHIN1	45.307	21.296	2.12746	0.000532	5.854	1.08913
VPS28	224.528	105.646	2.12529	0.000342	6.127	1.08766
DNAJC4	3.042	1.431	2.12525	0.058	2.933	1.08763
MAPBPIP	60.776	28.597	2.12524	1.06e-09	17.492	1.08762
KLHDC8B	12.617	5.938	2.12462	0.000138	6.714	1.08721
HCST	40.415	19.028	2.12396	0.0242	3.519	1.08676
FKBP11	36.445	17.165	2.12327	1.14e-05	8.43	1.08628
MDP-1	19.82	9.335	2.12315	0.000566	5.817	1.0862
PTCH2	0.643	0.303	2.12236	0.074	2.77	1.08567
SIVA1	81.515	38.415	2.12196	0.000715	5.672	1.0854
ADSL	105.805	49.928	2.11917	0.00283	4.846	1.0835
RPS25	1079.27	509.776	2.11715	5.72e-05	7.298	1.08213
PICK1	4.632	2.19	2.11565	0.0248	3.502	1.0811
MFSD12	16.522	7.812	2.11502	1.79e-05	8.102	1.08067
SPHK1	142.475	67.408	2.11363	4.17e-05	7.513	1.07973
TRDV1	55.074	26.062	2.1132	0.0404	3.168	1.07943
ZNF593	14.325	6.787	2.11066	0.076	2.752	1.07769
COX8A	61.943	29.359	2.10985	1.09e-06	10.255	1.07714
CDK4	23.329	11.07	2.10745	0.011	4.001	1.0755
DLGAP4	9.693	4.602	2.10599	0.000112	6.849	1.0745
ATP5J	98.893	46.96	2.10589	4.61e-05	7.442	1.07443
SAMD3	6.378	3.029	2.10562	0.00622	4.351	1.07424
CYHR1	105.972	50.339	2.10516	1.04e-05	8.499	1.07393
PXMP4	25.558	12.144	2.10461	0.00109	5.418	1.07356
NDUFB8	167.968	79.821	2.10431	4.28e-05	7.494	1.07335
RPS16	884.649	420.713	2.10274	0.000642	5.74	1.07227
RWDD2B	5.325	2.532	2.10258	0.0744	2.767	1.07216
LOC790955	12.995	6.183	2.10163	0.00075	5.644	1.07151
VAMP5	37.223	17.714	2.10131	0.000926	5.515	1.07129
SNORA58	2.248	1.072	2.09737	0.0867	2.645	1.06858
GSTA4	4.807	2.294	2.09526	0.0551	2.967	1.06713
LOC100129882	59.953	28.618	2.09491	0.00343	4.73	1.06689
ROBO2	1.193	0.57	2.0944	0.0553	2.964	1.06654
LOC643007	57.629	27.519	2.09414	3.65e-05	7.604	1.06636
LMAN2L	8.641	4.13	2.09244	2.57e-05	7.848	1.06519
HIGD2A	46.835	22.412	2.08975	0.000612	5.769	1.06333
C3orf26	3.929	1.882	2.08721	0.0115	3.976	1.06157
IGHV1-2	27.878	13.358	2.08702	0.0635	2.872	1.06145
MMP11	1.588	0.762	2.08568	0.053	2.992	1.06052
RPS14	2632.61	1263.05	2.08433	0.000102	6.911	1.05958
GZMM	128.965	61.918	2.08282	0.00759	4.226	1.05854
C21orf45	5.831	2.8	2.08277	0.0517	3.009	1.05851
SELM	8.256	3.966	2.08195	0.0517	3.008	1.05794
LOC100129028	1454.82	698.901	2.08159	0.00161	5.178	1.05768
RPL27	734.412	352.833	2.08147	0.000846	5.57	1.0576
DNASE1	6.677	3.208	2.08113	0.00035	6.114	1.05737
UQCR11	51.469	24.756	2.07908	6.34e-05	7.227	1.05594
MPND	6.978	3.357	2.07846	0.00428	4.596	1.05552
NDUFB7	56.646	27.266	2.07759	0.00104	5.447	1.05491
CCDC114	15.066	7.253	2.0773	0.055	2.968	1.05471
LOC729887	9.976	4.803	2.07708	0.000746	5.647	1.05456
CCDC107	36.663	17.662	2.07582	0.00789	4.201	1.05368
C14orf172	4.301	2.072	2.07561	0.0637	2.87	1.05353
ATP5J2	126.336	60.888	2.0749	4.13e-05	7.518	1.05304
SEPT1	120.441	58.096	2.07314	0.0228	3.558	1.05182
ASMTL	10.232	4.937	2.07249	0.00347	4.724	1.05137
ASMTL	10.232	4.937	2.07249	0.00347	4.724	1.05137
LOC391358	40.385	19.491	2.07197	9.35e-05	6.967	1.051
LCK	244.203	117.894	2.07139	0.00458	4.552	1.0506
DNAJC3-AS1	4.985	2.407	2.0711	0.0461	3.083	1.0504
RND1	6.444	3.111	2.07103	0.0652	2.856	1.05035
CST3	89.382	43.183	2.06984	0.00872	4.141	1.04952
LOC100129365	0.68	0.329	2.06792	0.0173	3.728	1.04818
RPS20	3097.87	1499.46	2.06599	0.000274	6.27	1.04683
LOC647310	1.974	0.957	2.06354	0.0768	2.745	1.04512
CCDC72	78.872	38.244	2.06233	1.59e-05	8.189	1.04428
HIST1H4J	0.861	0.418	2.0621	0.048	3.055	1.04411
HIST1H4K	0.861	0.418	2.0621	0.048	3.055	1.04411
CSTB	21.243	10.313	2.05975	0.00149	5.226	1.04247
IGHV4-28	38.592	18.744	2.05894	0.0548	2.971	1.0419
NDUFA11	53.155	25.826	2.05823	0.00705	4.272	1.0414
NDUFB2	164.676	80.032	2.05763	0.0013	5.31	1.04098
AGER	12.173	5.917	2.05735	0.0404	3.169	1.04079
NDUFS7	92.099	44.79	2.05623	4.11e-05	7.522	1.04
C12orf65	23.914	11.632	2.05595	8.36e-07	10.471	1.0398
H2AFJ	42.925	20.881	2.05567	0.0164	3.759	1.03961
RPS17	1700.3	827.128	2.05566	0.00587	4.386	1.0396
ATP5D	74.004	36.05	2.05278	0.0003	6.214	1.03758
SUSD3	53.751	26.204	2.05129	0.0124	3.927	1.03653
DBP	9.837	4.797	2.05052	0.041	3.158	1.03599
RPL23	1185.5	578.158	2.05047	0.00168	5.157	1.03596
NTHL1	20.413	9.956	2.05036	0.00885	4.131	1.03588
ABCC3	0.87	0.424	2.05	0.0021	5.021	1.03563
RPL39	336.531	164.162	2.04999	8.14e-05	7.061	1.03562
DCST2	1.023	0.499	2.04898	0.0156	3.79	1.03491
RPL22	256.161	125.052	2.04844	0.00192	5.073	1.03453
ARFGAP1	6.024	2.943	2.04711	0.000241	6.349	1.03359
TYSND1	6.415	3.135	2.04639	0.0342	3.279	1.03308
HIST4H4	8.852	4.326	2.04622	0.0628	2.879	1.03296
C17orf44	2.639	1.29	2.04589	0.0867	2.63	1.03273
NDUFA13	121.513	59.472	2.04321	0.00794	4.197	1.03084
COX7B	69.706	34.134	2.04212	0.000302	6.208	1.03007
RPL36AL	587.406	287.832	2.04079	5.24e-06	9.006	1.02913
SYTL1	34.314	16.816	2.04056	0.000138	6.715	1.02897
ACVR1C	2.299	1.127	2.03901	0.0451	3.097	1.02787
DAD1	82.306	40.372	2.03867	0.000347	6.119	1.02763
HIST1H3I	3.755	1.842	2.03827	0.0214	3.599	1.02735
CDC42BPG	1.163	0.571	2.03787	0.000328	6.156	1.02706
TRBV5-6	8.469	4.156	2.03758	0.0976	2.524	1.02686
ZPBP	1.112	0.546	2.03757	0.0591	2.92	1.02685
FAM117A	21.344	10.479	2.03675	0.000161	6.613	1.02627
COMMD4	26.638	13.081	2.03642	0.00556	4.42	1.02603
CD27	108.253	53.198	2.03491	0.00107	5.433	1.02497
F12	12.05	5.928	2.03276	0.0668	2.838	1.02344
GPR171	13.266	6.535	2.03012	0.0291	3.399	1.02156
FYB	208.603	102.784	2.02952	0.0856	2.668	1.02114
LMTK3	0.114	0.056	2.02944	0.0878	2.603	1.02108
NDUFS6	51.172	25.217	2.02929	0.00114	5.394	1.02098
LMF1	7.972	3.929	2.02891	0.0106	4.026	1.02071
DPY30	27.641	13.636	2.027	0.00853	4.154	1.01935
EEFSEC	10.795	5.329	2.02549	0.0855	2.669	1.01827
CNPY4	5.854	2.891	2.02527	0.077	2.743	1.01812
ABCA7	26.133	12.905	2.02498	0.000478	5.92	1.01791
CCDC28B	4.924	2.432	2.0243	0.0626	2.881	1.01742
PPP1R14B	65.029	32.135	2.02361	6.02e-05	7.263	1.01693
LOC644928	23.331	11.532	2.02315	0.000799	5.604	1.0166
RNASEH2A	22.298	11.033	2.02109	0.0358	3.249	1.01513
LDLRAP1	27.57	13.643	2.02074	0.00618	4.355	1.01488
NKG7	166.008	82.18	2.02005	0.0139	3.86	1.01439
HSDL2	11.687	5.786	2.01992	0.0195	3.654	1.0143
MYL6B	9.235	4.573	2.01941	5.69e-05	7.301	1.01393
NOLA3	102.048	50.556	2.0185	9.19e-08	12.465	1.01328
NPM3	24.02	11.902	2.01819	0.0167	3.75	1.01306
ACADS	87.007	43.121	2.01771	0.000111	6.856	1.01272
CLPP	33.188	16.449	2.01761	0.00122	5.35	1.01265
PBXIP1	58.365	28.944	2.01646	0.0293	3.39	1.01183
PARVG	58.919	29.22	2.01637	0.00793	4.198	1.01176
ARRDC1	31.579	15.662	2.01628	0.000334	6.143	1.0117
KRTCAP2	205.496	101.924	2.01617	0.000196	6.481	1.01162
HCRT	5.214	2.587	2.01569	0.0354	3.256	1.01127
TMEM173	59.1	29.335	2.01464	4.04e-05	7.535	1.01052
LOC100131186	2.932	1.456	2.01392	0.00575	4.399	1.01001
CBR1	28.426	14.127	2.01226	0.0217	3.591	1.00882
SLC25A11	56.773	28.232	2.01097	0.000308	6.195	1.00789
IL23A	26.568	13.22	2.00972	0.0517	3.009	1.00699
RARRES1	3.092	1.539	2.00937	0.0115	3.977	1.00675
LOC100132731	7.124	3.546	2.00929	0.0272	3.446	1.00669
GIMAP6	28.113	13.992	2.00921	0.0117	3.967	1.00663
SEPW1	215.503	107.309	2.00825	0.000711	5.676	1.00594
LOC100131187	8.632	4.299	2.00796	0.0217	3.591	1.00573
EIF4EBP1	23.498	11.706	2.00731	0.0012	5.364	1.00527
FAM14A	131.825	65.704	2.00634	0.00939	4.097	1.00456
CHTF18	9.768	4.873	2.00449	0.00128	5.32	1.00323
LOC100129628	2.921	1.457	2.00433	0.0298	3.378	1.00312
NDUFA1	185.126	92.422	2.00305	1.59e-05	8.189	1.0022
LOC100128731	60.177	30.047	2.00275	0.000192	6.496	1.00198
GINS2	4.09	2.045	2.00017	0.0482	3.052	1.00012
ZNF765	2.635	5.272	0.499707	0.0103	-4.042	-1.00085
STELLAR	0.553	1.106	0.499524	0.00467	-4.536	-1.00137
ELOVL5	86.446	173.325	0.498753	0.00293	-4.825	-1.0036
TEX9	0.961	1.928	0.498426	0.0133	-3.887	-1.00455
FCRL5	9.969	20.032	0.497674	0.0877	-2.605	-1.00673
LOC100127919	2.374	4.775	0.497074	0.0262	-3.467	-1.00847
ZNF547	4.172	8.394	0.496989	0.0692	-2.816	-1.00871
EVC2	0.756	1.522	0.496985	0.0179	-3.706	-1.00873
ZIK1	6.112	12.343	0.495213	0.0867	-2.634	-1.01388
LSM14B	1.372	2.772	0.495056	0.0613	-2.896	-1.01434
ZSCAN1	0.109	0.221	0.491932	0.0947	-2.544	-1.02347
ZNF26	12.145	24.717	0.491374	0.0814	-2.703	-1.02511
ZNF320	13.268	27.084	0.489869	0.0943	-2.548	-1.02953
SGTB	1.128	2.308	0.488921	0.0621	-2.887	-1.03233
PIGN	1.405	2.877	0.488315	0.0557	-2.958	-1.03411
FLJ42393	1.24	2.541	0.487843	0.0321	-3.32	-1.03551
ZNF23	9.533	19.566	0.487228	0.0202	-3.634	-1.03733
LGI4	0.096	0.197	0.487095	0.0897	-2.586	-1.03772
OMG	2.885	5.922	0.487082	0.042	-3.143	-1.03776
KIT	1.166	2.395	0.486832	0.0421	-3.142	-1.0385
DPPA3	0.871	1.79	0.486584	0.0558	-2.958	-1.03924
ERVWE1	6.275	12.907	0.486144	0.0116	-3.97	-1.04054
ZNF700	14.276	29.424	0.485179	0.000855	-5.564	-1.04341
CAND2	0.589	1.22	0.482742	0.0543	-2.976	-1.05067
ROR1	0.166	0.344	0.482562	0.0934	-2.555	-1.05121
IGF2BP3	1.869	3.878	0.481828	0.0352	-3.261	-1.05341
SPATA6	1.993	4.14	0.481386	0.0646	-2.861	-1.05474
ZNF155	1.083	2.25	0.481252	0.00661	-4.314	-1.05514
SQLE	7.021	14.639	0.4796	0.0662	-2.844	-1.0601
LOC729747	0.994	2.074	0.479343	0.0729	-2.78	-1.06087
MFAP3	3.066	6.412	0.478175	0.0952	-2.54	-1.06439
FBXW11	14.33	29.969	0.478142	0.0448	-3.101	-1.06449
LOC644285	16.764	35.165	0.476727	0.0885	-2.597	-1.06876
LOC441869	3.171	6.659	0.476225	0.0053	-4.452	-1.07028
AP4E1	5.034	10.617	0.474171	0.00142	-5.256	-1.07652
WDR47	18.844	39.822	0.473215	0.0715	-2.793	-1.07943
GPX2	1.121	2.376	0.471608	0.0597	-2.914	-1.08434
GPC1	0.726	1.541	0.471417	0.0646	-2.861	-1.08493
PKN3	0.158	0.335	0.471362	0.0548	-2.971	-1.08509
NIPA1	1.018	2.163	0.470789	0.053	-2.993	-1.08685
NF-E4	0.794	1.69	0.469519	0.086	-2.664	-1.09074
MYCL1	0.636	1.356	0.469026	0.0867	-2.646	-1.09226
LOC100131820	17.465	37.271	0.468591	0.014	-3.852	-1.0936
SAS-ZFAT	1.391	2.969	0.468501	0.0248	-3.504	-1.09388
PIP5K3	17.098	36.509	0.468327	0.0454	-3.092	-1.09441
LOC728806	1.191	2.549	0.467274	0.096	-2.535	-1.09766
TP53I11	1.382	2.958	0.46708	0.0455	-3.091	-1.09826
ATRN	4.664	9.988	0.466942	0.0858	-2.667	-1.09868
ALS2CR8	2.333	5.005	0.466126	0.000226	-6.391	-1.10121
DNAJC16	0.865	1.855	0.466002	0.0867	-2.622	-1.10159
ZNF680	4.054	8.707	0.465627	0.0111	-3.995	-1.10275
ZNF608	1.324	2.846	0.465077	0.000758	-5.637	-1.10446
LOC643376	0.493	1.065	0.463148	0.0867	-2.634	-1.11046
LOC101929155	0.548	1.187	0.462039	0.000299	-6.215	-1.11391
CCDC39	0.41	0.888	0.461471	0.0184	-3.688	-1.11569
LOC91664	4.053	8.794	0.460826	0.0449	-3.099	-1.1177
ZNF654	9.066	19.79	0.458126	0.00916	-4.112	-1.12619
KIAA0133	3.494	7.637	0.457508	0.00866	-4.145	-1.12813
PLXND1	0.203	0.443	0.456987	0.00851	-4.155	-1.12977
FAM83D	2.258	4.948	0.456391	0.0375	-3.219	-1.13166
ZNF816A	4.13	9.064	0.455673	0.00931	-4.102	-1.13393
LOC440082	5.232	11.562	0.452513	0.0311	-3.342	-1.14397
ACRC	1.176	2.603	0.451701	0.008	-4.192	-1.14656
YTHDF3	67.14	148.764	0.451319	0.0716	-2.792	-1.14778
ZNF502	5.19	11.563	0.448807	0.0625	-2.882	-1.15583
LOC137886	3.286	7.348	0.447135	0.0133	-3.889	-1.16122
ATP6V1A	8.897	19.906	0.446968	0.0141	-3.848	-1.16176
LOC100128274	1777.32	3996.06	0.444769	0.0877	-2.605	-1.16887
COBLL1	1.508	3.392	0.444765	0.0404	-3.169	-1.16889
C7orf29	0.184	0.415	0.444758	0.0466	-3.074	-1.16891
LOC100129892	14.816	33.34	0.444381	0.0145	-3.833	-1.17013
CD274	8.91	20.063	0.444126	0.00499	-4.491	-1.17096
LOC338756	0.497	1.122	0.44337	0.00479	-4.517	-1.17342
PLEKHF2	15.674	35.463	0.441973	0.0288	-3.408	-1.17797
MKX	2.29	5.185	0.441642	0.0708	-2.801	-1.17905
AHNAK2	0.452	1.024	0.440824	0.0922	-2.565	-1.18173
ZNF252	3.992	9.059	0.440678	0.0073	-4.25	-1.1822
IL7	4.295	9.748	0.440665	0.0849	-2.674	-1.18225
ST3GAL6	16.719	38.057	0.439327	0.0328	-3.306	-1.18663
ZNF773	3.052	6.972	0.437764	0.0434	-3.121	-1.19177
ZNF791	4.298	9.823	0.437517	0.00235	-4.957	-1.19259
CTNNB1	42.251	97.216	0.43461	0.0248	-3.503	-1.20221
CCNJ	3.068	7.068	0.433998	0.00334	-4.748	-1.20424
MEST	1.488	3.454	0.430857	0.00377	-4.673	-1.21472
ZNF268	2.077	4.839	0.429149	0.00573	-4.403	-1.22045
LOC129881	0.289	0.674	0.428564	0.0398	-3.179	-1.22242
ZNF709	1.99	4.645	0.428408	2.08e-07	-11.696	-1.22294
MCART1	5.885	13.742	0.428241	0.0268	-3.453	-1.22351
LIG4	2.21	5.176	0.427008	0.0867	-2.625	-1.22766
ZNF226	6.01	14.095	0.426415	0.0172	-3.729	-1.22967
TRIM32	2.937	6.89	0.426315	0.0178	-3.71	-1.23001
LOC100131257	0.992	2.327	0.426285	0.0291	-3.4	-1.23011
COL4A4	0.709	1.664	0.425794	0.03	-3.371	-1.23177
MTMR7	0.474	1.115	0.425124	0.0937	-2.553	-1.23404
DCHS2	0.195	0.459	0.424159	0.0171	-3.735	-1.23732
FGD6	7.469	17.835	0.418754	0.0505	-3.024	-1.25583
C20orf152	0.471	1.126	0.41862	0.0339	-3.285	-1.25629
ZNF84	8.35	19.981	0.417917	0.0184	-3.692	-1.25871
ZNF181	2.967	7.101	0.417774	0.0958	-2.536	-1.2592
EFR3B	0.928	2.222	0.417626	0.0396	-3.182	-1.25972
C20orf32	6.032	14.448	0.417532	0.00677	-4.298	-1.26004
GAPDHL6	0.909	2.181	0.416882	0.0773	-2.74	-1.26229
ANKFN1	0.101	0.242	0.416665	0.0937	-2.553	-1.26304
LOC401557	4.46	10.73	0.415682	0.0294	-3.388	-1.26645
C20orf107	0.681	1.646	0.413674	0.00335	-4.745	-1.27344
FAM91A1	18.069	43.68	0.41367	0.0805	-2.712	-1.27345
ZNF300	2.406	5.82	0.413386	0.00723	-4.256	-1.27444
ZNF85	0.784	1.899	0.413012	0.0648	-2.859	-1.27574
DSE	3.014	7.324	0.411493	0.0395	-3.184	-1.28106
LOC646864	0.16	0.389	0.411137	0.0517	-3.008	-1.28231
ZNF586	29.753	72.392	0.411007	0.0375	-3.217	-1.28276
JRKL	2.48	6.054	0.409645	0.055	-2.968	-1.28755
TLR10	2.819	6.892	0.408974	0.0364	-3.238	-1.28992
ZNF776	22.198	54.324	0.408616	0.00486	-4.507	-1.29118
CHAMP1	6.591	16.131	0.408559	0.00882	-4.134	-1.29138
LOC494141	1.871	4.582	0.408437	0.0221	-3.577	-1.29182
KLHDC6	1.023	2.508	0.407856	0.0256	-3.483	-1.29387
SOBP	0.151	0.369	0.407844	0.0337	-3.287	-1.29391
CAMSAP1L1	1.466	3.596	0.407715	0.0495	-3.036	-1.29437
LOC727827	0.386	0.948	0.407478	0.0533	-2.988	-1.29521
LOC101927150	11.745	28.851	0.4071	0.0784	-2.73	-1.29654
TWSG1	2.523	6.221	0.405538	0.0281	-3.425	-1.30209
KIF14	0.831	2.058	0.404024	0.0186	-3.682	-1.30749
TMCC3	7.852	19.523	0.402202	0.02	-3.64	-1.31401
ZNF75A	6.746	16.783	0.401949	0.0363	-3.239	-1.31492
LRP12	0.545	1.355	0.401941	0.0885	-2.597	-1.31495
BTBD3	4.057	10.105	0.40146	0.0295	-3.386	-1.31667
HAS3	0.46	1.159	0.39679	0.0262	-3.469	-1.33355
LOC642954	0.273	0.694	0.393584	0.0346	-3.272	-1.34526
AGL	2.111	5.374	0.392848	0.00922	-4.108	-1.34796
ZNF271	5.187	13.21	0.392676	0.000699	-5.686	-1.34859
TTN	0.187	0.477	0.392564	0.0253	-3.491	-1.349
WNT7B	0.924	2.357	0.391738	0.0878	-2.603	-1.35204
LOC100131966	0.49	1.252	0.391309	0.0293	-3.39	-1.35362
FBLN5	0.14	0.36	0.389376	0.0421	-3.141	-1.36076
LOC100133115	0.18	0.463	0.388498	0.0449	-3.1	-1.36402
LOC100129446	5.082	13.14	0.386767	0.0523	-3	-1.37046
ANK3	0.217	0.567	0.38356	0.000786	-5.614	-1.38248
LOC100129763	1.169	3.07	0.380594	0.0416	-3.148	-1.39368
ILDR1	0.441	1.161	0.379597	0.00229	-4.97	-1.39746
LNX1	0.23	0.608	0.378919	0.026	-3.472	-1.40004
CSRP2	1.018	2.694	0.377855	0.0124	-3.93	-1.4041
AASS	4.601	12.266	0.375121	0.0202	-3.632	-1.41457
NEO1	0.107	0.286	0.373867	0.0466	-3.074	-1.4194
ZNF584	1.97	5.28	0.373183	0.0833	-2.688	-1.42204
LOC100131829	4.929	13.27	0.371449	0.00341	-4.734	-1.42876
C6orf91	0.288	0.775	0.371016	0.0212	-3.604	-1.43045
NEK6	15.26	41.143	0.370894	0.0241	-3.522	-1.43092
ZNF626	0.626	1.694	0.369675	0.0049	-4.501	-1.43567
SYNJ2	0.127	0.344	0.367655	0.093	-2.558	-1.44357
LOC392217	0.659	1.801	0.365953	0.0308	-3.352	-1.45027
ZNF597	5.653	15.463	0.365579	0.0163	-3.763	-1.45174
SLIT2	0.049	0.136	0.359438	0.0644	-2.863	-1.47619
TMEM67	1.265	3.532	0.358253	0.0088	-4.136	-1.48095
MCART2	0.525	1.475	0.356063	0.0978	-2.522	-1.48979
ST5	0.143	0.402	0.35567	0.0776	-2.737	-1.49139
C21orf88	0.49	1.386	0.353713	0.0677	-2.83	-1.49935
P4HA3	0.52	1.48	0.351752	0.0205	-3.626	-1.50737
PKP4	0.415	1.183	0.350527	0.0241	-3.52	-1.5124
LOC727945	0.258	0.738	0.350295	0.0293	-3.393	-1.51336
KIF21A	0.46	1.317	0.349237	0.0511	-3.016	-1.51772
ENTPD7	1.135	3.259	0.348388	0.00674	-4.301	-1.52123
GEN1	6.343	18.524	0.342409	0.0324	-3.313	-1.54621
ZNF549	3.924	11.555	0.339565	0.00463	-4.543	-1.55824
YOD1	2.207	6.532	0.337885	0.0201	-3.636	-1.5654
PID1	0.727	2.152	0.337848	0.0194	-3.656	-1.56556
LOC100128494	0.939	2.791	0.336525	0.0295	-3.386	-1.57122
KIAA1826	0.89	2.655	0.335254	0.0966	-2.53	-1.57667
ZC3H12B	0.138	0.412	0.334467	0.0365	-3.235	-1.58006
P2RY1	1.11	3.321	0.334331	0.0763	-2.749	-1.58065
LECT1	0.398	1.192	0.333793	0.0215	-3.595	-1.58297
FLJ36144	0.223	0.668	0.333015	0.0101	-4.053	-1.58634
RAB9B	0.393	1.186	0.331557	0.0446	-3.103	-1.59267
LOC100133224	0.134	0.404	0.331154	0.0729	-2.78	-1.59443
LOC100131012	0.154	0.467	0.330309	0.0714	-2.794	-1.59811
EPOR	0.157	0.479	0.328395	0.0707	-2.802	-1.6065
ZKSCAN2	0.59	1.8	0.327532	0.0367	-3.233	-1.61029
JAM3	3.024	9.31	0.324793	0.0305	-3.357	-1.62241
LEAP2	0.602	1.858	0.323713	0.0877	-2.605	-1.62721
LOC153684	0.209	0.648	0.322297	0.087	-2.613	-1.63354
DNAH1	0.867	2.714	0.319461	0.0291	-3.4	-1.64629
LOC646279	0.604	1.892	0.319206	0.0721	-2.786	-1.64744
ZNF530	0.787	2.468	0.319116	0.0241	-3.52	-1.64784
KIAA1553	0.473	1.481	0.319085	0.00138	-5.274	-1.64799
ZNF124	0.817	2.582	0.316315	0.00407	-4.626	-1.66057
ZNF193	1.171	3.701	0.316314	0.0494	-3.038	-1.66057
DUOX1	0.069	0.218	0.314368	0.0224	-3.571	-1.66947
NANOG	2.064	6.576	0.313871	0.0085	-4.156	-1.67176
ZNF41	2.549	8.137	0.313268	0.0277	-3.433	-1.67453
GRAMD3	3.143	10.098	0.311258	0.0402	-3.171	-1.68381
LRRC49	0.353	1.133	0.311238	0.0703	-2.805	-1.68391
ZNF543	0.615	1.991	0.308685	0.0385	-3.2	-1.69579
SNORA71A	1.638	5.342	0.306693	0.0619	-2.889	-1.70513
NEDD4L	18.576	61.201	0.303529	0.0804	-2.713	-1.72009
PCDHGB5	0.478	1.575	0.303174	0.00751	-4.232	-1.72178
CD276	0.094	0.31	0.302344	0.0415	-3.151	-1.72574
PROX2	0.267	0.889	0.300135	0.0215	-3.595	-1.73632
SCG3	0.056	0.19	0.296812	0.0867	-2.642	-1.75238
F2R	5.407	18.273	0.295891	0.00474	-4.527	-1.75686
DKFZp686I15217	0.126	0.427	0.295796	0.0378	-3.211	-1.75732
RYR3	0.098	0.33	0.295443	0.00508	-4.479	-1.75905
ZNF99	0.063	0.212	0.295021	0.0867	-2.643	-1.76111
FCRL2	6.15	20.845	0.295014	0.000684	-5.7	-1.76114
PRPS1L1	0.376	1.291	0.291431	0.00367	-4.69	-1.77878
SNORA36A	1.48	5.108	0.289721	0.0348	-3.268	-1.78727
ZNF528	2.472	8.599	0.287531	0.0409	-3.159	-1.79821
CNTNAP2	0.245	0.853	0.28688	0.0714	-2.794	-1.80148
SLC16A10	0.086	0.3	0.285117	0.0627	-2.881	-1.81037
C20orf121	1.28	4.491	0.285007	0.0557	-2.959	-1.81093
NAV3	0.059	0.208	0.283364	0.0276	-3.436	-1.81927
ZNF254	1.873	6.619	0.283002	4.67e-05	-7.433	-1.82112
XKR6	0.146	0.515	0.282386	0.0224	-3.568	-1.82426
CYP17A1	0.171	0.61	0.279462	0.0761	-2.751	-1.83928
HTRA4	0.248	0.889	0.278702	0.000276	-6.266	-1.8432
GPT2	0.608	2.207	0.275672	0.0113	-3.987	-1.85898
LOC100130518	0.087	0.315	0.275489	0.0704	-2.805	-1.85993
ZNF695	0.673	2.442	0.27546	0.000108	-6.874	-1.86008
ZNF749	0.315	1.147	0.274854	0.0626	-2.882	-1.86326
LOC100132565	0.314	1.152	0.272748	0.0422	-3.141	-1.87436
NUDT7	0.226	0.835	0.271171	0.00586	-4.388	-1.88273
TMTC1	0.159	0.588	0.27097	0.07	-2.808	-1.88379
C11orf82	1.673	6.197	0.270052	0.0244	-3.512	-1.88869
ZNF491	0.101	0.375	0.26898	0.0448	-3.101	-1.89443
TGFA	0.611	2.272	0.268797	0.0588	-2.923	-1.89541
FBN1	0.049	0.182	0.268072	0.0718	-2.79	-1.89931
C19orf26	0.076	0.289	0.263674	0.0359	-3.247	-1.92317
GPRC5C	0.178	0.682	0.261262	0.0329	-3.303	-1.93643
CLTCL1	0.037	0.143	0.260743	0.0669	-2.838	-1.9393
LOC283174	0.106	0.41	0.259899	0.0951	-2.541	-1.94398
ATP7B	0.148	0.58	0.254546	0.00587	-4.387	-1.974
ZNF396	0.139	0.551	0.252422	0.0311	-3.342	-1.98609
KIAA0284	0.028	0.109	0.251332	0.00733	-4.247	-1.99233
DNAH9	0.044	0.176	0.250895	0.0377	-3.213	-1.99485
PPARGC1A	0.292	1.171	0.249751	0.016	-3.775	-2.00144
CYP2C18	0.094	0.379	0.248074	0.025	-3.499	-2.01116
AGBL3	0.077	0.311	0.24665	0.0339	-3.285	-2.01946
DOCK6	0.153	0.622	0.24656	0.0505	-3.023	-2.01999
SNPH	0.212	0.87	0.244074	0.0886	-2.595	-2.03461
CSMD3	0.043	0.178	0.2407	0.0472	-3.066	-2.05469
ADAM28	0.286	1.19	0.24043	0.0867	-2.631	-2.05631
ZNF599	0.419	1.746	0.239924	0.0349	-3.267	-2.05935
LOC728858	0.227	0.952	0.238517	0.0113	-3.987	-2.06784
PCDHGA3	0.053	0.222	0.237944	0.0665	-2.842	-2.0713
P2RX5	0.44	1.854	0.237397	0.00487	-4.506	-2.07463
C1S	0.147	0.621	0.236513	0.0351	-3.262	-2.08001
KLHL13	0.262	1.108	0.236098	0.0309	-3.349	-2.08254
MPL	0.09	0.383	0.234211	0.0324	-3.314	-2.09412
WDR93	0.06	0.257	0.233441	0.0795	-2.721	-2.09887
FAM72A	0.18	0.771	0.233263	0.0632	-2.875	-2.09997
TBR1	0.104	0.449	0.231395	0.00458	-4.552	-2.11157
COL14A1	0.029	0.126	0.231019	0.0377	-3.213	-2.11392
LOC728927	0.455	1.991	0.228624	0.0884	-2.597	-2.12895
ADAMTS14	0.074	0.325	0.228137	0.00287	-4.837	-2.13203
TRPM6	0.036	0.158	0.227796	0.0867	-2.627	-2.13418
PHLDB2	0.322	1.421	0.226666	0.0868	-2.619	-2.14136
FLJ21062	0.118	0.521	0.225679	0.0411	-3.156	-2.14766
ABCC9	0.048	0.214	0.225617	0.06	-2.911	-2.14805
DYRK4	0.526	2.415	0.217906	0.00638	-4.336	-2.19822
GABRB1	0.077	0.358	0.215842	0.0988	-2.515	-2.21195
SLIT1	0.049	0.226	0.215359	0.00104	-5.447	-2.21519
EPAS1	0.224	1.045	0.214245	0.00786	-4.204	-2.22267
SEMA3C	0.068	0.315	0.214135	0.00981	-4.07	-2.22341
PDP2	0.476	2.241	0.212593	0.0347	-3.27	-2.23383
LOC101928072	0.443	2.121	0.208725	0.0268	-3.453	-2.26033
OVOS	0.424	2.044	0.207394	0.029	-3.402	-2.26955
ESRRG	0.066	0.323	0.205276	0.0337	-3.287	-2.28436
BCAR3	0.417	2.073	0.20126	0.00465	-4.538	-2.31286
LRFN4	0.073	0.364	0.201219	0.0242	-3.517	-2.31316
ACTN2	0.157	0.787	0.199431	0.0468	-3.071	-2.32604
ARHGEF10	0.113	0.569	0.199208	0.0188	-3.676	-2.32765
PVRL3	0.169	0.881	0.192034	0.0364	-3.238	-2.38057
ZBTB3	0.357	1.883	0.18961	0.0228	-3.557	-2.39889
LRP1B	0.024	0.125	0.188599	0.0455	-3.091	-2.40661
OVOS2	0.583	3.108	0.187486	0.0851	-2.673	-2.41514
MYH15	0.029	0.157	0.185545	0.0867	-2.621	-2.43016
ECM2	0.045	0.246	0.184683	0.019	-3.67	-2.43688
EFNB2	0.196	1.074	0.182215	0.00483	-4.512	-2.45629
USH2A	0.029	0.161	0.181802	0.0378	-3.212	-2.45956
ZNF667	0.178	0.983	0.180566	0.0185	-3.687	-2.4694
FMO4	0.158	0.879	0.180044	0.0213	-3.603	-2.47358
NRCAM	0.056	0.314	0.178418	0.0185	-3.688	-2.48666
RPL10L	0.271	1.54	0.176064	0.00248	-4.926	-2.50583
RELN	0.034	0.194	0.173951	0.0168	-3.746	-2.52325
ZNF35	0.274	1.584	0.172966	0.00337	-4.742	-2.53144
DNAH5	0.031	0.182	0.16759	0.0122	-3.94	-2.57699
FLJ26245	0.138	0.826	0.166808	0.0733	-2.776	-2.58374
PLXNA2	0.066	0.396	0.165452	0.0105	-4.029	-2.59552
NEU3	0.127	0.769	0.165304	0.00537	-4.443	-2.59681
INTU	0.144	0.882	0.163359	0.0168	-3.744	-2.61388
ZSWIM3	0.109	0.672	0.162607	0.0315	-3.333	-2.62054
NCAM1	0.141	0.869	0.162373	0.0908	-2.577	-2.62261
OTOA	0.066	0.413	0.159132	0.024	-3.525	-2.6517
PCDHGC5	0.042	0.266	0.15908	0.0597	-2.914	-2.65218
TMEM63C	0.161	1.017	0.15878	0.019	-3.67	-2.6549
SLC7A11	0.145	0.933	0.154931	0.00232	-4.964	-2.6903
WDR66	0.055	0.357	0.152651	8.04e-05	-7.069	-2.71169
LOC730382	0.398	2.608	0.152455	0.00286	-4.84	-2.71355
ZNF322A	0.455	2.992	0.151931	0.0867	-2.655	-2.71851
POU5F2	0.101	0.666	0.151361	0.000473	-5.927	-2.72393
CCDC73	0.037	0.246	0.150875	0.0118	-3.962	-2.72858
HEY1	0.436	2.949	0.14791	0.058	-2.933	-2.75721
LRP2	0.04	0.277	0.143881	0.00271	-4.871	-2.79705
SEMA3F	0.072	0.499	0.143213	0.00118	-5.37	-2.80377
FLJ46321	0.029	0.214	0.135037	0.0337	-3.289	-2.88857
STAB2	0.007	0.052	0.129084	0.087	-2.614	-2.95362
ATP8B1	0.119	0.934	0.12781	0.0286	-3.412	-2.96793
NBPF12	0.063	0.506	0.124181	0.00704	-4.274	-3.00949
GPR39	0.04	0.33	0.121917	2.06e-06	-9.731	-3.03603
FAT4	0.014	0.115	0.121299	0.0867	-2.624	-3.04336
MEGF11	0.234	1.977	0.118157	0.000834	-5.579	-3.08123
ZFHX4	0.015	0.135	0.114161	0.0108	-4.015	-3.13085
RYR2	0.016	0.142	0.114117	0.0135	-3.876	-3.13142
NWD1	0.034	0.303	0.110676	0.0095	-4.089	-3.17558
HCN1	0.019	0.182	0.105651	0.0944	-2.547	-3.24262
MYO16	0.008	0.076	0.104271	0.0601	-2.91	-3.26159
MYO3A	0.013	0.122	0.103968	0.0745	-2.765	-3.26579
KCNT2	0.012	0.118	0.103807	0.0877	-2.604	-3.26803
TUBA3D	0.035	0.347	0.101615	0.0964	-2.532	-3.29881
MYH3	0.018	0.176	0.100495	0.0824	-2.695	-3.3148
FAT	0.046	0.457	0.0999722	0.000238	-6.357	-3.32233
TRPV3	0.036	0.366	0.0989329	0.0881	-2.6	-3.33741
FLG2	0.017	0.172	0.0980863	0.08	-2.717	-3.3498
SVEP1	0.012	0.124	0.097679	0.0779	-2.734	-3.35581
CCDC144A	0.022	0.223	0.0972638	0.00253	-4.913	-3.36195
PCLO	0.012	0.131	0.0945886	0.0381	-3.206	-3.40219
GRID2	0.013	0.139	0.0922251	0.0748	-2.762	-3.4387
GPR98	0.016	0.178	0.0920928	0.00169	-5.153	-3.44077
PPFIA2	0.01	0.114	0.0915325	0.0601	-2.909	-3.44957
TNC	0.013	0.149	0.0906188	0.0714	-2.795	-3.46405
C12orf64	0.011	0.123	0.0881571	0.0694	-2.814	-3.50378
LRP4	0.025	0.294	0.086426	0.00273	-4.867	-3.53239
TRPM1	0.017	0.202	0.0850315	0.0547	-2.972	-3.55586
FAM135B	0.03	0.349	0.0848473	0.00481	-4.515	-3.55899
UNC13A	0.005	0.06	0.0810875	0.0818	-2.7	-3.62438
CHRNA10	0.042	0.517	0.0809728	0.0571	-2.942	-3.62642
CEACAM6	0.068	0.842	0.0807314	0.0906	-2.578	-3.63073
MAK	0.039	0.481	0.0800468	0.0601	-2.909	-3.64301
ASAH2	0.019	0.244	0.0787036	0.0428	-3.13	-3.66743
NPAS3	0.007	0.092	0.0773354	0.0867	-2.635	-3.69273
PRAMEF7	0	0.002	0.0767899	0.0911	-2.574	-3.70294
VENTX	0.083	1.08	0.0766206	0.0877	-2.604	-3.70612
CLCA4	0.006	0.083	0.0760602	0.0933	-2.555	-3.71672
FLJ32810	0.03	0.414	0.0733464	0.0529	-2.994	-3.76913
BAI3	0.019	0.257	0.072953	0.0491	-3.041	-3.77689
TRIM53	0.021	0.288	0.0711627	0.0852	-2.672	-3.81274
MUC17	0.008	0.108	0.0707138	0.0867	-2.635	-3.82186
C21orf126	0.026	0.373	0.0696195	0.0512	-3.016	-3.84436
PCDH15	0.009	0.128	0.0687403	0.0987	-2.516	-3.8627
ADAMTS20	0.006	0.092	0.0682524	0.0867	-2.646	-3.87298
DKFZP434A062	0.003	0.038	0.0675017	0.0887	-2.595	-3.88893
CACNA1I	0.003	0.049	0.066215	0.0923	-2.564	-3.9167
LPHN2	0.015	0.227	0.0658723	0.0475	-3.061	-3.92418
FGD5	0.007	0.11	0.0652164	0.08	-2.716	-3.93862
RASIP1	0.009	0.143	0.06506	0.0867	-2.636	-3.94209
GPR179	0.003	0.05	0.0649771	0.0778	-2.735	-3.94393
PDE3A	0.008	0.128	0.0649199	0.0313	-3.338	-3.9452
UACA	0.021	0.318	0.0647961	0.0512	-3.015	-3.94795
ZNF716	0.143	2.222	0.0643715	6.53e-05	-7.207	-3.95743
PCDHB5	0.011	0.176	0.06257	0.0139	-3.858	-3.99839
CADPS2	0.013	0.204	0.0617039	0.0395	-3.185	-4.0185
PKHD1	0.008	0.128	0.0614565	0.0396	-3.183	-4.02429
CPB2	0.014	0.221	0.0613967	0.088	-2.601	-4.0257
LRIG3	0.007	0.11	0.0606345	0.0612	-2.897	-4.04372
GABRA1	0.027	0.449	0.0596723	0.0463	-3.079	-4.0668
LRRN3	0.096	1.61	0.0595614	0.0867	-2.634	-4.06948
ADAMTS9	0.013	0.217	0.0583393	0.0883	-2.598	-4.09939
LOC100132713	0	0.002	0.0581883	0.087	-2.613	-4.10313
TRIM48	0.077	1.337	0.057913	0.0638	-2.869	-4.10997
TRIM9	0.01	0.165	0.0578434	0.0782	-2.731	-4.1117
CADPS	0.005	0.089	0.0577486	0.0768	-2.745	-4.11407
COL5A2	0.009	0.159	0.0566937	0.0867	-2.658	-4.14067
C10orf39	0	0.002	0.0554856	0.0876	-2.606	-4.17174
UNC5D	0.01	0.176	0.0553912	0.0858	-2.666	-4.1742
MPDZ	0.006	0.115	0.0550989	0.069	-2.818	-4.18183
MGC33846	0	0.002	0.0548569	0.0867	-2.645	-4.18818
COL23A1	0.007	0.128	0.0539035	0.0518	-3.007	-4.21348
SCN2A	0.009	0.178	0.05346	0.016	-3.773	-4.2254
TLL1	0.004	0.082	0.0533488	0.098	-2.52	-4.2284
EBF3	0.014	0.269	0.0526696	0.0748	-2.762	-4.24688
LOC360030	0.042	0.792	0.0523909	0.0442	-3.11	-4.25454
LOC100132639	0	0.002	0.0519786	0.0867	-2.627	-4.26594
LOC286144	0.009	0.182	0.0517494	0.0675	-2.832	-4.27231
VSX1	0.014	0.277	0.0508498	0.0949	-2.543	-4.29761
GLT25D2	0.015	0.291	0.0504268	0.0947	-2.544	-4.30967
LOC728323	0	0.002	0.0503403	0.0868	-2.618	-4.31214
CECR6	0	0.002	0.0499367	0.0867	-2.642	-4.32376
PARD3B	0.007	0.14	0.0495887	0.0463	-3.08	-4.33384
MOCOS	0.011	0.224	0.0487409	0.0748	-2.763	-4.35872
FBN2	0.004	0.09	0.0482038	0.0363	-3.24	-4.37471
MYT1	0.003	0.056	0.0477806	0.0475	-3.061	-4.38743
LOC645202	0.004	0.089	0.0477034	0.0521	-3.004	-4.38976
LOC120824	0.035	0.74	0.0475304	0.0242	-3.518	-4.39501
TAS2R43	0.015	0.307	0.0472654	0.0867	-2.646	-4.40307
FUSSEL18	0	0.003	0.046803	0.092	-2.567	-4.41726
OR52K2	0	0.003	0.046781	0.0867	-2.645	-4.41793
DSCAM	0.004	0.089	0.046213	0.0888	-2.593	-4.43556
KCNH2	0.02	0.43	0.0462047	0.0808	-2.709	-4.43582
C11orf65	0.016	0.337	0.0461877	0.0746	-2.764	-4.43635
C7	0.007	0.156	0.0460201	0.0552	-2.965	-4.44159
C11orf36	0	0.003	0.0457248	0.0867	-2.645	-4.45088
SCRT1	0	0.003	0.045478	0.0867	-2.641	-4.45869
DKFZp686D0972	0.014	0.304	0.0448106	0.0687	-2.821	-4.48002
HHLA1	0	0.003	0.0445516	0.0885	-2.597	-4.48838
FCN3	0.018	0.393	0.0445093	0.089	-2.592	-4.48975
SPINK5	0.004	0.086	0.0441963	0.0657	-2.849	-4.49993
DLG2	0.007	0.158	0.0438546	0.0436	-3.119	-4.51113
OR8B2	0	0.003	0.0436127	0.0887	-2.594	-4.51911
THSD7A	0.005	0.122	0.0434979	0.0293	-3.392	-4.52291
VN1R1	0	0.003	0.0434941	0.0867	-2.622	-4.52303
LOC389936	0	0.003	0.0430028	0.0867	-2.626	-4.53943
IRX3	0	0.003	0.0429706	0.0867	-2.621	-4.54051
CSH1	0.014	0.32	0.0427562	0.0581	-2.931	-4.54772
VEPH1	0.008	0.179	0.0424455	0.0395	-3.185	-4.55825
C8orf13	0.018	0.436	0.0422477	0.083	-2.69	-4.56498
LOC101929265	0.012	0.276	0.0422344	0.0815	-2.702	-4.56544
AVPR1B	0	0.003	0.0422013	0.0895	-2.587	-4.56657
ACOX2	0.012	0.297	0.0420289	0.091	-2.575	-4.57248
FLJ44048	0.002	0.041	0.0419711	0.0895	-2.588	-4.57446
FOXE3	0	0.003	0.0418666	0.0874	-2.61	-4.57806
LOC100129000	0	0.003	0.0416332	0.0867	-2.634	-4.58612
LOC340239	0	0.003	0.0416332	0.0867	-2.634	-4.58612
ALDH3A1	0.012	0.298	0.0413784	0.0714	-2.795	-4.59498
POU4F2	0	0.003	0.0408441	0.0868	-2.619	-4.61373
CYP4F12	0.005	0.123	0.0404627	0.0775	-2.738	-4.62726
GLB1L3	0	0.003	0.0402231	0.087	-2.614	-4.63583
LOC401180	0	0.003	0.0399333	0.0867	-2.638	-4.64626
NAT2	0	0.003	0.0394752	0.0867	-2.634	-4.66291
C14orf38	0.002	0.039	0.0390074	0.0945	-2.545	-4.68011
PNMA5	0	0.003	0.0386823	0.0868	-2.619	-4.69218
LOC388523	0.048	1.259	0.0383075	0.0314	-3.336	-4.70623
GRIK2	0.006	0.17	0.0378376	0.0809	-2.708	-4.72404
LOC646730	0	0.003	0.03762	0.0867	-2.638	-4.73235
MAGI1	0.009	0.232	0.0375876	0.0349	-3.267	-4.7336
LMX1B	0	0.003	0.0375815	0.087	-2.614	-4.73383
NPNT	0.015	0.394	0.0375467	0.0473	-3.064	-4.73517
CYP7A1	0.005	0.122	0.0375188	0.062	-2.887	-4.73624
LOC388630	0	0.003	0.0374261	0.0889	-2.593	-4.73981
GALNT14	0	0.003	0.0374206	0.0867	-2.626	-4.74002
LOC145845	0	0.003	0.0373409	0.0882	-2.599	-4.7431
LOC100132634	0	0.003	0.0371754	0.087	-2.613	-4.74951
OR1L1	0	0.003	0.036972	0.0869	-2.616	-4.75742
CRYGC	0	0.003	0.0368959	0.0867	-2.642	-4.7604
LOC100128796	0	0.006	0.0365506	0.0995	-2.51	-4.77396
ZFHX2	0.007	0.2	0.0363407	0.0248	-3.504	-4.78227
LOC100128104	0	0.003	0.0363031	0.0867	-2.634	-4.78376
DGCR5	0.003	0.077	0.0361836	0.038	-3.208	-4.78852
MRGPRE	0	0.003	0.0361584	0.0867	-2.638	-4.78953
JPH4	0	0.003	0.0361286	0.0903	-2.581	-4.79072
GH2	0.009	0.251	0.0359998	0.0927	-2.561	-4.79587
KIAA1751	0	0.003	0.0359451	0.0867	-2.643	-4.79806
IRX1	0	0.003	0.0358868	0.0867	-2.625	-4.8004
GOLSYN	0.029	0.802	0.0357866	0.0874	-2.608	-4.80444
MACROD2-AS1	0.014	0.383	0.035728	0.0506	-3.022	-4.8068
CACNG6	0	0.003	0.0357177	0.0869	-2.617	-4.80722
LOC101929329	0	0.003	0.0356858	0.0867	-2.631	-4.80851
ZCCHC5	0	0.003	0.0355784	0.0916	-2.57	-4.81285
FLJ23049	0.004	0.103	0.0354335	0.06	-2.91	-4.81874
CDH6	0.015	0.432	0.0352614	0.0691	-2.817	-4.82576
C10orf107	0	0.003	0.0351935	0.0867	-2.638	-4.82855
PRLHR	0	0.003	0.0351622	0.0867	-2.626	-4.82983
HOXC6	0	0.004	0.0350143	0.0867	-2.622	-4.83591
OTUD6A	0	0.004	0.0348001	0.0867	-2.624	-4.84477
SH3BP4	0.008	0.221	0.0347264	0.0341	-3.28	-4.84782
LCN8	0	0.004	0.0345874	0.0867	-2.639	-4.85361
ADCYAP1	0	0.004	0.034494	0.0867	-2.624	-4.85751
LOC201164	0.008	0.235	0.0344161	0.087	-2.613	-4.86077
OTC	0	0.004	0.0343956	0.0881	-2.6	-4.86163
C17orf74	0	0.004	0.034394	0.0867	-2.64	-4.8617
ALOX15B	0	0.004	0.0343498	0.0874	-2.609	-4.86355
FKHL18	0	0.004	0.034152	0.0867	-2.632	-4.87188
KRT77	0	0.004	0.0341464	0.087	-2.613	-4.87212
LOC100996338	0	0.004	0.0341209	0.0869	-2.617	-4.8732
PRAP1	0	0.004	0.0339796	0.0867	-2.63	-4.87919
REXO1L6P	0.001	0.018	0.0339133	0.054	-2.98	-4.88201
C21orf121	0	0.004	0.0338256	0.0867	-2.629	-4.88574
WEE2	0.007	0.204	0.0337328	0.0737	-2.772	-4.8897
LOC100131582	0.008	0.24	0.0333659	0.0867	-2.647	-4.90548
DAO	0	0.004	0.0332875	0.0869	-2.617	-4.90888
USP26	0	0.004	0.0332513	0.0867	-2.628	-4.91044
ADAM18	0.003	0.078	0.033225	0.0719	-2.789	-4.91159
ANXA8	0	0.004	0.033141	0.087	-2.613	-4.91524
LOC100133105	0	0.004	0.0331023	0.0874	-2.609	-4.91693
FGF20	0	0.004	0.0328351	0.0867	-2.631	-4.92862
BCDO2	0.008	0.249	0.0327821	0.0955	-2.538	-4.93095
PCDHB2	0.006	0.186	0.0326932	0.0238	-3.529	-4.93487
LOC728904	0	0.004	0.0326076	0.0867	-2.623	-4.93865
LOC100132939	0	0.004	0.0324618	0.0867	-2.622	-4.94511
LRRC9	0.001	0.042	0.0324304	0.0949	-2.543	-4.94651
ART1	0	0.004	0.0323168	0.0867	-2.625	-4.95157
HOXA13	0	0.004	0.0322728	0.0867	-2.64	-4.95354
SYT7	0	0.004	0.0322615	0.0868	-2.619	-4.95404
ASB10	0	0.004	0.0322541	0.0874	-2.609	-4.95437
ZNF718	0.04	1.238	0.0322107	0.093	-2.558	-4.95632
VWC2	0	0.004	0.0320993	0.0895	-2.587	-4.96131
LOC100507534	0	0.004	0.0318016	0.087	-2.615	-4.97476
MLPH	0	0.004	0.031792	0.0867	-2.63	-4.97519
SEC14L4	0	0.004	0.0316899	0.0867	-2.635	-4.97983
C3orf49	0.009	0.28	0.031528	0.0857	-2.667	-4.98722
DGKB	0.002	0.054	0.0314766	0.0933	-2.556	-4.98958
HSD17B3	0	0.004	0.0314682	0.0867	-2.629	-4.98996
LOC730007	0	0.004	0.0313955	0.0867	-2.642	-4.9933
LRRIQ1	0.004	0.116	0.0313863	0.0445	-3.105	-4.99372
DRD1	0.003	0.084	0.0313351	0.0705	-2.804	-4.99608
IGSF5	0	0.004	0.0312583	0.0868	-2.619	-4.99962
KCNA1	0	0.004	0.0311598	0.0914	-2.572	-5.00417
ZNF786	0.004	0.129	0.0311154	0.0624	-2.883	-5.00623
CPS1	0.001	0.047	0.0310769	0.0979	-2.521	-5.00802
ESM1	0	0.004	0.0310765	0.0867	-2.637	-5.00803
LOC149134	0	0.004	0.0309846	0.0867	-2.642	-5.0123
HPX	0.009	0.304	0.0307416	0.0932	-2.557	-5.02366
AGXT2L1	0.006	0.205	0.030734	0.0602	-2.908	-5.02402
REXO1L3P	0.001	0.024	0.030651	0.0656	-2.851	-5.02792
HR	0	0.004	0.0306462	0.0867	-2.64	-5.02815
KRT16	0	0.004	0.0305997	0.0867	-2.642	-5.03034
CPA2	0	0.004	0.0305215	0.0874	-2.608	-5.03403
LOC100130745	0	0.004	0.0304955	0.0867	-2.646	-5.03526
BMP15	0	0.004	0.0304318	0.0867	-2.632	-5.03828
SOX21	0	0.004	0.0303829	0.0867	-2.623	-5.0406
FAM59A	0.019	0.619	0.0303274	0.0422	-3.14	-5.04323
C10orf79	0.003	0.088	0.0302999	0.0256	-3.483	-5.04454
LOC100131177	0	0.004	0.0302568	0.0869	-2.616	-5.04659
MGAT4C	0.02	0.665	0.0302036	0.0563	-2.952	-5.04913
ADCY2	0.002	0.079	0.0300871	0.0706	-2.803	-5.05471
ELF5	0.003	0.093	0.0300769	0.0668	-2.839	-5.0552
CYP1A2	0.005	0.17	0.0300198	0.0451	-3.097	-5.05794
BMPER	0.003	0.101	0.0299909	0.0706	-2.803	-5.05933
ACSM5	0	0.004	0.0298072	0.0869	-2.615	-5.06819
NPVF	0	0.004	0.0297839	0.0867	-2.634	-5.06932
HAND2	0	0.004	0.0297828	0.0867	-2.624	-5.06938
EPHA5	0.007	0.237	0.0297075	0.0283	-3.419	-5.07303
OR51I2	0	0.004	0.0296164	0.0867	-2.635	-5.07746
LOC100133145	0	0.004	0.0294466	0.0867	-2.639	-5.08576
ERG	0.006	0.202	0.02939	0.0599	-2.912	-5.08853
HSPB6	0	0.004	0.0293623	0.0867	-2.636	-5.08989
GSX1	0	0.004	0.0293612	0.0867	-2.645	-5.08995
C1orf94	0	0.004	0.0293606	0.0867	-2.624	-5.08997
FLJ36157	0.002	0.08	0.0293335	0.0721	-2.787	-5.09131
LOC100132801	0	0.004	0.0293315	0.0868	-2.618	-5.09141
FOXQ1	0	0.004	0.0293299	0.0867	-2.637	-5.09148
ITIH5	0.003	0.113	0.0293161	0.098	-2.52	-5.09217
FTCD	0	0.004	0.0292245	0.0867	-2.643	-5.09668
BCAR1	0	0.004	0.02919	0.0867	-2.631	-5.09838
OTOP1	0	0.004	0.0291291	0.0877	-2.604	-5.1014
C6orf15	0	0.004	0.0291123	0.0867	-2.643	-5.10223
ATP8A2	0.001	0.032	0.0290783	0.0846	-2.677	-5.10391
CLCA1	0.003	0.1	0.0290743	0.0966	-2.53	-5.10411
UROC1	0	0.004	0.029054	0.0308	-3.351	-5.10512
LOC146513	0	0.008	0.0290088	0.0944	-2.547	-5.10737
C7orf33	0	0.004	0.0289639	0.0867	-2.624	-5.1096
LOC100129840	0	0.004	0.0288979	0.0867	-2.624	-5.11289
GIP	0	0.004	0.0287169	0.0867	-2.636	-5.12196
GABRB3	0	0.004	0.0287069	0.0878	-2.603	-5.12246
GLYAT	0	0.004	0.0286741	0.0868	-2.62	-5.12411
BOLL	0.008	0.274	0.0285971	0.067	-2.836	-5.12799
LOC729467	0	0.004	0.0285426	0.0867	-2.638	-5.13074
PDE4C	0	0.004	0.0285329	0.0886	-2.596	-5.13123
OR6C1	0	0.004	0.028526	0.0867	-2.643	-5.13158
LOC728095	0	0.004	0.0285225	0.0867	-2.635	-5.13176
DLX5	0	0.004	0.0284935	0.0867	-2.642	-5.13322
LOC650177	0	0.004	0.0284341	0.0867	-2.63	-5.13623
PDE1A	0.005	0.181	0.0283642	0.0499	-3.03	-5.13979
PNPLA3	0.003	0.114	0.028358	0.0777	-2.736	-5.1401
NKX2-1	0	0.004	0.0283167	0.0867	-2.633	-5.1422
LOC338809	0	0.004	0.028291	0.0867	-2.627	-5.14351
KCND3	0.002	0.066	0.0282814	0.0364	-3.238	-5.144
CHST3	0	0.004	0.0282371	0.0867	-2.633	-5.14626
ATP1B4	0	0.004	0.0282316	0.0867	-2.644	-5.14655
MAGEB1	0	0.004	0.028218	0.0867	-2.626	-5.14724
OR1S2	0	0.004	0.028177	0.0867	-2.623	-5.14934
NDST3	0.009	0.334	0.0281607	0.0195	-3.655	-5.15017
LOC728269	0	0.008	0.0281322	0.0995	-2.509	-5.15163
MAGEA9	0	0.008	0.0281322	0.0995	-2.509	-5.15163
ASCL1	0	0.004	0.0281037	0.0867	-2.624	-5.1531
NCAM2	0.002	0.078	0.0280811	0.0507	-3.021	-5.15426
LOC100131347	0	0.004	0.0280747	0.0867	-2.633	-5.15459
LOC440122	0.044	1.563	0.0280338	0.0811	-2.706	-5.15669
PRSS35	0	0.004	0.0279966	0.0867	-2.635	-5.15861
LOC100132588	0	0.004	0.02799	0.0867	-2.627	-5.15894
ADRA1B	0	0.004	0.0279789	0.0877	-2.605	-5.15952
LOC729454	0	0.004	0.0279677	0.0876	-2.606	-5.16009
C10orf120	0	0.004	0.0279674	0.087	-2.614	-5.16011
CACNA2D1	0.002	0.069	0.027796	0.0416	-3.148	-5.16898
LOC100127897	0	0.004	0.0277841	0.087	-2.615	-5.1696
ACE2	0.003	0.098	0.027777	0.0697	-2.811	-5.16996
DCC	0.003	0.107	0.0277726	0.0345	-3.273	-5.17019
NEUROG3	0	0.004	0.0277476	0.0868	-2.619	-5.17149
NBLA00301	0	0.004	0.0277288	0.0867	-2.625	-5.17247
OR4A15	0	0.004	0.0277285	0.0868	-2.619	-5.17248
OR10A2	0	0.004	0.0276039	0.0867	-2.628	-5.17899
OR4M1	0	0.004	0.0275623	0.0867	-2.644	-5.18116
CCT8L2	0	0.004	0.027546	0.0869	-2.617	-5.18201
IRX2	0	0.004	0.0274938	0.0867	-2.642	-5.18475
SMO	0.007	0.251	0.027487	0.0676	-2.831	-5.18511
DRD2	0	0.004	0.0274793	0.0891	-2.591	-5.18551
LOC392459	0	0.005	0.0272621	0.0868	-2.619	-5.19696
PART1	0	0.005	0.0271923	0.0868	-2.618	-5.20066
CCDC141	0.015	0.563	0.0271851	0.0427	-3.132	-5.20104
PRRG3	0	0.005	0.0271791	0.0867	-2.633	-5.20136
HOXA7	0.012	0.429	0.027167	0.0867	-2.65	-5.202
C1orf62	0.002	0.063	0.0271456	0.0974	-2.525	-5.20314
LOC100132612	0	0.005	0.0271366	0.0867	-2.643	-5.20362
LOC442676	0	0.009	0.0271238	0.0949	-2.543	-5.2043
C8orf74	0	0.005	0.0271117	0.0867	-2.639	-5.20494
NLGN4Y	0.002	0.08	0.0271086	0.0428	-3.13	-5.2051
GPR21	0.028	1.027	0.0270837	0.00792	-4.199	-5.20643
LOC100133219	0	0.005	0.0270457	0.0869	-2.616	-5.20846
LOC286187	0	0.005	0.0270028	0.0867	-2.627	-5.21075
LOC100130370	0	0.005	0.0269894	0.0874	-2.609	-5.21146
C1QTNF8	0	0.005	0.0269799	0.0867	-2.624	-5.21197
TMEM61	0	0.005	0.0268689	0.0868	-2.618	-5.21792
HOXC8	0	0.005	0.0268335	0.0867	-2.622	-5.21982
PSG2	0	0.005	0.0267897	0.0867	-2.638	-5.22218
C3orf51	0	0.005	0.0267692	0.0867	-2.638	-5.22328
LOC730134	0	0.005	0.0266808	0.0869	-2.616	-5.22805
SERPINA9	0	0.005	0.0266512	0.0886	-2.595	-5.22966
PASD1	0	0.009	0.0266243	0.0929	-2.559	-5.23111
SLC26A4	0.007	0.255	0.0266017	0.0133	-3.888	-5.23234
MRGPRF	0	0.005	0.0265479	0.0867	-2.635	-5.23526
LOC645652	0	0.005	0.0265076	0.0867	-2.639	-5.23745
C12orf12	0	0.005	0.0264801	0.0867	-2.626	-5.23895
KCNG1	0.008	0.301	0.0264493	0.0602	-2.908	-5.24063
LOC399939	0.002	0.066	0.0263657	0.0343	-3.278	-5.2452
LOC729384	0.002	0.066	0.0263657	0.0343	-3.278	-5.2452
RASL12	0	0.005	0.0263466	0.0868	-2.62	-5.24624
GDF10	0	0.005	0.0263428	0.0867	-2.633	-5.24645
UBL4B	0	0.005	0.0263352	0.0867	-2.629	-5.24686
CHST9	0	0.005	0.0262907	0.0867	-2.631	-5.2493
GUCA1A	0	0.005	0.0262896	0.087	-2.615	-5.24936
LOC401399	0	0.015	0.026267	0.0797	-2.719	-5.25061
CA10	0	0.005	0.0262551	0.0867	-2.622	-5.25126
IL1F10	0	0.005	0.0262479	0.0867	-2.63	-5.25165
DUXA	0.012	0.451	0.0261847	0.0876	-2.606	-5.25513
NMRK2	0	0.005	0.0261699	0.0867	-2.632	-5.25595
CXorf41	0	0.005	0.0261644	0.0867	-2.636	-5.25625
GPR112	0.004	0.143	0.0261602	0.0239	-3.528	-5.25649
RHO	0	0.005	0.0261377	0.0867	-2.639	-5.25773
LOC100128615	0.004	0.151	0.0261321	0.0299	-3.376	-5.25803
LOC342293	0	0.005	0.0261085	0.0867	-2.622	-5.25934
PKD2L1	0.005	0.184	0.026073	0.0398	-3.178	-5.2613
INSL6	0	0.005	0.0260692	0.0869	-2.617	-5.26151
WIPF3	0.001	0.036	0.0260379	0.0739	-2.771	-5.26324
C9orf163	0	0.005	0.0260218	0.0867	-2.635	-5.26413
LOC101927646	0	0.005	0.0260035	0.087	-2.614	-5.26515
ADAMTS18	0.004	0.153	0.0259123	0.0377	-3.214	-5.27022
GPR88	0	0.005	0.0258718	0.0867	-2.634	-5.27247
C2orf53	0	0.005	0.0258497	0.0867	-2.638	-5.27371
LOC645355	0	0.005	0.0258139	0.0867	-2.644	-5.27571
TMPRSS4	0	0.005	0.0258083	0.0897	-2.586	-5.27602
FLJ43987	0.004	0.172	0.025725	0.0426	-3.134	-5.28069
SLC44A4	0	0.009	0.0256273	0.0924	-2.563	-5.28618
LOC646508	0	0.019	0.0256129	0.0953	-2.539	-5.28699
OR6C70	0	0.005	0.0256088	0.0867	-2.622	-5.28722
P2RY4	0	0.005	0.0255995	0.0869	-2.616	-5.28774
DSG3	0.003	0.099	0.0255934	0.0596	-2.915	-5.28809
C7orf16	0	0.005	0.0255678	0.0867	-2.631	-5.28953
CCDC27	0.001	0.04	0.0255362	0.084	-2.682	-5.29131
BMP7	0	0.005	0.0255038	0.088	-2.601	-5.29315
PENK	0	0.005	0.0254635	0.0867	-2.624	-5.29542
LOC729792	0.011	0.436	0.0254624	0.00564	-4.412	-5.29549
OR7C1	0	0.005	0.0254249	0.0869	-2.616	-5.29762
C2orf16	0.002	0.088	0.0253259	0.0301	-3.368	-5.30324
SPATA22	0.006	0.243	0.0253258	0.0631	-2.876	-5.30325
NELL2	0.003	0.104	0.0252087	0.0684	-2.823	-5.30993
MYOM3	0	0.005	0.0251214	0.0867	-2.643	-5.31494
C6orf94	0.004	0.167	0.0251109	0.0867	-2.655	-5.31554
OR10C1	0	0.005	0.025106	0.0901	-2.582	-5.31582
KLHL4	0.002	0.089	0.0250854	0.0469	-3.069	-5.31701
PDE1C	0.001	0.035	0.0250227	0.0708	-2.8	-5.32062
CPXM2	0	0.009	0.0249952	0.0874	-2.609	-5.3222
LGI2	0	0.005	0.024993	0.0867	-2.634	-5.32233
CST2	0	0.005	0.0249911	0.094	-2.551	-5.32244
CACNG5	0	0.005	0.0249514	0.0867	-2.64	-5.32474
ZPLD1	0.006	0.222	0.0249388	0.0404	-3.169	-5.32547
ART5	0	0.005	0.0249351	0.087	-2.614	-5.32568
ATOH8	0	0.005	0.0248907	0.0867	-2.635	-5.32825
TPBG	0	0.005	0.0248788	0.0876	-2.606	-5.32894
C10orf38	0.021	0.857	0.0248531	0.0628	-2.879	-5.33043
TINAGL1	0.009	0.344	0.024791	0.0696	-2.812	-5.33404
H1FOO	0	0.005	0.0247746	0.0872	-2.611	-5.33499
FAM71C	0	0.005	0.0247546	0.0867	-2.63	-5.33616
ENPP1	0.001	0.049	0.024743	0.0912	-2.573	-5.33683
LOC441052	0	0.005	0.0246764	0.0921	-2.566	-5.34072
NEUROD6	0	0.005	0.0246008	0.0867	-2.64	-5.34515
CCDC4	0.002	0.086	0.0245999	0.0314	-3.338	-5.3452
TMEM16B	0.003	0.106	0.0245546	0.017	-3.737	-5.34786
LOC101929216	0	0.005	0.0245459	0.0867	-2.632	-5.34837
LOC100131864	0	0.005	0.0245437	0.0868	-2.619	-5.34851
OR52I2	0.02	0.831	0.0245344	0.0565	-2.949	-5.34905
ZNF679	0.005	0.189	0.0245334	0.0556	-2.96	-5.34911
FLJ43950	0.003	0.123	0.0245304	0.0241	-3.522	-5.34929
MDFI	0	0.005	0.0244455	0.0867	-2.643	-5.35429
LOC149086	0	0.005	0.024342	0.0867	-2.635	-5.36041
UNC13C	0.001	0.023	0.0243151	0.0943	-2.548	-5.362
UGT1A5	0	0.005	0.0242758	0.0867	-2.624	-5.36434
C10orf67	0	0.005	0.0242704	0.0869	-2.617	-5.36466
CRISP1	0	0.005	0.0242591	0.0867	-2.64	-5.36533
MCHR1	0	0.005	0.0242518	0.0867	-2.638	-5.36576
CASQ2	0	0.005	0.0242504	0.0867	-2.629	-5.36585
FTMT	0	0.005	0.0242468	0.0874	-2.607	-5.36606
RNF186	0	0.005	0.024236	0.0867	-2.634	-5.3667
NDN	0	0.005	0.0242195	0.0867	-2.636	-5.36769
SLC26A7	0.001	0.045	0.0241653	0.0851	-2.672	-5.37092
SLC17A8	0.003	0.143	0.0240671	0.0288	-3.408	-5.37679
TRIM15	0	0.01	0.0240138	0.0998	-2.507	-5.37999
FRMD4A	0.015	0.608	0.0239995	0.0967	-2.529	-5.38085
C6orf142	0	0.005	0.0239841	0.0867	-2.641	-5.38178
LOC390940	0	0.005	0.023966	0.0867	-2.631	-5.38286
CECR3	0.001	0.042	0.0239465	0.081	-2.707	-5.38404
COBL	0.005	0.212	0.0239192	0.0136	-3.873	-5.38569
MARK1	0.003	0.11	0.0239046	0.0558	-2.957	-5.38657
LOC388820	0	0.005	0.0239005	0.0868	-2.62	-5.38681
HSPB7	0	0.005	0.0238719	0.0867	-2.633	-5.38854
PAPPA	0.001	0.038	0.0238554	0.0867	-2.636	-5.38954
LOC101928039	0	0.005	0.0238196	0.0867	-2.636	-5.39171
ATP1A4	0	0.02	0.0237972	0.0939	-2.551	-5.39307
RAPGEF4	0.001	0.044	0.0237763	0.0877	-2.604	-5.39433
LOC389124	0	0.005	0.0237527	0.0868	-2.619	-5.39576
CLRN1	0	0.005	0.0237426	0.087	-2.614	-5.39638
LOC100129335	0.002	0.103	0.0236901	0.0457	-3.088	-5.39957
RLBP1L2	0	0.005	0.0236881	0.0867	-2.643	-5.39969
OR4F6	0	0.005	0.0236735	0.0867	-2.628	-5.40058
PTPN21	0.004	0.153	0.0236071	0.0686	-2.821	-5.40463
FLJ35424	0	0.005	0.0236067	0.0867	-2.63	-5.40466
HRG	0	0.005	0.0236036	0.0867	-2.634	-5.40485
HS6ST2	0	0.005	0.023541	0.0867	-2.644	-5.40868
LOC100128267	0.004	0.185	0.0235374	0.0924	-2.563	-5.4089
AKR1CL2	0	0.005	0.0235166	0.0867	-2.639	-5.41017
TCEAL5	0	0.005	0.0234869	0.0876	-2.605	-5.412
SH3D19	0.002	0.094	0.0234192	0.0465	-3.076	-5.41617
OTX2	0	0.005	0.0233557	0.0877	-2.605	-5.42008
CD207	0	0.005	0.0233239	0.0867	-2.632	-5.42205
LOC728275	0	0.005	0.0232882	0.0867	-2.64	-5.42426
OR4F4	0	0.005	0.0232193	0.0881	-2.6	-5.42853
CCDC147	0.006	0.265	0.0231981	0.0392	-3.188	-5.42985
PTN	0	0.005	0.0231971	0.0867	-2.632	-5.42991
C6orf117	0	0.005	0.0231403	0.0873	-2.61	-5.43345
MKRN3	0	0.005	0.0231018	0.0867	-2.623	-5.43585
TAC3	0	0.005	0.0230716	0.0867	-2.641	-5.43774
DPP10	0.002	0.092	0.0230536	0.0452	-3.095	-5.43886
CER1	0	0.005	0.0230446	0.0867	-2.622	-5.43942
LOC131149	0	0.005	0.0230343	0.0894	-2.588	-5.44007
CALML3	0	0.005	0.0229905	0.0867	-2.637	-5.44282
NTF3	0	0.005	0.022958	0.0867	-2.639	-5.44486
SLC36A2	0.001	0.05	0.0229521	0.0927	-2.561	-5.44523
NANOS2	0	0.005	0.0229418	0.0867	-2.641	-5.44588
FGF3	0	0.005	0.0229058	0.0867	-2.645	-5.44814
ROS1	0.002	0.103	0.0229022	0.0141	-3.849	-5.44837
SOSTDC1	0	0.005	0.0228946	0.0874	-2.607	-5.44885
LOC100129581	0	0.005	0.0228799	0.0869	-2.617	-5.44978
OR5BU1	0	0.005	0.0228731	0.0874	-2.609	-5.4502
LOC100132502	0	0.005	0.0228591	0.0867	-2.633	-5.45109
MOS	0	0.005	0.0228574	0.0867	-2.631	-5.45119
PGR	0.001	0.061	0.0228538	0.016	-3.775	-5.45142
ASAH3L	0.013	0.591	0.0228289	0.0867	-2.621	-5.453
CSMD1	0.002	0.07	0.0228237	0.00833	-4.168	-5.45332
TMEM16E	0.002	0.087	0.0228116	0.0994	-2.51	-5.45409
SULT1E1	0	0.005	0.0228113	0.0869	-2.617	-5.45411
FLJ43080	0.002	0.109	0.0227992	0.0422	-3.14	-5.45487
LOC100133256	0	0.005	0.0227479	0.0867	-2.63	-5.45812
ZFP42	0	0.005	0.022729	0.0869	-2.616	-5.45932
LOC339457	0	0.005	0.0226834	0.0869	-2.616	-5.46222
OR51V1	0.022	0.969	0.0226637	0.0499	-3.031	-5.46347
MORC1	0	0.022	0.0226085	0.0917	-2.569	-5.46699
SPG3A	0.011	0.506	0.0225348	0.0712	-2.797	-5.4717
ATP13A4	0.002	0.086	0.0224624	0.0327	-3.307	-5.47635
HEPACAM	0	0.005	0.0224597	0.0867	-2.639	-5.47652
FOXD4L5	0	0.018	0.0224311	0.026	-3.474	-5.47836
LOC100130201	0	0.005	0.0224279	0.0867	-2.636	-5.47856
CFHR4	0.008	0.365	0.0223733	0.0511	-3.017	-5.48208
LOC100132203	0.001	0.064	0.0223708	0.0965	-2.531	-5.48224
GREB1	0.002	0.074	0.022361	0.0267	-3.455	-5.48287
TCEAL2	0	0.005	0.0223258	0.0868	-2.618	-5.48514
BPIL3	0	0.006	0.0223207	0.0867	-2.639	-5.48548
MYH1	0.003	0.117	0.0222743	0.0138	-3.865	-5.48848
OR4X1	0	0.006	0.0222505	0.0867	-2.644	-5.49002
DIPAS	0.007	0.336	0.0222488	0.0115	-3.975	-5.49013
OR13J1	0	0.006	0.0222371	0.0867	-2.631	-5.49089
GABRR1	0	0.01	0.0222183	0.0908	-2.576	-5.4921
SLC5A12	0	0.011	0.0222136	0.0895	-2.588	-5.49241
LOC100130555	0	0.006	0.0222013	0.0867	-2.629	-5.49321
OPRM1	0	0.006	0.0221506	0.0867	-2.623	-5.49651
LOC728190	0	0.006	0.0221132	0.0867	-2.639	-5.49895
PTGIS	0.005	0.246	0.0220995	0.0333	-3.296	-5.49984
LOC100129296	0	0.006	0.0220899	0.0294	-3.388	-5.50047
LOC100131744	0	0.006	0.0220421	0.0867	-2.635	-5.5036
GNAT3	0.004	0.171	0.0220264	0.0717	-2.791	-5.50462
CALN1	0	0.006	0.0219463	0.0869	-2.617	-5.50988
KIAA1045	0	0.006	0.0219125	0.0867	-2.642	-5.5121
FRZB	0	0.006	0.0218926	0.0867	-2.637	-5.51341
NOX4	0.001	0.04	0.0218787	0.061	-2.899	-5.51433
TDRD12	0.016	0.729	0.0218519	0.028	-3.427	-5.5161
LOC646851	0.002	0.103	0.0218433	0.0387	-3.197	-5.51667
GJA1	0.001	0.024	0.0218267	0.0995	-2.509	-5.51776
SPRR3	0	0.006	0.0218265	0.0867	-2.629	-5.51777
LOC100129271	0	0.006	0.0217993	0.0867	-2.636	-5.51958
HOXA10	0.001	0.054	0.0217923	0.0867	-2.654	-5.52004
LOC101927364	0	0.006	0.0217156	0.0867	-2.636	-5.52512
C10orf85	0	0.006	0.0216558	0.0867	-2.631	-5.5291
FABP2	0	0.006	0.0216485	0.0867	-2.638	-5.52959
DEFB128	0	0.006	0.0216433	0.0867	-2.643	-5.52993
ZNF678	0.01	0.464	0.0216125	0.0867	-2.631	-5.53199
KCNV2	0	0.006	0.021604	0.0867	-2.642	-5.53256
RIMS1	0.003	0.136	0.0216025	0.0137	-3.869	-5.53266
CSAG3B	0	0.006	0.0215952	0.0893	-2.589	-5.53315
LOC100129292	0	0.006	0.0215233	0.0867	-2.626	-5.53796
GJA4	0	0.006	0.0215015	0.0867	-2.645	-5.53942
FAM46D	0	0.006	0.0214913	0.09	-2.583	-5.5401
KRTAP7-1	0	0.006	0.0214577	0.0867	-2.622	-5.54236
PLK5	0	0.006	0.0214505	0.0308	-3.352	-5.54285
OR7C2	0	0.006	0.0214299	0.0867	-2.635	-5.54423
HS6ST3	0	0.006	0.021369	0.0867	-2.634	-5.54834
LOC101929348	0	0.006	0.0213611	0.0867	-2.627	-5.54887
KCNC1	0	0.006	0.0213275	0.0867	-2.642	-5.55114
SEBOX	0.005	0.234	0.0212727	0.0856	-2.668	-5.55485
LOC101929685	0	0.006	0.0212519	0.0867	-2.636	-5.55626
LOC646879	0	0.006	0.0211416	0.0867	-2.628	-5.56377
RTDR1	0.001	0.069	0.0211242	0.097	-2.527	-5.56496
CRP	0	0.006	0.0211151	0.0867	-2.624	-5.56558
C12orf55	0.002	0.106	0.0210902	0.0124	-3.93	-5.56728
DUSP21	0	0.006	0.0210863	0.0867	-2.624	-5.56755
LOC100128597	0	0.006	0.0210758	0.0867	-2.632	-5.56827
C1QL1	0	0.006	0.0210496	0.0867	-2.629	-5.57006
PLUNC	0	0.006	0.0210421	0.0867	-2.639	-5.57058
SPARCL1	0.002	0.104	0.0210124	0.0399	-3.176	-5.57261
LRRN4	0.001	0.024	0.020982	0.0902	-2.581	-5.57471
GNAO1	0.001	0.026	0.020981	0.0996	-2.508	-5.57477
TCERG1L	0	0.022	0.0209349	0.0867	-2.657	-5.57795
MYL2	0	0.006	0.0208984	0.0867	-2.632	-5.58046
FLJ12616	0	0.006	0.0208816	0.0867	-2.627	-5.58162
ZCCHC16	0	0.006	0.0208749	0.0867	-2.643	-5.58208
APOBEC1	0	0.006	0.0208252	0.0874	-2.608	-5.58553
LOC100130372	0	0.006	0.0207813	0.0867	-2.624	-5.58857
LOC138652	0.001	0.025	0.0207562	0.0975	-2.524	-5.59031
SRD5A2L2	0	0.006	0.0207502	0.0867	-2.645	-5.59073
LOC285941	0	0.006	0.0207479	0.0867	-2.642	-5.59089
CCT8L1	0	0.006	0.0207453	0.0867	-2.643	-5.59107
GRIK3	0.001	0.046	0.0207303	0.0749	-2.761	-5.59212
C10orf81	0	0.012	0.0207164	0.0919	-2.568	-5.59308
LOC100129242	0	0.006	0.0206829	0.0867	-2.636	-5.59542
SPANXN2	0	0.006	0.0206588	0.0877	-2.605	-5.5971
C8ORFK36	0	0.012	0.020626	0.0951	-2.541	-5.59939
ARMETL1	0.007	0.347	0.0206181	0.0397	-3.181	-5.59994
ME1	0.002	0.111	0.0205899	0.0334	-3.293	-5.60192
CXCL14	0	0.006	0.0205859	0.0867	-2.637	-5.6022
MMP15	0	0.014	0.020553	0.0652	-2.855	-5.6045
SLC22A7	0	0.011	0.0204961	0.0867	-2.624	-5.60851
HPSE2	0.001	0.025	0.0204509	0.0961	-2.534	-5.61169
LOC101928417	0	0.012	0.0204498	0.0944	-2.547	-5.61177
CHRDL1	0	0.006	0.0204483	0.0867	-2.641	-5.61187
CNGB1	0.001	0.041	0.0203983	0.0513	-3.013	-5.61541
GRB14	0	0.012	0.0203689	0.0923	-2.564	-5.61749
SOX6	0.001	0.06	0.0203603	0.086	-2.665	-5.6181
RTP2	0	0.006	0.020344	0.0867	-2.63	-5.61925
VAX1	0	0.006	0.0202904	0.0867	-2.627	-5.62306
TMEM239	0	0.006	0.0202871	0.0867	-2.627	-5.6233
HCCAT5	0	0.006	0.0202849	0.0867	-2.624	-5.62345
FAM124B	0	0.006	0.0202742	0.0867	-2.64	-5.62421
MYO16-AS1	0	0.006	0.0202613	0.0867	-2.637	-5.62513
CFHR1	0	0.012	0.020255	0.087	-2.613	-5.62558
C9orf18	0	0.006	0.0202538	0.0867	-2.622	-5.62566
RLBP1L1	0	0.006	0.0202167	0.0867	-2.627	-5.62831
NEUROD4	0	0.006	0.0202027	0.0867	-2.639	-5.62931
PLEKHH2	0.003	0.126	0.0201934	0.0194	-3.657	-5.62997
LINC00656	0.001	0.041	0.0201797	0.0542	-2.977	-5.63095
SLC10A5	0.019	0.933	0.0201531	0.0329	-3.303	-5.63285
LOC347273	0	0.006	0.0201361	0.0867	-2.64	-5.63407
EVC	0	0.023	0.020103	0.0895	-2.588	-5.63645
LOC645864	0	0.006	0.0200817	0.0867	-2.622	-5.63798
GJB3	0	0.006	0.020077	0.0894	-2.588	-5.63831
ZNF492	0.004	0.216	0.0199339	0.0697	-2.811	-5.64863
LHX9	0	0.006	0.0199324	0.0867	-2.636	-5.64874
PLG	0	0.012	0.0199289	0.0878	-2.603	-5.64899
OR10G9	0	0.006	0.0199077	0.0867	-2.642	-5.65053
HOXD3	0	0.006	0.0199042	0.0867	-2.64	-5.65079
FOXN1	0	0.013	0.0198891	0.0558	-2.957	-5.65188
HAVCR1	0	0.013	0.0198765	0.0994	-2.511	-5.65279
TTC29	0.001	0.06	0.0198428	0.0876	-2.606	-5.65524
NOVA2	0.001	0.033	0.0197878	0.0707	-2.802	-5.65925
FGF14-AS2	0	0.006	0.0197154	0.0867	-2.643	-5.66454
ZDHHC21	0.029	1.463	0.0197022	0.0538	-2.983	-5.6655
LOC100131585	0	0.006	0.0196979	0.0867	-2.623	-5.66582
LOC101929608	0.001	0.026	0.0196777	0.0979	-2.521	-5.6673
MAGEC1	0.002	0.082	0.0196025	0.0988	-2.515	-5.67282
KCTD4	0.02	1.026	0.019599	0.0961	-2.534	-5.67308
FLJ35767	0	0.006	0.0195986	0.0867	-2.636	-5.67311
ZSCAN4	0	0.006	0.0195917	0.0867	-2.646	-5.67361
GSC	0	0.006	0.0195895	0.0867	-2.63	-5.67377
CNGA1	0.004	0.194	0.019589	0.0822	-2.696	-5.67381
RLN2	0	0.006	0.019489	0.0867	-2.63	-5.6812
CYP39A1	0	0.014	0.0194405	0.0512	-3.015	-5.68479
NKX2-5	0	0.006	0.0194208	0.0867	-2.633	-5.68625
ADRB3	0	0.006	0.0193891	0.0867	-2.645	-5.68861
APCS	0	0.006	0.0193808	0.0867	-2.627	-5.68923
NLRP10	0	0.006	0.0193755	0.0867	-2.631	-5.68962
LINC00687	0	0.006	0.0192951	0.0867	-2.637	-5.69562
SBSN	0	0.006	0.0192494	0.0867	-2.635	-5.69904
PXDN	0.003	0.133	0.019193	0.0482	-3.052	-5.70328
EHF	0.005	0.267	0.0191824	0.0872	-2.611	-5.70407
OR51B4	0	0.006	0.0191801	0.0869	-2.616	-5.70424
TMEM174	0	0.006	0.0191374	0.0867	-2.632	-5.70746
SLC25A21	0	0.006	0.0191173	0.0867	-2.644	-5.70898
LOC100129737	0.006	0.334	0.0191061	0.0467	-3.073	-5.70982
TYRP1	0	0.006	0.0190813	0.0867	-2.643	-5.7117
TRIML1	0	0.006	0.0190769	0.0867	-2.645	-5.71203
OR6S1	0	0.006	0.0190665	0.0867	-2.628	-5.71281
MALL	0	0.006	0.0190499	0.0867	-2.642	-5.71408
LOC101927248	0	0.006	0.0190012	0.0867	-2.627	-5.71776
CDH2	0.002	0.121	0.0188839	0.0346	-3.271	-5.7267
RIMS4	0	0.007	0.0188685	0.0867	-2.623	-5.72787
SYT13	0	0.007	0.0187889	0.0867	-2.641	-5.73397
LOC401442	0	0.007	0.0187458	0.0299	-3.376	-5.73729
LOC100131726	0	0.007	0.0187411	0.0867	-2.637	-5.73765
SYDE1	0	0.025	0.0187196	0.083	-2.69	-5.7393
FLJ41766	0	0.007	0.0187149	0.0867	-2.633	-5.73967
CDH9	0.003	0.182	0.0187106	0.0524	-2.999	-5.74
PIEZO2	0.002	0.13	0.0187086	0.0155	-3.793	-5.74015
NXPH1	0	0.007	0.0187078	0.0867	-2.635	-5.74022
LOC101927188	0	0.007	0.0186947	0.0867	-2.643	-5.74122
NPS	0	0.007	0.0186706	0.0867	-2.64	-5.74309
LOC100131108	0	0.007	0.0186492	0.0867	-2.629	-5.74474
GPR78	0	0.007	0.0186412	0.0867	-2.641	-5.74536
KRT25	0	0.013	0.0186044	0.0867	-2.628	-5.74822
FAM24B	0	0.007	0.0186043	0.0867	-2.625	-5.74822
LOC100132301	0	0.007	0.0185896	0.0867	-2.625	-5.74936
C14orf152	0.001	0.028	0.018589	0.0888	-2.593	-5.74941
SYCP3	0.018	0.962	0.0185776	0.0321	-3.32	-5.75029
PCDHB16	0.001	0.054	0.0185312	0.0654	-2.853	-5.7539
CYP4X1	0	0.007	0.0185128	0.0867	-2.644	-5.75533
TCL1B	0	0.007	0.0185107	0.0873	-2.61	-5.7555
LOC390084	0	0.007	0.0184368	0.0867	-2.632	-5.76127
LOC402679	0	0.007	0.018379	0.0874	-2.608	-5.7658
RORB	0.001	0.032	0.0183759	0.0996	-2.508	-5.76604
LOC440313	0	0.007	0.0183496	0.0867	-2.642	-5.7681
IRF6	0.01	0.537	0.0183455	0.0592	-2.92	-5.76843
OR10G3	0	0.007	0.0183419	0.0867	-2.637	-5.76871
DDR2	0.006	0.314	0.0183	0.0262	-3.468	-5.77202
ZMAT4	0	0.014	0.0182934	0.0953	-2.539	-5.77253
CTCFL	0.001	0.072	0.0182885	0.0867	-2.638	-5.77292
TUSC5	0	0.007	0.0182641	0.0867	-2.632	-5.77484
C20orf186	0	0.007	0.0182322	0.0331	-3.3	-5.77737
LOC728597	0	0.013	0.0181826	0.036	-3.245	-5.78129
PLA2G4E	0	0.007	0.0181253	0.0315	-3.334	-5.78585
SPRED1	0.011	0.597	0.018099	0.0627	-2.88	-5.78795
FAM84A	0	0.007	0.0180333	0.0292	-3.395	-5.79319
SEMA3E	0.001	0.081	0.0180219	0.0424	-3.137	-5.79411
LRIT1	0	0.025	0.0180185	0.0758	-2.754	-5.79438
DPYSL3	0	0.026	0.0180175	0.0821	-2.697	-5.79446
TMEM132B	0.001	0.046	0.017986	0.0654	-2.853	-5.79698
FSTL5	0.001	0.029	0.017926	0.0921	-2.566	-5.8018
LOC221091	0	0.007	0.0179226	0.0867	-2.64	-5.80208
HHLA2	0	0.007	0.0178688	0.0867	-2.641	-5.80641
HAO2	0	0.007	0.0178611	0.0296	-3.384	-5.80703
OR1Q1	0	0.007	0.0178543	0.0867	-2.639	-5.80758
CHST8	0	0.007	0.0177685	0.0867	-2.637	-5.81453
OR4K15	0	0.014	0.017756	0.0997	-2.508	-5.81555
UPK2	0.001	0.033	0.0177556	0.1	-2.506	-5.81559
OIT3	0.001	0.076	0.0176657	0.0901	-2.583	-5.8229
XAGE1D	0.001	0.057	0.0176617	0.07	-2.808	-5.82323
PCDHB12	0.002	0.094	0.0176361	0.0288	-3.408	-5.82532
HULC	0	0.007	0.0176186	0.0867	-2.637	-5.82676
KCNJ3	0	0.007	0.0175902	0.0293	-3.39	-5.82909
TRIM69	0.02	1.117	0.0175799	0.084	-2.682	-5.82993
XAGE1C	0.001	0.064	0.0175741	0.0821	-2.697	-5.83041
XAGE1E	0.001	0.064	0.0175741	0.0821	-2.697	-5.83041
FLJ37357	0.001	0.031	0.0175237	0.0912	-2.573	-5.83455
OR1S1	0	0.007	0.0175187	0.0868	-2.62	-5.83496
FAIM2	0	0.015	0.0175075	0.0979	-2.522	-5.83588
CNTN3	0.002	0.116	0.0175041	0.0191	-3.666	-5.83617
TMEM125	0	0.007	0.0174898	0.0867	-2.629	-5.83734
LOC101927584	0.001	0.029	0.0174762	0.0933	-2.556	-5.83847
LOC101927643	0.001	0.029	0.0174762	0.0933	-2.556	-5.83847
OR4E2	0.001	0.034	0.0174645	0.0983	-2.518	-5.83943
C12orf53	0	0.015	0.017454	0.045	-3.099	-5.8403
MDS1	0	0.007	0.0174468	0.0869	-2.616	-5.84089
TMEM10	0	0.007	0.0174172	0.0867	-2.629	-5.84335
NFASC	0.001	0.029	0.0173964	0.0867	-2.653	-5.84507
OR12D3	0	0.007	0.017357	0.0867	-2.628	-5.84834
LINC00658	0.001	0.035	0.0172794	0.0991	-2.513	-5.85481
TACR3	0	0.007	0.017276	0.0301	-3.37	-5.85509
TMPRSS11D	0	0.014	0.0172736	0.0938	-2.552	-5.85529
UGT2B11	0.002	0.138	0.017263	0.0239	-3.528	-5.85617
LOC644070	0	0.007	0.0172489	0.0867	-2.644	-5.85735
UGT1A7	0.005	0.318	0.0172477	0.0272	-3.444	-5.85746
LOC647020	0	0.018	0.0172328	0.0674	-2.833	-5.8587
C3orf32	0	0.007	0.0172074	0.0872	-2.611	-5.86083
SRY	0	0.007	0.0172054	0.0867	-2.638	-5.861
PCSK1	0.001	0.049	0.0172023	0.0399	-3.176	-5.86125
TRPV5	0	0.026	0.0171953	0.076	-2.752	-5.86184
C12orf27	0	0.007	0.0171793	0.0867	-2.639	-5.86318
DKFZp434B1231	0.001	0.033	0.0171717	0.0951	-2.541	-5.86383
REG1A	0	0.007	0.0171532	0.0867	-2.626	-5.86538
SERPINA10	0	0.007	0.0171444	0.0867	-2.642	-5.86612
LOC100129042	0	0.007	0.0171419	0.0874	-2.608	-5.86633
HASNT	0	0.007	0.0171239	0.0315	-3.333	-5.86784
LOC442388	0	0.028	0.017119	0.085	-2.674	-5.86826
UTS2	0	0.007	0.0170693	0.0867	-2.629	-5.87245
TMEM92	0	0.007	0.017063	0.0867	-2.643	-5.87299
SHANK2	0	0.013	0.0169601	0.0328	-3.306	-5.88171
LPHN3	0.004	0.21	0.0169375	0.0172	-3.73	-5.88363
OR4K1	0	0.007	0.0169272	0.092	-2.567	-5.88451
C6orf52	0.006	0.353	0.0169139	0.0851	-2.673	-5.88565
GABBR2	0.001	0.061	0.016913	0.0589	-2.922	-5.88572
PPAPDC1A	0.001	0.035	0.0169045	0.0998	-2.507	-5.88645
C1orf185	0	0.007	0.0168758	0.0867	-2.645	-5.8889
DKFZp781N1041	0.003	0.165	0.0168675	0.0425	-3.135	-5.88961
NLRP11	0	0.026	0.0168674	0.0711	-2.797	-5.88962
LOC101928616	0	0.007	0.0167794	0.0867	-2.622	-5.89716
GPR125	0	0.027	0.0167008	0.0817	-2.701	-5.90394
LOC100130613	0	0.007	0.016674	0.0867	-2.642	-5.90626
ASB17	0	0.015	0.0165537	0.0895	-2.587	-5.91671
TEX101	0.001	0.034	0.0165291	0.0949	-2.543	-5.91885
NMNAT2	0	0.007	0.0164998	0.0296	-3.384	-5.92141
ADAMTS15	0	0.03	0.0164723	0.0782	-2.731	-5.92381
PFTK2	0	0.03	0.0164237	0.0808	-2.709	-5.92808
SLC7A4	0.004	0.234	0.016348	0.0475	-3.061	-5.93474
SLC5A8	0	0.016	0.0163275	0.0416	-3.149	-5.93655
LOC441925	0	0.008	0.0163125	0.0867	-2.642	-5.93788
MPP4	0.003	0.215	0.0162565	0.0374	-3.22	-5.94284
GBGT1	0	0.008	0.016235	0.0867	-2.642	-5.94475
ZIM2	0	0.029	0.0162345	0.0818	-2.7	-5.94479
PRDM13	0	0.008	0.01623	0.0321	-3.32	-5.9452
OOEP	0	0.008	0.0161792	0.087	-2.613	-5.94972
RTP3	0	0.008	0.0161539	0.0867	-2.642	-5.95197
CYP27A1	0.009	0.529	0.016137	0.0385	-3.199	-5.95348
LOC728460	0.001	0.035	0.0161265	0.0922	-2.565	-5.95442
LOC162073	0.006	0.36	0.0161217	0.0745	-2.765	-5.95485
OR4D11	0	0.008	0.0161137	0.0867	-2.64	-5.95557
LOC100130182	0.015	0.923	0.0161097	0.0584	-2.927	-5.95593
PPEF2	0.003	0.187	0.0161076	0.035	-3.263	-5.95611
OR2T6	0	0.008	0.0160958	0.0867	-2.638	-5.95717
S100A5	0	0.008	0.0160958	0.0867	-2.639	-5.95718
LOC151300	0	0.008	0.0160629	0.0901	-2.582	-5.96013
LOC730034	0	0.008	0.016043	0.0867	-2.645	-5.96191
KCNJ4	0	0.03	0.016034	0.0765	-2.748	-5.96272
GPR23	0	0.008	0.016015	0.0867	-2.637	-5.96443
LOC441054	0	0.015	0.0159984	0.0882	-2.599	-5.96592
LOC100129654	0	0.008	0.0159875	0.0308	-3.351	-5.96691
SPRY3	0	0.015	0.015967	0.0368	-3.23	-5.96876
SPRY3	0	0.015	0.015967	0.0368	-3.23	-5.96876
KRT39	0.004	0.265	0.0159263	0.055	-2.968	-5.97244
GAST	0	0.008	0.0158822	0.0867	-2.641	-5.97645
C1orf158	0	0.008	0.0158726	0.0291	-3.397	-5.97732
RNF148	0	0.008	0.0158609	0.0867	-2.639	-5.97838
B4GALNT1	0	0.017	0.0158277	0.0441	-3.111	-5.9814
GPX5	0	0.008	0.0158087	0.0867	-2.638	-5.98314
CNTN6	0.003	0.192	0.0157888	0.00834	-4.167	-5.98496
TGIF2LX	0	0.008	0.0156812	0.0867	-2.641	-5.99482
CLDN14	0	0.008	0.0156799	0.0867	-2.645	-5.99494
FOXL2	0	0.008	0.0156646	0.03	-3.371	-5.99635
GLP1R	0	0.008	0.0155478	0.0295	-3.384	-6.00714
A26B1	0.001	0.085	0.0155198	0.00977	-4.073	-6.00975
AK8	0.005	0.32	0.0154917	0.0211	-3.608	-6.01236
C8B	0.001	0.035	0.0154741	0.0868	-2.619	-6.014
KATNAL2	0	0.008	0.015427	0.0324	-3.313	-6.0184
NYD-SP21	0.026	1.71	0.0154186	0.0272	-3.444	-6.01918
GREM2	0	0.008	0.0154185	0.0867	-2.64	-6.01919
SERPINB13	0.001	0.036	0.0154065	0.0877	-2.604	-6.02032
LOC344875	0.002	0.101	0.0154028	0.0132	-3.892	-6.02066
LOC100996401	0	0.018	0.015402	0.0531	-2.991	-6.02074
C9	0	0.008	0.0153793	0.0867	-2.639	-6.02287
SLC6A19	0	0.018	0.0153605	0.0543	-2.976	-6.02463
TAS2R1	0	0.008	0.0153508	0.0867	-2.641	-6.02554
PON3	0.001	0.073	0.0153217	0.0659	-2.848	-6.02828
TRPC4	0.001	0.067	0.0152835	0.0599	-2.912	-6.03188
LAMP3	0.005	0.312	0.0152162	0.0583	-2.929	-6.03825
FLJ20712	0	0.008	0.0152083	0.0291	-3.399	-6.039
ZNF660	0	0.008	0.0151882	0.0867	-2.642	-6.04091
OR8I2	0	0.008	0.0151839	0.0296	-3.382	-6.04131
CHRNA6	0.001	0.037	0.0151804	0.0868	-2.62	-6.04164
GPR1	0	0.008	0.015172	0.0867	-2.642	-6.04244
LOC100131719	0	0.008	0.015164	0.0867	-2.636	-6.04321
SLC6A1	0	0.008	0.0151507	0.0321	-3.32	-6.04447
CACNA1E	0.001	0.036	0.0151486	0.0379	-3.209	-6.04467
FREM2	0.001	0.068	0.0151474	0.0123	-3.934	-6.04479
CLCA3	0	0.008	0.0151162	0.0321	-3.321	-6.04777
LOC100131479	0.001	0.087	0.0150809	0.0726	-2.782	-6.05113
PHOX2B	0	0.008	0.0150746	0.0867	-2.637	-6.05174
PDCL2	0	0.008	0.0150305	0.0301	-3.37	-6.05596
MEIS2	0.001	0.073	0.0149676	0.0615	-2.893	-6.06202
FOXP2	0.002	0.112	0.014961	0.0541	-2.98	-6.06265
TPH2	0.001	0.066	0.0149537	0.0477	-3.059	-6.06335
STEAP2	0.001	0.036	0.0149121	0.0867	-2.652	-6.06737
NGFB	0	0.008	0.0148755	0.0311	-3.343	-6.07092
OR1B1	0.001	0.036	0.0148263	0.0867	-2.64	-6.0757
EPYC	0.001	0.04	0.0147954	0.092	-2.567	-6.07871
OPRK1	0	0.008	0.0147475	0.0867	-2.645	-6.08338
LOC729549	0	0.018	0.0147231	0.0397	-3.181	-6.08578
KLHL33	0.002	0.127	0.0147063	0.0214	-3.6	-6.08742
CLDN17	0.001	0.04	0.0146754	0.0961	-2.534	-6.09046
TSHZ3	0.004	0.264	0.0146312	0.038	-3.208	-6.0948
LOC646249	0	0.008	0.0145778	0.0867	-2.645	-6.10008
PRDM12	0	0.017	0.0145655	0.0383	-3.204	-6.1013
C10orf63	0	0.018	0.0145493	0.0941	-2.549	-6.10291
MYCN	0	0.017	0.0145048	0.0442	-3.11	-6.10733
GPM6B	0.001	0.086	0.0144943	0.0725	-2.783	-6.10837
GRM7	0	0.03	0.0144852	0.066	-2.846	-6.10927
TPSAB1	0	0.017	0.0144841	0.0329	-3.304	-6.10939
TRPM8	0.001	0.058	0.0144347	0.0379	-3.209	-6.11432
C17orf57	0.001	0.056	0.0144239	0.0396	-3.182	-6.1154
ADAD1	0.002	0.146	0.0143599	0.0174	-3.724	-6.12181
GABRA4	0.001	0.043	0.0142787	0.0974	-2.525	-6.12999
ADAMTS16	0.002	0.113	0.0142771	0.0112	-3.99	-6.13015
GPR12	0	0.009	0.014222	0.0301	-3.37	-6.13573
ABCG8	0.001	0.085	0.0142062	0.0637	-2.87	-6.13734
PTPN20B	0	0.018	0.0141987	0.0369	-3.229	-6.1381
FAM83C	0	0.009	0.0141706	0.0318	-3.328	-6.14095
UGT1A1	0	0.016	0.0141544	0.0299	-3.375	-6.14261
C1QTNF2	0	0.018	0.0141515	0.0401	-3.173	-6.1429
CYP21A2	0	0.017	0.0141125	0.0348	-3.268	-6.14688
SRPX2	0	0.009	0.014111	0.0298	-3.378	-6.14704
OR10A5	0	0.009	0.0140947	0.0867	-2.632	-6.14871
OR6B3	0.001	0.045	0.0140681	0.0961	-2.533	-6.15142
A2BP1	0	0.009	0.0140506	0.0295	-3.386	-6.15322
C14orf37	0.008	0.556	0.014023	0.085	-2.674	-6.15606
LOC439950	0.001	0.042	0.0139998	0.09	-2.584	-6.15845
LOC101928900	0	0.019	0.0139949	0.0944	-2.547	-6.15895
PRSS7	0.001	0.096	0.0139725	0.0265	-3.46	-6.16127
PSKH2	0	0.009	0.0139677	0.0867	-2.645	-6.16176
LOC387720	0	0.009	0.0139567	0.00671	-4.304	-6.1629
NRXN1	0.002	0.153	0.0139377	0.0205	-3.624	-6.16486
MGC39584	0	0.009	0.0139307	0.0867	-2.64	-6.16559
GALR1	0	0.009	0.0139274	0.0289	-3.405	-6.16593
ZSCAN23	0.001	0.088	0.013907	0.0703	-2.806	-6.16805
PACRG	0.001	0.102	0.0138995	0.0821	-2.698	-6.16883
RGL3	0	0.018	0.0138337	0.0422	-3.14	-6.17567
CLDN8	0	0.009	0.013833	0.0867	-2.642	-6.17574
MAGEC3	0.001	0.044	0.0138211	0.0966	-2.53	-6.17698
LOC202459	0.001	0.045	0.0138111	0.0944	-2.547	-6.17803
LOC100128310	0	0.009	0.0137798	0.0867	-2.637	-6.1813
LOC388002	0	0.009	0.013771	0.0867	-2.624	-6.18222
LCE2D	0	0.009	0.0137695	0.0867	-2.643	-6.18238
IFNA14	0.021	1.498	0.0137411	0.0703	-2.806	-6.18536
LOC653794	0	0.009	0.0137366	0.0867	-2.642	-6.18584
ELAVL2	0.001	0.041	0.0137326	0.0867	-2.639	-6.18626
LOC100996425	0	0.017	0.0136775	0.0385	-3.2	-6.19205
LOC100128610	0	0.009	0.0136589	0.0309	-3.348	-6.19401
RNU105B	0	0.009	0.0136576	0.0867	-2.642	-6.19415
LOC729987	0.001	0.045	0.0136545	0.0917	-2.57	-6.19448
SPANXN3	0	0.009	0.0135862	0.0867	-2.633	-6.20172
[truncated: 651 more rows]

## Sheet: PBMC Week 20
Name	Week 20 Control - linear total RPKM	Week 20 Experimental - linear total RPKM	Fold change	P value	T value	Fold change Log2
C14orf181	0	0.082	299.976	0.00614	-4.539	8.2287
SNORD124	0	0.082	222.672	0.064	-2.994	7.79878
GP1BB	0	0.026	210.415	0.1	-2.645	7.7171
MGC39606	0.001	0.119	149.262	0.053	-3.135	7.2217
TRBV6-6	0.005	0.54	109.124	0.0421	-3.306	6.76983
HCG9	0.003	0.265	103.192	0.0561	-3.091	6.68919
ERAF	0.006	0.417	72.6878	0.0807	-2.822	6.18364
TRBV24-1	0.124	8.435	68.0379	0.0926	-2.711	6.08827
LOC283514	0.005	0.316	61.2112	0.0778	-2.851	5.93572
LOC646813	0	0.007	57.7734	0.1	-2.637	5.85233
LOC728978	0.004	0.214	52.3715	0.0702	-2.926	5.71071
GYPB	0	0.005	42.0062	0.1	-2.634	5.39253
LOC100130772	0.004	0.156	40.0199	0.0847	-2.784	5.32265
LOC729458	0	0.008	35.6924	0.0485	-3.196	5.15754
MBD3L4	0	0.008	34.3349	0.0483	-3.199	5.1016
LOC100128008	0	0.004	32.0997	0.1	-2.638	5.00449
LOC100130663	0	0.004	28.9519	0.1	-2.642	4.85559
CA4	1.03	8.229	7.98933	0.0552	-3.103	2.99807
LTF	0.508	2.99	5.88125	0.0107	-4.201	2.55612
CYSLTR2	0.398	2.074	5.21637	0.062	-3.02	2.38305
RUFY4	0.574	2.788	4.85633	0.0776	-2.852	2.27987
IGHE	4.305	20.424	4.74374	3.7e-05	-7.685	2.24603
CAMP	41.873	194.517	4.64542	0.0645	-2.988	2.21581
S100A8	200.74	921.634	4.59118	0.0922	-2.714	2.19887
GFOD1	0.846	3.751	4.43496	0.00357	-4.869	2.14892
PLAU	1.56	6.469	4.14617	0.0369	-3.428	2.05178
TRAV22	2.154	8.102	3.7613	0.00278	-5.016	1.91123
TRAV8-7	2.29	8.413	3.67372	0.00229	-5.126	1.87724
LHFPL2	0.903	3.274	3.62607	0.0556	-3.098	1.85841
LDHAL3	2.866	10.015	3.49421	0.0547	-3.11	1.80497
TNFSF14	2.135	7.452	3.48969	0.0467	-3.225	1.8031
TCN1	0.362	1.239	3.42394	0.089	-2.743	1.77566
TRBV10-3	2.601	8.592	3.30304	0.0017	-5.301	1.7238
BACE2	0.547	1.804	3.29537	0.00599	-4.556	1.72044
C6orf199	0.24	0.779	3.25131	0.0808	-2.821	1.70102
TRAV20	4.213	13.555	3.21781	0.0387	-3.378	1.68608
PTMS	1.328	4.155	3.12868	0.0694	-2.936	1.64555
LOC388335	1.077	3.34	3.10185	0.0197	-3.831	1.63313
VPS37D	0.375	1.158	3.08644	0.0622	-3.018	1.62594
LOC646463	0.448	1.379	3.07627	0.0188	-3.861	1.62118
IFI44	7.661	23.531	3.0715	0.0652	-2.98	1.61894
DNAL1	0.485	1.485	3.06027	0.00984	-4.245	1.61366
HIST1H2AH	2.796	8.531	3.05098	0.00101	-5.608	1.60927
SFRP1	0.165	0.501	3.0291	0.0955	-2.687	1.59889
TMEM176A	0.364	1.096	3.00671	0.0471	-3.219	1.58819
SFRP5	2.561	7.595	2.9654	0.0203	-3.812	1.56823
LOC439949	1.164	3.443	2.95652	0.0624	-3.016	1.5639
TRAV3	0.747	2.203	2.94918	0.0999	-2.65	1.56031
RNU5C	5.463	15.833	2.89807	0.0417	-3.312	1.53509
TRAV25	3.113	9.019	2.89697	0.0637	-3	1.53454
KIAA1618	12.198	35.322	2.89568	0.0218	-3.77	1.5339
OASL	9.122	26.365	2.89036	0.0146	-4.01	1.53125
HIST1H1D	6.079	17.57	2.89009	0.0277	-3.617	1.53112
SLC16A7	2.563	7.404	2.88896	0.00998	-4.237	1.53055
PLXNB1	0.324	0.931	2.87558	0.000755	-5.777	1.52386
ISCA1L	1.026	2.948	2.87472	0.0149	-3.999	1.52342
C7orf41	1.77	5.046	2.85173	0.0842	-2.788	1.51184
IER3	1.093	3.095	2.83236	0.0454	-3.247	1.502
LOC101927863	0.243	0.689	2.83153	0.0346	-3.47	1.50158
INADL	1.491	4.195	2.81341	0.1	-2.638	1.49232
VNN2	14.273	39.568	2.77215	0.00716	-4.436	1.47101
LOC100130231	5.436	14.91	2.74271	0.0864	-2.768	1.4556
CHDH	0.304	0.825	2.71662	0.0711	-2.917	1.44182
UPP1	25.084	67.708	2.69922	0.0498	-3.18	1.43254
TRBV14	4.261	11.49	2.69652	0.0257	-3.667	1.4311
FKSG29	0.699	1.882	2.69403	0.00624	-4.525	1.42977
TRBV12-4	3.091	8.293	2.68298	0.0115	-4.157	1.42384
C6orf162	1.055	2.806	2.6591	0.0833	-2.796	1.41094
ITGA6	11.929	31.635	2.65187	0.0231	-3.733	1.40701
TNFAIP8L2	2.639	6.914	2.61985	0.0859	-2.772	1.38948
LRRC16	0.493	1.284	2.60539	0.0121	-4.128	1.3815
C1orf175	2.683	6.964	2.59576	0.0567	-3.084	1.37616
ARID5A	31.58	81.655	2.58567	0.0816	-2.813	1.37054
WDR38	0.579	1.496	2.585	0.0296	-3.576	1.37016
LOC129607	1.062	2.73	2.57141	0.0419	-3.308	1.36256
TRBV7-3	1.012	2.593	2.56361	0.00562	-4.596	1.35818
C4orf30	2.707	6.861	2.53465	0.00201	-5.203	1.34178
NFIX	0.376	0.952	2.53313	0.0431	-3.287	1.34092
TRBV5-7	1.615	4.09	2.53244	0.0826	-2.803	1.34053
MCTP2	6.373	16.13	2.53117	0.1	-2.638	1.33981
SLFN5	24.557	62.124	2.52979	0.00311	-4.952	1.33902
TUFT1	0.991	2.497	2.51935	0.000717	-5.808	1.33305
TRBV27	36.291	91.357	2.51735	0.00669	-4.478	1.33191
RPH3AL	0.495	1.247	2.51679	0.034	-3.483	1.33158
SNX22	1.363	3.425	2.51216	0.00545	-4.615	1.32893
TRAV26-1	4.133	10.326	2.49812	0.0428	-3.293	1.32084
EDAR	0.79	1.969	2.49066	0.00805	-4.364	1.31653
IL2RA	2.766	6.839	2.47262	0.000159	-6.73	1.30604
CD3D	121.017	298.68	2.46808	0.0823	-2.805	1.30339
AFF1	13.817	34.092	2.46747	0.0496	-3.182	1.30303
TRBV5-1	5.173	12.763	2.46736	1.18e-05	-8.485	1.30297
IFITM2	75.773	185.858	2.45282	0.053	-3.136	1.29444
GYLTL1B	0.989	2.418	2.44598	0.0651	-2.981	1.29041
GCET2	1.065	2.6	2.44174	0.0879	-2.754	1.28791
RETN	10.85	26.452	2.43799	0.0843	-2.787	1.28569
MALAT1	204.031	496.539	2.43364	0.00342	-4.896	1.28312
RALB	31.984	77.434	2.421	0.0956	-2.687	1.27561
ETS1	49.574	119.803	2.41667	0.0783	-2.845	1.27302
CD28	5.281	12.763	2.41659	0.0529	-3.137	1.27297
GANAB	19.597	47.336	2.41546	0.00097	-5.629	1.2723
SELM	2.278	5.488	2.40938	0.0684	-2.947	1.26866
LOC100128039	1.563	3.766	2.40924	0.0978	-2.667	1.26858
TRAV4	1.725	4.131	2.39457	0.0896	-2.736	1.25977
TRBV6-1	16.873	40.295	2.38818	0.015	-3.993	1.25591
EIF4E3	20.161	48.076	2.38453	0.0636	-3.001	1.2537
C3orf33	0.807	1.916	2.37488	0.0179	-3.889	1.24785
C10orf35	2.355	5.575	2.3677	0.00388	-4.82	1.24349
MKS1	1.836	4.342	2.36482	0.0343	-3.476	1.24173
MST150	1.295	3.045	2.35078	0.1	-2.642	1.23314
SKIL	7.265	17.043	2.34579	0.0404	-3.335	1.23007
OTUD3	2.056	4.815	2.34226	0.0106	-4.202	1.2279
HLA-G	397.655	929.199	2.3367	1.98e-05	-8.117	1.22447
ARSG	8.58	20.044	2.33625	0.0555	-3.099	1.22419
FAM98A	3.35	7.798	2.32822	0.0072	-4.432	1.21923
NBN	21.985	50.899	2.31518	0.0267	-3.642	1.21112
GBP1	18.581	42.877	2.30753	0.0396	-3.356	1.20635
PLAG1	0.584	1.343	2.30156	0.0613	-3.028	1.20261
IL20RA	0.634	1.447	2.28153	5.2e-06	-9.088	1.19
APOL6	8.222	18.726	2.27744	0.0744	-2.883	1.18741
BST1	2.63	5.985	2.27552	0.00791	-4.374	1.1862
RTP4	2.569	5.846	2.2755	0.039	-3.369	1.18618
ZNF784	0.592	1.346	2.27497	0.0366	-3.433	1.18585
TRBV5-5	5.41	12.284	2.2706	0.0113	-4.164	1.18307
GABARAPL1	19.302	43.786	2.26847	0.0339	-3.484	1.18172
UTRN	12.619	28.565	2.26361	0.00557	-4.602	1.17863
SUSD4	1.565	3.532	2.25721	0.00638	-4.509	1.17454
JMJD5	3.409	7.682	2.25333	0.00695	-4.453	1.17206
TRAV23DV6	5.689	12.758	2.24234	0.0258	-3.664	1.16501
TRBV4-1	19.532	43.783	2.24165	0.0106	-4.203	1.16456
TRBV7-8	1.955	4.379	2.23961	0.0421	-3.306	1.16325
PRKCI	3.554	7.952	2.23753	7.04e-06	-8.86	1.16191
LOC100130476	9.015	20.135	2.23353	0.0311	-3.542	1.15933
RPS29	108.25	241.052	2.22682	0.0447	-3.26	1.15498
FBXO27	4.292	9.539	2.22232	0.064	-2.995	1.15207
PVRL1	0.4	0.89	2.22231	0.0133	-4.071	1.15206
RELL1	13.764	30.542	2.21897	0.0359	-3.446	1.14989
C6orf60	0.932	2.068	2.2189	0.000706	-5.819	1.14985
SPOCK2	48.124	106.547	2.214	0.0355	-3.453	1.14666
TRAC	38.058	84.206	2.2126	0.0704	-2.924	1.14574
LOC100127923	2.865	6.333	2.21022	0.0647	-2.985	1.14419
TNFRSF25	34.759	76.641	2.20494	0.00219	-5.152	1.14074
IFITM3	254.118	560.043	2.20388	0.0621	-3.019	1.14004
LOC100132000	5.606	12.339	2.20117	0.00439	-4.746	1.13827
CD6	32.598	71.612	2.19684	0.0254	-3.674	1.13543
CPD	31.78	69.613	2.19044	0.0709	-2.92	1.13122
S100A11	347.763	760.593	2.1871	0.0453	-3.249	1.12902
SVIP	1.579	3.453	2.18703	0.0986	-2.66	1.12898
S100A6	104.378	227.933	2.18373	0.0693	-2.937	1.12679
ZNF219	2	4.366	2.18346	0.0385	-3.391	1.12662
OXSR1	14.039	30.619	2.18105	0.00631	-4.518	1.12502
TRBV12-3	11.839	25.791	2.17853	0.0167	-3.931	1.12336
BST2	35.342	76.982	2.17819	0.0641	-2.993	1.12313
CLSTN3	2.285	4.97	2.17476	0.0353	-3.458	1.12086
KPNA6	9.54	20.711	2.17089	0.0683	-2.948	1.11829
C3orf58	4.232	9.174	2.16797	0.000175	-6.669	1.11634
B3GALNT1	10.013	21.695	2.16677	0.0637	-3	1.11554
RCN3	14.247	30.802	2.16197	0.00583	-4.573	1.11234
TRBV3-1	19.947	43.06	2.15873	0.0306	-3.555	1.11018
LGALS13	4.708	10.148	2.15561	0.063	-3.009	1.1081
C6orf47	9.552	20.504	2.14659	0.0817	-2.812	1.10204
RORA	13.559	29.062	2.14333	0.0694	-2.935	1.09986
LSM14A	31.029	65.987	2.12664	0.00412	-4.785	1.08858
LRRC6	0.867	1.833	2.11321	0.0208	-3.796	1.07943
GBP4	1.071	2.257	2.10629	0.0805	-2.824	1.0747
PECR	4.197	8.807	2.09824	0.0205	-3.807	1.06918
DUSP7	2.133	4.474	2.09789	0.0567	-3.083	1.06894
SLC39A4	3.267	6.845	2.095	0.0697	-2.932	1.06695
HIST1H4A	1.449	3.024	2.08655	0.0166	-3.933	1.06112
LOC100129657	1.757	3.665	2.08605	0.0291	-3.586	1.06077
SLCO3A1	11.491	23.831	2.07388	0.0392	-3.363	1.05233
LOC100131426	5.442	11.279	2.07282	0.0679	-2.953	1.0516
CD5	23.619	48.916	2.07102	0.0762	-2.866	1.05034
FYB	112.636	232.169	2.06124	0.0821	-2.808	1.04351
ZNF684	1.789	3.686	2.06041	0.00279	-5.013	1.04293
RPL38	536.927	1105.01	2.05803	0.0659	-2.974	1.04127
SYNGR4	2.863	5.881	2.05441	0.0372	-3.422	1.03872
TERC	0.474	0.973	2.05416	0.0766	-2.862	1.03855
GIMAP6	20.402	41.863	2.05185	0.0771	-2.857	1.03692
TRBV15	5.071	10.393	2.04967	0.0962	-2.682	1.03539
RASA2	22.017	45.089	2.04794	0.0411	-3.322	1.03417
SELL	284.579	582.777	2.04786	0.0433	-3.284	1.03411
TRAV8-6	4.279	8.759	2.04711	0.0887	-2.745	1.03359
ABCG2	3.476	7.112	2.04626	0.0168	-3.927	1.03299
KIF25	14.167	28.945	2.04318	0.0313	-3.537	1.03082
DNAJC3-AS1	3.7	7.545	2.03947	0.0338	-3.485	1.02819
BRWD3	3.883	7.919	2.03919	0.0309	-3.547	1.028
CGA	4.698	9.577	2.03867	0.0848	-2.783	1.02762
C14orf156	47.209	96.226	2.0383	0.0149	-4	1.02737
C20orf10	1.064	2.16	2.03023	0.00176	-5.281	1.02165
ITM2C	31.258	63.458	2.03013	0.0834	-2.796	1.02157
C7orf38	3.781	7.665	2.0273	0.023	-3.735	1.01956
TRIM25	4.407	8.915	2.02293	0.0892	-2.74	1.01644
LOC100133039	0.673	1.357	2.01729	0.0798	-2.831	1.01242
C10orf12	5.485	11.036	2.01209	0.0133	-4.068	1.00869
ZNF518B	5.652	11.362	2.01029	0.0163	-3.946	1.00741
LOC100131152	0.476	0.955	2.00525	0.00435	-4.751	1.00378
LOC100129785	1.194	2.393	2.00423	0.0973	-2.671	1.00305
FRAT1	0.929	1.861	2.00365	0.0295	-3.577	1.00263
FBXO30	2.519	5.042	2.00164	0.000238	-6.472	1.00119
GP5	1.723	0.857	0.497398	0.0263	3.654	-1.00753
IGKV1-5	59.355	29.404	0.49539	0.058	3.069	-1.01336
SMTN	1.127	0.558	0.495356	0.0586	3.063	-1.01346
SDCBP2-AS1	8.22	4.058	0.493739	0.076	2.868	-1.01818
FLT3	8.498	4.193	0.493425	0.0715	2.913	-1.0191
SERPINF1	1.151	0.566	0.491793	0.0498	3.18	-1.02388
LRRK1	16.491	8.1	0.491197	0.0188	3.861	-1.02563
PPAP2A	7.176	3.521	0.490708	0.0217	3.771	-1.02706
Rgr	3.567	1.749	0.49027	0.0516	3.156	-1.02835
ZNF777	8.855	4.33	0.488949	0.000542	5.974	-1.03224
LOC728377	0.554	0.271	0.488359	0.0755	2.872	-1.03399
TUBB4A	5.77	2.816	0.488041	0.000494	6.029	-1.03493
PVR	2.24	1.093	0.487931	0.0118	4.14	-1.03525
POMT2	4.717	2.296	0.486765	0.0399	3.345	-1.0387
EPPK1	1.275	0.619	0.485705	0.000973	5.627	-1.04185
LOC91316	20.939	10.157	0.485056	0.000111	6.964	-1.04378
PDZD4	0.611	0.296	0.484073	0.0978	2.667	-1.0467
TNFRSF17	6.673	3.196	0.478902	0.000815	5.732	-1.0622
LOC729444	3.455	1.649	0.477256	0.0679	2.953	-1.06717
IGKV2D-29	31.429	14.988	0.476885	0.0276	3.62	-1.06829
DUSP5	127.252	60.4	0.474648	0.00169	5.306	-1.07507
EPHB6	3.598	1.707	0.47451	0.0108	4.194	-1.07549
CHAD	0.861	0.408	0.474203	0.0702	2.926	-1.07642
NANOG	7.041	3.328	0.472703	0.0623	3.017	-1.08099
LLGL1	4.756	2.236	0.470113	0.0682	2.949	-1.08892
DMPK	3.673	1.724	0.469486	0.0982	2.663	-1.09084
PPP1R13L	0.593	0.278	0.46867	0.0587	3.061	-1.09335
ACOT2	0.773	0.361	0.467511	0.0716	2.912	-1.09693
ZNF442	2.847	1.328	0.466539	0.0754	2.873	-1.09993
PAPLN	0.272	0.126	0.464975	0.0609	3.033	-1.10477
PRR11	1.145	0.532	0.464836	0.0418	3.31	-1.10521
PLD4	47.642	22.069	0.463223	0.0223	3.753	-1.11022
LOC554175	3.341	1.547	0.462873	0.0771	2.857	-1.11131
KMO	33.418	15.445	0.46217	0.0909	2.725	-1.1135
LOC100132391	1.02	0.471	0.461639	0.0151	3.992	-1.11516
C13orf3	1.17	0.539	0.461215	0.0266	3.647	-1.11649
C19orf25	0.86	0.396	0.460173	0.0615	3.026	-1.11975
ZNF740	7.389	3.397	0.459761	0.0658	2.975	-1.12104
NT5DC2	4.281	1.964	0.458896	0.00049	6.034	-1.12376
RPGRIP1	1.646	0.748	0.454358	0.0877	2.756	-1.1381
FIGNL1	8.625	3.915	0.453957	0.00658	4.49	-1.13937
SPATA33	6.065	2.753	0.453929	0.0633	3.005	-1.13946
FUT8	46.529	21.101	0.453511	0.00582	4.574	-1.14079
KIAA1407	2.937	1.327	0.452021	0.0358	3.448	-1.14554
SPATA21	1.262	0.57	0.451812	0.0787	2.842	-1.14621
LRRC39	5.487	2.474	0.450941	0.0641	2.993	-1.14899
ZNF177	9.306	4.195	0.450751	0.00312	4.949	-1.1496
ATP1B1	2.466	1.108	0.449229	0.0996	2.653	-1.15448
LOC100130515	291.034	130.608	0.448774	0.0185	3.869	-1.15594
BLK	204.489	91.143	0.44571	0.0432	3.285	-1.16582
GLTPD1	11.475	5.112	0.445465	0.0319	3.525	-1.16662
USHBP1	1.169	0.521	0.445444	0.0776	2.853	-1.16668
DPEP1	1.248	0.553	0.443234	0.0863	2.769	-1.17386
C11orf82	6.685	2.961	0.442889	0.0887	2.745	-1.17498
ARMC7	6.55	2.896	0.442155	0.07	2.928	-1.17738
C9orf69	3.355	1.48	0.441045	0.0444	3.264	-1.181
CCR10	2.189	0.964	0.440416	0.00777	4.386	-1.18306
HSPA4L	0.406	0.178	0.440024	0.00173	5.291	-1.18435
HSD17B6	14.893	6.527	0.438273	0.0602	3.043	-1.1901
TRIM2	0.56	0.246	0.438221	0.0897	2.735	-1.19027
CIT	0.358	0.157	0.438208	0.0251	3.682	-1.19031
RASGRP3	17.108	7.49	0.437795	0.019	3.854	-1.19167
SMPDL3B	0.815	0.355	0.435742	0.0483	3.2	-1.19845
SNX21	5.248	2.279	0.434158	0.0299	3.567	-1.20371
AASS	15.404	6.685	0.433999	0.0398	3.347	-1.20424
CLUAP1	5.514	2.39	0.433413	3.77e-05	7.672	-1.20619
SASH1	0.371	0.16	0.432114	0.0281	3.607	-1.21051
FAM92A1	2.081	0.899	0.431846	0.0822	2.806	-1.21141
DFNB31	1.207	0.521	0.431522	0.029	3.588	-1.21249
USP54	0.961	0.415	0.431301	0.0237	3.716	-1.21323
KLHL25	2.815	1.211	0.430274	0.00102	5.601	-1.21667
LOC26010	8.666	3.719	0.429163	0.0917	2.718	-1.2204
SNAI3-AS1	1.191	0.51	0.428185	0.0749	2.877	-1.22369
LOC100132730	2.173	0.928	0.427216	0.0943	2.697	-1.22696
TOR4A	7.202	3.07	0.426308	0.000184	6.637	-1.23003
SLC6A9	1.419	0.602	0.423898	0.0599	3.047	-1.23821
LOC100130451	83.186	35.229	0.423503	0.0798	2.831	-1.23956
ATP1A3	1.108	0.467	0.421339	0.025	3.685	-1.24695
LOC643085	3.525	1.485	0.421135	0.1	2.644	-1.24765
NAALADL1	1.845	0.775	0.419743	0.0757	2.87	-1.25242
CACNA1A	2.464	1.033	0.419056	0.0237	3.716	-1.25479
LOC440082	15.444	6.437	0.416765	0.0709	2.919	-1.2627
C17orf38	7.508	3.126	0.416371	0.0016	5.338	-1.26406
CETP	2.445	1.018	0.416341	0.0805	2.824	-1.26416
NTN4	0.52	0.216	0.41615	0.1	2.647	-1.26483
KIF26A	0.723	0.301	0.415547	0.00305	4.962	-1.26692
NCDN	5.317	2.204	0.414554	0.0409	3.326	-1.27037
LOC643951	1.772	0.734	0.414313	0.0814	2.815	-1.27121
LOC100129631	1.989	0.823	0.413926	0.0507	3.167	-1.27256
ZNF530	1.486	0.615	0.413691	0.0335	3.494	-1.27337
LOC150763	0.203	0.084	0.412343	0.0215	3.777	-1.27808
BTK	17.302	7.106	0.410714	0.0143	4.027	-1.2838
IGLV8-61	16.67	6.838	0.410221	0.0454	3.245	-1.28553
REM2	1.332	0.544	0.408243	0.0201	3.816	-1.2925
PPP1R14A	0.734	0.299	0.407773	0.0546	3.113	-1.29416
HSPB9	0.956	0.389	0.406369	0.0604	3.04	-1.29914
CD1C	214.559	86.774	0.40443	0.0499	3.177	-1.30604
TYRO3	0.932	0.377	0.404425	0.1	2.64	-1.30606
LINC00668	3.003	1.21	0.402899	0.0719	2.908	-1.31151
C9orf30	2.078	0.836	0.402205	0.0181	3.882	-1.314
LOC440288	2.883	1.159	0.402126	0.0842	2.788	-1.31428
AS3MT	2.081	0.835	0.401439	0.0227	3.742	-1.31675
INPPL1	19.257	7.716	0.400664	0.000116	6.934	-1.31953
GSG2	1.83	0.732	0.400177	0.0687	2.943	-1.32129
TNFRSF6B	3.282	1.311	0.399462	0.0264	3.651	-1.32387
PPM1E	8.095	3.225	0.398359	0.079	2.839	-1.32786
ANXA6	144.49	57.521	0.398094	0.000718	5.807	-1.32882
MAPK11	4.364	1.719	0.394031	0.00645	4.503	-1.34362
WDR63	1.151	0.453	0.393912	0.0358	3.448	-1.34405
KCTD14	1.155	0.453	0.392567	0.0219	3.765	-1.34899
RHBDL1	1.501	0.589	0.392558	0.0842	2.787	-1.34902
LOC439951	0.46	0.18	0.391675	0.1	2.632	-1.35227
TCTEX1D2	5.714	2.228	0.389933	0.1	2.647	-1.3587
LOC150935	8.473	3.302	0.389742	0.0786	2.843	-1.35941
ZNF768	1.006	0.392	0.389664	0.000715	5.811	-1.3597
ATP4A	0.263	0.103	0.389327	0.0373	3.42	-1.36095
ZNF223	1.376	0.535	0.388821	0.0999	2.651	-1.36282
LRP5	0.839	0.325	0.387206	0.0555	3.1	-1.36883
PDLIM1	46.627	17.882	0.383515	1.92e-05	8.138	-1.38264
ZNF454	0.699	0.268	0.383421	0.0437	3.276	-1.383
LOC100129053	0.921	0.353	0.383337	0.0738	2.89	-1.38332
LOC153684	0.83	0.318	0.38308	0.0254	3.676	-1.38428
AHNAK2	1.499	0.573	0.382397	0.00106	5.58	-1.38686
C9orf117	0.449	0.171	0.381998	0.0795	2.834	-1.38836
C20orf117	1.525	0.58	0.380387	0.000606	5.909	-1.39446
ZNF665	0.575	0.219	0.379858	0.0841	2.789	-1.39647
C9orf125	1.04	0.395	0.379774	0.079	2.839	-1.39679
NOS3	0.29	0.11	0.379506	0.00567	4.591	-1.3978
ESCO2	0.603	0.229	0.379152	0.0937	2.701	-1.39915
CCDC146	3.731	1.408	0.377442	0.0305	3.557	-1.40567
KCNC3	0.289	0.109	0.376393	0.0398	3.347	-1.40969
PDCD1LG2	2.191	0.824	0.376206	0.1	2.634	-1.41041
CRYGS	1.375	0.513	0.372759	0.0546	3.112	-1.42368
CC2D2A	0.447	0.167	0.372235	0.014	4.04	-1.42572
LOC100129763	3.206	1.191	0.371422	0.0801	2.828	-1.42887
FLJ42957	1.806	0.67	0.370984	0.062	3.02	-1.43057
SPTBN2	0.522	0.193	0.370076	0.0355	3.455	-1.43411
CNTD2	0.877	0.323	0.368596	0.0944	2.696	-1.43989
SIGLEC1	0.267	0.099	0.368496	0.0932	2.706	-1.44028
C9orf45	2.376	0.875	0.368135	0.074	2.888	-1.44169
POPDC2	0.743	0.273	0.367797	0.0346	3.471	-1.44302
LHFPL5	1.686	0.62	0.367629	0.0574	3.075	-1.44368
SPATA6	5.643	2.071	0.367053	0.0456	3.242	-1.44594
FASTKD3	2.44	0.894	0.366296	0.0611	3.031	-1.44892
LOC100132232	56.663	20.731	0.36587	0.0772	2.856	-1.4506
XKR6	0.637	0.233	0.365769	0.0468	3.223	-1.451
CCDC15	1.57	0.574	0.365465	0.0431	3.288	-1.4522
CDC42BPG	1.455	0.53	0.36448	0.022	3.761	-1.45609
TRPM6	0.54	0.196	0.363929	0.00578	4.578	-1.45827
GHSR	0.317	0.115	0.363639	0.0946	2.694	-1.45942
LOC100133292	3.172	1.147	0.361524	0.0443	3.267	-1.46784
LOC392217	3.133	1.132	0.361505	0.0809	2.819	-1.46791
TMC3	0.287	0.103	0.358121	0.0373	3.42	-1.48148
SPTB	1.537	0.55	0.35796	0.0631	3.008	-1.48213
CBX2	0.389	0.139	0.356865	0.0694	2.934	-1.48655
SORD	1.022	0.364	0.355768	0.0338	3.487	-1.49099
LOC101928072	3.206	1.137	0.35461	0.0967	2.676	-1.49569
NUP210L	0.292	0.103	0.353181	0.0909	2.725	-1.50152
MYO1B	0.217	0.076	0.351481	0.0758	2.87	-1.50848
NEB	0.269	0.094	0.350782	0.0798	2.832	-1.51135
LOC100131310	0.277	0.097	0.350387	0.0892	2.741	-1.51298
KLHL3	1.876	0.656	0.349607	0.1	2.641	-1.51619
OBSCN	0.839	0.293	0.349023	0.00388	4.819	-1.51861
SLC25A41	0.983	0.343	0.348834	0.0855	2.776	-1.51939
LOC348926	0.759	0.265	0.348736	0.0456	3.243	-1.51979
FBXL19	0.286	0.099	0.346853	0.0447	3.26	-1.5276
ALDH1B1	0.391	0.135	0.343854	0.0206	3.801	-1.54013
TP63	0.291	0.1	0.343775	0.0569	3.08	-1.54046
GABBR1	3.137	1.076	0.343015	0.0488	3.192	-1.54366
SAMD11	0.268	0.092	0.342405	0.0318	3.529	-1.54622
SLC22A13	0.305	0.104	0.340406	0.0379	3.409	-1.55467
PKD2L2	0.292	0.099	0.33982	0.0851	2.78	-1.55716
FZD2	2.289	0.774	0.338173	0.0722	2.905	-1.56417
IGF2BP3	6.65	2.244	0.337477	0.00389	4.817	-1.56714
DDEF2	0.408	0.137	0.336883	0.0777	2.851	-1.56968
IL23R	0.866	0.292	0.33677	0.0322	3.519	-1.57016
CCNB2	7.411	2.495	0.336726	0.000298	6.333	-1.57035
EPB41L1	1.046	0.351	0.336004	0.0819	2.81	-1.57345
TMEM163	0.361	0.121	0.335871	0.1	2.636	-1.57402
SEMA4G	0.235	0.079	0.33569	0.0717	2.91	-1.5748
GPC1	2.267	0.759	0.334828	0.0234	3.723	-1.57851
KIF4B	0.354	0.118	0.334719	0.0537	3.125	-1.57898
ZNF713	1.304	0.434	0.332797	0.069	2.94	-1.58728
LOC649137	0.464	0.154	0.332593	0.0173	3.909	-1.58817
ARHGEF10	0.39	0.129	0.330456	0.0697	2.931	-1.59747
FLJ23865	0.749	0.247	0.329461	0.0964	2.679	-1.60182
SH3PX3	1.045	0.343	0.328606	0.0893	2.739	-1.60557
LGR4	0.218	0.072	0.328406	0.0968	2.675	-1.60645
P2RY6	2.279	0.747	0.327608	0.0473	3.215	-1.60996
LOC100129743	1.658	0.541	0.326377	0.0677	2.955	-1.61539
LOC96597	4.262	1.391	0.326318	0.0088	4.312	-1.61565
LOC100129446	20.458	6.667	0.325893	0.0616	3.025	-1.61753
LOC349114	1.788	0.581	0.325256	0.0293	3.581	-1.62035
C1orf81	0.396	0.129	0.324428	0.0641	2.993	-1.62403
LOC440243	0.837	0.271	0.323345	0.0507	3.167	-1.62885
FAM110B	0.471	0.152	0.321795	0.0127	4.097	-1.63579
LOC100132941	2.222	0.714	0.321494	0.0269	3.637	-1.63714
C16orf71	1.585	0.508	0.320603	0.084	2.79	-1.64114
ARPP-21	0.5	0.16	0.320499	0.0408	3.328	-1.64161
SH2D5	1.371	0.438	0.319373	0.0554	3.102	-1.64669
CYP26C1	0.565	0.18	0.318691	0.039	3.37	-1.64977
LOC728858	1.352	0.43	0.318365	0.1	2.636	-1.65125
GLT8D4	0.709	0.223	0.315123	0.0379	3.409	-1.66601
UNQ9391	1.055	0.332	0.315046	0.00822	4.353	-1.66637
ZNRF3	0.578	0.181	0.313912	0.0183	3.875	-1.67157
KIAA1409	0.257	0.08	0.310159	0.0579	3.07	-1.68892
GAS1	0.335	0.104	0.309879	0.0441	3.27	-1.69022
GABBR2	0.221	0.068	0.306318	0.0632	3.007	-1.7069
FLRT1	0.276	0.084	0.30552	0.0696	2.932	-1.71066
AIRE	0.222	0.068	0.305251	0.0463	3.231	-1.71193
PTPRO	0.736	0.224	0.304481	0.0116	4.152	-1.71558
WDR49	0.122	0.037	0.303367	0.0334	3.495	-1.72086
LRRC36	0.421	0.128	0.303006	0.0369	3.429	-1.72258
ZBTB46	2.203	0.667	0.303	0.0157	3.967	-1.72261
OVOS	1.771	0.536	0.302552	0.0926	2.71	-1.72474
TMEM67	3.527	1.067	0.302492	0.0638	2.998	-1.72503
EGR4	7.31	2.202	0.301272	0.00224	5.139	-1.73086
ZNF786	0.394	0.118	0.299512	0.0911	2.723	-1.73932
FCRL2	16.212	4.85	0.299127	0.00858	4.327	-1.74117
MED12L	0.602	0.18	0.298735	0.0792	2.837	-1.74306
ACAN	0.373	0.111	0.297669	0.0845	2.785	-1.74822
LRP2	0.297	0.088	0.296278	0.0698	2.93	-1.75498
LOC392288	0.36	0.107	0.2961	0.0945	2.695	-1.75585
HOMER1	1.756	0.519	0.295623	0.00144	5.399	-1.75817
C12orf37	0.431	0.127	0.294901	0.021	3.79	-1.7617
ZNF556	0.24	0.071	0.294873	0.0682	2.949	-1.76183
BCAR3	1.26	0.369	0.292553	0.0482	3.201	-1.77323
NWD1	0.443	0.13	0.29225	0.0796	2.834	-1.77473
ULBP3	0.711	0.206	0.290102	0.0806	2.823	-1.78537
PPFIA4	0.69	0.2	0.289253	0.0671	2.961	-1.7896
DOCK6	0.892	0.258	0.289223	0.0257	3.669	-1.78974
CEP55	0.83	0.24	0.288688	0.0834	2.796	-1.79242
KCTD1	0.651	0.187	0.287568	0.0325	3.511	-1.79802
WDR21B	0.491	0.141	0.28753	0.0645	2.989	-1.79822
SHROOM1	1.765	0.506	0.286589	0.0136	4.056	-1.80294
TRPC3	0.456	0.131	0.286416	0.0424	3.298	-1.80382
F2RL1	4.315	1.223	0.283424	0.0809	2.82	-1.81897
SAMD12	2.017	0.571	0.283018	0.0452	3.252	-1.82103
LOC387804	0.582	0.165	0.282989	0.0901	2.731	-1.82118
LOC646804	0.67	0.189	0.28227	0.00876	4.315	-1.82485
TNFRSF11B	0.263	0.074	0.280442	0.0527	3.141	-1.83422
FLJ40504	2.556	0.715	0.279651	0.00242	5.096	-1.8383
FSTL1	1.778	0.497	0.279614	0.0995	2.654	-1.83849
GOLSYN	0.651	0.181	0.278485	0.0939	2.7	-1.84433
PCDH7	0.397	0.11	0.277998	0.0611	3.032	-1.84685
MEST	4.771	1.325	0.277694	0.0359	3.446	-1.84843
NEIL3	0.536	0.149	0.277565	0.00963	4.259	-1.8491
LOC100130053	0.834	0.23	0.276455	0.0155	3.976	-1.85488
DDR2	0.404	0.111	0.275885	0.0652	2.98	-1.85786
LOC730291	0.826	0.228	0.275723	0.074	2.888	-1.85871
GPR151	1.067	0.294	0.275401	0.0306	3.553	-1.86039
ABCA12	0.172	0.047	0.274566	0.0922	2.713	-1.86477
SLC9A4	0.304	0.083	0.274437	0.0865	2.767	-1.86545
LOC100128904	2.735	0.749	0.273924	0.0695	2.934	-1.86816
DZANK1	0.85	0.233	0.273753	0.0738	2.891	-1.86905
SLC4A8	0.429	0.117	0.27326	0.0595	3.052	-1.87165
ACAD11	3.114	0.85	0.272778	0.0893	2.74	-1.8742
TAS1R1	0.531	0.145	0.272481	0.0835	2.794	-1.87577
FBXO47	0.527	0.143	0.272184	0.0523	3.146	-1.87735
TMEM63C	1.619	0.44	0.271901	0.00437	4.749	-1.87885
NOX1	6.683	1.801	0.269524	0.0503	3.172	-1.89151
DPPA2	3.71	0.992	0.267395	0.0332	3.498	-1.90295
TSPAN12	0.311	0.083	0.266862	0.0643	2.99	-1.90584
CECR2	0.5	0.133	0.2668	0.0392	3.365	-1.90617
DCLK2	0.458	0.122	0.266674	0.0841	2.789	-1.90685
TBC1D8B	0.333	0.088	0.265751	0.0325	3.512	-1.91185
SHROOM2	0.143	0.038	0.265491	0.0912	2.722	-1.91327
LEPR	0.45	0.119	0.26435	0.0382	3.397	-1.91948
OVOS2	3.163	0.835	0.263846	0.048	3.204	-1.92223
COL4A3	5.32	1.401	0.263293	0.0347	3.468	-1.92526
LBXCOR1	0.154	0.041	0.263163	0.0998	2.651	-1.92597
PLCE1	0.367	0.096	0.262768	0.00938	4.275	-1.92814
ABCA13	0.249	0.065	0.261378	0.000752	5.78	-1.93579
FERMT1	0.206	0.053	0.259947	0.0781	2.847	-1.94371
LOC129293	0.3	0.078	0.259803	0.0454	3.245	-1.94451
COL16A1	0.159	0.041	0.259	0.00953	4.265	-1.94898
LIMS2	0.479	0.124	0.258398	0.0169	3.925	-1.95233
SLC26A3	0.285	0.074	0.258232	0.0194	3.839	-1.95326
KCNK1	0.636	0.164	0.257984	0.023	3.735	-1.95465
USH2A	0.212	0.055	0.257795	0.0552	3.103	-1.95571
A4GALT	1.534	0.395	0.257506	0.000288	6.355	-1.95732
IGLV3-1	3.671	0.944	0.257046	0.0161	3.953	-1.9599
P4HA3	1.592	0.407	0.255861	0.00135	5.435	-1.96657
NAP5	0.24	0.061	0.254422	0.0376	3.415	-1.9747
CDKL5	0.975	0.248	0.254144	0.0159	3.961	-1.97628
CTTNBP2	0.75	0.19	0.253577	0.0031	4.954	-1.9795
IFNA13	1.909	0.483	0.252736	7.36e-05	7.226	-1.9843
GOLPH3L	8.028	2.009	0.250251	0.1	2.632	-1.99855
TPPP	2.392	0.598	0.249938	0.0385	3.389	-2.00036
C8orf80	1.597	0.398	0.249282	0.0984	2.662	-2.00415
LOC122589	2.175	0.54	0.248277	0.0961	2.682	-2.00998
TRIM72	0.372	0.092	0.247525	0.0344	3.473	-2.01435
TNC	0.278	0.069	0.247491	0.0736	2.893	-2.01455
TMTC1	0.541	0.134	0.247288	0.0638	2.998	-2.01573
IQCG	1.8	0.445	0.247143	0.0196	3.831	-2.01658
GUCY1A2	0.288	0.071	0.246766	0.0963	2.68	-2.01879
WNK3	0.373	0.091	0.245348	0.0628	3.011	-2.0271
DYRK3	2.765	0.677	0.244989	0.017	3.921	-2.02921
ZNF185	0.186	0.045	0.244629	0.0156	3.973	-2.03134
ESRRG	0.276	0.067	0.244462	0.0716	2.911	-2.03231
DLGAP1	1.866	0.456	0.244351	0.0737	2.892	-2.03298
SIX5	0.188	0.046	0.24414	0.0188	3.86	-2.03422
LATS2	0.344	0.083	0.242113	0.0162	3.95	-2.04624
CSMD2	0.167	0.04	0.241892	0.0649	2.984	-2.04757
HEATR4	0.363	0.088	0.241813	0.0686	2.944	-2.04804
NRXN1	0.276	0.067	0.241724	0.0318	3.527	-2.04856
UHRF1	1.108	0.266	0.239753	0.0109	4.188	-2.06038
PKP4	1.032	0.247	0.239476	0.0801	2.828	-2.06205
PCDHA13	0.19	0.045	0.239438	0.0279	3.612	-2.06227
OR2A25	0.845	0.202	0.239194	0.064	2.995	-2.06375
WNT7B	6.233	1.488	0.238661	0.0275	3.623	-2.06696
PSG10	0.653	0.156	0.238213	0.1	2.638	-2.06967
FNDC4	0.841	0.2	0.237662	0.0392	3.366	-2.07302
DMBT1	0.18	0.043	0.23747	0.0884	2.749	-2.07418
HYDIN	0.296	0.07	0.237273	0.086	2.772	-2.07538
FLJ40243	0.156	0.037	0.237273	0.0629	3.011	-2.07538
SLC7A4	0.298	0.071	0.237145	0.000647	5.87	-2.07616
FAM27E3	0.574	0.136	0.236844	0.0891	2.742	-2.07799
PTPRD	0.296	0.07	0.236673	0.0491	3.188	-2.07903
C1orf114	0.857	0.203	0.236489	0.048	3.204	-2.08016
ILDR1	2.998	0.704	0.234988	0.016	3.957	-2.08934
RELN	0.215	0.05	0.234211	0.0399	3.346	-2.09412
OLFM2	0.454	0.106	0.233855	0.0684	2.947	-2.09631
SLC6A13	0.288	0.067	0.233465	0.0598	3.049	-2.09872
ABCC12	0.2	0.047	0.23342	0.0441	3.27	-2.099
ADAMTS9	0.192	0.045	0.231563	0.0809	2.819	-2.11052
LOC388523	0.768	0.178	0.231434	0.0921	2.714	-2.11132
MYO7A	0.275	0.064	0.231079	0.0252	3.679	-2.11354
PCDHGB1	0.481	0.111	0.23054	0.0202	3.814	-2.11691
ITGB3	0.54	0.124	0.230227	0.0109	4.185	-2.11887
KIAA1462	0.456	0.104	0.228402	0.0278	3.615	-2.13036
PHLDA1	0.501	0.114	0.228053	0.00122	5.493	-2.13256
ZC3H12B	0.312	0.071	0.227611	0.0712	2.916	-2.13536
ITGB4	0.254	0.057	0.22624	0.0226	3.746	-2.14408
DPPA4	1.432	0.324	0.225998	0.0387	3.379	-2.14562
ATP7B	0.701	0.158	0.225427	0.0555	3.099	-2.14927
FLJ33581	0.446	0.1	0.225329	0.0978	2.667	-2.1499
CHRM5	0.822	0.185	0.225128	0.0628	3.011	-2.15118
DUOX1	0.159	0.036	0.224646	0.0488	3.192	-2.15428
C14orf140	1.01	0.227	0.224387	0.0696	2.933	-2.15594
IQGAP3	0.945	0.212	0.224116	0.0285	3.6	-2.15768
PTCHD1	0.494	0.111	0.223787	0.0391	3.368	-2.1598
AMN	3.324	0.742	0.223112	0.0231	3.731	-2.16416
COL12A1	0.243	0.054	0.222898	0.043	3.289	-2.16554
MYT1L	0.222	0.05	0.222791	0.0898	2.734	-2.16623
FAM64A	1.613	0.359	0.222526	0.00479	4.691	-2.16795
SOX13	0.401	0.089	0.22236	0.0702	2.926	-2.16903
SYT4	0.928	0.206	0.222056	0.0397	3.351	-2.171
ULBP1	0.803	0.178	0.221922	0.00277	5.017	-2.17187
LOC100129762	0.878	0.195	0.221905	0.0937	2.701	-2.17199
FLG2	0.674	0.149	0.221318	0.0762	2.866	-2.17581
NRCAM	0.391	0.086	0.220957	0.0529	3.138	-2.17816
TCTE1	0.402	0.089	0.220858	0.00508	4.655	-2.17881
SELP	1.069	0.234	0.218906	0.0903	2.729	-2.19162
DNAH9	0.2	0.044	0.218292	0.0557	3.096	-2.19567
PTPRU	0.098	0.021	0.217939	0.0555	3.099	-2.198
DSCAM	0.17	0.037	0.217291	0.0536	3.127	-2.2023
ARHGEF17	0.254	0.055	0.217088	0.0163	3.946	-2.20365
TRPM1	0.221	0.048	0.216984	0.0344	3.475	-2.20434
SCN2A	0.145	0.031	0.216745	0.0635	3.002	-2.20593
NPHS1	0.287	0.062	0.216727	0.0666	2.965	-2.20605
OR4K1	0.686	0.148	0.215909	0.0899	2.733	-2.21151
PLEKHH2	0.176	0.038	0.215334	0.0517	3.154	-2.21535
SDR42E1	1.742	0.374	0.214806	0.0106	4.203	-2.21889
FLJ16641	0.463	0.099	0.214372	0.0568	3.083	-2.22181
LOC100131001	8.282	1.771	0.213818	0.079	2.839	-2.22555
SEMA6A	0.268	0.057	0.213091	0.0555	3.099	-2.23046
DYRK4	2.79	0.594	0.212911	0.0319	3.524	-2.23168
LOC283174	0.261	0.055	0.212187	0.00226	5.135	-2.23659
FZD1	0.375	0.079	0.212039	0.00671	4.476	-2.2376
AOC3	0.331	0.07	0.211734	0.0628	3.011	-2.23967
PID1	2.899	0.612	0.211027	0.1	2.649	-2.2445
LOC100131408	1.388	0.293	0.210949	0.0414	3.317	-2.24503
FAM27A	60.043	12.633	0.210406	0.0779	2.85	-2.24875
APBA1	0.401	0.084	0.210399	0.000165	6.708	-2.2488
ABCA8	0.146	0.031	0.210348	0.0454	3.247	-2.24915
PIEZO2	0.175	0.037	0.209909	0.0621	3.019	-2.25216
TNXB	0.123	0.026	0.208535	0.0809	2.82	-2.26164
WDR31	1.211	0.252	0.20792	0.038	3.404	-2.2659
USP43	0.207	0.043	0.207437	0.0743	2.885	-2.26926
DNAH2	0.139	0.029	0.205276	0.0766	2.861	-2.28436
HCN1	0.249	0.051	0.204923	0.0098	4.248	-2.28684
GRM2	0.533	0.109	0.203821	0.00195	5.219	-2.29463
APOB	0.235	0.048	0.20369	0.0648	2.984	-2.29556
CTNNA2	0.24	0.049	0.203404	0.0115	4.156	-2.29758
MMRN1	0.643	0.131	0.203085	0.0814	2.815	-2.29984
FOXH1	0.304	0.062	0.202136	0.00811	4.36	-2.30661
GRPR	0.382	0.077	0.201957	0.0353	3.457	-2.30788
ZNF214	0.679	0.137	0.201672	0.0839	2.791	-2.30991
UGT3A2	0.58	0.117	0.201598	0.00138	5.426	-2.31044
LOC642278	2.905	0.585	0.201251	0.0828	2.802	-2.31293
ZNF396	0.491	0.099	0.201113	0.0112	4.171	-2.31392
FAM40B	0.351	0.071	0.200781	0.0385	3.389	-2.3163
CELSR3	0.129	0.026	0.200093	0.0638	2.998	-2.32126
FAT3	0.312	0.062	0.200056	0.0357	3.45	-2.32152
FAT	0.421	0.084	0.199904	0.1	2.639	-2.32262
TNNI3K	0.191	0.038	0.199642	0.0251	3.683	-2.32451
WNT16	0.713	0.142	0.199053	0.0204	3.809	-2.32877
LOC440015	2.724	0.538	0.197371	0.1	2.644	-2.34101
CD163L1	0.666	0.131	0.1971	0.0498	3.179	-2.343
PLXNA4	0.149	0.029	0.196256	0.0961	2.683	-2.34919
NHS	0.551	0.108	0.19556	0.00193	5.226	-2.35431
AFF2	0.571	0.111	0.194493	0.00486	4.683	-2.36221
C2orf16	0.278	0.054	0.194393	0.022	3.762	-2.36295
MGC51025	1.925	0.373	0.193809	0.002	5.208	-2.3673
SCUBE2	0.543	0.105	0.193095	0.0157	3.969	-2.37262
COL4A6	0.086	0.017	0.192989	0.0962	2.681	-2.37341
TDRD1	0.298	0.057	0.192629	0.058	3.069	-2.37611
PCDHGC5	0.167	0.032	0.192616	0.0965	2.679	-2.3762
NCAM1	1.428	0.273	0.191378	0.0672	2.96	-2.38551
SULF1	0.157	0.03	0.191175	0.0469	3.222	-2.38704
FAM182B	0.552	0.105	0.19082	0.0836	2.794	-2.38971
KLHDC6	3.005	0.57	0.189697	0.0966	2.678	-2.39823
CELSR1	0.623	0.118	0.189368	0.0475	3.211	-2.40073
PTPRF	0.413	0.078	0.189269	0.0436	3.278	-2.40149
LRRC7	0.283	0.053	0.187882	0.0338	3.487	-2.4121
TRIM47	1.881	0.352	0.187002	0.0643	2.991	-2.41887
IGF1	0.84	0.157	0.186794	0.00262	5.05	-2.42048
LIFR	0.267	0.05	0.186014	0.0387	3.377	-2.42652
PRPH2	0.616	0.114	0.184982	0.0217	3.773	-2.43454
PCDHGA6	0.543	0.1	0.183376	0.00911	4.292	-2.44712
TNN	0.677	0.123	0.181866	0.0503	3.173	-2.45905
C7	0.236	0.043	0.181632	0.0361	3.442	-2.46091
PALLD	2.001	0.362	0.181135	0.00192	5.231	-2.46486
C5orf39	2.829	0.512	0.180974	0.00351	4.88	-2.46615
HSPG2	0.077	0.014	0.180898	0.0437	3.276	-2.46675
ZNF718	2.119	0.382	0.180508	0.00352	4.877	-2.46986
IGSF3	0.188	0.034	0.180428	0.0171	3.917	-2.4705
PHLDB2	0.839	0.151	0.180269	0.079	2.839	-2.47177
MUC17	0.303	0.054	0.179482	0.0809	2.819	-2.47809
FAT2	0.293	0.053	0.179404	0.00972	4.253	-2.47871
GRIA1	0.258	0.046	0.178459	0.0263	3.653	-2.48633
LOC390110	0.54	0.096	0.177778	0.0385	3.391	-2.49185
CACNA1F	0.484	0.086	0.177718	0.0347	3.467	-2.49234
KIF19	0.35	0.062	0.176422	0.0453	3.25	-2.5029
MEGF11	2.977	0.524	0.176166	0.00117	5.518	-2.50499
TTC23	1.678	0.295	0.175878	0.0404	3.336	-2.50735
MXRA5	0.154	0.027	0.17584	0.085	2.781	-2.50767
LAMA5	0.07	0.012	0.175571	0.0567	3.084	-2.50987
AMDHD1	1	0.175	0.175034	0.0411	3.322	-2.51429
CNTNAP2	0.891	0.155	0.174376	0.027	3.634	-2.51973
PCDHGA3	0.444	0.077	0.172714	0.00393	4.812	-2.53354
MAP6	0.472	0.081	0.172569	0.015	3.992	-2.53476
FRMPD3	0.337	0.058	0.172415	0.0161	3.954	-2.53604
DCC	0.134	0.023	0.171463	0.0266	3.647	-2.54403
MAP1B	0.603	0.103	0.171208	0.016	3.955	-2.54618
LOC392188	5.85	0.999	0.170734	0.0313	3.538	-2.55018
OR7E24	0.906	0.154	0.170427	0.0978	2.668	-2.55277
KIAA1217	0.208	0.035	0.169948	0.0109	4.186	-2.55683
PSG5	1.126	0.191	0.169907	0.00438	4.747	-2.55719
FAT4	0.255	0.043	0.169746	0.0276	3.619	-2.55855
SLC12A5	0.174	0.029	0.168309	0.00513	4.65	-2.57081
SATB2	0.389	0.065	0.166802	0.0117	4.146	-2.58379
WDR87	0.268	0.045	0.166487	0.046	3.236	-2.58652
FAM111B	1.847	0.305	0.165037	0.00532	4.629	-2.59914
ERC2	0.268	0.043	0.162347	0.0223	3.755	-2.62285
MPL	0.478	0.077	0.16148	0.00928	4.281	-2.63057
KCNN2	0.728	0.117	0.161136	0.000867	5.695	-2.63365
NAV3	0.351	0.056	0.160169	0.00104	5.593	-2.64233
ATP8B1	1.62	0.258	0.15913	0.000456	6.077	-2.65172
JPH1	0.269	0.043	0.158343	0.00735	4.419	-2.65888
SVEP1	0.321	0.051	0.157609	0.00551	4.608	-2.66558
FREM2	0.187	0.029	0.157256	0.062	3.02	-2.66882
LOC101928752	0.118	0.019	0.157219	0.0541	3.12	-2.66916
GRM3	0.371	0.058	0.156468	0.00488	4.68	-2.67606
ANKFN1	0.417	0.065	0.156044	0.027	3.634	-2.67998
SLC4A4	0.197	0.031	0.155554	0.00116	5.523	-2.68451
TDRD6	0.33	0.051	0.155402	0.0205	3.806	-2.68592
BAI2	1.572	0.243	0.154627	0.0231	3.733	-2.69314
CDH3	0.209	0.032	0.154359	0.00516	4.647	-2.69564
LOC729830	0.284	0.044	0.153744	0.0144	4.024	-2.7014
DISP2	0.3	0.046	0.151862	0.000551	5.964	-2.71917
HDAC10	1.217	0.184	0.151139	0.0165	3.937	-2.72605
FREM3	0.222	0.034	0.151099	0.0325	3.51	-2.72643
PCDH18	0.344	0.052	0.150574	0.064	2.995	-2.73145
ANKRD15	0.222	0.033	0.147713	0.0346	3.47	-2.75914
ALPK2	0.396	0.058	0.147454	0.0331	3.501	-2.76166
MOCS1	0.639	0.094	0.146458	0.00187	5.246	-2.77144
SLC24A4	0.843	0.123	0.146172	0.034	3.482	-2.77426
PIB5PA	0.44	0.063	0.143297	0.0121	4.128	-2.80292
HRC	0.365	0.052	0.142801	0.00352	4.878	-2.80792
ODZ4	0.314	0.045	0.142436	0.0079	4.376	-2.81161
FBXO39	0.946	0.133	0.140864	0.016	3.956	-2.82762
MYH2	0.125	0.017	0.138001	0.0202	3.816	-2.85725
SLC26A8	0.308	0.042	0.135993	0.0128	4.092	-2.8784
DGCR9	0.585	0.078	0.1341	0.00533	4.628	-2.89862
TRIM53	0.509	0.068	0.133348	0.00959	4.261	-2.90673
LOC100133182	0.3	0.04	0.132932	0.0475	3.211	-2.91124
DUB3	4.617	0.612	0.132561	0.0182	3.881	-2.91528
LOC392197	5.675	0.744	0.131158	0.0147	4.009	-2.93062
VWCE	0.292	0.038	0.130595	0.000724	5.802	-2.93683
LCT	0.369	0.048	0.12948	0.00602	4.552	-2.94919
LRRN3	1.641	0.211	0.128671	0.000197	6.593	-2.95824
VIT	3.206	0.413	0.128669	0.0159	3.961	-2.95826
MUC6	0.375	0.048	0.128514	0.0604	3.04	-2.96
RIMS1	0.148	0.019	0.126021	0.00408	4.79	-2.98827
ZNF643	0.656	0.083	0.12589	0.00398	4.804	-2.98976
ZSCAN10	1.477	0.186	0.125885	0.00576	4.581	-2.98982
C1orf32	0.964	0.121	0.125756	0.00689	4.46	-2.99131
DNAH10	0.295	0.037	0.12539	0.000347	6.241	-2.9955
FAM27L	8.685	1.083	0.124664	0.0318	3.528	-3.00388
EEF1A2	0.591	0.074	0.124521	5.72e-05	7.393	-3.00554
HMCN2	0.146	0.018	0.123661	0.0299	3.568	-3.01554
BNC1	0.404	0.049	0.122381	0.046	3.235	-3.03055
CUX2	0.23	0.028	0.121799	0.021	3.792	-3.03742
DSP	0.202	0.025	0.121603	0.0149	4	-3.03975
IRS1	0.388	0.047	0.121395	5.36e-05	7.436	-3.04222
TBC1D3G	0.027	0.003	0.121059	0.0507	3.168	-3.04621
HCRTR2	0.153	0.018	0.119591	0.098	2.665	-3.06382
SEMA6C	0.406	0.048	0.118453	0.0191	3.848	-3.07761
CCDC136	2.044	0.241	0.118136	0.0738	2.89	-3.08148
IL17RD	0.18	0.021	0.117712	0.1	2.636	-3.08667
PCDH9	0.447	0.053	0.117606	0.0149	4	-3.08796
FAM90A3	1.622	0.19	0.117035	0.0688	2.941	-3.09498
A2ML1	0.213	0.025	0.117028	0.000289	6.352	-3.09508
COL15A1	0.191	0.022	0.115825	0.0297	3.572	-3.10999
C15orf42	0.491	0.056	0.114835	3.99e-05	7.633	-3.12237
FLG	0.264	0.03	0.113005	0.00536	4.625	-3.14554
TRPV3	0.135	0.015	0.112723	0.0952	2.69	-3.14915
REXO1L7P	1.986	0.223	0.112369	0.0484	3.198	-3.15369
MPDZ	0.166	0.019	0.111901	0.099	2.657	-3.1597
FLJ46321	0.375	0.042	0.111831	0.00128	5.466	-3.16061
FLJ14712	0.155	0.017	0.111608	0.1	2.648	-3.16348
OR7A10	1.096	0.121	0.110554	0.00404	4.796	-3.17718
MYOM2	0.099	0.011	0.110423	0.0978	2.667	-3.17889
TRIM48	0.827	0.091	0.109998	0.0877	2.756	-3.18445
RASIP1	0.147	0.016	0.109365	0.0972	2.672	-3.19278
CNTN3	0.222	0.024	0.108846	0.0955	2.687	-3.19964
CLCN1	0.145	0.016	0.107171	0.0944	2.696	-3.22201
LOC100132197	3.17	0.339	0.107096	0.0354	3.456	-3.22303
LOC100132691	8.624	0.922	0.106915	0.0191	3.848	-3.22546
NACAD	0.391	0.042	0.106875	7.39e-05	7.223	-3.226
LOC100289580	0.095	0.01	0.106509	0.0781	2.848	-3.23095
LRIG3	0.161	0.017	0.106024	0.0912	2.722	-3.23754
ACOT4	1.257	0.133	0.105532	0.00395	4.809	-3.24425
FBN3	0.094	0.01	0.104847	0.0987	2.659	-3.25364
GRID1	0.259	0.027	0.104645	0.1	2.646	-3.25642
MUC16	0.213	0.022	0.103944	0.027	3.636	-3.26612
LOC348808	0.167	0.017	0.102601	0.0828	2.801	-3.28489
ADCY1	0.114	0.012	0.10181	0.0843	2.787	-3.29605
IQCH	0.18	0.018	0.101006	0.1	2.649	-3.30749
TBC1D3	0.035	0.004	0.100699	0.0331	3.5	-3.31189
MYH3	0.148	0.015	0.100312	0.1	2.639	-3.31744
GRIP1	0.199	0.02	0.100152	0.0904	2.728	-3.31974
SYNPO	0.143	0.014	0.0999842	0.0507	3.167	-3.32216
KIAA1614	0.252	0.025	0.0994075	0.1	2.635	-3.3305
FBXW10	0.26	0.026	0.0993037	0.0896	2.737	-3.33201
FLJ23584	0.22	0.022	0.0989286	0.0045	4.731	-3.33747
ITIH2	0.153	0.015	0.0984823	0.0932	2.705	-3.34399
WFIKKN2	0.41	0.04	0.0980937	0.0865	2.767	-3.3497
LOC348021	0.214	0.021	0.0976087	0.0851	2.779	-3.35685
OR2H2	0.9	0.087	0.0964672	0.000852	5.706	-3.37382
MYH14	0.183	0.017	0.0946032	0.0682	2.95	-3.40197
LOXHD1	0.131	0.012	0.0939037	0.0706	2.922	-3.41267
TMEM16B	0.169	0.016	0.0938697	0.0803	2.826	-3.4132
PTPN21	0.231	0.022	0.0934928	0.0892	2.741	-3.419
FNDC1	0.149	0.014	0.0934661	0.0603	3.042	-3.41941
LOC728463	0.217	0.02	0.0930952	0.0871	2.762	-3.42515
TJP1	0.224	0.021	0.0928803	0.00166	5.316	-3.42848
LPA	0.18	0.017	0.0925426	0.0904	2.729	-3.43374
LOC642335	0.286	0.026	0.0924049	0.0934	2.704	-3.43589
TBC1D3H	0.07	0.006	0.0923409	0.0423	3.3	-3.43689
LOC100130302	0.243	0.022	0.0920071	0.1	2.642	-3.44211
CDH1	0.22	0.02	0.0918473	0.079	2.838	-3.44462
DNAH5	0.194	0.018	0.0911377	0.0976	2.669	-3.45581
AGBL1	0.148	0.013	0.0901553	0.1	2.637	-3.47144
MARCH10	0.206	0.018	0.0898223	0.0821	2.807	-3.47678
BSN	0.178	0.016	0.0886107	0.00965	4.258	-3.49637
TBC1D3E	0.074	0.006	0.0882876	0.0382	3.397	-3.50165
TBC1D3F	0.074	0.006	0.0882876	0.0382	3.397	-3.50165
OR2C3	1.162	0.102	0.0880726	7.57e-05	7.207	-3.50516
DCST2	0.871	0.077	0.0878941	0.0105	4.21	-3.50809
SPTA1	0.157	0.014	0.0878063	0.0682	2.95	-3.50953
GPR142	1.755	0.153	0.0872892	0.022	3.761	-3.51805
SLC7A14	0.255	0.022	0.0870382	0.0963	2.68	-3.52221
FHAD1	0.202	0.017	0.0862928	0.0821	2.807	-3.53462
MYH15	0.24	0.021	0.0861363	0.0876	2.758	-3.53724
DSEL	0.184	0.015	0.0842678	0.00547	4.613	-3.56887
C9orf84	0.185	0.016	0.0841498	0.0552	3.104	-3.5709
PADI6	0.339	0.028	0.0825275	0.077	2.858	-3.59898
DMGDH	0.536	0.043	0.0804921	0.0807	2.822	-3.63501
SLC6A4	0.429	0.034	0.0804535	0.0828	2.802	-3.6357
PDZRN4	0.211	0.017	0.0802826	0.0627	3.013	-3.63877
OR7D2	0.352	0.028	0.0800786	0.0781	2.847	-3.64244
FAM157C	0.254	0.02	0.0796239	0.0798	2.831	-3.65066
KBTBD10	0.339	0.027	0.0790578	0.0678	2.954	-3.66095
SOGA2	0.32	0.025	0.078993	0.0686	2.944	-3.66213
TNR	0.216	0.017	0.0789709	0.0771	2.857	-3.66254
IQSEC3	0.348	0.027	0.0786075	0.0774	2.854	-3.66919
PLA2G4D	0.077	0.006	0.0771927	0.0857	2.775	-3.69539
LOC440122	2.965	0.228	0.0768164	0.0292	3.584	-3.70244
PLA2R1	0.193	0.015	0.076266	0.0454	3.246	-3.71282
PRKCG	0.459	0.035	0.0757586	0.0635	3.002	-3.72245
LOC284296	0.197	0.015	0.0755783	0.0817	2.811	-3.72588
LIMCH1	0.361	0.027	0.0746874	0.0553	3.102	-3.74299
ARHGAP22	0.348	0.026	0.0745331	0.0647	2.985	-3.74598
PCDHGA7	0.156	0.012	0.0736893	0.078	2.849	-3.7624
RP1	0.161	0.012	0.0736171	0.086	2.771	-3.76381
SH3TC2	0.184	0.014	0.0734251	0.0706	2.922	-3.76758
PCDHGA1	0.154	0.011	0.0720824	0.0804	2.825	-3.79421
GPRIN1	0.552	0.04	0.0718781	0.0744	2.883	-3.7983
LOC100049716	0.418	0.03	0.0717661	0.0615	3.026	-3.80055
COBL	0.298	0.021	0.0714102	0.0663	2.969	-3.80773
ZNF521	0.292	0.021	0.0709995	0.0795	2.835	-3.81605
HSFX1	0.43	0.03	0.0703186	0.0569	3.081	-3.82995
LOC100130086	0.43	0.03	0.0703186	0.0569	3.081	-3.82995
KCNJ10	0.39	0.026	0.067909	0.0533	3.132	-3.88025
LOC729837	0.043	0.003	0.0678069	0.0484	3.198	-3.88242
JPH2	0.131	0.009	0.0666694	0.0949	2.691	-3.90683
CCDC40	0.538	0.036	0.0665918	0.0514	3.159	-3.90851
PCDHB4	0.452	0.03	0.066279	0.0798	2.831	-3.9153
LOC645836	1.574	0.101	0.0642802	0.0149	3.998	-3.95948
ELOVL3	1.465	0.094	0.0642462	0.0909	2.725	-3.96025
DSG2	0.302	0.019	0.0640539	0.0484	3.197	-3.96457
PKP3	0.15	0.01	0.0639961	0.1	2.639	-3.96587
DUOX2	0.118	0.008	0.0637042	0.0878	2.755	-3.97247
MYO3B	0.178	0.011	0.0635052	0.0398	3.349	-3.97698
FLJ23049	0.17	0.011	0.0631437	0.0934	2.704	-3.98522
LOC440570	0.085	0.005	0.0623783	0.0829	2.801	-4.00281
WNK2	0.057	0.004	0.0622557	0.0511	3.162	-4.00565
GPR126	0.139	0.009	0.0620327	0.0995	2.654	-4.01083
OR3A1	0.532	0.033	0.0619406	0.0877	2.756	-4.01297
CDH12	0.207	0.013	0.0619273	0.098	2.665	-4.01328
CACNA1S	0.074	0.005	0.061874	0.0839	2.791	-4.01452
LOC284297	0.156	0.01	0.0615966	0.0906	2.727	-4.02101
KCNT2	0.136	0.008	0.0614621	0.0987	2.66	-4.02416
DRD5	0.42	0.026	0.0612047	0.0404	3.338	-4.03021
PEG3	0.162	0.01	0.0611637	0.09	2.732	-4.03118
GNB3	2.504	0.153	0.0610105	0.0945	2.695	-4.0348
RIMBP2	0.101	0.006	0.0601325	0.0898	2.734	-4.05571
GAB4	0.176	0.01	0.0593439	0.0943	2.697	-4.07476
MYOM3	0.088	0.005	0.0591181	0.07	2.928	-4.08026
COL6A1	0.222	0.013	0.0589999	0.0667	2.964	-4.08314
RGS22	0.214	0.013	0.0587235	0.0933	2.705	-4.08992
GRIN2B	0.128	0.007	0.0587217	0.091	2.724	-4.08996
GPR144	0.094	0.006	0.0585888	0.0675	2.957	-4.09323
C10orf140	0.267	0.016	0.0585511	0.0319	3.524	-4.09416
AOX1	0.157	0.009	0.0584395	0.0957	2.685	-4.09691
EGFLAM	0.155	0.009	0.0583376	0.0937	2.701	-4.09943
GREB1	0.145	0.008	0.0583093	0.0947	2.693	-4.10013
LOC644841	0.163	0.009	0.0582864	0.0963	2.68	-4.1007
KIAA1305	0.221	0.013	0.0576905	0.097	2.673	-4.11552
LOC643441	0.127	0.007	0.0574621	0.094	2.699	-4.12125
GPC6	0.221	0.013	0.0572423	0.0957	2.686	-4.12677
PSD3	0.243	0.014	0.0571385	0.0252	3.679	-4.12939
TDRD9	0.142	0.008	0.0570914	0.093	2.707	-4.13058
ATP10B	0.158	0.009	0.0566441	0.0962	2.681	-4.14193
CCDC36	0.617	0.034	0.0558143	0.0439	3.274	-4.16322
FLJ44048	0.149	0.008	0.0558143	0.0902	2.731	-4.16322
FAM83F	0.137	0.008	0.0558027	0.0789	2.84	-4.16352
GCM1	0.367	0.02	0.0555889	0.024	3.707	-4.16906
DCDC5	0.207	0.011	0.0550826	0.0892	2.741	-4.18226
KIRREL2	0.185	0.01	0.0550383	0.1	2.643	-4.18342
DUB4	6.708	0.368	0.0548427	0.0279	3.613	-4.18856
C6orf97	0.17	0.009	0.0548173	0.082	2.809	-4.18922
NOTCH3	0.092	0.005	0.0541229	0.0682	2.95	-4.20762
TMC5	0.185	0.01	0.053787	0.0863	2.768	-4.2166
LOC729678	0.184	0.01	0.0530232	0.0998	2.652	-4.23723
OPRD1	0.279	0.015	0.0530231	0.0933	2.705	-4.23723
SOX30	0.179	0.009	0.0528733	0.0843	2.787	-4.24132
MAGED4	0.074	0.004	0.052396	0.0893	2.739	-4.2544
A1CF	0.16	0.008	0.0522629	0.0785	2.843	-4.25807
ITIH5	0.196	0.01	0.052203	0.0883	2.751	-4.25972
SYCP1	0.071	0.004	0.0520379	0.0886	2.747	-4.26429
OR5AU1	0.263	0.014	0.0519629	0.0879	2.754	-4.26638
LOC100129175	0.002	0	0.0518218	0.1	2.646	-4.2703
RHPN2	0.181	0.009	0.0517361	0.0741	2.887	-4.27268
HIF3A	0.167	0.009	0.0514828	0.0712	2.916	-4.27977
SYDE2	0.254	0.013	0.0513437	0.0969	2.674	-4.28367
XDH	0.12	0.006	0.0511614	0.0677	2.955	-4.2888
ACSBG2	0.175	0.009	0.0511207	0.0966	2.676	-4.28995
ADAMTSL1	0.178	0.009	0.050892	0.0164	3.942	-4.29642
MYPN	0.209	0.011	0.0507082	0.0888	2.744	-4.30164
CCDC144B	0.037	0.002	0.0505116	0.0926	2.71	-4.30724
ECM2	0.183	0.009	0.0504687	0.0848	2.783	-4.30847
PCDHB13	0.163	0.008	0.0501279	0.0909	2.725	-4.31824
PRICKLE2	0.246	0.012	0.0499621	0.0972	2.672	-4.32302
SLC4A9	0.194	0.01	0.0493595	0.0884	2.749	-4.34053
FER1L6	0.171	0.008	0.0487322	0.0777	2.852	-4.35898
AR	0.708	0.034	0.0485979	0.0385	3.388	-4.36296
FAM135B	0.216	0.01	0.0484741	0.082	2.809	-4.36664
WDR78	0.215	0.01	0.0475622	0.0686	2.944	-4.39404
SLC36A2	0.283	0.013	0.047525	0.0784	2.845	-4.39517
PPARGC1A	0.403	0.019	0.0474249	0.0248	3.69	-4.39821
CACNA1I	0.101	0.005	0.0473912	0.0416	3.314	-4.39924
TRPC6	0.574	0.027	0.0465646	0.0389	3.374	-4.42462
CLCA4	0.078	0.004	0.0464851	0.0831	2.799	-4.42709
PCDHGA5	0.169	0.008	0.0463158	0.0708	2.92	-4.43235
LRP4	0.212	0.01	0.046287	0.066	2.972	-4.43325
TMEM132B	0.273	0.013	0.0461688	0.0864	2.768	-4.43694
ZNF497	0.253	0.012	0.045811	0.0697	2.932	-4.44816
LOC100129266	0.098	0.004	0.0456949	0.0874	2.759	-4.45182
ATP1A4	0.178	0.008	0.0455794	0.0582	3.067	-4.45547
POM121L2	0.166	0.008	0.045567	0.0746	2.881	-4.45587
PLCB4	0.213	0.01	0.0454773	0.0766	2.862	-4.45871
ASB4	0.352	0.016	0.0454057	0.0972	2.672	-4.46098
HECW1	0.231	0.01	0.0452104	0.0767	2.861	-4.4672
EGFR	0.179	0.008	0.0449532	0.0677	2.955	-4.47543
ZFHX2	0.165	0.007	0.0448232	0.0607	3.037	-4.47961
CCDC108	0.22	0.01	0.0448137	0.0131	4.078	-4.47992
SPOCD1	0.314	0.014	0.0445944	0.0781	2.848	-4.487
NDST4	0.51	0.023	0.0443215	0.0186	3.866	-4.49585
FRMD5	0.214	0.009	0.0442895	0.0728	2.9	-4.49689
INSRR	0.131	0.006	0.0442329	0.0407	3.329	-4.49874
HPX	0.404	0.018	0.0440936	0.0871	2.762	-4.50329
CREB3L1	0.415	0.018	0.0440085	0.0966	2.677	-4.50607
TMEM132C	0.078	0.003	0.0440024	0.0891	2.742	-4.50627
CREB3L3	0.111	0.005	0.0439949	0.0899	2.732	-4.50652
LOC653606	0.188	0.008	0.0439947	0.0666	2.966	-4.50653
ZNF469	0.115	0.005	0.0437149	0.0397	3.353	-4.51573
ATP2B2	0.092	0.004	0.0436499	0.0946	2.694	-4.51788
LOC653602	0.324	0.014	0.0436054	0.0704	2.923	-4.51935
SLC12A3	0.097	0.004	0.0435816	0.0934	2.704	-4.52014
LOC101929413	0.203	0.009	0.0435649	0.0689	2.94	-4.52069
LCE1C	0.003	0	0.0433878	0.1	2.637	-4.52657
MAGEB5	0.329	0.014	0.0433837	0.0831	2.799	-4.5267
LOC283116	0.654	0.028	0.0432328	0.054	3.122	-4.53173
FILIP1	0.388	0.017	0.0431746	0.0821	2.807	-4.53367
DSC3	0.194	0.008	0.0431541	0.0523	3.146	-4.53436
ALOXE3	0.203	0.009	0.0431014	0.05	3.175	-4.53612
MUC5B	0.049	0.002	0.043014	0.0166	3.933	-4.53905
FLJ43859	0.111	0.005	0.0426737	0.0873	2.76	-4.55051
RADIL	0.076	0.003	0.0426234	0.0745	2.882	-4.55221
GPR52	1.313	0.056	0.0426074	0.0358	3.447	-4.55275
DSG4	0.186	0.008	0.0425255	0.0493	3.185	-4.55553
OR11H6	0.291	0.012	0.0423884	0.0778	2.85	-4.56019
SCARA3	0.339	0.014	0.0420463	0.0947	2.693	-4.57188
SPATA18	0.142	0.006	0.0419263	0.1	2.633	-4.576
PRSS7	0.093	0.004	0.0419037	0.0725	2.902	-4.57678
FAM5C	0.137	0.006	0.0418748	0.1	2.634	-4.57777
ANKRD57	0.602	0.025	0.0417405	0.0944	2.696	-4.58241
ZDHHC19	0.003	0	0.041441	0.1	2.632	-4.5928
IQCA	0.32	0.013	0.0410466	0.0804	2.825	-4.60659
BRSK1	0.145	0.006	0.0408851	0.0984	2.662	-4.61228
NES	0.092	0.004	0.0408044	0.0534	3.131	-4.61513
THBS2	0.111	0.005	0.0407884	0.1	2.633	-4.6157
OR52R1	0.35	0.014	0.0406413	0.0855	2.776	-4.62091
RAG1	0.271	0.011	0.0402076	0.0599	3.047	-4.63639
LOC100132025	0.139	0.006	0.0401363	0.0979	2.666	-4.63895
ZNF452	0.321	0.013	0.0401072	0.0795	2.834	-4.63999
LOC344167	0.354	0.014	0.0399589	0.0755	2.873	-4.64534
GRM7	0.217	0.009	0.0399576	0.0596	3.05	-4.64539
MFRP	0.127	0.005	0.0394785	0.0812	2.816	-4.66279
PCDH12	0.233	0.009	0.0392344	0.0659	2.973	-4.67174
DLK1	0.378	0.015	0.0392204	0.0712	2.916	-4.67225
LOC728342	0.003	0	0.0390685	0.1	2.636	-4.67785
C20orf123	0.303	0.012	0.039019	0.0536	3.127	-4.67968
LOC100132261	0.003	0	0.0389412	0.1	2.637	-4.68256
CNTN1	0.106	0.004	0.0389297	0.0747	2.879	-4.68299
COL22A1	0.09	0.003	0.0388722	0.0505	3.17	-4.68512
FLJ37396	0.142	0.006	0.038846	0.0877	2.756	-4.68609
KLF17	0.424	0.016	0.0388307	0.0884	2.748	-4.68666
OR1D2	0.438	0.017	0.0387452	0.0883	2.75	-4.68984
KIAA0284	0.088	0.003	0.0387061	0.0604	3.04	-4.69129
FREM1	0.298	0.011	0.0384739	0.0151	3.99	-4.69998
GPR83	0.629	0.024	0.038429	0.0984	2.661	-4.70166
KIAA1486	0.19	0.007	0.0382758	0.0344	3.474	-4.70742
FBXO43	0.67	0.026	0.0382391	0.0998	2.652	-4.70881
GPR116	0.134	0.005	0.0378158	0.092	2.715	-4.72487
PIPOX	0.293	0.011	0.037613	0.0643	2.991	-4.73263
OVOL1	0.593	0.022	0.0374532	0.0818	2.811	-4.73877
OR10J1	0.346	0.013	0.0373808	0.0687	2.943	-4.74156
CADM3	0.477	0.018	0.0373318	0.0737	2.892	-4.74345
LOC400558	0.003	0	0.03717	0.1	2.64	-4.74972
TMEM132E	0.112	0.004	0.0371351	0.0842	2.788	-4.75107
FBN2	0.268	0.01	0.0370315	0.0411	3.322	-4.7551
NPY1R	0.438	0.016	0.0369302	0.082	2.809	-4.75906
MASP1	0.27	0.01	0.0367438	0.0511	3.162	-4.76636
ZP4	0.104	0.004	0.0364689	0.064	2.994	-4.77719
NEK5	0.108	0.004	0.0363678	0.0703	2.925	-4.78119
GUCY2F	0.135	0.005	0.0363156	0.0932	2.705	-4.78327
KCNS3	1.019	0.037	0.0362918	0.1	2.634	-4.78421
PKD2L1	0.099	0.004	0.0362594	0.0809	2.819	-4.7855
CATSPER4	0.166	0.006	0.0362505	0.0876	2.758	-4.78585
MTTP	0.227	0.008	0.0360622	0.0498	3.179	-4.79337
OR1M1	0.188	0.007	0.0360165	0.1	2.649	-4.7952
LOC100130897	0.003	0	0.0359735	0.1	2.638	-4.79692
MIR4500HG	0.16	0.006	0.0359076	0.0839	2.791	-4.79957
LOC339524	0.117	0.004	0.0356799	0.0821	2.808	-4.80875
C1orf87	0.163	0.006	0.0356115	0.0909	2.725	-4.81151
SYNPO2	0.246	0.009	0.0355848	0.0596	3.051	-4.81259
HOXC11	0.003	0	0.0354218	0.1	2.641	-4.81922
ZNF648	0.125	0.004	0.0353732	0.0555	3.099	-4.8212
ESPNL	0.289	0.01	0.0353166	0.047	3.221	-4.82351
FSTL5	0.296	0.01	0.035282	0.0518	3.153	-4.82493
MUC12	0.362	0.013	0.0352699	0.0721	2.906	-4.82542
OR2L13	0.492	0.017	0.0351948	0.0731	2.897	-4.82849
LOC100129244	0.091	0.003	0.0351907	0.0541	3.119	-4.82866
FLJ38379	0.026	0.001	0.0350362	0.1	2.636	-4.83501
CCNB3	0.254	0.009	0.0350225	0.0647	2.985	-4.83557
PRDM13	0.137	0.005	0.0349509	0.066	2.972	-4.83853
CACNA1G	0.103	0.004	0.0349275	0.0688	2.942	-4.83949
TMPRSS3	0.642	0.022	0.0348671	0.0973	2.671	-4.84199
LOC100129520	0.117	0.004	0.0347815	0.0832	2.798	-4.84554
ADRA1D	0.141	0.005	0.0347636	0.0839	2.791	-4.84628
ENOX1	0.208	0.007	0.0347135	0.0966	2.677	-4.84836
SEC14L5	0.144	0.005	0.034323	0.09	2.732	-4.86468
FAM130A2	0.498	0.017	0.0340364	0.0562	3.09	-4.87678
C20orf86	0.178	0.006	0.0338221	0.0712	2.916	-4.88589
DKFZp564N2472	0.004	0	0.0337196	0.1	2.635	-4.89027
LOC728269	0.13	0.004	0.0335963	0.074	2.887	-4.89555
MAGEA9	0.13	0.004	0.0335963	0.074	2.887	-4.89555
PROX1	0.392	0.013	0.0333859	0.0693	2.937	-4.90462
LOC728690	0.004	0	0.0333508	0.1	2.639	-4.90613
INDOL1	0.222	0.007	0.0332112	0.0961	2.683	-4.91219
C10orf112	0.194	0.006	0.0331701	0.0899	2.734	-4.91397
C3orf48	1.168	0.039	0.0331506	0.0175	3.903	-4.91482
EYA2	0.593	0.02	0.033105	0.0809	2.82	-4.91681
PCDHA3	0.243	0.008	0.0329762	0.0379	3.409	-4.92243
OR4S1	0.743	0.024	0.0329523	0.0899	2.733	-4.92348
MMP15	0.097	0.003	0.0328109	0.0407	3.33	-4.92968
IVL	0.226	0.007	0.0327066	0.0855	2.776	-4.93428
TTLL7	0.435	0.014	0.0326772	0.0536	3.127	-4.93557
FOXD4L5	0.076	0.002	0.0326751	0.0392	3.362	-4.93567
C1orf173	0.153	0.005	0.0325856	0.0647	2.985	-4.93962
LOC100130672	0.004	0	0.0325754	0.1	2.635	-4.94007
SIM1	0.182	0.006	0.0324014	0.0747	2.88	-4.9478
CORIN	0.148	0.005	0.0323946	0.0637	3	-4.9481
PCDHB10	0.217	0.007	0.0323901	0.046	3.237	-4.9483
ASTN1	0.22	0.007	0.0323696	0.0334	3.495	-4.94922
RFXDC1	0.208	0.007	0.0323643	0.031	3.544	-4.94945
LOC646300	0.201	0.006	0.0320663	0.0834	2.795	-4.9628
C3orf16	0.19	0.006	0.0320146	0.0924	2.712	-4.96513
SOX11	0.004	0	0.0319766	0.1	2.643	-4.96684
CTSE	0.171	0.005	0.0319146	0.0647	2.985	-4.96964
C6orf141	0.21	0.007	0.0319123	0.0755	2.872	-4.96974
FREQ	0.004	0	0.0317628	0.1	2.642	-4.97652
DRD1	0.236	0.007	0.0317482	0.0961	2.683	-4.97718
ETV4	0.253	0.008	0.0317425	0.0903	2.729	-4.97744
SYP	0.239	0.008	0.0316967	0.0839	2.791	-4.97953
ZYG11A	0.332	0.01	0.0314597	0.0428	3.292	-4.99035
NPC1L1	0.336	0.011	0.0314151	0.0364	3.437	-4.9924
KCNH6	0.288	0.009	0.031308	0.0338	3.486	-4.99733
OGDHL	0.117	0.004	0.0312281	0.0546	3.112	-5.00101
LOC101927437	0.237	0.007	0.031056	0.0434	3.282	-5.00898
CDC42EP1	0.004	0	0.0309655	0.1	2.637	-5.01319
ZNF80	0.219	0.007	0.0307617	0.0723	2.904	-5.02272
GCKR	0.177	0.005	0.030565	0.0637	2.999	-5.03198
LRRC4C	0.393	0.012	0.0303498	0.0589	3.059	-5.04217
PCDHAC1	0.245	0.007	0.0301234	0.0261	3.658	-5.05297
SPAG4L	0.004	0	0.0301139	0.1	2.643	-5.05343
C20orf134	1.129	0.034	0.0299774	0.0865	2.766	-5.05998
LOC729605	0.057	0.002	0.0299429	0.0522	3.147	-5.06164
KIAA1211	0.145	0.004	0.0299014	0.0529	3.138	-5.06364
LOC101927188	0.112	0.003	0.0298595	0.0468	3.224	-5.06567
PRAMEF12	0.218	0.007	0.0298362	0.092	2.715	-5.06679
CARD10	0.266	0.008	0.0298302	0.0305	3.556	-5.06708
LOC100128718	0.004	0	0.0297482	0.1	2.644	-5.07105
LOC100133311	0.004	0	0.0297189	0.1	2.631	-5.07247
NOS2A	0.143	0.004	0.0296576	0.0607	3.037	-5.07546
SPDYC	1.38	0.041	0.0296043	0.098	2.665	-5.07805
ZSCAN1	0.166	0.005	0.0295768	0.0562	3.089	-5.07939
SLC45A2	0.249	0.007	0.0295384	0.1	2.633	-5.08126
ADCY8	0.152	0.004	0.0295379	0.0595	3.051	-5.08129
C10orf39	0.029	0.001	0.0294694	0.0873	2.76	-5.08464
PSORS1C2	0.004	0	0.0293414	0.1	2.639	-5.09092
FLJ44385	0.004	0	0.0292282	0.1	2.642	-5.09649
TRHR	0.586	0.017	0.029174	0.0617	3.025	-5.09917
TNFRSF11A	0.288	0.008	0.0291545	0.0926	2.71	-5.10014
LOC399881	0.141	0.004	0.0290755	0.0391	3.368	-5.10405
TMEM16A	0.058	0.002	0.0290341	0.0542	3.118	-5.10611
VSTM2B	0.004	0	0.0290316	0.1	2.646	-5.10623
STEAP2	0.182	0.005	0.0290159	0.0686	2.944	-5.10701
ARR3	0.115	0.003	0.0289284	0.0962	2.681	-5.11137
LOC100128699	0.004	0	0.0289033	0.1	2.634	-5.11262
LOC100132113	0.004	0	0.0288459	0.1	2.632	-5.11549
LOC390858	0.182	0.005	0.0288028	0.0619	3.022	-5.11765
CPT1C	0.22	0.006	0.0286927	0.0764	2.864	-5.12317
LOC643529	0.004	0	0.0286516	0.1	2.633	-5.12524
LOC101929312	0.195	0.006	0.0285848	0.0771	2.857	-5.12861
FOXA3	0.004	0	0.0284954	0.1	2.643	-5.13313
MAEL	0.099	0.003	0.0284518	0.0851	2.779	-5.13533
SALL3	0.069	0.002	0.0283817	0.0194	3.84	-5.13889
ADAM30	0.485	0.014	0.0283162	0.0617	3.024	-5.14223
TSNAXIP1	0.151	0.004	0.0281912	0.0554	3.101	-5.14861
CYP2S1	0.886	0.025	0.0281815	0.0747	2.88	-5.14911
LOC100132585	0.008	0	0.0281696	0.0995	2.654	-5.14972
DGCR10	0.004	0	0.0281262	0.1	2.64	-5.15194
WFDC1	0.004	0	0.0280966	0.1	2.638	-5.15346
LOC645586	0.174	0.005	0.0280747	0.0559	3.094	-5.15459
PRO0132	0.223	0.006	0.0279595	0.0661	2.971	-5.16052
PPEF2	0.35	0.01	0.0279573	0.0308	3.549	-5.16063
LOC221091	0.306	0.009	0.0279504	0.0925	2.711	-5.16099
OR4B1	0.859	0.024	0.0277988	0.0569	3.082	-5.16883
LOC389904	0.015	0	0.0276769	0.0999	2.65	-5.17517
LOC388419	1.89	0.052	0.0275699	0.0481	3.203	-5.18076
VEPH1	0.306	0.008	0.0275199	0.0883	2.75	-5.18338
ENPP3	0.177	0.005	0.0274355	0.0644	2.99	-5.18781
CAMK2B	0.327	0.009	0.0273369	0.0858	2.774	-5.193
ADAMTS8	0.17	0.005	0.027247	0.0572	3.078	-5.19776
LOC402715	0.191	0.005	0.0272018	0.0662	2.969	-5.20015
RPE65	0.212	0.006	0.0271655	0.0634	3.003	-5.20208
LOC727857	0.005	0	0.0270771	0.1	2.64	-5.20678
LOC100128383	0.005	0	0.0270159	0.1	2.641	-5.21005
OR2H1	0.351	0.009	0.0269276	0.0865	2.767	-5.21477
OR1E2	0.345	0.009	0.0268709	0.0935	2.703	-5.21781
SLC12A1	0.141	0.004	0.0267862	0.0475	3.211	-5.22237
GPR125	0.245	0.007	0.0266622	0.0705	2.923	-5.22906
ASPHD1	0.215	0.006	0.0265846	0.0535	3.129	-5.23326
DLGAP2	0.122	0.003	0.0265526	0.0353	3.458	-5.235
LOC51252	0.005	0	0.026388	0.1	2.633	-5.24397
NLRP10	0.297	0.008	0.0263669	0.0309	3.548	-5.24513
LOC101927938	0.005	0	0.026235	0.1	2.632	-5.25236
PRR15	0.005	0	0.0261913	0.1	2.639	-5.25477
KIF1A	0.081	0.002	0.0260642	0.0182	3.881	-5.26179
SELV	0.005	0	0.0260364	0.0376	3.415	-5.26333
PEBP4	0.136	0.004	0.0260153	0.0817	2.811	-5.2645
SORCS2	0.029	0.001	0.0259682	0.0774	2.854	-5.26711
OVCH1	0.127	0.003	0.0259191	0.0407	3.33	-5.26984
LOC100505515	0.005	0	0.0259056	0.1	2.641	-5.27059
CCDC81	0.151	0.004	0.0258882	0.0984	2.662	-5.27156
FOXG1	0.035	0.001	0.02588	0.0821	2.807	-5.27202
HKDC1	0.153	0.004	0.0258343	0.047	3.22	-5.27457
LOC647264	0.005	0	0.0257592	0.1	2.632	-5.27877
C6orf10	0.418	0.011	0.0257437	0.0385	3.386	-5.27963
CALR3	0.305	0.008	0.0257245	0.0752	2.875	-5.28071
CRABP1	0.005	0	0.0257217	0.1	2.639	-5.28087
GJA5	0.249	0.006	0.0256957	0.066	2.972	-5.28233
CNKSR2	0.168	0.004	0.0256876	0.0493	3.185	-5.28278
SLC22A16	0.34	0.009	0.025678	0.086	2.771	-5.28332
ELA2B	0.603	0.015	0.025665	0.0388	3.376	-5.28405
SELE	0.237	0.006	0.0256211	0.0694	2.935	-5.28652
SEL1L2	0.262	0.007	0.0255045	0.0633	3.005	-5.2931
POU2F3	0.135	0.003	0.0252982	0.0845	2.785	-5.30482
C12orf28	0.205	0.005	0.0252868	0.051	3.163	-5.30547
LOC400566	0.11	0.003	0.0252626	0.0597	3.049	-5.30685
EN1	0.005	0	0.0252006	0.1	2.643	-5.3104
ADRA2A	0.699	0.018	0.0250849	0.046	3.235	-5.31703
NTRK2	0.306	0.008	0.0250584	0.019	3.853	-5.31856
NOPE	0.152	0.004	0.0250239	0.0392	3.364	-5.32055
PIK3C2G	0.076	0.002	0.0248732	0.055	3.107	-5.32926
ADAM2	0.035	0.001	0.0248607	0.082	2.809	-5.32999
ISLR2	0.105	0.003	0.0248509	0.0759	2.869	-5.33056
FAM92B	0.324	0.008	0.0247331	0.0688	2.942	-5.33741
LRRTM3	0.238	0.006	0.0246903	0.0608	3.035	-5.33991
SPDEF	0.447	0.011	0.024512	0.0927	2.71	-5.35037
CCDC62	0.52	0.013	0.0243651	0.0341	3.48	-5.35904
FAM75C1	0.041	0.001	0.0243373	0.074	2.887	-5.36069
FAM55D	0.309	0.007	0.0242858	0.0779	2.849	-5.36374
AMIGO1	1.8	0.044	0.0241887	0.0955	2.687	-5.36952
ABP1	0.238	0.006	0.0241129	0.0595	3.053	-5.37405
CD276	0.583	0.014	0.0240808	0.1	2.636	-5.37597
CASKIN1	0.058	0.001	0.024016	0.0224	3.752	-5.37986
LOC401052	0.005	0	0.0239416	0.1	2.645	-5.38434
OR11A1	0.303	0.007	0.0239356	0.0765	2.862	-5.3847
LOC100130757	0.005	0	0.0239023	0.1	2.635	-5.3867
PTH2R	0.536	0.013	0.0238942	0.0334	3.495	-5.38719
LYPD5	0.005	0	0.0237859	0.1	2.638	-5.39375
PP13004	0.005	0	0.0237598	0.1	2.634	-5.39533
WDR16	0.209	0.005	0.0237392	0.0481	3.202	-5.39658
KLK7	0.005	0	0.0236941	0.1	2.638	-5.39933
ONECUT3	0.005	0	0.0236901	0.0389	3.372	-5.39957
FOXR1	0.264	0.006	0.0236631	0.0511	3.162	-5.40122
KRT6C	0.16	0.004	0.0236462	0.0903	2.729	-5.40225
OLIG3	0.005	0	0.0235761	0.1	2.642	-5.40653
OR52A1	0.347	0.008	0.0235739	0.0788	2.841	-5.40666
LOC100132713	0.01	0	0.0235584	0.0507	3.167	-5.40761
LOC729451	0.464	0.011	0.023523	0.0865	2.766	-5.40978
ADRA1B	0.139	0.003	0.0235188	0.0742	2.886	-5.41004
PACSIN1	0.377	0.009	0.0234143	0.0774	2.854	-5.41646
COL4A2-AS1	0.175	0.004	0.0233629	0.0918	2.717	-5.41963
APOC3	0.005	0	0.0232681	0.1	2.643	-5.4255
OR4K13	0.568	0.013	0.0232244	0.096	2.683	-5.42821
LOC100131582	0.451	0.01	0.0232033	0.0812	2.816	-5.42952
WDR64	0.146	0.003	0.0231947	0.0873	2.76	-5.43006
SLC1A7	0.156	0.004	0.0231858	0.0892	2.741	-5.43061
CTNND2	0.178	0.004	0.0231117	0.0411	3.323	-5.43523
LOC100128221	0.377	0.009	0.0228725	0.0702	2.926	-5.45024
EPHA10	0.135	0.003	0.0228624	0.0273	3.627	-5.45088
GPR50	0.092	0.002	0.022851	0.0424	3.3	-5.4516
LOC728883	0.005	0	0.0227957	0.1	2.645	-5.45509
BEST4	0.138	0.003	0.0227721	0.0744	2.883	-5.45659
KCNE1L	0.005	0	0.0227289	0.1	2.632	-5.45933
FLJ25404	0.005	0	0.0227188	0.1	2.633	-5.45997
LOC729112	0.005	0	0.0227138	0.1	2.641	-5.46029
SYN2	0.253	0.006	0.0226673	0.0435	3.28	-5.46324
KRTAP21-1	0.005	0	0.0226612	0.1	2.641	-5.46363
KRTAP10-8	0.005	0	0.022661	0.1	2.643	-5.46365
GGT6	0.181	0.004	0.0226421	0.0306	3.554	-5.46485
RIPPLY1	0.005	0	0.022638	0.1	2.631	-5.46511
CYP7A1	0.265	0.006	0.0226276	0.0616	3.025	-5.46577
ARNT2	0.15	0.003	0.0226112	0.0295	3.578	-5.46682
SCG2	0.317	0.007	0.0225154	0.064	2.994	-5.47295
KLF14	0.005	0	0.0225029	0.1	2.633	-5.47375
CPNE4	0.052	0.001	0.0224874	0.1	2.632	-5.47474
FAM123C	0.128	0.003	0.0224454	0.0229	3.739	-5.47744
LOC646262	0.129	0.003	0.0224162	0.0637	3	-5.47932
OR5C1	0.693	0.016	0.0224135	0.0322	3.519	-5.47949
CLLU1OS	0.005	0	0.0223383	0.1	2.639	-5.48434
MAGEA2B	0.02	0	0.0223373	0.0517	3.153	-5.4844
LOC645733	0.005	0	0.0223332	0.1	2.641	-5.48467
LOC100131551	0.006	0	0.022318	0.1	2.643	-5.48565
PLA2G2C	0.006	0	0.0223062	0.1	2.632	-5.48641
C10orf38	0.409	0.009	0.0221743	0.0747	2.88	-5.49497
TMPRSS11F	0.137	0.003	0.0220986	0.0731	2.897	-5.4999
CNN1	0.055	0.001	0.0220388	0.0978	2.668	-5.50381
ZFP57	0.37	0.008	0.0219449	0.0782	2.847	-5.50997
LCE1A	0.006	0	0.021944	0.1	2.644	-5.51003
DHH	0.233	0.005	0.021937	0.0966	2.677	-5.51049
TRIM31	0.11	0.002	0.0218557	0.0479	3.206	-5.51585
LOC100128600	0.006	0	0.0218276	0.1	2.639	-5.5177
PCDHB6	0.087	0.002	0.0217885	0.0371	3.425	-5.52029
WISP1	0.27	0.006	0.0217062	0.0495	3.183	-5.52575
EHF	0.473	0.01	0.0216984	0.0795	2.834	-5.52627
ZNF423	0.197	0.004	0.021676	0.00579	4.577	-5.52776
FLJ44450	0.006	0	0.0216546	0.1	2.634	-5.52918
ODF1	0.496	0.011	0.0216255	0.082	2.809	-5.53112
LOC283314	0.006	0	0.0215297	0.1	2.635	-5.53753
AIF1L	0.381	0.008	0.0215235	0.0137	4.052	-5.53794
LOC729722	0.649	0.014	0.0214253	0.0948	2.692	-5.54454
FLJ42418	0.006	0	0.0213274	0.1	2.645	-5.55115
S100A16	0.006	0	0.0212334	0.1	2.645	-5.55752
PRKG2	0.217	0.005	0.0212297	0.1	2.65	-5.55777
C10orf92	0.038	0.001	0.0212083	0.0616	3.026	-5.55923
VCAM1	0.239	0.005	0.021192	0.0518	3.152	-5.56033
MEPE	0.233	0.005	0.0210928	0.0357	3.45	-5.56711
CTDSPL	0.495	0.01	0.021075	0.0809	2.819	-5.56832
MPFL	0.022	0	0.0210113	0.0515	3.156	-5.57269
PCDHB11	0.22	0.005	0.0210013	0.0479	3.206	-5.57338
MAGEA8	0.486	0.01	0.0209771	0.0916	2.718	-5.57504
CHRNA1	0.331	0.007	0.0209293	0.0503	3.172	-5.57833
C8ORFK36	0.202	0.004	0.0209176	0.0415	3.317	-5.57914
C11orf64	0.006	0	0.0209059	0.1	2.639	-5.57995
LOC100130353	0.057	0.001	0.0208437	0.1	2.633	-5.58424
SPAG6	0.363	0.008	0.0208392	0.0629	3.01	-5.58456
SLC6A12	0.045	0.001	0.020797	0.0848	2.782	-5.58748
KCTD19	0.182	0.004	0.0207817	0.0322	3.518	-5.58854
LBX1	0.013	0	0.0207475	0.0586	3.063	-5.59092
LOC728316	0.006	0	0.0207442	0.1	2.644	-5.59115
SCRG1	0.006	0	0.0207434	0.1	2.633	-5.5912
OR2M5	0.373	0.008	0.0207389	0.0564	3.087	-5.59152
LOC390988	0.099	0.002	0.0207252	0.0389	3.374	-5.59247
LOC645490	0.056	0.001	0.0207032	0.0934	2.704	-5.59401
C19orf26	0.112	0.002	0.0206657	0.0432	3.285	-5.59662
HTR4	0.336	0.007	0.0206561	0.0561	3.091	-5.59729
B3GNT6	0.006	0	0.0206472	0.1	2.641	-5.59791
PRNT	0.23	0.005	0.0205985	0.0451	3.253	-5.60132
IMP5	0.116	0.002	0.0205799	0.0489	3.19	-5.60262
CASR	0.175	0.004	0.0205647	0.0387	3.379	-5.60369
LOC389257	0.346	0.007	0.0205512	0.0603	3.042	-5.60464
SPATA22	0.509	0.01	0.0205157	0.0749	2.878	-5.60713
HAVCR1	0.006	0	0.0205153	0.1	2.642	-5.60715
DEFB131	0.006	0	0.0205045	0.1	2.638	-5.60792
S100A7A	0.006	0	0.0204843	0.1	2.637	-5.60934
KIAA1853	0.022	0	0.020463	0.0913	2.722	-5.61084
PTPRN2	0.054	0.001	0.0203809	0.0907	2.726	-5.61664
CH25H	0.32	0.007	0.0203737	0.0567	3.083	-5.61715
ZNF205	0.16	0.003	0.0203177	0.0638	2.998	-5.62112
FLJ12355	0.196	0.004	0.0203003	0.0826	2.803	-5.62236
LOC729749	0.006	0	0.0202891	0.1	2.637	-5.62315
COL21A1	0.163	0.003	0.0202669	0.0235	3.722	-5.62473
LOC389023	0.006	0	0.0202179	0.0379	3.41	-5.62822
EXTL1	0.086	0.002	0.020145	0.0278	3.615	-5.63343
LOC100132892	0.743	0.015	0.0200402	0.0902	2.73	-5.64096
TBC1D3C	0.034	0.001	0.0200189	0.0186	3.866	-5.64249
LOC100132014	0.006	0	0.0199912	0.1	2.639	-5.64449
SH3GL2	0.166	0.003	0.0199802	0.0768	2.86	-5.64528
LOC440356	0.006	0	0.0198258	0.1	2.636	-5.65648
LOC730134	0.006	0	0.0198239	0.1	2.633	-5.65662
POU3F2	0.15	0.003	0.0198045	0.058	3.069	-5.65803
LOC100128205	0.006	0	0.0197937	0.1	2.64	-5.65882
CYP2C19	0.147	0.003	0.0197812	0.0574	3.076	-5.65973
CA5A	0.064	0.001	0.0197594	0.0963	2.681	-5.66132
THSD7A	0.268	0.005	0.0197017	0.0461	3.234	-5.66553
C18orf42	0.006	0	0.0196951	0.1	2.643	-5.66602
LOC101928722	0.234	0.005	0.0196554	0.0423	3.301	-5.66893
ZBTB7C	0.218	0.004	0.0196012	0.0319	3.525	-5.67292
MUC2	0.037	0.001	0.0195924	0.0271	3.631	-5.67356
MMP16	0.3	0.006	0.0195717	0.0422	3.304	-5.67509
LOC644189	0.653	0.013	0.0195647	0.0237	3.716	-5.6756
NEFH	0.265	0.005	0.0195586	0.0422	3.303	-5.67606
TMEM28	0.435	0.008	0.019523	0.0594	3.054	-5.67868
ALDH3A1	0.268	0.005	0.0194717	0.0323	3.516	-5.68248
SPEG	0.085	0.002	0.0194555	0.00685	4.463	-5.68368
CHRNA5	0.525	0.01	0.0194366	0.0685	2.945	-5.68508
FBXO15	0.159	0.003	0.0193588	0.062	3.019	-5.69087
CALCA	0.006	0	0.0192971	0.1	2.641	-5.69548
SMCR5	0.006	0	0.0192514	0.1	2.646	-5.69889
NPFFR1	0.156	0.003	0.0192246	0.0608	3.035	-5.7009
FOLH1	0.188	0.004	0.01916	0.0267	3.643	-5.70576
ELN	0.012	0	0.0191291	0.0454	3.248	-5.70809
LOC101927903	0.07	0.001	0.019118	0.1	2.639	-5.70893
SLC6A19	0.103	0.002	0.0190915	0.0348	3.466	-5.71092
TAS2R41	0.189	0.004	0.0190901	0.0715	2.913	-5.71103
LOC348751	0.166	0.003	0.0190557	0.0559	3.094	-5.71364
GDPD2	0.014	0	0.0190425	0.0619	3.022	-5.71463
OR2M2	0.023	0	0.0190242	0.0903	2.73	-5.71602
LOXL2	0.058	0.001	0.0190023	0.0931	2.707	-5.71768
CCDC3	0.07	0.001	0.0189447	0.1	2.644	-5.72206
ARHGEF15	0.065	0.001	0.0188909	0.0421	3.305	-5.72616
LOC643997	0.912	0.017	0.0188831	0.0946	2.694	-5.72676
GAL3ST2	0.193	0.004	0.0188657	0.0686	2.944	-5.72809
FEZF1	0.049	0.001	0.0188325	0.0694	2.935	-5.73063
OR51E1	0.614	0.012	0.018775	0.1	2.65	-5.73504
NT5M	0.257	0.005	0.018746	0.0937	2.701	-5.73728
LOC643962	0.023	0	0.0187343	0.0886	2.747	-5.73818
FMN2	0.085	0.002	0.0186894	0.0174	3.906	-5.74164
SIX6	0.007	0	0.0186768	0.1	2.643	-5.74261
BRSK2	0.113	0.002	0.0186261	0.0267	3.645	-5.74653
C19orf45	0.213	0.004	0.0186259	0.0268	3.64	-5.74655
CLDN9	0.069	0.001	0.0185785	0.0962	2.681	-5.75022
LOC647309	0.061	0.001	0.0185354	0.0857	2.775	-5.75357
MYT1	0.073	0.001	0.0185147	0.017	3.921	-5.75519
SLC22A2	0.138	0.003	0.0185088	0.0435	3.28	-5.75565
LOC100128793	0.105	0.002	0.018373	0.0809	2.82	-5.76627
GPR115	0.419	0.008	0.0183224	0.064	2.995	-5.77025
ABLIM3	0.362	0.007	0.0183161	0.00934	4.277	-5.77075
SULT1C2	0.067	0.001	0.0183144	0.0892	2.74	-5.77088
MRGPRX1	0.297	0.005	0.018286	0.0417	3.312	-5.77312
PNMAL1	0.234	0.004	0.018259	0.0811	2.817	-5.77525
FADS6	0.33	0.006	0.0182563	0.0385	3.387	-5.77546
GPR110	0.138	0.003	0.0182287	0.0546	3.112	-5.77765
PODN	0.107	0.002	0.0182252	0.0355	3.453	-5.77792
CAPZA3	0.198	0.004	0.0182168	0.0687	2.943	-5.77859
MPPED1	0.007	0	0.0182093	0.1	2.64	-5.77918
LOC100131277	0.111	0.002	0.0181036	0.0272	3.628	-5.78758
TTLL6	0.165	0.003	0.0180939	0.0602	3.043	-5.78835
RBM35A	0.116	0.002	0.0180812	0.038	3.405	-5.78937
WASF3	0.148	0.003	0.0180721	0.0595	3.052	-5.79009
SMYD1	0.072	0.001	0.01806	0.1	2.636	-5.79106
GC	0.105	0.002	0.0180393	0.0868	2.764	-5.79271
GABRG1	0.054	0.001	0.0180272	0.0686	2.944	-5.79368
PTPRN	0.053	0.001	0.0179944	0.0737	2.892	-5.79631
LIX1	0.165	0.003	0.0177983	0.0506	3.169	-5.81212
OR51G1	0.071	0.001	0.0177799	0.0991	2.657	-5.81361
ENPEP	0.107	0.002	0.0177139	0.0284	3.601	-5.81897
KRT27	0.064	0.001	0.0176833	0.0851	2.78	-5.82147
FLJ41423	0.007	0	0.0176705	0.1	2.643	-5.82251
LOC728145	0.066	0.001	0.017666	0.098	2.665	-5.82288
AGXT	0.014	0	0.0176116	0.0512	3.16	-5.82733
BPIL1	0.014	0	0.0175468	0.0457	3.24	-5.83265
TAAR5	0.682	0.012	0.017517	0.0227	3.743	-5.8351
NRN1	0.896	0.016	0.0174751	0.0893	2.739	-5.83855
LOC643355	0.007	0	0.0174734	0.0379	3.407	-5.8387
LOC440031	0.007	0	0.0174534	0.1	2.633	-5.84034
HOXA9	0.255	0.004	0.0174505	0.0747	2.879	-5.84059
CIB4	0.007	0	0.017443	0.1	2.641	-5.84121
SFTPA1B	0.045	0.001	0.0174239	0.0595	3.052	-5.84278
GAL3ST3	0.174	0.003	0.0173676	0.0498	3.179	-5.84746
OR2B2	0.326	0.006	0.0172796	0.0406	3.332	-5.85478
CELF5	0.058	0.001	0.0171968	0.0694	2.934	-5.86171
SLC32A1	0.137	0.002	0.0171925	0.043	3.29	-5.86208
ADAMTS15	0.136	0.002	0.0171714	0.0451	3.254	-5.86385
LOC402665	0.007	0	0.0171585	0.0396	3.357	-5.86493
C17orf88	0.238	0.004	0.0171282	0.0717	2.91	-5.86748
LOC100128675	0.007	0	0.0170819	0.1	2.639	-5.87139
GALNT14	0.027	0	0.017072	0.0919	2.716	-5.87223
ACSBG1	0.24	0.004	0.0170408	0.0215	3.778	-5.87487
PGLYRP4	0.478	0.008	0.0169983	0.0645	2.989	-5.87847
KCNK2	0.162	0.003	0.0169556	0.0439	3.273	-5.88209
LOC100996345	0.193	0.003	0.0169445	0.0643	2.99	-5.88304
MNX1	0.007	0	0.0169285	0.0392	3.365	-5.8844
C10orf111	0.335	0.006	0.0169221	0.0887	2.746	-5.88495
OR6N2	0.209	0.004	0.0168338	0.064	2.994	-5.89249
MAGEA11	0.322	0.005	0.0167883	0.043	3.29	-5.8964
CCDC37	0.145	0.002	0.0167832	0.0336	3.489	-5.89684
CNTNAP3B	0.074	0.001	0.0167603	0.00847	4.335	-5.8988
LOC729912	0.007	0	0.0167212	0.0392	3.362	-5.90218
CASQ1	0.015	0	0.0167175	0.0505	3.171	-5.9025
AVPR1B	0.03	0.001	0.0167101	0.1	2.638	-5.90314
LOC730236	0.016	0	0.016683	0.0539	3.123	-5.90548
CYP1A2	0.446	0.007	0.0166762	0.0463	3.23	-5.90607
CETN1	0.007	0	0.0165765	0.1	2.633	-5.91472
INSM2	0.151	0.003	0.0165764	0.0397	3.353	-5.91472
C9orf4	0.207	0.003	0.0165315	0.055	3.106	-5.91864
MAB21L1	0.621	0.01	0.0165254	0.0554	3.101	-5.91918
LOC284067	0.007	0	0.0165004	0.1	2.644	-5.92135
CCDC74B	0.299	0.005	0.0164711	0.0279	3.613	-5.92392
POU6F2	0.227	0.004	0.016448	0.019	3.852	-5.92595
CHST8	0.155	0.003	0.0164148	0.039	3.371	-5.92886
CYP21A2	0.079	0.001	0.0163471	0.0397	3.353	-5.93482
OR6K2	0.683	0.011	0.0163052	0.0657	2.976	-5.93852
LOC100130701	0.17	0.003	0.0162607	0.0447	3.261	-5.94247
LOC105377244	0.335	0.005	0.0161633	0.088	2.753	-5.95113
LUZP2	0.036	0.001	0.0160851	0.0537	3.125	-5.95813
LOC729950	0.008	0	0.0160789	0.1	2.637	-5.95869
LOC389102	0.164	0.003	0.0159808	0.0353	3.459	-5.96751
LOC399947	0.306	0.005	0.0159801	0.0795	2.835	-5.96758
LARP6	0.23	0.004	0.0159562	0.0547	3.111	-5.96974
KRT9	0.032	0.001	0.0159497	0.0471	3.219	-5.97032
ACER1	0.328	0.005	0.0159494	0.079	2.839	-5.97036
OR4P4	0.325	0.005	0.0159482	0.0368	3.43	-5.97046
REG1A	0.008	0	0.0159195	0.1	2.639	-5.97306
UGT1A5	0.06	0.001	0.0159055	0.0787	2.842	-5.97433
MOGAT3	0.021	0	0.0158948	0.0863	2.769	-5.9753
PLIN5	0.171	0.003	0.0158403	0.0424	3.299	-5.98026
OR4F21	0.126	0.002	0.0158344	0.0891	2.742	-5.98079
TMEM45A	0.211	0.003	0.0158242	0.0534	3.13	-5.98172
PCSK4	0.114	0.002	0.0158101	0.017	3.922	-5.98301
FSHB	0.008	0	0.0158058	0.1	2.632	-5.98341
DMRT1	0.189	0.003	0.0157421	0.0482	3.201	-5.98922
KRTAP10-4	0.061	0.001	0.0157362	0.064	2.996	-5.98977
FLJ20712	0.008	0	0.01572	0.1	2.645	-5.99126
TCONS_00024492	0.008	0	0.0157124	0.1	2.643	-5.99195
C15orf43	0.544	0.009	0.0156968	0.0474	3.213	-5.99339
FLJ35773	0.259	0.004	0.0156752	0.0254	3.676	-5.99537
C16orf82	0.208	0.003	0.0156634	0.0456	3.242	-5.99646
FCN3	0.374	0.006	0.0156567	0.0309	3.548	-5.99708
LOC393076	0.008	0	0.0156434	0.0392	3.365	-5.9983
DPYSL5	0.068	0.001	0.015639	0.0715	2.913	-5.99871
ALOX15B	0.117	0.002	0.0156141	0.0694	2.936	-6.00101
LOC338328	0.008	0	0.0154551	0.038	3.403	-6.01577
LOC100132567	0.693	0.011	0.0154005	0.0606	3.038	-6.02088
MYCBPAP	0.128	0.002	0.0153737	0.027	3.634	-6.02339
LOC100132605	0.016	0	0.0153703	0.0473	3.215	-6.02371
PI15	0.047	0.001	0.0153699	0.0735	2.894	-6.02375
PRR19	0.294	0.005	0.0153486	0.0183	3.878	-6.02575
LOC100132578	0.016	0	0.0153462	0.0452	3.251	-6.02597
LOC729907	0.016	0	0.0153462	0.0452	3.251	-6.02597
SLC25A31	0.236	0.004	0.0153456	0.0496	3.182	-6.02603
LOC401498	0.085	0.001	0.015341	0.0897	2.736	-6.02646
C18orf20	0.008	0	0.0153337	0.1	2.632	-6.02715
PAK7	0.058	0.001	0.0153182	0.064	2.994	-6.02861
LOC728802	0.263	0.004	0.0153166	0.0568	3.083	-6.02876
OR4K17	0.405	0.006	0.0152395	0.0385	3.385	-6.03604
ASPA	0.226	0.003	0.0152215	0.0471	3.219	-6.03775
CPXM2	0.029	0	0.0152142	0.0872	2.761	-6.03844
LOC146325	0.015	0	0.0151764	0.0404	3.335	-6.04203
TTYH1	0.016	0	0.0151712	0.046	3.236	-6.04252
MLC1	0.016	0	0.0151707	0.0463	3.23	-6.04257
SGIP1	0.11	0.002	0.0151694	0.0194	3.839	-6.0427
LOC729185	0.008	0	0.015033	0.0385	3.387	-6.05573
PNLIPRP1	0.14	0.002	0.0150189	0.0231	3.733	-6.05707
OR51E2	0.008	0	0.0149788	0.1	2.644	-6.06094
KRT4	0.168	0.003	0.0149694	0.0417	3.313	-6.06184
CACNA2D3	0.03	0	0.0149406	0.0344	3.474	-6.06462
RAX2	0.008	0	0.0148544	0.0379	3.407	-6.07297
OR52E4	0.509	0.008	0.0148295	0.0409	3.326	-6.07539
LRTM2	0.075	0.001	0.0148115	0.0781	2.847	-6.07714
GCM2	0.179	0.003	0.0148114	0.0373	3.42	-6.07714
HEPN1	0.008	0	0.0147547	0.1	2.636	-6.08268
LOC441052	0.018	0	0.0147341	0.0561	3.091	-6.0847
C6orf142	0.076	0.001	0.0146963	0.022	3.763	-6.08841
ASGR2	1.534	0.022	0.0146546	0.0286	3.598	-6.09251
AGTR1	0.469	0.007	0.0146379	0.038	3.404	-6.09414
GABRA4	0.314	0.005	0.0146163	0.0197	3.83	-6.09628
MSX1	0.106	0.002	0.0145149	0.0995	2.653	-6.10632
ANKEF1	0.34	0.005	0.0144927	0.0694	2.935	-6.10853
GPR39	0.705	0.01	0.0144899	0.0523	3.147	-6.10881
FAM90A20	0.217	0.003	0.0144449	0.0632	3.006	-6.11329
SYT9	0.827	0.012	0.0144108	0.0122	4.12	-6.11671
FLJ16165	0.021	0	0.0143969	0.074	2.888	-6.11809
FBXO16	0.231	0.003	0.0143935	0.0453	3.249	-6.11844
TRPV6	0.243	0.003	0.0143795	0.0143	4.024	-6.11985
IHPK3	0.198	0.003	0.0143527	0.0372	3.423	-6.12253
ADRB3	0.033	0	0.014339	0.0848	2.782	-6.12391
FAM12A	0.935	0.013	0.0143049	0.0716	2.911	-6.12735
OR52K1	0.087	0.001	0.0142958	0.0893	2.739	-6.12826
C20orf151	0.009	0	0.0142845	0.00724	4.429	-6.1294
HOXC9	0.009	0	0.0142288	0.0391	3.368	-6.13504
C20orf185	0.009	0	0.0141764	0.0392	3.362	-6.14037
COL13A1	0.009	0	0.0141174	0.00674	4.473	-6.14638
MARCH11	0.094	0.001	0.0140981	0.0841	2.789	-6.14836
IYD	0.229	0.003	0.0140819	0.0524	3.145	-6.15001
BRUNOL6	0.139	0.002	0.0140561	0.0157	3.969	-6.15266
CCDC54	0.363	0.005	0.0140475	0.0765	2.863	-6.15354
CDH11	0.382	0.005	0.014013	0.0219	3.767	-6.15709
RHOXF2B	0.037	0.001	0.0139972	0.0451	3.254	-6.15872
CHRNA10	0.534	0.007	0.0139844	0.0379	3.41	-6.16004
SCARA5	0.083	0.001	0.0139672	0.0739	2.889	-6.16182
ZNF488	0.009	0	0.0139607	0.0396	3.356	-6.16249
GABRB1	0.312	0.004	0.013954	0.0682	2.949	-6.16318
OR1L1	0.035	0	0.0139531	0.0886	2.747	-6.16327
LOC727973	0.221	0.003	0.0139342	0.0454	3.247	-6.16523
INS-IGF2	0.021	0	0.0138723	0.0634	3.003	-6.17165
SFTPA2	0.079	0.001	0.0138636	0.0192	3.844	-6.17255
SFTPA2B	0.079	0.001	0.0138636	0.0192	3.844	-6.17255
DOK5	0.439	0.006	0.0138586	0.0299	3.569	-6.17308
SCEL	0.009	0	0.0138476	0.0422	3.303	-6.17422
C22orf26	0.024	0	0.0138392	0.0792	2.837	-6.1751
OR5AN1	0.248	0.003	0.0138258	0.0561	3.091	-6.17649
TNNT2	0.009	0	0.0137463	0.0382	3.399	-6.18481
NRSN2	0.108	0.001	0.0137441	0.0924	2.712	-6.18504
OR13H1	0.009	0	0.0137418	0.1	2.641	-6.18529
TAF7L	0.035	0	0.0137216	0.0915	2.72	-6.18741
HPD	0.411	0.006	0.0137072	0.0802	2.827	-6.18892
MGC46336	0.021	0	0.0137032	0.0659	2.974	-6.18934
HMGCS2	0.235	0.003	0.013702	0.0467	3.225	-6.18947
FGF14-AS2	0.038	0.001	0.0136741	0.0975	2.669	-6.19241
C9orf24	0.102	0.001	0.0136274	0.0865	2.767	-6.19734
LINC00896	0.158	0.002	0.0136175	0.0188	3.86	-6.1984
LOC100131654	0.009	0	0.0136128	0.1	2.635	-6.19889
VN1R4	0.009	0	0.0135777	0.0424	3.299	-6.20262
LOC644672	0.316	0.004	0.0135644	0.0602	3.044	-6.20403
DPY19L2	0.178	0.002	0.0135572	0.03	3.565	-6.2048
HOXD11	0.018	0	0.0135439	0.0455	3.244	-6.20622
FIGN	0.222	0.003	0.0134826	0.039	3.37	-6.21276
SALL1	0.373	0.005	0.0134707	0.0219	3.767	-6.21403
LDLRAD1	0.109	0.001	0.0134576	0.0963	2.68	-6.21544
GTSF1	0.067	0.001	0.0133936	0.0947	2.693	-6.22231
GJA1	0.246	0.003	0.0133728	0.0431	3.288	-6.22456
OTOP3	0.064	0.001	0.0133496	0.0519	3.151	-6.22706
ACCN5	0.083	0.001	0.0133175	0.0699	2.929	-6.23053
FBXO40	0.48	0.006	0.0133174	0.0315	3.534	-6.23054
REM1	0.024	0	0.0131176	0.0744	2.884	-6.25236
ITGA11	0.039	0.001	0.0131023	0.0437	3.277	-6.25403
SRMS	0.019	0	0.0130716	0.0451	3.254	-6.25742
LOC100129448	0.021	0	0.0130607	0.0541	3.119	-6.25862
DBH	0.038	0.001	0.013024	0.0385	3.386	-6.26268
CCDC27	0.097	0.001	0.013018	0.0287	3.594	-6.26335
SOD3	0.009	0	0.0129969	0.0387	3.379	-6.26569
LOC646643	0.009	0	0.0129553	0.0396	3.355	-6.27031
PROP1	0.02	0	0.0129427	0.0467	3.224	-6.27172
LOC728588	0.022	0	0.0129379	0.0611	3.032	-6.27225
PROKR1	0.117	0.002	0.0129083	0.0963	2.68	-6.27556
SPAM1	0.071	0.001	0.0128985	0.0566	3.085	-6.27665
LOC647169	0.045	0.001	0.012894	0.0463	3.23	-6.27716
FMR1NB	0.01	0	0.0128911	0.0379	3.407	-6.27748
VTN	0.183	0.002	0.0128662	0.0198	3.828	-6.28027
OR5H6	0.173	0.002	0.0128607	0.0205	3.806	-6.28088
C1orf106	0.018	0	0.0128467	0.039	3.37	-6.28246
TESSP5	0.01	0	0.0128169	0.0388	3.375	-6.28581
OR6C3	0.551	0.007	0.0127963	0.0313	3.538	-6.28813
C12orf53	0.108	0.001	0.0127512	0.0299	3.569	-6.29322
OR9Q1	0.213	0.003	0.01269	0.0392	3.364	-6.30016
C5orf23	0.01	0	0.0126874	0.1	2.642	-6.30046
SPOCK3	0.044	0.001	0.0126597	0.0482	3.201	-6.30362
CLDN17	0.01	0	0.0126491	0.1	2.641	-6.30482
LOC653051	0.01	0	0.0126304	0.0382	3.399	-6.30695
CDC20B	0.041	0.001	0.0126275	0.04	3.344	-6.30728
C6orf205	0.071	0.001	0.0126094	0.059	3.058	-6.30936
PLA2G4E	0.041	0.001	0.0125714	0.046	3.235	-6.31371
NOX5	0.064	0.001	0.0124978	0.0443	3.267	-6.32218
KRTAP5-10	0.01	0	0.0124863	0.0439	3.273	-6.32351
PNPLA3	0.083	0.001	0.0124721	0.0587	3.061	-6.32515
MYOC	0.205	0.003	0.012434	0.088	2.753	-6.32956
OLFML1	0.271	0.003	0.0123884	0.0423	3.301	-6.33487
UGT3A1	0.173	0.002	0.0123574	0.022	3.762	-6.33848
LIPJ	0.021	0	0.0123314	0.0471	3.218	-6.34152
CABP1	0.087	0.001	0.0122995	0.0583	3.066	-6.34526
SLITRK1	0.453	0.006	0.0122921	0.00365	4.857	-6.34613
FZD9	0.227	0.003	0.0122839	0.0374	3.419	-6.34708
OR4A47	0.341	0.004	0.012281	0.0617	3.024	-6.34743
GPR31	0.226	0.003	0.0122724	0.0267	3.644	-6.34844
LOC100128081	0.524	0.006	0.0122371	0.0762	2.866	-6.35259
LOC100129191	0.65	0.008	0.0122116	0.0877	2.756	-6.3556
MAGEB2	0.17	0.002	0.0121995	0.0201	3.819	-6.35703
TSSK1B	0.129	0.002	0.0121959	0.0922	2.714	-6.35745
GJB4	0.01	0	0.0121891	0.0401	3.342	-6.35827
LOC100128824	0.42	0.005	0.0121521	0.0633	3.004	-6.36265
TAS1R2	0.076	0.001	0.01214	0.0529	3.138	-6.36409
RNF224	0.01	0	0.0121311	0.0379	3.407	-6.36514
OR4E2	0.187	0.002	0.0120977	0.0762	2.866	-6.36912
RNASE8	0.01	0	0.0120713	0.1	2.633	-6.37228
LOC101928038	0.01	0	0.0120426	0.0386	3.382	-6.37571
LOC441584	0.022	0	0.0120196	0.0475	3.212	-6.37846
CDX2	0.01	0	0.011977	0.039	3.372	-6.38358
OR9Q2	0.043	0.001	0.0119746	0.0919	2.716	-6.38387
LOC100133178	0.02	0	0.0119601	0.0425	3.297	-6.38563
PTCHD2	0.093	0.001	0.0119565	0.0231	3.732	-6.38606
C1QTNF5	0.287	0.003	0.011946	0.0364	3.437	-6.38733
SOHLH1	0.021	0	0.011919	0.0448	3.258	-6.39059
NDP	0.01	0	0.0118911	0.1	2.641	-6.39397
LOC100132472	0.01	0	0.0118812	0.0385	3.385	-6.39517
SULT2A1	0.112	0.001	0.0118684	0.0768	2.86	-6.39673
SLC22A8	0.214	0.003	0.0118652	0.0254	3.674	-6.39712
LOC643904	0.119	0.001	0.011846	0.0762	2.865	-6.39946
TRIM49	0.021	0	0.0118213	0.0417	3.312	-6.40247
LOC729915	0.025	0	0.0118128	0.00767	4.394	-6.4035
SEC14L4	0.109	0.001	0.0118066	0.0255	3.673	-6.40426
LOC100130931	0.461	0.005	0.0117981	0.0619	3.022	-6.4053
BPIL3	0.022	0	0.0117538	0.0511	3.162	-6.41073
HFE	0.751	0.009	0.0117391	0.0893	2.739	-6.41253
LOC646851	0.045	0.001	0.0117381	0.0452	3.252	-6.41266
LOC100128142	0.01	0	0.0117347	0.0392	3.365	-6.41308
C20orf114	0.022	0	0.0117313	0.0483	3.199	-6.41349
FAM22A	0.086	0.001	0.011636	0.0145	4.017	-6.42526
SALL4	0.541	0.006	0.0116192	0.0283	3.604	-6.42735
LOC100130491	0.435	0.005	0.0115965	0.0547	3.111	-6.43016
LRRN4	0.082	0.001	0.0115964	0.055	3.106	-6.43018
FLJ21075	0.011	0	0.0115898	0.0379	3.407	-6.43099
TAAR6	0.046	0.001	0.0115894	0.0896	2.737	-6.43105
ANKRD33	0.023	0	0.0115808	0.0546	3.112	-6.43212
LOC727939	0.011	0	0.0115657	0.0379	3.41	-6.43401
FLJ41046	0.549	0.006	0.01155	0.0237	3.716	-6.43596
C3orf59	0.274	0.003	0.0115443	0.0378	3.411	-6.43667
DMRT3	0.088	0.001	0.0115122	0.0628	3.012	-6.44069
C10orf73	0.43	0.005	0.0114891	0.0569	3.08	-6.44359
SPACA7	0.011	0	0.0114845	0.0407	3.33	-6.44417
OR4X1	0.048	0.001	0.0114524	0.096	2.684	-6.4482
PAX9	0.044	0.001	0.0114508	0.0335	3.493	-6.44841
OLFM3	0.123	0.001	0.0114479	0.0812	2.817	-6.44878
TTTY12	0.011	0	0.0113918	0.0385	3.384	-6.45586
CRHR1	0.047	0.001	0.0113905	0.0397	3.353	-6.45603
LOC646879	0.054	0.001	0.0113806	0.1	2.632	-6.45728
MAGEC3	0.313	0.004	0.0113684	0.0484	3.198	-6.45882
LOC100128317	0.047	0.001	0.0113464	0.0387	3.378	-6.46163
SLC17A4	0.273	0.003	0.0113388	0.0315	3.533	-6.46259
OR4C46	0.011	0	0.0112787	0.0397	3.351	-6.47026
LOC100130654	0.011	0	0.0112737	0.0385	3.384	-6.47089
MAGEA2	0.051	0.001	0.0112417	0.0503	3.172	-6.475
LOC100506532	0.011	0	0.011207	0.0384	3.393	-6.47946
SCN4B	0.011	0	0.0111668	0.0389	3.372	-6.48464
HGFAC	0.104	0.001	0.0111601	0.0191	3.849	-6.4855
LRFN5	0.256	0.003	0.0111557	0.0079	4.376	-6.48608
MPZ	0.352	0.004	0.0111411	0.0431	3.287	-6.48796
LINGO4	0.262	0.003	0.0111311	0.0267	3.642	-6.48926
ANTXR1	0.056	0.001	0.0111293	0.0498	3.178	-6.48949
SYT5	0.022	0	0.0111007	0.0415	3.317	-6.4932
ZIC2	0.022	0	0.0110916	0.0389	3.373	-6.49439
CLUL1	0.378	0.004	0.0110882	0.0475	3.211	-6.49483
LOC645652	0.026	0	0.0110786	0.0544	3.116	-6.49609
OR4S2	0.35	0.004	0.0110682	0.0382	3.396	-6.49744
LOC728564	0.021	0	0.0110642	0.0379	3.407	-6.49796
WIPF3	0.093	0.001	0.011052	0.0109	4.187	-6.49955
OSTN	0.452	0.005	0.01102	0.0541	3.119	-6.50373
PON3	0.229	0.003	0.0109979	0.0296	3.575	-6.50663
TMCO5	0.023	0	0.0109907	0.0456	3.241	-6.50757
CLDN19	0.011	0	0.010905	0.0392	3.365	-6.51887
XCR1	0.296	0.003	0.010866	0.0319	3.524	-6.52404
RESP18	0.027	0	0.0108514	0.0604	3.041	-6.52597
LOC100127897	0.011	0	0.0108104	0.039	3.37	-6.53143
OR6N1	0.345	0.004	0.0108045	0.0429	3.29	-6.53222
GRIP2	0.144	0.002	0.0108036	0.00877	4.315	-6.53235
OR6B2	0.129	0.001	0.010783	0.078	2.849	-6.53509
LDHC	0.28	0.003	0.0107808	0.0278	3.616	-6.53539
C8orf47	0.052	0.001	0.0107605	0.0978	2.667	-6.53811
LOC130576	0.275	0.003	0.0107586	0.0288	3.593	-6.53836
FLJ45455	0.1	0.001	0.0107459	0.0131	4.078	-6.54008
RGS8	0.197	0.002	0.010729	0.055	3.107	-6.54235
OR3A3	0.228	0.002	0.0107101	0.0356	3.452	-6.54489
LOC100505664	0.011	0	0.0106851	0.0389	3.372	-6.54825
STMN4	0.028	0	0.0106303	0.0621	3.018	-6.55567
LOC100128640	0.06	0.001	0.010599	0.0489	3.19	-6.55993
STAR	0.893	0.009	0.0105829	0.0337	3.488	-6.56212
LRFN2	0.045	0	0.010568	0.0364	3.437	-6.56416
SLC44A5	0.101	0.001	0.0105601	0.0147	4.006	-6.56523
LOC100131974	0.012	0	0.0105529	0.0392	3.367	-6.56622
KCNA1	0.197	0.002	0.0105334	0.0135	4.061	-6.56889
LHFPL3	0.139	0.001	0.0105146	0.0807	2.822	-6.57146
KLK9	0.122	0.001	0.0105142	0.0712	2.917	-6.57152
MCOLN3	0.106	0.001	0.0105134	0.0548	3.109	-6.57162
OR11L1	0.386	0.004	0.0105006	0.0463	3.231	-6.57338
HEPACAM	0.024	0	0.0104923	0.0414	3.319	-6.57453
NTF5	0.054	0.001	0.0104844	0.0953	2.689	-6.57561
GABRA5	0.029	0	0.010482	0.0612	3.029	-6.57594
SERPINA3	0.057	0.001	0.0104493	0.0523	3.146	-6.58046
LOC100131595	0.164	0.002	0.0104252	0.0886	2.747	-6.58379
UBD	0.41	0.004	0.0104196	0.0418	3.31	-6.58455
C10orf27	0.025	0	0.0103943	0.0448	3.258	-6.58806
C1orf177	0.131	0.001	0.0103685	0.0233	3.726	-6.59165
HTR3A	0.528	0.005	0.0103683	0.0172	3.914	-6.59168
FTO-IT1	0.411	0.004	0.0103482	0.04	3.343	-6.59448
ZCWPW2	0.309	0.003	0.0103362	0.0285	3.599	-6.59615
KPRP	0.162	0.002	0.0103328	0.0091	4.293	-6.59662
WDR65	0.256	0.003	0.0103305	0.0237	3.716	-6.59695
INHA	0.078	0.001	0.0103288	0.0693	2.937	-6.59718
FLRT3	0.184	0.002	0.0102741	0.0164	3.94	-6.60485
OR4D6	0.278	0.003	0.0102658	0.0254	3.675	-6.60601
GLYAT	0.051	0.001	0.0102343	0.0817	2.812	-6.61044
CLDN18	0.168	0.002	0.0102221	0.0917	2.718	-6.61217
RFPL3	0.225	0.002	0.01017	0.0172	3.914	-6.61954
LOC100131450	0.068	0.001	0.0101671	0.0552	3.105	-6.61994
KISS1	0.012	0	0.0101618	0.038	3.406	-6.6207
KRTAP10-2	0.163	0.002	0.0101211	0.0386	3.383	-6.62649
LOC152225	0.032	0	0.0101109	0.0694	2.935	-6.62795
LOC101928659	0.231	0.002	0.0101104	0.0509	3.165	-6.62802
KCNB1	0.212	0.002	0.0100593	0.0147	4.008	-6.63533
NXPH4	0.392	0.004	0.0100486	0.0368	3.43	-6.63686
TRIM9	0.259	0.003	0.0100386	0.0237	3.715	-6.63829
CYS1	0.03	0	0.0100361	0.0605	3.039	-6.63866
OR8B8	0.38	0.004	0.0100266	0.0393	3.361	-6.64002
ANGPTL4	0.274	0.003	0.0100027	0.0737	2.892	-6.64346
CRTAC1	0.05	0.001	0.00999966	0.036	3.443	-6.64391
CST4	0.012	0	0.00999748	0.0382	3.396	-6.64422
OR8B3	0.134	0.001	0.00999134	0.0232	3.729	-6.64511
OPCML	0.128	0.001	0.00998135	0.072	2.907	-6.64655
LOX	0.084	0.001	0.00995031	0.0763	2.865	-6.65104
FSHR	0.121	0.001	0.00993957	0.0322	3.518	-6.6526
KRT71	0.053	0.001	0.00992516	0.0344	3.474	-6.65469
LOC392275	0.049	0	0.00992481	0.00262	5.049	-6.65475
C8orf74	0.012	0	0.00991762	0.038	3.407	-6.65579
LINC00443	0.132	0.001	0.00990829	0.0206	3.802	-6.65715
AGRP	0.035	0	0.00990224	0.0786	2.842	-6.65803
LOC101928407	0.336	0.003	0.00989418	0.0335	3.492	-6.6592
OR6B3	0.134	0.001	0.00986507	0.0661	2.971	-6.66345
LOC101929625	0.143	0.001	0.0098484	0.0717	2.911	-6.6659
LOC649203	0.139	0.001	0.00980031	0.0776	2.853	-6.67296
HTR2C	0.171	0.002	0.0097986	0.0399	3.346	-6.67321
HPCA	0.03	0	0.00979698	0.0571	3.079	-6.67345
LOC388135	0.113	0.001	0.00979271	0.0116	4.152	-6.67408
LOC100131721	0.081	0.001	0.00977357	0.0658	2.975	-6.6769
PTGFR	0.165	0.002	0.00972693	0.0352	3.46	-6.6838
OR6Q1	0.416	0.004	0.00970286	0.0455	3.244	-6.68737
LOC730045	0.013	0	0.00969902	0.0378	3.411	-6.68795
EVC	0.403	0.004	0.00969707	0.00834	4.344	-6.68823
LOC100129697	0.045	0	0.00969325	0.00162	5.33	-6.6888
TRIML1	0.259	0.003	0.00968239	0.0205	3.806	-6.69042
SERPINA7	0.07	0.001	0.00967555	0.059	3.058	-6.69144
RNASE9	0.622	0.006	0.00967147	0.0628	3.012	-6.69205
C6orf184	0.036	0	0.00965537	0.0764	2.864	-6.69445
CHST3	0.067	0.001	0.00964906	0.0507	3.167	-6.6954
GSTA5	0.028	0	0.00964525	0.0454	3.248	-6.69597
PRDM12	0.025	0	0.00964326	0.0407	3.329	-6.69626
GKN2	0.013	0	0.00964245	0.0382	3.399	-6.69638
CXorf36	0.071	0.001	0.00961629	0.0498	3.18	-6.7003
LOC100127887	0.935	0.009	0.00960933	0.0801	2.828	-6.70135
LOC100128482	0.035	0	0.00959359	0.0751	2.876	-6.70371
LHX5	0.05	0	0.00959154	0.0309	3.546	-6.70402
LOC101928248	0.034	0	0.00958796	0.0715	2.913	-6.70456
CDX1	0.029	0	0.0095627	0.0523	3.146	-6.70837
KIAA1908	0.013	0	0.00955198	0.04	3.343	-6.70998
KCNS2	0.304	0.003	0.0095431	0.0238	3.713	-6.71133
TMEM202	0.061	0.001	0.00952905	0.0978	2.667	-6.71345
IL17B	0.432	0.004	0.00951994	0.038	3.404	-6.71483
B3GAT1	0.013	0	0.00949632	0.0397	3.352	-6.71842
FLRT2	0.07	0.001	0.00948093	0.0603	3.041	-6.72076
ANXA13	0.076	0.001	0.0094513	0.0541	3.119	-6.72527
GJB3	0.013	0	0.00943929	0.0396	3.355	-6.72711
LOC143941	0.067	0.001	0.00942445	0.0451	3.254	-6.72938
LOC285679	0.355	0.003	0.00942125	0.0371	3.425	-6.72987
SIX3	0.054	0.001	0.00941386	0.0264	3.65	-6.731
LOC644943	0.116	0.001	0.00941036	0.0142	4.029	-6.73153
ODF4	0.366	0.003	0.00940538	0.0293	3.582	-6.7323
SLCO2B1	0.101	0.001	0.0094011	0.0111	4.177	-6.73295
SLC44A4	0.056	0.001	0.00938693	0.0304	3.558	-6.73513
LOC284837	0.028	0	0.00938686	0.0428	3.293	-6.73514
C17orf67	0.034	0	0.00933618	0.0664	2.967	-6.74295
RAG2	0.356	0.003	0.00931632	0.0303	3.56	-6.74602
SH3BGRL2	0.013	0	0.00931401	0.0381	3.401	-6.74638
ZNF750	0.263	0.002	0.00930173	0.0182	3.879	-6.74828
NETO1	0.391	0.004	0.00928785	0.0302	3.562	-6.75044
LOC100131395	0.028	0	0.00927028	0.0411	3.324	-6.75317
C3orf24	0.794	0.007	0.00923904	0.0663	2.969	-6.75804
KRTAP5-11	0.013	0	0.00923556	0.0386	3.383	-6.75858
VGLL3	0.067	0.001	0.00921874	0.0448	3.258	-6.76121
FLJ41733	0.013	0	0.00921766	0.0397	3.353	-6.76138
GYS2	0.118	0.001	0.00919772	0.0124	4.114	-6.76451
LCE5A	0.013	0	0.0091975	0.0392	3.366	-6.76454
LOC441178	0.024	0	0.00919072	0.0385	3.387	-6.76561
SLITRK6	0.252	0.002	0.0091549	0.021	3.79	-6.77124
CRNDE	0.028	0	0.0091143	0.0421	3.305	-6.77765
CRLF1	0.228	0.002	0.00911213	0.0133	4.069	-6.778
GPR123	0.027	0	0.00907637	0.04	3.344	-6.78367
LOC100129098	0.014	0	0.00906288	0.0404	3.337	-6.78581
RNF133	0.368	0.003	0.00905283	0.0291	3.585	-6.78742
LINC00353	0.067	0.001	0.00903698	0.0389	3.374	-6.78994
BIRC7	0.014	0	0.00903049	0.0392	3.364	-6.79098
LOC100129060	0.014	0	0.00900415	0.0387	3.377	-6.79519
CPN1	0.142	0.001	0.00900191	0.0206	3.803	-6.79555
TIGD6	0.889	0.008	0.00899192	0.0218	3.77	-6.79715
C9	0.154	0.001	0.00897558	0.021	3.792	-6.79978
TEX101	0.093	0.001	0.00897103	0.0703	2.926	-6.80051
IGF2BP1	0.063	0.001	0.00896732	0.0398	3.35	-6.80111
C10orf53	0.014	0	0.00893847	0.0384	3.392	-6.80576
LOC100128562	0.014	0	0.00892767	0.0382	3.397	-6.8075
FAM71F2	0.186	0.002	0.00890495	0.0324	3.514	-6.81118
LOC728056	0.073	0.001	0.008901	0.0434	3.281	-6.81182
PLEKHA7	0.151	0.001	0.00887813	0.00289	4.994	-6.81553
LOC729051	0.03	0	0.00887778	0.0452	3.253	-6.81558
WASF1	0.15	0.001	0.00885375	0.0187	3.864	-6.8195
LOC101927536	0.19	0.002	0.00883805	0.0885	2.748	-6.82206
KIAA1822	0.716	0.006	0.00882631	0.0631	3.008	-6.82397
MKRN3	0.367	0.003	0.00881483	0.0278	3.615	-6.82585
LOC100129412	0.014	0	0.00878663	0.0437	3.277	-6.83047
OR4A5	0.49	0.004	0.0087806	0.0444	3.265	-6.83146
PHYHIP	0.469	0.004	0.00875458	0.0392	3.364	-6.83575
ODF3L1	0.076	0.001	0.0087406	0.0445	3.263	-6.83805
TMIGD1	0.036	0	0.008727	0.0629	3.01	-6.8403
MUC20	0.052	0	0.00871352	0.0227	3.743	-6.84253
NEU4	0.108	0.001	0.00871246	0.00756	4.402	-6.8427
PCSK1	0.115	0.001	0.00870952	0.00956	4.263	-6.84319
CYP2A6	0.269	0.002	0.0086804	0.0546	3.112	-6.84802
LHFPL4	0.033	0	0.00867001	0.0555	3.098	-6.84975
FOXA1	0.034	0	0.00865608	0.0542	3.118	-6.85207
SERPINB7	0.069	0.001	0.00865313	0.0462	3.232	-6.85256
KRT6A	0.182	0.002	0.00864041	0.024	3.709	-6.85469
GPR20	0.304	0.003	0.00859226	0.0188	3.859	-6.86275
RFPL4B	0.014	0	0.00858413	0.0399	3.345	-6.86411
GCNT6	0.06	0.001	0.00857082	0.0731	2.898	-6.86635
FAM80A	0.127	0.001	0.00855488	0.0521	3.149	-6.86904
TCL6	0.081	0.001	0.00851069	0.0466	3.227	-6.87651
OR52L1	0.437	0.004	0.00850021	0.0274	3.625	-6.87829
OR13F1	0.087	0.001	0.00849896	0.06	3.045	-6.8785
KLHL30	0.116	0.001	0.00849197	0.0118	4.139	-6.87968
LOC100131373	0.014	0	0.00848374	0.0384	3.393	-6.88108
GPR62	0.169	0.001	0.00847777	0.0237	3.718	-6.8821
C10orf115	0.034	0	0.00847649	0.0529	3.138	-6.88232
NAP1L3	0.131	0.001	0.00843777	0.0577	3.072	-6.88892
SLC6A7	0.065	0.001	0.00843097	0.0395	3.358	-6.89008
CPA5	0.032	0	0.00842666	0.0453	3.249	-6.89082
C22orf34	0.015	0	0.00842666	0.0069	4.458	-6.89082
LOC100129258	0.015	0	0.00841868	0.0382	3.398	-6.89219
C11orf34	0.08	0.001	0.00841229	0.0469	3.222	-6.89329
INMT	0.071	0.001	0.00840554	0.0385	3.389	-6.89444
MUC3A	0.015	0	0.00840253	0.0385	3.385	-6.89496
LOC729591	0.17	0.001	0.00836507	0.0174	3.905	-6.90141
MS4A10	0.015	0	0.00835912	0.0388	3.375	-6.90243
NOBOX	0.058	0	0.00835562	0.0269	3.636	-6.90304
MXRA8	0.08	0.001	0.00834248	0.00996	4.238	-6.90531
KCTD15	0.066	0.001	0.00832744	0.0803	2.826	-6.90791
KCNK9	0.132	0.001	0.00831439	0.0121	4.128	-6.91017
C1orf158	0.036	0	0.00826958	0.0557	3.096	-6.91797
LOC401089	0.015	0	0.00826835	0.0397	3.352	-6.91818
LOC347549	0.077	0.001	0.00826606	0.0537	3.125	-6.91858
MUC7	0.058	0	0.00825131	0.0264	3.65	-6.92116
DYNC1I1	0.056	0	0.00824234	0.022	3.763	-6.92273
DGAT2L6	0.063	0.001	0.00821997	0.0304	3.557	-6.92665
PCDHGA2	0.186	0.002	0.00819683	0.0052	4.642	-6.93072
NAT8L	0.015	0	0.00819296	0.0382	3.396	-6.9314
UGT1A6	0.073	0.001	0.00818015	0.0404	3.336	-6.93366
LOC100132923	0.076	0.001	0.00817043	0.0397	3.351	-6.93537
LOC729800	0.194	0.002	0.00816851	0.0737	2.892	-6.93571
GUCY2G	0.179	0.001	0.00815603	0.0237	3.716	-6.93792
C8orf51	0.157	0.001	0.0081551	0.0156	3.97	-6.93808
RCAN2	0.034	0	0.00815113	0.0475	3.211	-6.93878
GPR78	0.031	0	0.00814743	0.0392	3.363	-6.93944
SPZ1	0.098	0.001	0.00813968	0.0618	3.023	-6.94081
C6orf221	0.518	0.004	0.00813491	0.0355	3.454	-6.94166
LOC100132006	0.107	0.001	0.00812503	0.066	2.972	-6.94341
LOC100127937	0.045	0	0.00811455	0.082	2.809	-6.94527
CSTL1	0.015	0	0.00808745	0.0398	3.348	-6.9501
OR8B12	0.393	0.003	0.00807754	0.0262	3.656	-6.95187
DDX53	0.083	0.001	0.00807185	0.0473	3.215	-6.95289
KCTD8	0.189	0.002	0.00806624	0.0231	3.733	-6.95389
CTTNBP2NL	0.319	0.003	0.00806221	0.014	4.04	-6.95461
IL33	0.187	0.002	0.00806094	0.0192	3.845	-6.95484
FAM19A1	0.015	0	0.00803579	0.0386	3.382	-6.95934
bA9F11.1	0.015	0	0.00802312	0.0379	3.407	-6.96162
MMD2	0.067	0.001	0.00801129	0.0324	3.514	-6.96375
UPP2	0.037	0	0.00800858	0.0536	3.126	-6.96424
FAM55A	0.035	0	0.0080006	0.0484	3.197	-6.96568
TPRX1	0.031	0	0.00798898	0.0395	3.358	-6.96777
LOC284749	0.015	0	0.00797506	0.0385	3.385	-6.97029
SOSTDC1	0.033	0	0.00794504	0.0447	3.26	-6.97573
COL9A3	0.055	0	0.00789283	0.0184	3.873	-6.98524
LOC101928730	0.03	0	0.00788763	0.0382	3.398	-6.98619
OR4Q3	0.155	0.001	0.00787727	0.0541	3.119	-6.98809
NPY4R	0.128	0.001	0.00787376	0.0428	3.293	-6.98873
SPATA4	0.158	0.001	0.00786928	0.0145	4.018	-6.98955
PRR16	0.082	0.001	0.00786072	0.0404	3.336	-6.99112
ENTPD2	0.066	0.001	0.00784559	0.0274	3.624	-6.9939
C6orf100	0.039	0	0.00784186	0.0592	3.056	-6.99459
DLX4	0.09	0.001	0.00778141	0.0456	3.243	-7.00575
LHX1	0.073	0.001	0.00776182	0.0303	3.561	-7.00939
IL19	0.016	0	0.00775592	0.0392	3.364	-7.01049
C8orf46	0.034	0	0.00770906	0.0406	3.332	-7.01923
OPRK1	0.075	0.001	0.00770358	0.038	3.405	-7.02026
LOC100131727	0.016	0	0.00770093	0.0385	3.386	-7.02075
LOC100131089	0.122	0.001	0.00768877	0.0721	2.906	-7.02303
OR8B4	0.16	0.001	0.00768207	0.0598	3.048	-7.02429
LOC100132501	0.036	0	0.00767858	0.0453	3.249	-7.02494
FCAMR	0.038	0	0.00766383	0.0531	3.135	-7.02772
TGM6	0.398	0.003	0.00766228	0.0184	3.874	-7.02801
MGC39584	0.134	0.001	0.00763762	0.0851	2.78	-7.03266
LOC100132850	0.016	0	0.00763702	0.038	3.404	-7.03277
NXNL1	0.372	0.003	0.00763353	0.0164	3.94	-7.03343
SERPINA11	0.034	0	0.00763352	0.0449	3.257	-7.03344
KCNK18	0.016	0	0.00762523	0.0415	3.316	-7.035
OR2K2	0.432	0.003	0.00761989	0.0203	3.813	-7.03601
DNAJC6	0.361	0.003	0.00761493	0.0215	3.777	-7.03695
MC4R	0.243	0.002	0.00761171	0.0344	3.473	-7.03756
ASB18	0.069	0.001	0.0075918	0.0287	3.595	-7.04134
FGF3	0.077	0.001	0.00756719	0.0328	3.506	-7.04603
RNF148	0.071	0.001	0.00756547	0.0292	3.583	-7.04635
LOC100131836	0.204	0.002	0.00755663	0.0671	2.96	-7.04804
CPN2	0.032	0	0.00755418	0.0425	3.297	-7.04851
LOC347487	0.083	0.001	0.00754153	0.0912	2.722	-7.05093
LYG1	0.016	0	0.00753321	0.0392	3.362	-7.05252
C9orf18	0.038	0	0.00752532	0.0457	3.24	-7.05403
LOC100131345	0.079	0.001	0.00752226	0.0385	3.39	-7.05462
OTX2	0.1	0.001	0.00751321	0.0517	3.154	-7.05636
UPK1A	0.251	0.002	0.00750976	0.0858	2.774	-7.05702
APCS	0.035	0	0.00749632	0.0406	3.333	-7.0596
LOC101929685	0.016	0	0.00749118	0.0385	3.391	-7.06059
C6orf195	0.016	0	0.00748893	0.0385	3.389	-7.06103
OR1B1	0.36	0.003	0.00748839	0.0136	4.055	-7.06113
C4orf35	0.407	0.003	0.00748496	0.0227	3.744	-7.06179
LINC00433	0.016	0	0.00744217	0.0385	3.386	-7.07006
ADH7	0.036	0	0.00743037	0.0422	3.302	-7.07235
PRAMEF17	0.283	0.002	0.007391	0.0125	4.107	-7.08002
SIX2	0.07	0.001	0.00738867	0.027	3.633	-7.08047
RAX	0.017	0	0.00737462	0.00584	4.571	-7.08321
FLJ37543	0.102	0.001	0.00736957	0.0503	3.173	-7.0842
LOC728770	0.074	0.001	0.00736842	0.0329	3.504	-7.08443
TNRC4	0.017	0	0.00735407	0.00676	4.471	-7.08724
CASC16	0.038	0	0.00733483	0.0457	3.239	-7.09102
KRTAP15-1	0.038	0	0.00733325	0.0468	3.223	-7.09133
FGF20	0.017	0	0.0073157	0.0397	3.352	-7.09479
FAM5B	0.185	0.001	0.00730102	0.0153	3.984	-7.09769
LOC442388	0.091	0.001	0.00729927	0.0417	3.313	-7.09803
TMEM74	0.036	0	0.0072673	0.0419	3.309	-7.10436
LOC101927465	0.253	0.002	0.00725577	0.0287	3.596	-7.10666
OR2Y1	0.194	0.001	0.00719924	0.0143	4.026	-7.11794
LOC642446	0.041	0	0.00719196	0.0533	3.132	-7.1194
LOC100131112	0.017	0	0.00719047	0.0385	3.391	-7.1197
DEFB124	0.017	0	0.00717888	0.0381	3.402	-7.12203
TAAR1	0.374	0.003	0.00717482	0.0123	4.117	-7.12284
NRG3	0.072	0.001	0.00717159	0.00462	4.715	-7.12349
LOC100133065	0.017	0	0.00714653	0.0397	3.352	-7.12854
SYPL2	0.017	0	0.00713337	0.0385	3.385	-7.1312
C4orf17	0.176	0.001	0.0071242	0.0117	4.147	-7.13306
CDH16	0.15	0.001	0.00710815	0.00915	4.289	-7.13631
PHOX2A	0.039	0	0.00710167	0.0429	3.292	-7.13763
UNQ9370	0.088	0.001	0.00709509	0.0874	2.759	-7.13896
OR10T2	0.519	0.004	0.00706715	0.0336	3.491	-7.14466
OR2M3	0.017	0	0.00706673	0.00586	4.569	-7.14474
LOC730218	0.094	0.001	0.00705847	0.0454	3.245	-7.14643
LOC100129292	0.087	0.001	0.00705728	0.0356	3.452	-7.14667
LOC101927646	0.068	0	0.00699552	0.0195	3.835	-7.15935
HRASLS	0.265	0.002	0.00698136	0.0304	3.558	-7.16228
SLPI	0.046	0	0.00696495	0.0593	3.055	-7.16567
RHO	0.037	0	0.00696	0.0386	3.381	-7.1667
OR13C9	0.538	0.004	0.00695325	0.0296	3.574	-7.1681
REEP2	0.216	0.002	0.0069494	0.015	3.993	-7.1689
GFPT2	0.065	0	0.00692505	0.0158	3.963	-7.17396
DRD2	0.035	0	0.00691305	0.0361	3.441	-7.17646
CYP2B6	0.31	0.002	0.00687805	0.00754	4.404	-7.18378
PCSK2	0.086	0.001	0.00687083	0.0311	3.542	-7.1853
ST8SIA2	0.036	0	0.00686493	0.0397	3.353	-7.18654
MALL	0.018	0	0.00685956	0.0382	3.399	-7.18767
IGSF1	0.062	0	0.00685041	0.0225	3.75	-7.18959
LOC100130160	0.018	0	0.00684808	0.0382	3.4	-7.19009
LRG1	0.434	0.003	0.00683266	0.0149	4.002	-7.19334
PSKH2	0.092	0.001	0.00682452	0.0372	3.421	-7.19506
HIST1H1A	0.403	0.003	0.00681385	0.0454	3.246	-7.19731
C3orf30	0.095	0.001	0.00681323	0.0522	3.148	-7.19744
TAS2R1	0.11	0.001	0.00680926	0.0491	3.188	-7.19829
LSAMP	0.379	0.003	0.00680086	0.0108	4.191	-7.20007
LOC100130745	0.018	0	0.00680055	0.0382	3.4	-7.20013
HOXB4	0.018	0	0.0067984	0.00637	4.512	-7.20059
OR13G1	0.121	0.001	0.00679443	0.0643	2.991	-7.20143
ALDH1A3	0.079	0.001	0.00679308	0.0272	3.629	-7.20172
UCN2	0.042	0	0.00678011	0.0461	3.234	-7.20448
SEPT12	0.172	0.001	0.00675074	0.0077	4.391	-7.21074
THSD3	0.035	0	0.00674895	0.036	3.443	-7.21112
GAD1	0.28	0.002	0.00674701	0.00676	4.471	-7.21154
PURG	0.089	0.001	0.00671488	0.039	3.371	-7.21842
OR2W1	0.076	0.001	0.00671426	0.0684	2.947	-7.21856
PRG-3	0.042	0	0.00670875	0.0444	3.264	-7.21974
C11orf45	0.113	0.001	0.00669806	0.0479	3.206	-7.22204
C8orf4	0.018	0	0.00669586	0.0386	3.381	-7.22252
LOC100128796	0.068	0	0.0066919	0.0192	3.845	-7.22337
PPP2R2C	0.157	0.001	0.00665708	0.00953	4.265	-7.2309
NOVA1	0.179	0.001	0.00665468	0.0101	4.233	-7.23141
T	0.018	0	0.00665031	0.00766	4.394	-7.23236
LOC134121	0.018	0	0.0066469	0.0385	3.385	-7.2331
FLJ20184	0.095	0.001	0.00662932	0.0359	3.446	-7.23692
TM6SF2	0.191	0.001	0.0066257	0.00895	4.303	-7.23771
FLJ26850	0.178	0.001	0.00661824	0.00769	4.392	-7.23934
LOC100131580	0.043	0	0.00660462	0.0439	3.274	-7.24231
FLJ32784	0.128	0.001	0.00658572	0.00368	4.852	-7.24644
PSG7	0.104	0.001	0.00655148	0.0447	3.26	-7.25396
OR6V1	0.539	0.004	0.00654189	0.0251	3.682	-7.25608
ENTPD8	0.037	0	0.00651056	0.0065	4.498	-7.263
LOC729165	0.019	0	0.00650938	0.0385	3.388	-7.26327
LOC730167	0.043	0	0.00649344	0.0443	3.266	-7.2668
REG3G	0.019	0	0.00648728	0.00617	4.535	-7.26817
OR2T12	0.117	0.001	0.00648316	0.047	3.219	-7.26909
C8orf48	0.077	0.001	0.00646752	0.0237	3.717	-7.27257
TBPL2	0.199	0.001	0.00646219	0.00982	4.247	-7.27376
GFI1B	0.351	0.002	0.00644859	0.0338	3.486	-7.2768
SAA1	0.113	0.001	0.00644629	0.0442	3.269	-7.27731
LOC100130999	0.117	0.001	0.00643453	0.0448	3.259	-7.27995
LOC402679	0.044	0	0.00642757	0.0438	3.275	-7.28151
COLEC10	0.04	0	0.00642471	0.0359	3.445	-7.28215
GPC3	0.163	0.001	0.00642356	0.0429	3.291	-7.28241
LOC143678	0.296	0.002	0.0064058	0.0226	3.747	-7.28641
LOC729549	0.039	0	0.00639673	0.00619	4.532	-7.28845
ELA1	0.119	0.001	0.00639323	0.0478	3.207	-7.28924
TFAP2B	0.082	0.001	0.0063617	0.0257	3.668	-7.29637
GABRA5	0.019	0	0.00635074	0.00594	4.56	-7.29886
HOXA10	0.246	0.002	0.00634567	0.0172	3.914	-7.30001
LOC100130605	0.104	0.001	0.00633828	0.0385	3.388	-7.30169
SPRR3	0.051	0	0.00632892	0.0171	3.918	-7.30383
SEMA3E	0.158	0.001	0.00630387	0.00465	4.711	-7.30955
LOC389895	0.02	0	0.00628053	0.0408	3.328	-7.3149
OR4F17	0.02	0	0.00627222	0.00748	4.409	-7.31681
SAMD13	0.111	0.001	0.00627213	0.0397	3.354	-7.31683
BCMO1	0.298	0.002	0.00627023	0.0271	3.632	-7.31727
TM4SF4	0.044	0	0.00625919	0.0439	3.273	-7.31981
LAMP3	0.393	0.002	0.00625345	0.00851	4.332	-7.32113
FER1L4	0.211	0.001	0.00624126	0.0127	4.096	-7.32395
TSPAN15	0.317	0.002	0.00623464	0.027	3.635	-7.32548
LOC100133047	0.02	0	0.00621953	0.0385	3.386	-7.32898
TAS2R4	0.183	0.001	0.00615229	0.0417	3.312	-7.34466
GML	0.05	0	0.00614552	0.0538	3.124	-7.34625
GRHL3	0.083	0.001	0.00609791	0.0219	3.765	-7.35747
LRRC10	0.087	0.001	0.00607899	0.0247	3.692	-7.36195
FSCN1	0.829	0.005	0.00607068	0.0297	3.574	-7.36393
PAGE5	0.02	0	0.00606111	0.0396	3.355	-7.3662
LRRC23	0.098	0.001	0.00604821	0.0307	3.55	-7.36928
TOX3	0.156	0.001	0.0059947	0.00479	4.693	-7.3821
IRS4	0.08	0	0.00596641	0.00291	4.99	-7.38892
FOXI1	0.098	0.001	0.00596379	0.00414	4.782	-7.38955
NPS	0.021	0	0.0059612	0.0385	3.386	-7.39018
VSIG2	0.11	0.001	0.00595805	0.0382	3.4	-7.39094
APOA2	0.41	0.002	0.00591752	0.0347	3.468	-7.40079
KRTAP4-12	0.114	0.001	0.00591529	0.0469	3.221	-7.40134
LOC200726	0.021	0	0.00590994	0.0394	3.359	-7.40264
TMEM125	0.021	0	0.00590638	0.0387	3.379	-7.40351
LRRC17	0.28	0.002	0.00586662	0.018	3.886	-7.41325
LOC100129702	0.046	0	0.00584544	0.0405	3.334	-7.41847
NTNG1	0.212	0.001	0.00582828	0.0457	3.239	-7.42271
LOC126147	0.021	0	0.00582264	0.00645	4.504	-7.42411
LOC100132069	0.118	0.001	0.00580192	0.0392	3.364	-7.42925
PRLHR	0.021	0	0.00572966	0.00764	4.396	-7.44733
LOC100129596	0.132	0.001	0.0057291	0.0452	3.251	-7.44748
AKR1CL2	0.207	0.001	0.00570989	0.00716	4.436	-7.45232
CCL16	0.022	0	0.00570645	0.0384	3.392	-7.45319
[truncated: 344 more rows]

## Sheet: Spleen
Name	Fold change	Control - linear total RPKM	Experimental - linear total RPKM	P value	T value	Fold change Log2
RPL41	1323.02	0.008	11.045	0.00866	-4.534	10.3696
IGHV3-33	252.734	0.021	5.415	0.0615	-3.18	7.98147
C21orf51	233.587	0.001	0.187	0.00899	-4.512	7.86782
LOC730060	228.567	0.004	0.941	0.00463	-4.885	7.83647
FAM100B	185.319	0.013	2.438	0.0339	-3.697	7.53387
IGKV1D-17	181.271	0.065	11.775	0.0669	-3.06	7.502
LOC643373	152.696	0.021	3.134	0.0651	-3.101	7.25452
LOC100129608	137.738	0.049	6.816	0.0647	-3.113	7.10578
RETN	133.865	0.057	7.68	0.0697	-2.996	7.06464
SNHG9	127.044	0.041	5.238	0.0636	-3.142	6.98919
EIF5AL1	121.83	0.002	0.207	0.0116	-4.364	6.92873
LOC389435	121.321	0.005	0.583	0.0216	-3.994	6.92268
TRGV3	115.337	0.006	0.644	0.0707	-2.953	6.84971
IGKV3-7	111.27	0.002	0.185	0.0119	-4.352	6.79793
LOC401115	108.151	0.021	2.295	0.0338	-3.7	6.7569
WBP5	108.058	0.007	0.716	0.076	-2.753	6.75567
HSPB8	103.672	0.01	1.033	0.0349	-3.68	6.69588
SVIP	94.0863	0.034	3.219	0.0641	-3.128	6.55591
STRA13	93.2516	0.033	3.04	0.0598	-3.214	6.54306
C15orf48	87.9802	0.045	3.994	0.0743	-2.832	6.45911
LOC387930	86.827	0.161	13.942	0.0756	-2.771	6.44007
LOC727961	83.3036	0.002	0.18	0.074	-2.849	6.38031
HCFC1R1	80.9711	0.034	2.757	0.0703	-2.979	6.33934
LOC647264	78.3861	0.001	0.063	0.00908	-4.506	6.29253
FAM122C	72.791	0.011	0.784	0.0542	-3.319	6.18569
DUSP15	72.3697	0.004	0.306	0.0244	-3.915	6.17731
CCL21	71.3978	0.146	10.4	0.0769	-2.722	6.15781
RPRML	71.3324	0.032	2.305	0.0712	-2.941	6.15649
C14orf129	70.9209	0.213	15.111	0.0807	-2.535	6.14814
C9orf123	67.8426	0.102	6.913	0.0734	-2.865	6.08412
LOC100129619	67.46	0.011	0.714	0.0781	-2.623	6.07596
LOC729196	66.4606	0.033	2.183	0.0727	-2.893	6.05443
C1orf192	65.2829	0.01	0.654	0.053	-3.338	6.02863
NDUFA4L2	65.2134	0.004	0.26	0.0645	-3.117	6.0271
LIN52	65.1563	0.033	2.174	0.0736	-2.86	6.02583
LOC100131432	65.025	0.001	0.052	0.0515	-3.363	6.02292
TRBV4-3	64.742	0.002	0.133	0.0741	-2.842	6.01663
DEFB113	61.3836	0.002	0.118	0.0726	-2.906	5.93978
LOC100129726	59.6774	0.001	0.048	0.0493	-3.409	5.89911
LOC729225	59.6727	0.038	2.25	0.0751	-2.793	5.899
LOC644800	59.0971	0.002	0.111	0.0703	-2.974	5.88502
ALG13	59.0707	0.145	8.552	0.0783	-2.614	5.88437
LOC100128489	55.2669	0.012	0.649	0.0842	-2.44	5.78834
AKAP2	54.4446	0.103	5.594	0.0814	-2.503	5.76672
LOC100132990	53.7302	0.046	2.457	0.0812	-2.52	5.74766
IGHJ5	53.67	0.001	0.043	0.0779	-2.645	5.74604
LOC100133260	52.5559	0.029	1.513	0.0737	-2.855	5.71578
TRBJ2-3	52.3549	0.001	0.042	0.0779	-2.643	5.71025
EMCN	51.6343	0.004	0.219	0.0502	-3.393	5.69026
LOC440733	51.5119	0.059	3.024	0.0707	-2.954	5.68683
LOC728806	51.3828	0.011	0.578	0.0709	-2.95	5.68321
GAL	50.5841	0.033	1.665	0.0774	-2.669	5.66061
PTS	50.2054	0.08	3.993	0.0752	-2.786	5.64977
IGKJ4	49.9926	0.001	0.04	0.0779	-2.63	5.64364
IGLJ2	49.9926	0.001	0.04	0.0779	-2.63	5.64364
GNGT1	49.86	0.005	0.23	0.0752	-2.788	5.63981
LOC100129856	49.3518	0.036	1.788	0.0772	-2.682	5.62503
LOC730079	49.3211	0.001	0.04	0.0511	-3.373	5.62413
C19orf33	48.8091	0.008	0.397	0.0779	-2.647	5.60908
IGKJ1	48.3377	0.001	0.039	0.0779	-2.633	5.59508
IGKV1-13	46.8987	0.002	0.091	0.0904	-2.336	5.55148
LOC100131320	46.4488	0.002	0.074	0.0607	-3.193	5.53757
SPACA5	46.2618	0.007	0.314	0.0438	-3.507	5.53175
SPACA5B	46.2618	0.007	0.314	0.0438	-3.507	5.53175
GOLT1B	44.9361	0.133	5.969	0.0833	-2.461	5.4898
LOC100130453	44.3057	0.004	0.174	0.0726	-2.902	5.46942
LOC387890	43.6872	0.013	0.556	0.0761	-2.747	5.44914
BRP44L	43.6464	0.458	19.969	0.0795	-2.567	5.44779
VBP1	43.5368	0.689	30.011	0.0843	-2.436	5.44416
C1orf21	43.5185	0.12	5.206	0.0798	-2.556	5.44356
BCL8	43.1675	0.004	0.175	0.0888	-2.361	5.43187
LOC100132893	41.8366	0.002	0.065	0.0601	-3.204	5.38669
TRBV7-4	41.6505	0.09	3.739	0.0787	-2.601	5.38026
LOC100129232	41.2098	0.004	0.182	0.0945	-2.281	5.36492
LOC100128922	39.373	0.005	0.179	0.0999	-2.223	5.29913
LOC100131049	39.077	0.004	0.15	0.0894	-2.35	5.28825
LOC100133067	38.4788	0.002	0.074	0.0941	-2.286	5.26599
COX17	38.0875	0.784	29.857	0.0891	-2.356	5.25125
LOC440575	37.7659	0.111	4.209	0.0746	-2.812	5.23901
LOC100129250	37.5624	0.154	5.772	0.0934	-2.296	5.23122
HOPX	37.5566	0.854	32.088	0.0925	-2.308	5.23099
EFNA2	37.4036	0.01	0.381	0.0733	-2.871	5.22511
LOC100128550	37.3089	0.001	0.03	0.0779	-2.643	5.22145
TRAJ10	37.2467	0.001	0.03	0.0779	-2.631	5.21904
BBC3	37.2257	0.059	2.213	0.0747	-2.809	5.21823
LOC100129623	36.9795	0.012	0.428	0.0965	-2.257	5.20866
HOXD8	36.9394	0.012	0.461	0.0538	-3.325	5.20709
GNG7	36.898	0.141	5.203	0.091	-2.327	5.20547
LOC100130231	36.7735	0.309	11.368	0.0774	-2.671	5.2006
NDUFC1	35.4535	0.647	22.932	0.0892	-2.355	5.14786
CXCL3	34.949	0.004	0.139	0.0943	-2.284	5.12718
LOC100130360	34.9146	0.014	0.474	0.0588	-3.232	5.12576
SYCE1L	34.868	0.026	0.909	0.0776	-2.666	5.12383
TRNAG5	34.6983	0.004	0.141	0.0943	-2.283	5.11679
AMELX	34.6706	0.002	0.054	0.0645	-3.116	5.11564
SPINK2	33.9813	0.33	11.222	0.0793	-2.572	5.08667
LOC645904	33.8882	0.017	0.563	0.0734	-2.866	5.08271
C6orf129	32.772	0.302	9.884	0.0787	-2.603	5.03439
TRBV12-3	32.645	0.457	14.928	0.0846	-2.428	5.02879
C3orf14	32.4305	0.025	0.82	0.0788	-2.59	5.01928
LOC100128374	31.9768	0.001	0.026	0.0491	-3.415	4.99895
LOC389787	31.7608	0.055	1.756	0.0768	-2.728	4.98918
LOC729776	30.6892	0.024	0.744	0.0788	-2.593	4.93966
LOC646813	30.5388	0.001	0.025	0.0779	-2.646	4.93257
LYRM4	30.4289	0.76	23.13	0.0986	-2.236	4.92737
URM1	30.4009	0.496	15.081	0.0899	-2.343	4.92604
LOC440434	29.8307	0.053	1.583	0.0776	-2.665	4.89873
ATG12	29.1587	0.59	17.208	0.0965	-2.258	4.86585
LOC100130341	28.7809	0.002	0.052	0.0952	-2.273	4.84704
TRGV5	27.8837	0.001	0.022	0.0779	-2.645	4.80135
LOC100130351	27.3623	0.001	0.022	0.0779	-2.646	4.77412
LOC100129883	27.3245	0.004	0.106	0.0779	-2.64	4.77212
C10orf107	26.4634	0.017	0.455	0.0769	-2.711	4.72593
LOC100129385	26.2889	0.001	0.021	0.0779	-2.646	4.71638
CLYBL-AS2	26.2113	0.012	0.304	0.0885	-2.367	4.71212
LOC100128952	26.1348	0.004	0.097	0.0779	-2.659	4.7079
LOC100128294	25.7836	0.001	0.021	0.0779	-2.643	4.68838
OBP2A	25.6848	0.024	0.625	0.0981	-2.24	4.68284
LOC729687	25.3966	0.059	1.508	0.0814	-2.5	4.66656
LOC644667	25.173	0.047	1.177	0.079	-2.583	4.6538
CCL25	24.1765	0.062	1.502	0.0841	-2.442	4.59553
CPLX3	23.7011	0.024	0.568	0.0844	-2.434	4.56688
RABL2A	23.6431	0.081	1.92	0.0953	-2.272	4.56335
LOC100131831	23.4352	0.001	0.019	0.0779	-2.637	4.5506
VAMP7	23.1435	0.354	8.201	0.0971	-2.251	4.53254
VAMP7	23.1435	0.354	8.201	0.0971	-2.251	4.53254
LOC641808	23.058	0.043	0.992	0.0779	-2.635	4.52719
LOC100133110	23.0034	0.055	1.274	0.0824	-2.48	4.52378
CRIP2	22.8587	0.227	5.196	0.0881	-2.373	4.51467
LOC729154	22.7556	0.074	1.68	0.0939	-2.289	4.50815
FAM153B	22.6126	0.001	0.033	0.0812	-2.52	4.49906
LOC729789	22.2582	0.177	3.948	0.0804	-2.544	4.47627
LOC100128687	21.8285	0.007	0.162	0.0931	-2.3	4.44814
LOC100128679	21.7231	0.027	0.585	0.0942	-2.285	4.44116
SCGB3A1	21.6804	0.001	0.017	0.0779	-2.643	4.43832
APOBEC3A	21.2509	0.007	0.147	0.0887	-2.363	4.40946
LOC727869	21.1761	0.001	0.017	0.078	-2.625	4.40436
CBWD2	21.1162	0.067	1.42	0.0821	-2.488	4.40028
LOC729723	21.0621	0.001	0.017	0.0781	-2.621	4.39658
NSUN5B	20.7685	0.002	0.036	0.0992	-2.23	4.37633
IL15	20.6901	0.25	5.178	0.0914	-2.323	4.37087
LOC645086	20.6182	0.002	0.034	0.0938	-2.289	4.36585
CFHR1	20.5853	0.018	0.361	0.0812	-2.521	4.36355
LOC100129551	20.5842	0.035	0.714	0.0779	-2.653	4.36346
LOC100129460	20.5734	0.058	1.194	0.0897	-2.346	4.36271
ROPN1B	20.4697	0.053	1.083	0.0873	-2.385	4.35542
TM2D1	20.3985	0.851	17.366	0.0788	-2.589	4.35039
FLJ38668	20.3138	0.001	0.016	0.0781	-2.622	4.34439
GSTT2	19.6848	0.25	4.917	0.091	-2.328	4.29901
CNIH2	19.633	0.06	1.185	0.0953	-2.272	4.29521
LOC441722	19.3009	0.007	0.138	0.0992	-2.23	4.27059
UTF1	18.9704	0.011	0.204	0.0707	-2.967	4.24568
LOC100132273	18.6225	0.208	3.88	0.0934	-2.295	4.21898
ZNF576	18.3857	0.204	3.749	0.0934	-2.296	4.20051
TNNT1	17.8642	0.013	0.229	0.0779	-2.649	4.159
TRBV24-1	17.237	0.498	8.579	0.0728	-2.891	4.10743
LOC729535	17.1562	0.206	3.539	0.0964	-2.259	4.10065
LOC100129826	17.0357	0.001	0.014	0.0779	-2.637	4.09049
LOC646626	16.634	0.04	0.663	0.0871	-2.388	4.05606
POLR2K	16.3698	2.778	45.472	0.0964	-2.259	4.03296
C10orf50	16.276	0.001	0.013	0.0779	-2.643	4.02467
COX7A1	16.2151	1.421	23.047	0.0879	-2.375	4.01927
KLRC1	15.935	0.677	10.785	0.076	-2.752	3.99413
LOC100130663	15.8954	0.001	0.013	0.0788	-2.59	3.99054
C14orf112	15.8725	1.419	22.525	0.0894	-2.35	3.98846
LOC653226	15.68	1.481	23.229	0.094	-2.287	3.97085
SRP9	15.68	1.481	23.229	0.094	-2.287	3.97085
LOC100287036	15.3261	0.001	0.012	0.0781	-2.62	3.93792
HBA1	15.0036	1.436	21.552	0.000458	-6.209	3.90724
HBA2	15.0036	1.436	21.552	0.000458	-6.209	3.90724
LOC100132703	14.8236	0.022	0.331	0.0779	-2.633	3.88982
OBFC2B	14.5312	0.286	4.155	0.0745	-2.813	3.86108
LYZL1	14.3731	0.001	0.012	0.0779	-2.634	3.8453
LOC728046	14.3485	0.11	1.582	0.0917	-2.319	3.84283
PF4	14.127	1.019	14.401	0.0831	-2.468	3.82038
Magmas	14.1104	0.913	12.886	0.0845	-2.432	3.81868
LOC642956	14.0595	0.02	0.288	0.078	-2.624	3.81347
LOC653658	14.0515	1.661	23.339	0.0956	-2.269	3.81266
ARHGAP11B	13.8344	0.105	1.449	0.0949	-2.276	3.79019
TCF15	13.685	0.001	0.011	0.079	-2.584	3.77452
DGCR6	12.762	0.608	7.758	0.0827	-2.474	3.67378
C8orf37	12.5695	0.099	1.242	0.0888	-2.362	3.65186
HBQ1	12.5011	0.109	1.363	0.0929	-2.302	3.64398
SOD3	12.365	0.077	0.958	0.0856	-2.41	3.6282
CALB1	12.1817	0.001	0.018	0.0978	-2.244	3.60665
HIST1H3G	11.9345	0.605	7.223	0.0861	-2.405	3.57707
TMEM107	11.9199	0.512	6.098	0.0873	-2.385	3.5753
FAM23B	11.8375	0.001	0.01	0.0794	-2.571	3.56529
HIST2H3D	11.775	0.367	4.325	0.0806	-2.539	3.55765
C1orf122	11.6777	0.958	11.189	0.0972	-2.251	3.54568
HIST1H1B	11.6012	1.024	11.883	0.0929	-2.302	3.53621
USB1	11.5277	0.564	6.501	0.0833	-2.462	3.52703
LOC100131152	11.3851	0.07	0.799	0.091	-2.327	3.50908
C1orf86	11.2168	0.785	8.806	0.0902	-2.338	3.48759
C10orf116	11.1755	0.769	8.599	0.0953	-2.272	3.48226
MAGEB16	11.0964	0.001	0.009	0.0781	-2.619	3.47202
HBD	10.5571	0.618	6.52	0.0902	-2.338	3.40014
CENPH	10.4955	0.246	2.582	0.0786	-2.606	3.3917
LOC100129169	10.0799	0.438	4.418	0.0923	-2.311	3.33341
FAM58B	9.91698	0.285	2.822	0.0886	-2.365	3.3099
HBB	9.83508	5.419	53.298	0.0013	-5.601	3.29794
SEPT15	9.68436	7.786	75.4	0.0735	-2.862	3.27566
CAV1	9.56413	0.411	3.927	0.0823	-2.482	3.25763
CBWD3	9.53821	0.018	0.167	0.0727	-2.893	3.25372
LOC100129101	9.52406	0.491	4.672	0.0994	-2.228	3.25158
LOC100131426	9.44958	0.447	4.221	0.0929	-2.303	3.24025
CAPZA2	9.37871	14.116	132.394	0.0711	-2.944	3.22939
RPS21	9.35225	25.144	235.148	0.00722	-4.638	3.22531
COPZ2	9.27733	0.399	3.705	0.0884	-2.369	3.21371
FABP4	9.27356	10.018	92.9	0.0268	-3.855	3.21312
TRDC	9.18284	12.478	114.582	0.0594	-3.219	3.19894
STK17A	9.1474	16.319	149.278	0.0486	-3.425	3.19336
ZNF673	8.98966	5.444	48.94	0.047	-3.451	3.16827
CEACAM18	8.88472	0.001	0.007	0.0788	-2.597	3.15133
GNGT2	8.81522	0.511	4.508	0.0964	-2.259	3.14
CCDC34	8.78742	0.214	1.88	0.0825	-2.479	3.13544
S100A4	8.69474	12.826	111.522	0.00479	-4.866	3.12014
C6orf134	8.66259	0.335	2.902	0.0918	-2.318	3.1148
RARRES3	8.57901	17.212	147.665	0.0639	-3.133	3.10081
C11orf31	8.52852	10.134	86.429	0.0744	-2.828	3.0923
COX7A2	8.49984	10.889	92.555	0.0542	-3.319	3.08744
C12orf43	8.40577	0.294	2.475	0.0884	-2.369	3.07138
DARS	8.3242	5.054	42.072	0.0798	-2.556	3.05731
CENPP	8.31867	0.241	2.001	0.0979	-2.242	3.05635
DUSP11	8.26717	5.477	45.278	0.0745	-2.812	3.04739
TRBV28	8.2362	0.414	3.408	0.0998	-2.224	3.04198
LAT	8.08789	8.081	65.357	0.0812	-2.521	3.01576
LAPTM5	8.01264	42.948	344.128	0.0988	-2.234	3.00228
TOMM7	7.97016	4.769	38.01	0.0443	-3.499	2.99461
MYL12A	7.94382	37.6	298.687	0.0742	-2.834	2.98983
MYEOV2	7.84532	0.972	7.629	0.00705	-4.651	2.97183
OSTF1	7.83702	13.89	108.859	0.0904	-2.336	2.97031
LOC100133211	7.81794	2.782	21.748	0.0769	-2.699	2.96679
CD47	7.81222	16.007	125.047	0.0813	-2.508	2.96573
STMN1	7.77645	18.024	140.163	0.0573	-3.264	2.95911
LIMD2	7.6549	19.737	151.088	0.0804	-2.544	2.93638
SNHG6	7.58627	3.76	28.522	0.0133	-4.287	2.92339
C19orf43	7.543	7.037	53.081	0.0754	-2.776	2.91514
ARHGDIB	7.53595	77.909	587.117	0.0835	-2.454	2.91379
MED31	7.44324	2.981	22.187	0.0518	-3.358	2.89593
UBL5	7.40932	18.314	135.697	0.0383	-3.608	2.88934
RGS13	7.38974	6.728	49.716	0.0761	-2.75	2.88552
B2M	7.364	963.569	7095.73	0.0742	-2.836	2.88049
HINT2	7.34024	9.167	67.291	0.0592	-3.223	2.87583
FAU	7.33073	67.877	497.589	0.0526	-3.345	2.87396
CRIP1	7.30518	21.217	154.994	0.0419	-3.541	2.86892
CD69	7.30453	37.728	275.586	0.0822	-2.485	2.86879
GMFG	7.29598	37.193	271.362	0.0636	-3.143	2.8671
ZNF364	7.26578	7.419	53.901	0.084	-2.443	2.86112
LY86	7.24728	15.434	111.851	0.075	-2.796	2.85744
HLA-C	7.20169	376.221	2709.43	0.0727	-2.897	2.84834
MED6	7.1901	4.276	30.743	0.075	-2.796	2.84601
P2RY5	7.14697	14.831	105.993	0.0804	-2.544	2.83733
PPAPDC1B	7.11977	8.508	60.575	0.0582	-3.246	2.83183
CD72	7.11059	26.758	190.267	0.0779	-2.656	2.82997
HLA-DQB1	7.10099	85.229	605.211	0.0884	-2.368	2.82802
GNB2	7.07877	4.997	35.372	0.0752	-2.787	2.8235
PSMB2	7.05749	13.274	93.68	0.0761	-2.749	2.81915
PSMA4	7.03829	15.088	106.197	0.0799	-2.554	2.81523
CENTB1	6.99802	34.312	240.113	0.087	-2.39	2.80695
ANXA5	6.98964	16.471	115.128	0.0889	-2.359	2.80522
CD79B	6.98936	38.36	268.114	0.0752	-2.787	2.80516
PTPRCAP	6.98523	14.593	101.938	0.0038	-4.994	2.80431
RPL38	6.98301	64.106	447.652	0.0196	-4.056	2.80385
C19orf56	6.97769	15.404	107.482	0.0762	-2.746	2.80275
AFMID	6.97701	1.187	8.282	0.0285	-3.809	2.80261
BLOC1S2	6.97486	19.899	138.792	0.0779	-2.632	2.80216
NDUFB2	6.96797	15.157	105.615	0.0604	-3.198	2.80074
UQCRQ	6.92361	9.499	65.766	0.0338	-3.701	2.79153
S100A9	6.91935	9.909	68.563	0.00681	-4.672	2.79064
CTSH	6.90142	37.521	258.951	0.0812	-2.515	2.78689
VPS28	6.8436	14.899	101.965	0.0652	-3.094	2.77476
MATK	6.83699	4.846	33.13	0.0689	-3.017	2.77336
WSB1	6.83172	20.976	143.301	0.0864	-2.399	2.77225
APRT	6.81347	9.228	62.872	0.0657	-3.084	2.76839
DPM1	6.7962	3.803	25.848	0.0553	-3.301	2.76473
IDH3G	6.77452	8.119	55.002	0.0769	-2.703	2.76012
RHOA	6.74978	35.707	241.013	0.0779	-2.633	2.75484
SNRPA1	6.74608	8.513	57.43	0.0793	-2.573	2.75405
SFRS5	6.74234	28.457	191.866	0.0872	-2.386	2.75325
MIF	6.71898	24.537	164.863	0.0601	-3.209	2.74824
HLA-A	6.71374	226.206	1518.69	0.0745	-2.824	2.74712
UBE2D3	6.70012	38.788	259.885	0.0747	-2.805	2.74419
MS4A1	6.68646	64.629	432.137	0.0791	-2.579	2.74124
CD53	6.67328	47.001	313.649	0.0969	-2.253	2.7384
KPNA5	6.66781	1.47	9.8	0.0715	-2.934	2.73721
LCP1	6.63984	40.576	269.418	0.0988	-2.233	2.73115
PGDS	6.6391	1.041	6.914	0.0633	-3.147	2.73099
DENND2D	6.61249	7.873	52.061	0.0769	-2.717	2.72519
SF3B1	6.61235	30.929	204.515	0.0842	-2.439	2.72516
PARP8	6.60444	5.76	38.045	0.0759	-2.758	2.72344
MRPL13	6.60192	6.935	45.784	0.0838	-2.449	2.72288
IFNGR1	6.57784	21.355	140.472	0.0788	-2.6	2.71761
HLA-DRA	6.57195	363.07	2386.08	0.0879	-2.375	2.71632
KLRD1	6.56129	18.046	118.408	0.0871	-2.388	2.71398
SP110	6.56028	17.744	116.405	0.0757	-2.766	2.71376
MRPS14	6.55627	4.424	29.002	0.00935	-4.489	2.71287
PNRC1	6.54947	23.981	157.062	0.0827	-2.475	2.71138
POLR2F	6.53544	9.669	63.19	0.0558	-3.291	2.70828
FAM96B	6.53113	5.67	37.033	0.0763	-2.742	2.70733
CNBP	6.52925	36.423	237.812	0.0789	-2.585	2.70692
EIF4G2	6.52675	32.832	214.285	0.092	-2.314	2.70637
LSM6	6.52019	6.048	39.436	0.0424	-3.533	2.70491
STAG2	6.51811	3.81	24.831	0.0795	-2.569	2.70445
GZMM	6.51472	5.673	36.955	0.0292	-3.793	2.7037
RPL22L1	6.49859	5.944	38.626	0.034	-3.696	2.70013
NDUFA1	6.48451	22.61	146.612	0.0415	-3.546	2.697
ANXA1	6.4667	9.876	63.864	0.0928	-2.305	2.69303
PSME1	6.46147	37.886	244.8	0.0686	-3.023	2.69186
PSMA5	6.46069	13.243	85.561	0.0647	-3.112	2.69169
CAP1	6.45805	18.044	116.532	0.0789	-2.586	2.6911
HLA-B	6.45082	376.474	2428.57	0.0786	-2.61	2.68948
C7orf47	6.44532	5.486	35.357	0.0769	-2.702	2.68825
C1orf25	6.43377	2.222	14.295	0.0645	-3.117	2.68566
NEIL1	6.43075	16.976	109.171	0.0745	-2.825	2.68499
HLA-G	6.4304	73.217	470.815	0.0559	-3.289	2.68491
LEF1	6.42156	3.358	21.564	0.0874	-2.383	2.68292
S100A6	6.41784	5.707	36.629	0.0307	-3.762	2.68209
SLC40A1	6.40474	30.676	196.473	0.0795	-2.568	2.67914
STX7	6.39933	6.817	43.623	0.0747	-2.803	2.67792
SEPW1	6.38659	20.181	128.885	0.0685	-3.027	2.67505
SERP1	6.38211	9.167	58.508	0.0769	-2.705	2.67403
DERA	6.35814	3.082	19.597	0.0703	-2.975	2.6686
CAB39L	6.33948	3.119	19.774	0.0758	-2.762	2.66436
SFRS2	6.33775	17.725	112.336	0.0905	-2.334	2.66397
RPL11	6.33453	46.99	297.659	0.0174	-4.128	2.66324
HNRPD	6.31913	22.751	143.765	0.0917	-2.32	2.65973
CBWD6	6.31343	0.012	0.076	0.0788	-2.597	2.65842
DDX39	6.30557	16.925	106.721	0.0772	-2.679	2.65663
FAM14A	6.30351	13.805	87.017	0.0284	-3.812	2.65616
TMSB4X	6.29564	469.832	2957.89	0.0639	-3.133	2.65435
MRPL53	6.28923	5.025	31.605	0.0573	-3.264	2.65288
CD37	6.28425	55.349	347.829	0.0935	-2.293	2.65174
GZMB	6.27307	44.53	279.338	0.0713	-2.939	2.64917
IRF1	6.27223	20.197	126.68	0.0788	-2.599	2.64898
XCL2	6.27124	8.919	55.936	0.0703	-2.974	2.64875
CXCR4	6.26457	30.988	194.125	0.0897	-2.345	2.64722
MTG1	6.25507	11.173	69.889	0.0812	-2.514	2.64503
SNRPB	6.24534	13.795	86.153	0.0627	-3.161	2.64278
LYPLA2	6.23623	7.019	43.769	0.0832	-2.464	2.64067
JUN	6.23534	92.161	574.654	0.0914	-2.323	2.64047
TRBC1	6.22498	50.86	316.6	0.0779	-2.636	2.63807
ATP5E	6.223	22.597	140.622	0.0474	-3.445	2.63761
TMEM59	6.21188	15.492	96.231	0.0769	-2.709	2.63503
NDUFA13	6.21136	10.689	66.391	0.0438	-3.506	2.63491
RNF5	6.20211	3.755	23.29	0.0633	-3.147	2.63276
SFT2D1	6.19913	9.344	57.926	0.0749	-2.798	2.63207
DTYMK	6.19551	2.293	14.206	0.0469	-3.453	2.63122
CCT4	6.18899	11.376	70.409	0.0752	-2.787	2.6297
RAC2	6.18784	54.783	338.989	0.0857	-2.408	2.62944
FCER2	6.18703	15.564	96.296	0.0788	-2.59	2.62925
PTPRC	6.18224	22.437	138.71	0.0914	-2.324	2.62813
POLR2J	6.17346	8.249	50.928	0.0788	-2.592	2.62608
VAMP5	6.17162	3.365	20.768	0.0121	-4.342	2.62565
PARVG	6.17027	9.814	60.552	0.0789	-2.587	2.62533
SNHG5	6.16784	6.013	37.089	0.0116	-4.368	2.62476
IGHV6-1	6.16734	1.753	10.812	0.0688	-3.02	2.62465
MED4	6.16062	5.445	33.546	0.0768	-2.727	2.62308
SRGN	6.1554	25.07	154.314	0.0833	-2.463	2.62185
DRG2	6.15047	4.669	28.715	0.0711	-2.943	2.6207
RPS14	6.13682	106.546	653.854	0.0218	-3.989	2.61749
ARHGAP4	6.13261	14.16	86.84	0.0865	-2.398	2.6165
KIAA0101	6.1253	2.569	15.735	0.0547	-3.311	2.61478
C7orf55	6.12214	4.264	26.102	0.0503	-3.391	2.61404
H1FX	6.1004	4.189	25.555	0.082	-2.489	2.6089
SLC25A40	6.0785	2.95	17.929	0.0873	-2.386	2.60372
LOC100128525	6.07528	4.179	25.389	0.0867	-2.395	2.60295
PSMF1	6.06481	6.651	40.339	0.0787	-2.605	2.60046
THAP7	6.06445	5.269	31.956	0.0771	-2.687	2.60038
TMSB10	6.06338	109.015	661.002	0.0348	-3.682	2.60012
PMPCB	6.0623	6.497	39.387	0.078	-2.629	2.59986
MARCO	6.05918	0.508	3.078	0.0389	-3.595	2.59912
C7orf23	6.05651	18.54	112.289	0.0886	-2.365	2.59849
YWHAB	6.05374	53.311	322.731	0.0779	-2.644	2.59783
SFRS9	6.0529	15.623	94.564	0.0775	-2.668	2.59763
C20orf43	6.04778	5.943	35.943	0.0846	-2.429	2.59641
BLOC1S1	6.04335	13.179	79.648	0.0517	-3.359	2.59535
ARHGEF1	6.03849	26.191	158.153	0.0863	-2.402	2.59419
POLR2I	6.02576	5.792	34.9	0.0652	-3.094	2.59114
FXYD5	6.02386	12.455	75.025	0.0901	-2.34	2.59069
CD79A	6.02314	52.49	316.155	0.0842	-2.438	2.59052
TRGC1	6.0157	29.355	176.591	0.0774	-2.672	2.58873
IFI30	6.00595	68.954	414.136	0.087	-2.391	2.58639
CXorf9	6.00375	17.459	104.822	0.0824	-2.481	2.58586
ATP6V0B	6.00213	14.579	87.503	0.0769	-2.717	2.58548
RPL28	5.98928	50.099	300.058	0.0262	-3.87	2.58238
NT5C2	5.98257	5.395	32.273	0.069	-3.014	2.58076
C12orf45	5.97163	15.887	94.871	0.0747	-2.803	2.57813
LOC728658	5.97048	26.863	160.387	0.0452	-3.485	2.57785
PSMB1	5.96744	25.496	152.147	0.0745	-2.814	2.57711
SWAP70	5.96631	17.424	103.954	0.0747	-2.808	2.57684
RHOT2	5.96443	12.302	73.376	0.0884	-2.369	2.57639
FLJ45422	5.96373	40.299	240.333	0.0771	-2.686	2.57621
IGHD	5.95836	15.822	94.272	0.0935	-2.293	2.57491
C17orf89	5.95731	5.546	33.039	0.0488	-3.421	2.57466
MGMT	5.95441	4.025	23.968	0.0769	-2.721	2.57396
GPSM3	5.95394	4.588	27.319	0.0532	-3.334	2.57384
BRMS1	5.95239	5.204	30.979	0.075	-2.796	2.57347
STARD7	5.94434	6.735	40.033	0.0929	-2.303	2.57152
TXNDC4	5.93996	14.197	84.33	0.09	-2.342	2.57045
C17orf60	5.93121	5.799	34.397	0.0697	-2.997	2.56833
ZRANB2	5.93029	7.822	46.386	0.0806	-2.541	2.5681
C2orf24	5.92965	12.574	74.558	0.0812	-2.514	2.56795
ARPC4	5.92923	19.324	114.575	0.0769	-2.701	2.56784
C3orf28	5.92858	6.137	36.384	0.0615	-3.178	2.56769
HLA-DRB1	5.92493	314.786	1865.09	0.0755	-2.772	2.5668
CKS2	5.9243	10.947	64.851	0.0209	-4.018	2.56664
ZFP36L1	5.9193	31.646	187.322	0.0948	-2.278	2.56543
MAD2L2	5.91787	6.867	40.638	0.0752	-2.788	2.56508
UCP2	5.91147	56.528	334.166	0.0924	-2.31	2.56352
ACTB	5.91084	1137.52	6723.67	0.09	-2.342	2.56336
HIP1R	5.91008	12.959	76.591	0.0839	-2.449	2.56318
CLK1	5.89886	27.943	164.831	0.0846	-2.429	2.56044
RPLP1	5.89858	45.239	266.846	0.012	-4.348	2.56037
C11orf10	5.89846	13.397	79.02	0.0532	-3.333	2.56034
MOBKL1B	5.89099	37.553	221.224	0.0777	-2.662	2.55851
DDX5	5.88867	93.797	552.339	0.0884	-2.369	2.55794
LMAN2	5.88371	12.845	75.574	0.0859	-2.406	2.55673
GABARAPL2	5.88356	21.565	126.881	0.0632	-3.151	2.55669
ERGIC3	5.88338	8.54	50.247	0.0917	-2.319	2.55665
YIPF3	5.88251	6.08	35.767	0.0862	-2.404	2.55643
STAT1	5.88192	13.01	76.523	0.0867	-2.395	2.55629
PPP1CA	5.87854	35.04	205.982	0.0427	-3.526	2.55546
SUCLG1	5.87686	9.571	56.246	0.0747	-2.808	2.55504
CD27	5.87599	17.938	105.403	0.08	-2.551	2.55483
CR2	5.87531	19.115	112.305	0.0881	-2.372	2.55467
CCDC12	5.87167	6.427	37.735	0.0798	-2.556	2.55377
VASP	5.87086	6.356	37.312	0.0907	-2.331	2.55357
GCLM	5.86761	3.489	20.472	0.0648	-3.107	2.55277
HIST1H4C	5.86692	28.075	164.712	0.0231	-3.952	2.5526
HNRNPA2B1	5.8621	61.647	361.381	0.0918	-2.317	2.55142
DBI	5.84818	15.508	90.695	0.053	-3.338	2.54799
ARF5	5.8423	11.492	67.142	0.0509	-3.378	2.54654
PSMB7	5.84134	12.751	74.482	0.079	-2.582	2.5463
CCDC109B	5.83504	10.638	62.072	0.0779	-2.657	2.54474
TSTA3	5.83177	6.776	39.518	0.0859	-2.406	2.54393
SHFM1	5.82391	12.524	72.939	0.0688	-3.018	2.54199
LOC101927061	5.81935	15.114	87.951	0.069	-3.011	2.54086
DDX1	5.81852	5.668	32.979	0.0902	-2.338	2.54065
RPS27A	5.81745	169.564	986.429	0.0233	-3.946	2.54039
BNIP3L	5.81445	8.77	50.993	0.0867	-2.396	2.53964
KLF2	5.8101	9.699	56.35	0.079	-2.582	2.53856
EIF3G	5.80857	9.321	54.141	0.0914	-2.323	2.53818
GLIPR1	5.80179	16.479	95.607	0.0798	-2.555	2.5365
USMG5	5.80094	6.325	36.693	0.0278	-3.83	2.53629
DGKA	5.7928	27.031	156.583	0.0814	-2.504	2.53426
C20orf52	5.79059	22.57	130.692	0.00462	-4.887	2.53371
TMEM50A	5.78801	9.257	53.58	0.081	-2.527	2.53307
POP5	5.77871	2.718	15.706	0.0774	-2.674	2.53075
C4orf34	5.77626	8.263	47.73	0.0853	-2.418	2.53014
LYZ	5.77442	36.437	210.402	0.0897	-2.345	2.52968
RRM2	5.7713	8.384	48.389	0.0492	-3.412	2.5289
MGC87895	5.76944	15.371	88.684	0.0362	-3.654	2.52843
TCEB2	5.76836	25.461	146.869	0.0187	-4.085	2.52816
TXNIP	5.76603	67.218	387.584	0.0829	-2.471	2.52758
PRDX1	5.7637	25.536	147.185	0.0669	-3.059	2.527
SSU72	5.75183	15.414	88.657	0.0725	-2.908	2.52402
CD164	5.74868	15.276	87.815	0.0867	-2.396	2.52323
BCAP31	5.74674	12.766	73.361	0.0966	-2.257	2.52274
UBE2A	5.7409	5.211	29.915	0.0857	-2.409	2.52128
HIST1H1D	5.73331	4.731	27.122	0.0151	-4.216	2.51937
ITM2B	5.73237	65.159	373.514	0.0914	-2.323	2.51913
LOC100129028	5.72482	101.611	581.707	0.00882	-4.524	2.51723
HSF1	5.72236	4.401	25.186	0.0929	-2.303	2.51661
SH3BGRL3	5.72147	64.017	366.269	0.0769	-2.7	2.51639
LXN	5.71663	0.982	5.612	0.0275	-3.837	2.51516
LPXN	5.7165	15.203	86.911	0.084	-2.444	2.51513
SELT	5.71429	11.371	64.98	0.0619	-3.172	2.51457
APOBEC3H	5.71354	4.239	24.219	0.0689	-3.014	2.51439
RHOC	5.71194	4.856	27.739	0.0655	-3.087	2.51398
RPP21	5.70905	2.576	14.704	0.0199	-4.047	2.51325
RGS1	5.70204	60.673	345.962	0.0902	-2.339	2.51148
PAIP2	5.70034	19.121	108.998	0.0772	-2.681	2.51105
INPP5D	5.69811	10.04	57.211	0.0769	-2.705	2.51048
SEPT2	5.69615	8.449	48.128	0.0829	-2.472	2.50999
CORO1A	5.69436	71.542	407.387	0.0827	-2.475	2.50953
UCHL5	5.69296	4.618	26.291	0.0733	-2.872	2.50918
TMC8	5.68913	15.601	88.754	0.0846	-2.429	2.50821
EFHD2	5.6885	7.684	43.711	0.0889	-2.36	2.50805
SEPHS2	5.68834	16.809	95.614	0.0638	-3.137	2.50801
COX8A	5.68133	11.136	63.268	0.0727	-2.896	2.50623
PTMA	5.67879	127.194	722.307	0.015	-4.219	2.50558
PTPN6	5.67856	38.686	219.68	0.0834	-2.456	2.50553
DCTN3	5.67444	3.319	18.836	0.0521	-3.351	2.50448
EBNA1BP2	5.67224	4.755	26.97	0.0776	-2.665	2.50392
ADRBK1	5.6721	18.442	104.606	0.0817	-2.493	2.50388
EIF1AX	5.66404	6.031	34.159	0.0895	-2.348	2.50183
IFI16	5.65957	20.583	116.492	0.0806	-2.538	2.50069
UNC119	5.6581	5.277	29.856	0.0268	-3.856	2.50032
TTRAP	5.65335	4.78	27.021	0.0733	-2.871	2.49911
MCTS1	5.64742	8.849	49.975	0.0694	-3.002	2.49759
CD74	5.64656	746.724	4216.42	0.0949	-2.276	2.49737
CCNL1	5.64643	16.585	93.649	0.0928	-2.304	2.49734
SMEK1	5.64395	6.79	38.323	0.0812	-2.518	2.49671
RAB8B	5.63881	3.911	22.052	0.084	-2.445	2.49539
VPS4B	5.6378	3.134	17.671	0.0779	-2.644	2.49513
COMMD6	5.63673	13.426	75.678	0.0352	-3.672	2.49486
PSMD6	5.63594	10.394	58.578	0.0814	-2.503	2.49466
S100A8	5.63115	8.757	49.314	0.0151	-4.212	2.49343
RPS6	5.62941	121.109	681.77	0.0587	-3.236	2.49298
MDH1	5.62927	15.306	86.162	0.0745	-2.82	2.49295
HLA-E	5.62786	54.661	307.625	0.0707	-2.954	2.49259
NOLA3	5.62548	20.931	117.746	0.0182	-4.105	2.49198
NT5C3	5.62203	7.215	40.56	0.0774	-2.672	2.49109
NCF1	5.62029	31.32	176.025	0.0814	-2.498	2.49065
PLAC8	5.61648	55.597	312.257	0.0648	-3.107	2.48967
ATP5A1	5.60473	44.737	250.74	0.0812	-2.522	2.48664
BTG1	5.59997	79.485	445.113	0.0795	-2.565	2.48542
PFDN5	5.59575	44.651	249.855	0.0357	-3.662	2.48433
POLR2G	5.59462	17.335	96.982	0.0576	-3.255	2.48404
ATP5J	5.5936	16.656	93.167	0.0603	-3.199	2.48378
UBE2S	5.59325	8.629	48.265	0.0757	-2.767	2.48369
OTUB1	5.58967	23.753	132.772	0.0712	-2.941	2.48276
PSMB8	5.58701	50.15	280.187	0.0727	-2.898	2.48208
RPS19	5.58431	137.252	766.457	0.0282	-3.819	2.48138
TAP1	5.57576	30.729	171.337	0.0877	-2.378	2.47917
AP2M1	5.57173	18.863	105.098	0.0926	-2.307	2.47812
LOC647000	5.5629	7.088	39.432	0.0716	-2.932	2.47584
STXBP3	5.55931	3.841	21.352	0.0776	-2.667	2.47491
SENP2	5.5547	6.422	35.673	0.0769	-2.704	2.47371
BAT5	5.55078	11.042	61.293	0.0833	-2.46	2.47269
SYK	5.55023	27.605	153.212	0.0894	-2.35	2.47255
GDI2	5.54913	34.271	190.172	0.0879	-2.376	2.47226
RPS13	5.54825	60.13	333.618	0.0351	-3.675	2.47203
NKG7	5.54158	14.107	78.178	0.0744	-2.827	2.4703
EVL	5.54011	15.155	83.958	0.0932	-2.299	2.46991
HLA-DOA	5.53927	6.609	36.61	0.0734	-2.867	2.4697
SNAP23	5.53633	9.001	49.83	0.0727	-2.898	2.46893
TRBC2	5.53402	67.305	372.468	0.0758	-2.759	2.46833
SNX17	5.53343	13.355	73.896	0.0712	-2.941	2.46817
LOC100130734	5.53316	39.348	217.721	0.0377	-3.623	2.4681
RPL27A	5.53145	132.03	730.315	0.019	-4.075	2.46766
TESC	5.52915	5.377	29.731	0.0741	-2.845	2.46706
MRPL21	5.5287	5.002	27.654	0.00684	-4.669	2.46694
HAT1	5.52826	7.745	42.817	0.0741	-2.842	2.46683
LOC205251	5.52764	0.655	3.618	0.000511	-6.143	2.46666
AGPS	5.52633	3.041	16.806	0.0772	-2.681	2.46632
HLA-DMB	5.52409	60.051	331.728	0.0771	-2.69	2.46574
TMEM93	5.52167	5.249	28.982	0.0758	-2.763	2.4651
CAPZB	5.52155	26.786	147.9	0.0742	-2.833	2.46507
ARPC1B	5.51911	37.658	207.839	0.078	-2.625	2.46444
SSR4	5.51885	12.088	66.712	0.0419	-3.539	2.46437
SFRS10	5.51814	12.512	69.044	0.0777	-2.663	2.46418
XRCC5	5.51769	17.262	95.245	0.0847	-2.426	2.46406
LOC100128731	5.51747	7.1	39.173	0.0566	-3.277	2.46401
CIITA	5.51495	10.084	55.61	0.0812	-2.521	2.46335
BSG	5.50953	8.81	48.541	0.0703	-2.974	2.46193
FAIM3	5.50415	23.625	130.035	0.08	-2.552	2.46052
ATF6	5.50081	5.149	28.325	0.0782	-2.616	2.45965
PFN1	5.49225	135.337	743.305	0.0689	-3.017	2.4574
FAM89B	5.48663	3.931	21.568	0.0736	-2.859	2.45592
LOC93349	5.48349	9.88	54.178	0.0798	-2.557	2.45509
CDCA7L	5.47993	5.027	27.546	0.0771	-2.692	2.45416
FAM49B	5.47967	20.148	110.402	0.079	-2.585	2.45409
TRAM1	5.47726	12.897	70.639	0.0856	-2.412	2.45345
MYL12B	5.47528	39.086	214.008	0.0735	-2.862	2.45293
ERO1LB	5.47496	2.986	16.35	0.0496	-3.403	2.45285
SKAP2	5.47312	7.278	39.832	0.095	-2.275	2.45236
ITGA4	5.47249	8.378	45.849	0.0812	-2.52	2.4522
BZW1	5.46832	7.29	39.862	0.0779	-2.63	2.4511
HLA-DRB5	5.46791	206.659	1129.99	0.0847	-2.426	2.45099
CD9	5.46609	4.085	22.33	0.0727	-2.896	2.45051
SERF2	5.4642	66.142	361.411	0.0378	-3.62	2.45001
RAE1	5.45988	6.473	35.34	0.0814	-2.499	2.44887
GZMH	5.45914	22.155	120.946	0.0726	-2.904	2.44867
FLJ13611	5.45615	2.5	13.638	0.0711	-2.945	2.44788
RPL13	5.45491	61.18	333.732	0.0453	-3.483	2.44756
GLOD4	5.45474	5.686	31.017	0.0779	-2.64	2.44751
PHF11	5.45471	5.928	32.334	0.0747	-2.808	2.4475
RASGRP2	5.45389	11.928	65.054	0.0753	-2.78	2.44729
PRPF40A	5.45338	8.53	46.516	0.0904	-2.335	2.44715
GTF2B	5.44727	13.708	74.672	0.0735	-2.864	2.44553
FCRL1	5.44508	23.217	126.419	0.0964	-2.259	2.44495
CAT	5.4436	16.166	87.999	0.0839	-2.448	2.44456
LOC388720	5.44271	20.596	112.1	0.0228	-3.962	2.44433
SFRS7	5.4422	50.195	273.173	0.0808	-2.534	2.44419
RPS23	5.44165	92.899	505.523	0.0185	-4.094	2.44404
LCK	5.43372	21.042	114.335	0.0742	-2.834	2.44194
CREG1	5.43316	19.351	105.135	0.0705	-2.971	2.44179
AHSA1	5.43102	14.829	80.536	0.0876	-2.38	2.44122
RPS9	5.42802	91.207	495.074	0.0558	-3.293	2.44043
HNRNPA0	5.42751	5.784	31.395	0.0814	-2.498	2.44029
G6PD	5.42077	8.14	44.123	0.0842	-2.439	2.4385
USP3	5.42039	6.632	35.947	0.0732	-2.88	2.4384
CLK4	5.41796	15.374	83.297	0.0808	-2.534	2.43775
CYC1	5.40602	23.179	125.305	0.0779	-2.633	2.43457
ITM2C	5.40521	9.935	53.702	0.0915	-2.322	2.43435
BST2	5.40439	11.134	60.174	0.0995	-2.227	2.43413
CD99	5.40253	3.361	18.156	0.0856	-2.412	2.43364
CD99	5.40253	3.361	18.156	0.0856	-2.412	2.43364
TXNL4A	5.40233	10.294	55.614	0.0502	-3.394	2.43358
KLHDC3	5.39668	12.713	68.61	0.0779	-2.658	2.43207
LOC644934	5.3954	31.907	172.152	0.0281	-3.821	2.43173
HIST1H2BI	5.39528	2.277	12.285	0.0508	-3.38	2.4317
PDIA3	5.39202	33.825	182.387	0.0827	-2.475	2.43083
ATP5I	5.38656	11.171	60.173	0.0323	-3.73	2.42936
TBC1D10C	5.38218	23.923	128.76	0.0822	-2.485	2.42819
RRAS2	5.38114	2.006	10.793	0.0828	-2.474	2.42791
CD52	5.38004	133.669	719.146	0.0743	-2.83	2.42762
ROCK1	5.3792	5.998	32.262	0.0798	-2.555	2.42739
CD40	5.37911	14.755	79.368	0.0798	-2.556	2.42737
NDFIP2	5.37699	1.759	9.459	0.0769	-2.703	2.4268
CDK2AP1	5.3717	4.317	23.189	0.0732	-2.878	2.42538
DAPP1	5.37169	5.955	31.99	0.0927	-2.306	2.42538
ACOT9	5.37018	3.39	18.203	0.0753	-2.78	2.42497
C6orf130	5.36445	5.827	31.257	0.0877	-2.379	2.42343
POMP	5.36334	18.75	100.56	0.0769	-2.721	2.42313
ROD1	5.36124	3.596	19.277	0.089	-2.357	2.42257
RPL8	5.35725	125.576	672.743	0.0394	-3.585	2.42149
C13orf18	5.35412	16.172	86.587	0.0856	-2.411	2.42065
DECR1	5.35392	6.586	35.26	0.085	-2.422	2.4206
RPL35	5.35282	59.657	319.335	0.0167	-4.155	2.4203
EAF2	5.35166	16.206	86.728	0.0712	-2.942	2.41999
PLCB2	5.34775	10.726	57.358	0.0807	-2.536	2.41893
AES	5.34339	4.137	22.107	0.0568	-3.274	2.41776
MAP1LC3A	5.34253	7.285	38.919	0.0765	-2.733	2.41752
UBE2T	5.34225	2.189	11.694	0.0457	-3.473	2.41745
LMBRD1	5.34091	3.586	19.153	0.0764	-2.736	2.41709
RAB14	5.3382	10.335	55.168	0.0769	-2.722	2.41635
C5orf21	5.33544	4.774	25.47	0.0737	-2.854	2.41561
TEGT	5.33495	41.116	219.351	0.0816	-2.495	2.41548
TMEM259	5.327	25.748	137.161	0.0894	-2.351	2.41332
CALM2	5.32428	74.258	395.369	0.0547	-3.312	2.41259
SLU7	5.32274	6.566	34.948	0.0853	-2.419	2.41217
FAM111A	5.32236	3.809	20.272	0.0243	-3.919	2.41206
ATP6V1C2	5.31894	2.922	15.543	0.0769	-2.72	2.41114
EZR	5.317	22.482	119.536	0.0856	-2.411	2.41061
CNOT7	5.31601	10.575	56.215	0.0827	-2.474	2.41034
FBXO9	5.3134	9.195	48.858	0.076	-2.754	2.40963
UQCRFS1	5.31249	11.309	60.077	0.0776	-2.665	2.40939
TK1	5.31089	3.92	20.82	0.0394	-3.586	2.40895
LRCH4	5.31069	13.696	72.736	0.0779	-2.639	2.4089
ARHGEF7	5.31024	4.578	24.311	0.0793	-2.575	2.40878
PCYT2	5.30868	5.988	31.79	0.0769	-2.722	2.40835
USP14	5.3067	4.093	21.721	0.0725	-2.909	2.40782
CD55	5.30398	9.584	50.836	0.0814	-2.506	2.40707
SRRM2	5.30081	30.554	161.961	0.0785	-2.611	2.40621
SEPT6	5.29448	25.469	134.847	0.0828	-2.473	2.40449
RY1	5.29142	5.844	30.922	0.0769	-2.706	2.40366
SAT2	5.29034	5.666	29.976	0.0776	-2.666	2.40336
C1orf58	5.29001	2.722	14.398	0.091	-2.328	2.40327
UQCR11	5.28199	8.881	46.907	0.0324	-3.726	2.40108
GNAI2	5.28193	35.457	187.279	0.0845	-2.433	2.40106
PRKCB1	5.27812	16.399	86.557	0.0869	-2.392	2.40003
ZNF22	5.27753	7.987	42.154	0.0779	-2.631	2.39986
POLR2L	5.27702	13.809	72.868	0.0112	-4.385	2.39972
MRPL28	5.26979	7.381	38.897	0.0365	-3.646	2.39775
ATP5G3	5.26824	28.563	150.477	0.0757	-2.765	2.39732
FTSJ1	5.26775	5.101	26.869	0.0776	-2.667	2.39719
ARHGAP9	5.26609	16.086	84.712	0.0745	-2.819	2.39673
RBM8A	5.26315	16.928	89.096	0.077	-2.696	2.39593
CPSF3L	5.26296	7.13	37.525	0.0652	-3.094	2.39587
ACTL6A	5.26251	5.323	28.01	0.0889	-2.359	2.39575
UBE2J1	5.26176	11.346	59.701	0.0784	-2.612	2.39555
C18orf22	5.26075	3.762	19.791	0.0787	-2.605	2.39527
TIA1	5.2586	6.356	33.425	0.0795	-2.565	2.39468
C7orf11	5.25813	3.858	20.288	0.0617	-3.174	2.39455
C3orf10	5.25047	10.007	52.544	0.0391	-3.59	2.39245
HLA-DQA1	5.25036	46.435	243.803	0.0885	-2.367	2.39242
RAD23A	5.24949	7.711	40.478	0.0643	-3.123	2.39218
GHITM	5.2479	26.871	141.018	0.0742	-2.838	2.39174
REXO2	5.24759	8.608	45.17	0.0729	-2.886	2.39166
PPBP	5.24718	6.105	32.033	0.0655	-3.087	2.39154
RAB4B	5.24616	15.929	83.568	0.0839	-2.449	2.39126
CD19	5.24272	52.381	274.618	0.0814	-2.505	2.39032
ZFAND2B	5.2409	6.205	32.519	0.0526	-3.343	2.38981
RPS15	5.24033	74.469	390.244	0.0113	-4.379	2.38966
TSPAN3	5.23914	23.063	120.83	0.0873	-2.385	2.38933
ARFIP2	5.23143	4.542	23.763	0.0806	-2.54	2.3872
MRPL33	5.23116	14.691	76.849	0.0615	-3.179	2.38713
GIMAP7	5.22669	35.213	184.046	0.0779	-2.642	2.3859
LOC391722	5.22665	6.403	33.467	0.0734	-2.869	2.38589
TCEA1	5.2265	11.663	60.957	0.069	-3.011	2.38585
CTSW	5.22592	5.555	29.031	0.0758	-2.761	2.38569
RPS18	5.22215	213.204	1113.39	0.0262	-3.869	2.38465
COTL1	5.22047	28.644	149.535	0.0988	-2.234	2.38418
MRPS16	5.21681	12.618	65.824	0.0559	-3.289	2.38317
ID2	5.21613	32.071	167.285	0.0871	-2.388	2.38298
SEC11C	5.21281	12.666	66.028	0.0679	-3.037	2.38206
C19orf42	5.212	5.891	30.703	0.0727	-2.895	2.38184
IFITM1	5.21146	176.959	922.215	0.062	-3.171	2.38169
RBM26	5.20956	3.94	20.523	0.0741	-2.847	2.38116
VRK1	5.20891	3.494	18.198	0.0834	-2.456	2.38098
KLRC2	5.20484	5.395	28.078	0.0475	-3.443	2.37985
RRP1	5.20333	4.217	21.942	0.083	-2.47	2.37944
OBFC2A	5.20073	5.747	29.889	0.0741	-2.846	2.37871
ARPC2	5.20057	115.015	598.143	0.0795	-2.569	2.37867
UCKL1	5.19838	10.23	53.18	0.078	-2.625	2.37806
RAB7A	5.19474	21.265	110.465	0.097	-2.252	2.37705
NDUFS8	5.19418	10.16	52.771	0.0615	-3.177	2.3769
C7orf20	5.19339	5.122	26.603	0.0703	-2.975	2.37668
SCCPDH	5.18492	2.479	12.854	0.062	-3.171	2.37432
TMEM66	5.18338	26.499	137.354	0.0909	-2.329	2.37389
SIT1	5.18299	12.066	62.537	0.0688	-3.021	2.37378
SNRPN	5.17943	16.19	83.855	0.0707	-2.952	2.37279
ACTR10	5.17772	6.682	34.6	0.0871	-2.388	2.37232
DCXR	5.1774	13.343	69.084	0.0707	-2.958	2.37223
VRK3	5.17688	9.317	48.231	0.0707	-2.954	2.37208
C17orf49	5.17431	4.249	21.984	0.0769	-2.705	2.37137
SLC44A2	5.17401	18.748	97.004	0.0889	-2.36	2.37128
RASSF5	5.17261	9.048	46.801	0.0771	-2.694	2.37089
ARHGAP15	5.17219	24.039	124.335	0.0949	-2.277	2.37078
TMEM154	5.16892	5.959	30.804	0.0824	-2.481	2.36986
GPR18	5.16749	10.863	56.133	0.0733	-2.876	2.36946
IGHV4-28	5.16415	20.674	106.761	0.0587	-3.235	2.36853
IER2	5.16383	32.096	165.738	0.0908	-2.33	2.36844
RFTN1	5.16267	11.264	58.153	0.0774	-2.672	2.36812
CTSS	5.16191	19.348	99.873	0.0832	-2.464	2.3679
ATG4B	5.16054	7.229	37.305	0.0771	-2.69	2.36752
JUND	5.15972	37.789	194.978	0.0992	-2.23	2.36729
EIF5	5.15304	19.944	102.774	0.076	-2.755	2.36542
ARPC5L	5.15147	11.274	58.077	0.0667	-3.064	2.36498
NDUFB10	5.14808	10.527	54.196	0.0761	-2.748	2.36403
RAB9A	5.14477	3.773	19.409	0.0771	-2.69	2.36311
C10orf33	5.13758	3.746	19.246	0.0601	-3.207	2.36109
PSCDBP	5.13312	15.41	79.101	0.0773	-2.677	2.35983
NDUFB1	5.1324	8.71	44.702	0.0306	-3.765	2.35963
TRAPPC5	5.13197	8.72	44.753	0.0437	-3.513	2.35951
HYI	5.13095	13.974	71.698	0.077	-2.696	2.35923
AKT1	5.12776	6.442	33.035	0.0795	-2.566	2.35833
NIPSNAP3A	5.1268	3.602	18.465	0.0488	-3.42	2.35806
CNIH	5.12515	4.937	25.304	0.0704	-2.973	2.3576
SNRPD1	5.12431	10.804	55.362	0.0633	-3.148	2.35736
VAMP8	5.12418	26.609	136.347	0.0615	-3.179	2.35732
ARFRP1	5.1236	6.405	32.819	0.0937	-2.291	2.35716
KLRC4	5.12159	1.73	8.86	0.0225	-3.972	2.35659
BASP1	5.11802	8.055	41.224	0.0745	-2.814	2.35559
ANAPC4	5.11774	3.3	16.886	0.078	-2.629	2.35551
ARHGAP17	5.11676	6.248	31.968	0.0818	-2.492	2.35523
PFDN6	5.1166	7.164	36.657	0.0791	-2.578	2.35519
CLEC2B	5.11623	3.841	19.65	0.0667	-3.063	2.35508
C1orf127	5.11492	1.009	5.161	0.097	-2.252	2.35471
ARPC5	5.11342	29.624	151.482	0.0707	-2.963	2.35429
SNX6	5.11201	8.861	45.297	0.0722	-2.918	2.35389
LAT2	5.10379	18.071	92.229	0.084	-2.444	2.35157
RNF181	5.10375	15.367	78.43	0.0629	-3.157	2.35156
STAT6	5.10324	16.092	82.12	0.0875	-2.382	2.35141
MARCKSL1	5.10283	12.343	62.983	0.0754	-2.774	2.3513
ILK	5.10165	13.768	70.24	0.0689	-3.014	2.35096
PCTK1	5.09285	5.293	26.956	0.0687	-3.023	2.34847
MAP2K3	5.08844	7.358	37.439	0.0983	-2.238	2.34722
RSU1	5.08745	10.132	51.547	0.0779	-2.642	2.34694
CNPY2	5.08567	7.443	37.854	0.0645	-3.12	2.34644
DAZAP2	5.08473	49.625	252.329	0.0814	-2.501	2.34617
LIN7C	5.08333	2.49	12.657	0.0742	-2.837	2.34577
PPP1R12A	5.08062	11.583	58.847	0.0812	-2.52	2.345
SH3BP2	5.08016	4.67	23.727	0.0809	-2.53	2.34487
UBE2K	5.08005	6.705	34.062	0.0736	-2.86	2.34484
MRPL1	5.07973	3.591	18.24	0.0702	-2.983	2.34475
ZC3H15	5.07925	5.748	29.195	0.0812	-2.524	2.34461
RBM5	5.07894	13.372	67.915	0.0812	-2.515	2.34453
RPS28	5.07706	37.621	191.005	0.0307	-3.762	2.34399
SNX2	5.07575	19.697	99.975	0.0889	-2.36	2.34362
SAMHD1	5.06786	18.055	91.499	0.0865	-2.398	2.34138
UCHL3	5.06615	6.238	31.601	0.0772	-2.681	2.34089
GZMA	5.05664	1.994	10.082	0.0286	-3.807	2.33818
MAP4K5	5.05499	2.237	11.309	0.0795	-2.565	2.33771
TFG	5.05395	5.815	29.387	0.0798	-2.557	2.33741
TRA2A	5.05386	9.412	47.567	0.0765	-2.733	2.33739
HNRNPL	5.05315	13.281	67.109	0.0779	-2.642	2.33718
TSPYL2	5.04982	6.296	31.792	0.0787	-2.602	2.33623
ATG5	5.04868	4.599	23.221	0.0744	-2.829	2.33591
GRK6	5.0465	12.415	62.653	0.0798	-2.556	2.33528
HNRNPU	5.04611	19.647	99.143	0.0913	-2.325	2.33517
TMEM60	5.04373	8.676	43.76	0.0722	-2.917	2.33449
TRPC4AP	5.04275	11.347	57.22	0.0795	-2.564	2.33421
SPCS3	5.0414	10.942	55.161	0.0706	-2.968	2.33382
FTL	5.03998	627.035	3160.25	0.0728	-2.891	2.33342
TPRKB	5.03978	7.235	36.46	0.0498	-3.4	2.33336
ARS2	5.03504	6.4	32.223	0.0795	-2.567	2.332
INTS10	5.03164	4.19	21.082	0.0834	-2.458	2.33103
CD97	5.03153	7.131	35.881	0.0725	-2.907	2.331
MAPBPIP	5.03085	13.714	68.992	0.0517	-3.359	2.3308
SEMA4D	5.03072	9.36	47.086	0.0771	-2.686	2.33077
TRAF3IP3	5.03054	16.524	83.123	0.0788	-2.597	2.33071
RAB10	5.0284	11.435	57.501	0.0845	-2.431	2.3301
PDCD10	5.02578	10.953	55.049	0.0733	-2.873	2.32935
JUNB	5.01963	92.529	464.46	0.0935	-2.294	2.32758
MST4	5.01958	4.127	20.717	0.0864	-2.401	2.32757
SF3B5	5.01822	17.803	89.337	0.0781	-2.621	2.32717
PRPF38B	5.0167	11.249	56.431	0.0889	-2.359	2.32674
RPL27	5.01567	61.913	310.536	0.0152	-4.208	2.32644
TBC1D22A	5.01532	6.39	32.045	0.0827	-2.476	2.32634
CCDC69	5.01355	11.027	55.283	0.0742	-2.837	2.32583
LOC643752	5.01264	6.128	30.72	0.0679	-3.041	2.32557
MRPL22	5.01202	9.692	48.576	0.0709	-2.949	2.32539
CISD3	5.01038	2.582	12.936	0.033	-3.716	2.32492
FCRL3	5.00816	12.448	62.34	0.0874	-2.384	2.32428
OCIAD1	5.00808	7.642	38.273	0.0753	-2.781	2.32426
IGHG2	5.00593	62.273	311.735	0.0955	-2.269	2.32364
RER1	5.00397	11.592	58.005	0.0735	-2.861	2.32307
TPST2	5.00281	8.701	43.528	0.0723	-2.916	2.32274
CUEDC2	5.00238	7.961	39.825	0.0831	-2.468	2.32261
BCL2A1	5.00055	23.83	119.163	0.0779	-2.655	2.32209
ATP6V0D1	4.99685	9.052	45.233	0.0853	-2.417	2.32102
HEXB	4.99674	15.559	77.742	0.0846	-2.429	2.32099
GATM	4.99287	24.284	121.248	0.0931	-2.3	2.31987
HCLS1	4.9926	27.406	136.826	0.0814	-2.502	2.31979
HEXDC	4.99145	3.357	16.757	0.0655	-3.086	2.31946
GTF2I	4.9914	12.382	61.805	0.0771	-2.69	2.31944
ACADVL	4.99049	10.324	51.524	0.0769	-2.714	2.31918
WDR61	4.98628	5.794	28.889	0.0779	-2.659	2.31796
USF1	4.9831	8.271	41.215	0.0747	-2.806	2.31704
WASL	4.98282	2.396	11.941	0.0588	-3.232	2.31696
MLX	4.98217	9.863	49.138	0.0747	-2.805	2.31677
MARS	4.98135	17.2	85.681	0.0779	-2.65	2.31654
KPNA3	4.9781	5.197	25.869	0.0663	-3.071	2.31559
SLC15A2	4.97697	4.532	22.558	0.0831	-2.467	2.31527
FAM76B	4.97413	4.948	24.614	0.0814	-2.5	2.31444
C22orf16	4.96952	7.554	37.542	0.0225	-3.971	2.31311
C14orf156	4.96818	10.864	53.976	0.0726	-2.903	2.31272
LSP1	4.9681	68.994	342.767	0.087	-2.39	2.31269
HSD17B10	4.96538	9.433	46.837	0.0779	-2.649	2.3119
PLEKHJ1	4.9639	7.459	37.027	0.0707	-2.956	2.31147
SIRT2	4.96309	5.326	26.434	0.0795	-2.567	2.31124
OGT	4.96265	31.997	158.788	0.0983	-2.238	2.31111
MAP1LC3B	4.96226	13.452	66.752	0.0653	-3.091	2.311
STOML2	4.96195	11.865	58.874	0.0636	-3.142	2.31091
PSMB9	4.96065	39.66	196.739	0.0362	-3.654	2.31053
LOC401152	4.9596	11.728	58.166	0.0779	-2.638	2.31022
HNRPDL	4.95953	22.275	110.471	0.0846	-2.428	2.3102
BIN1	4.9577	7.741	38.377	0.0825	-2.478	2.30967
HMGN4	4.95713	5.662	28.066	0.0759	-2.758	2.30951
RNASE6	4.9551	7.447	36.9	0.0779	-2.631	2.30891
TMEM41B	4.95488	2.395	11.865	0.0648	-3.108	2.30885
CDC16	4.95431	7.836	38.822	0.0758	-2.759	2.30868
AEBP2	4.95336	3.459	17.133	0.0894	-2.35	2.30841
PSMA7	4.95187	30.218	149.635	0.0704	-2.972	2.30797
TBCA	4.94775	4.84	23.948	0.0789	-2.585	2.30677
CNOT2	4.94732	8.288	41.004	0.0938	-2.289	2.30665
SFRS6	4.94588	15.868	78.483	0.084	-2.444	2.30623
ITGB2	4.94267	33.802	167.07	0.0897	-2.345	2.30529
LAPTM4A	4.94064	8.297	40.993	0.0919	-2.316	2.3047
PDE6D	4.93927	3.473	17.156	0.0707	-2.952	2.3043
PYHIN1	4.93773	7.852	38.77	0.0613	-3.181	2.30385
PPP4C	4.93615	20.941	103.368	0.0779	-2.652	2.30339
NGDN	4.93382	7.986	39.399	0.0707	-2.956	2.3027
HLA-DOB	4.93238	36.86	181.809	0.0888	-2.361	2.30229
CALM1	4.93011	92.191	454.51	0.0745	-2.813	2.30162
IGLV11-55	4.92966	9.341	46.048	0.0772	-2.68	2.30149
JTB	4.9255	24.617	121.249	0.0707	-2.966	2.30027
LOC648359	4.92545	2.981	14.684	0.0769	-2.718	2.30025
LOC729822	4.92319	5.544	27.292	0.0718	-2.927	2.29959
COG6	4.92304	1.968	9.688	0.0779	-2.643	2.29955
ZAP70	4.92136	13.556	66.712	0.0883	-2.37	2.29906
PUF60	4.9208	14.009	68.935	0.0763	-2.742	2.29889
NDUFA4	4.91952	39.439	194.023	0.0633	-3.147	2.29852
PTPN22	4.9195	9.634	47.396	0.0763	-2.74	2.29851
OAZ1	4.91817	107.252	527.484	0.0723	-2.917	2.29812
SLAMF1	4.91693	4.607	22.653	0.0779	-2.658	2.29776
UBE2D2	4.91661	20.236	99.493	0.0745	-2.822	2.29767
HAAO	4.90957	3.339	16.391	0.0806	-2.538	2.2956
LOC389541	4.90862	4.508	22.13	0.0703	-2.978	2.29532
SNX1	4.9055	12.154	59.623	0.0724	-2.911	2.2944
TIMM13	4.90153	4.825	23.652	0.0357	-3.662	2.29323
C15orf29	4.90029	3.858	18.908	0.0653	-3.092	2.29287
PDZD11	4.89996	6.815	33.393	0.0779	-2.651	2.29277
BCL7C	4.89874	4.487	21.982	0.0382	-3.611	2.29241
KIF25	4.89665	4.261	20.865	0.00791	-4.585	2.2918
RPN1	4.89498	19.272	94.337	0.0745	-2.813	2.2913
NDUFS7	4.89437	13.054	63.893	0.0637	-3.139	2.29112
ADSL	4.89434	7.535	36.879	0.0841	-2.443	2.29111
ZSWIM7	4.89385	2.204	10.786	0.0521	-3.354	2.29097
CHCHD1	4.89384	4.181	20.461	0.0733	-2.875	2.29097
TRAPPC4	4.89374	6.046	29.589	0.0846	-2.429	2.29094
PITPNA	4.89372	10.144	49.642	0.0779	-2.633	2.29093
GGA2	4.89362	11.935	58.407	0.0727	-2.893	2.2909
GRB2	4.89351	22.364	109.439	0.0761	-2.747	2.29087
HNRPF	4.89138	34.699	169.725	0.0864	-2.4	2.29024
CFL1	4.88936	117.678	575.368	0.0788	-2.588	2.28965
HNRPK	4.88788	60.846	297.406	0.0839	-2.446	2.28921
HAGH	4.88665	5.271	25.758	0.0761	-2.746	2.28885
ELL3	4.88517	14.522	70.944	0.0814	-2.499	2.28841
TMEM134	4.88383	5.138	25.091	0.0735	-2.862	2.28801
SKAP1	4.88229	11.423	55.77	0.0814	-2.5	2.28756
TPP1	4.88202	22.345	109.087	0.0975	-2.247	2.28748
CLPTM1L	4.8786	12.371	60.351	0.0874	-2.383	2.28647
CD48	4.87804	22.37	109.12	0.0727	-2.892	2.2863
TRGC2	4.87574	20.773	101.284	0.0929	-2.302	2.28562
MAGEH1	4.87421	3.482	16.97	0.0723	-2.915	2.28517
TIMM23	4.87312	6.711	32.706	0.0779	-2.633	2.28485
ESAM	4.87202	2.084	10.153	0.000859	-5.839	2.28452
CLDND1	4.87145	9.932	48.385	0.0754	-2.775	2.28435
SPAG7	4.86874	6.815	33.181	0.0755	-2.772	2.28355
XCL1	4.86651	7.68	37.372	0.076	-2.754	2.28289
COPS5	4.86544	11.867	57.741	0.0752	-2.787	2.28257
ORC4L	4.86488	3.314	16.121	0.0701	-2.985	2.2824
THOC4	4.86372	12.908	62.78	0.064	-3.13	2.28206
ETFB	4.86015	7.805	37.932	0.0244	-3.916	2.281
SEPT9	4.85999	6.506	31.621	0.0761	-2.747	2.28095
ARPC3	4.8581	54.162	263.125	0.0735	-2.863	2.28039
ERGIC2	4.85765	6.198	30.109	0.0736	-2.858	2.28026
MAGED2	4.85691	6.478	31.464	0.0788	-2.594	2.28004
MRPS11	4.8569	3.663	17.793	0.0668	-3.062	2.28004
PPAN	4.85487	4.629	22.474	0.0758	-2.762	2.27943
TCIRG1	4.85454	14.187	68.871	0.0729	-2.887	2.27934
LGALS12	4.8538	10.438	50.662	0.0842	-2.438	2.27911
DBNL	4.85276	22.945	111.345	0.082	-2.489	2.27881
C12orf35	4.8509	20.657	100.203	0.0798	-2.558	2.27825
RALY	4.85083	14.533	70.495	0.0732	-2.877	2.27823
HBP1	4.84983	8.854	42.942	0.0807	-2.536	2.27793
CREM	4.8469	8.479	41.097	0.0813	-2.509	2.27706
C6orf66	4.84514	2.338	11.328	0.0833	-2.461	2.27654
MRPL39	4.84326	5.97	28.913	0.0758	-2.762	2.27598
CSNK1G2	4.84311	11.742	56.868	0.0781	-2.62	2.27593
LRMP	4.84302	15.971	77.349	0.0807	-2.536	2.27591
TATDN1	4.84101	2.497	12.087	0.0747	-2.806	2.27531
TBK1	4.84033	3.503	16.958	0.078	-2.623	2.27511
ATG4C	4.83989	3.263	15.794	0.084	-2.444	2.27497
GABARAP	4.83952	44.699	216.323	0.0771	-2.689	2.27486
SEC23A	4.83828	4.996	24.174	0.0814	-2.499	2.27449
LYL1	4.83528	1.378	6.665	0.0339	-3.697	2.2736
MRPL51	4.83399	16.998	82.17	0.0513	-3.369	2.27322
RRAGA	4.83218	9.809	47.399	0.091	-2.328	2.27268
IGHG3	4.8312	42.908	207.298	0.0908	-2.33	2.27238
ALKBH7	4.83019	6.535	31.564	0.038	-3.615	2.27208
COMMD3	4.82921	14.958	72.236	0.0727	-2.898	2.27179
LOC643072	4.82775	0.274	1.322	0.017	-4.142	2.27135
M6PR	4.8272	19.821	95.679	0.0833	-2.459	2.27119
UHMK1	4.82467	15.298	73.81	0.0942	-2.285	2.27043
PIH1D1	4.82168	14.846	71.583	0.0697	-2.996	2.26954
MTP18	4.82157	4.668	22.509	0.0102	-4.442	2.2695
NDUFC2	4.82126	15.543	74.938	0.0641	-3.129	2.26941
DHX15	4.82119	6.699	32.297	0.0793	-2.572	2.26939
PSMB10	4.82014	19.275	92.907	0.0757	-2.768	2.26908
CBR1	4.81934	12.26	59.087	0.0349	-3.679	2.26884
H2AFY	4.81763	16.315	78.601	0.0795	-2.566	2.26832
FBXW2	4.8167	10.024	48.283	0.0497	-3.4	2.26805
CYBA	4.81409	29.473	141.886	0.0518	-3.357	2.26726
PRMT2	4.81193	8.896	42.808	0.0602	-3.202	2.26661
UBE2B	4.80712	10.017	48.154	0.0737	-2.855	2.26517
GSTK1	4.80693	9.492	45.625	0.0743	-2.831	2.26511
FIP1L1	4.80452	7.487	35.972	0.079	-2.582	2.26439
SMAP2	4.804	23.927	114.948	0.084	-2.443	2.26424
DPP7	4.80268	11.655	55.976	0.0867	-2.395	2.26384
TPD52L2	4.80245	5.366	25.77	0.0806	-2.54	2.26377
CD58	4.80198	6.059	29.097	0.076	-2.755	2.26363
VTA1	4.80007	6.151	29.524	0.0793	-2.573	2.26306
KLHDC2	4.79918	10.043	48.199	0.0871	-2.389	2.26279
ATXN10	4.79851	10.877	52.192	0.084	-2.445	2.26259
IK	4.79776	16.998	81.553	0.0793	-2.572	2.26236
ANKRD13A	4.79715	8.215	39.409	0.0795	-2.563	2.26218
BLR1	4.79686	7.619	36.546	0.0699	-2.989	2.26209
UBXD2	4.79663	11.137	53.42	0.076	-2.752	2.26202
ECHS1	4.79649	8.606	41.28	0.0475	-3.443	2.26198
STXBP2	4.79556	14.91	71.501	0.0774	-2.673	2.2617
MRPS12	4.79523	10.365	49.705	0.0503	-3.388	2.2616
ACP5	4.79523	29.285	140.426	0.0787	-2.603	2.2616
GPX4	4.79495	26.874	128.861	0.0727	-2.9	2.26151
PPIE	4.79275	5.703	27.335	0.0693	-3.003	2.26085
PSMB3	4.79162	32.893	157.609	0.0563	-3.282	2.26051
NDUFA10	4.78944	7.03	33.671	0.084	-2.443	2.25986
NXF1	4.78825	26.061	124.785	0.0858	-2.407	2.2595
SH2D1A	4.78778	3.658	17.513	0.0669	-3.059	2.25936
ANKZF1	4.78553	12.716	60.854	0.0707	-2.961	2.25868
LOC100130794	4.78443	12.674	60.638	0.0274	-3.839	2.25835
IGHV1-24	4.78331	13.582	64.966	0.0239	-3.93	2.25801
ETFA	4.78281	9.068	43.372	0.07	-2.987	2.25786
PPP3CC	4.78267	11.31	54.092	0.0685	-3.027	2.25781
IGLV1-40	4.78208	15.913	76.098	0.0622	-3.167	2.25764
COL9A2	4.78033	0.646	3.088	0.0812	-2.521	2.25711
PTPN1	4.77875	6.666	31.853	0.0736	-2.857	2.25663
PIAS1	4.77552	11.745	56.086	0.0929	-2.301	2.25566
BXDC5	4.77466	6.162	29.422	0.0781	-2.62	2.2554
PFAAP5	4.77422	12.679	60.534	0.0733	-2.872	2.25526
NCAPH2	4.77323	7.253	34.62	0.0714	-2.936	2.25497
HLA-DPB1	4.77209	192.526	918.749	0.0814	-2.499	2.25462
KIAA0922	4.77083	9.79	46.705	0.0889	-2.358	2.25424
CARHSP1	4.76932	5.791	27.618	0.0415	-3.547	2.25378
TUBA1B	4.76089	84.279	401.243	0.0745	-2.815	2.25123
GIMAP1	4.75819	10.344	49.219	0.0531	-3.336	2.25041
HSPC111	4.75728	5.835	27.758	0.0779	-2.649	2.25014
IGHG4	4.75412	56.458	268.41	0.095	-2.276	2.24918
FLJ22662	4.75243	10.131	48.145	0.0886	-2.365	2.24867
NPM3	4.74912	3.4	16.149	0.0473	-3.446	2.24766
ERO1L	4.74583	5.784	27.452	0.0856	-2.41	2.24666
HLA-F	4.74423	34.054	161.559	0.0925	-2.309	2.24617
CALM3	4.74214	15.918	75.484	0.0768	-2.728	2.24554
RNASEH2C	4.74167	11.229	53.243	0.0326	-3.724	2.2454
TMEM120A	4.73975	6.065	28.748	0.0944	-2.283	2.24481
IL2RB	4.73917	7.179	34.022	0.0769	-2.722	2.24463
IGKC	4.73736	720.926	3415.29	0.095	-2.275	2.24408
RPL34	4.73691	118.44	561.037	0.0186	-4.09	2.24395
EFR3A	4.73663	4.625	21.909	0.0807	-2.536	2.24386
SAMM50	4.73617	7.034	33.316	0.0726	-2.904	2.24372
EEF1A1	4.734	385.691	1825.86	0.0758	-2.76	2.24306
PARK7	4.73105	17.339	82.034	0.0736	-2.857	2.24216
KIF5B	4.72819	9.333	44.13	0.0734	-2.868	2.24129
RPS17	4.72801	92.742	438.486	0.0515	-3.363	2.24123
COP1	4.7273	12.997	61.44	0.0742	-2.838	2.24102
C21orf33	4.72703	3.697	17.475	0.00479	-4.866	2.24094
LOC100130965	4.72536	6.394	30.216	0.0133	-4.287	2.24042
TRMT2A	4.72444	12.92	61.039	0.0919	-2.317	2.24014
MDH2	4.72443	15.367	72.599	0.0773	-2.677	2.24014
TCF7	4.72294	3.557	16.797	0.0788	-2.599	2.23969
TCL1A	4.72184	2.538	11.985	0.0864	-2.4	2.23935
PPP2R1A	4.72129	16.638	78.554	0.0833	-2.46	2.23918
PSMC4	4.72079	13.581	64.112	0.0782	-2.617	2.23903
C12orf57	4.71995	22.2	104.785	0.047	-3.451	2.23877
TRABD	4.71664	10.447	49.272	0.0845	-2.431	2.23776
TSSC1	4.71574	11.9	56.118	0.0812	-2.519	2.23748
EWSR1	4.71567	27.115	127.864	0.0865	-2.399	2.23746
GRN	4.71452	35.771	168.644	0.0833	-2.461	2.23711
RPS16	4.7141	69.153	325.994	0.0226	-3.967	2.23698
MRPL20	4.71324	6.005	28.303	0.0562	-3.284	2.23672
RWDD4A	4.71313	4.865	22.93	0.0664	-3.069	2.23669
CEP57	4.71274	4.607	21.712	0.0833	-2.459	2.23657
LMO2	4.7121	10.473	49.348	0.0723	-2.915	2.23637
LBR	4.712	11.831	55.746	0.093	-2.301	2.23634
DGAT1	4.71161	5.611	26.439	0.0872	-2.386	2.23622
MTCH2	4.71114	24.084	113.464	0.0725	-2.908	2.23608
RABGAP1L	4.70916	12.05	56.747	0.0859	-2.407	2.23547
RFC4	4.70876	6.188	29.138	0.0771	-2.685	2.23535
SLC35D2	4.70811	2.498	11.759	0.0691	-3.01	2.23515
EMB	4.70805	2.688	12.657	0.0691	-3.008	2.23513
LOC100128485	4.70521	5.681	26.73	0.0493	-3.41	2.23426
MUS81	4.70391	8.081	38.013	0.0743	-2.831	2.23386
GNB2L1	4.7037	126.182	593.523	0.0717	-2.929	2.2338
CD160	4.70364	8.461	39.799	0.0566	-3.277	2.23378
COMMD8	4.70303	4.384	20.616	0.0602	-3.201	2.23359
LOC729903	4.70246	5.411	25.445	0.0311	-3.753	2.23342
ISG20	4.70197	26.694	125.516	0.0665	-3.066	2.23326
MRPL12	4.69702	6.804	31.961	0.0444	-3.497	2.23174
ARF6	4.69544	23.929	112.357	0.0829	-2.472	2.23126
PSMA2	4.69254	33.554	157.456	0.0686	-3.024	2.23037
NFKB2	4.69085	8.792	41.241	0.0917	-2.32	2.22985
NSMCE4A	4.68857	9.982	46.803	0.0812	-2.516	2.22915
GSDMDC1	4.68854	10.982	51.49	0.0757	-2.765	2.22914
TC2N	4.68739	3.231	15.144	0.0854	-2.414	2.22879
CSNK2A1	4.68695	5.512	25.834	0.0782	-2.616	2.22865
PLEK	4.68595	24.957	116.945	0.0724	-2.911	2.22834
TWF2	4.68483	13.592	63.678	0.0653	-3.092	2.228
EIF2B5	4.68458	11.989	56.165	0.0792	-2.577	2.22792
EEF1B2	4.68359	15.027	70.382	0.06	-3.21	2.22761
MRPL17	4.68289	6.391	29.93	0.0747	-2.807	2.2274
C19orf24	4.68131	2.12	9.926	0.0647	-3.114	2.22691
SEPT1	4.68127	25.744	120.512	0.0779	-2.634	2.2269
MPDU1	4.68038	4.72	22.09	0.0698	-2.995	2.22663
PSMD4	4.6801	13.06	61.121	0.0769	-2.715	2.22654
THOC2	4.67953	6.053	28.325	0.0791	-2.579	2.22636
LUC7L2	4.67839	11.887	55.612	0.0816	-2.496	2.22601
S100A11	4.67738	48.741	227.979	0.0669	-3.06	2.2257
IFITM2	4.67596	8.103	37.889	0.031	-3.756	2.22526
NDUFA5	4.67287	5.217	24.378	0.0779	-2.643	2.22431
NECAP2	4.67225	8.132	37.994	0.0832	-2.466	2.22412
ECOP	4.66447	3.077	14.354	0.0779	-2.637	2.22171
DERL2	4.66407	5.193	24.219	0.0724	-2.912	2.22159
DGUOK	4.66168	5.478	25.537	0.0438	-3.508	2.22085
SELL	4.65979	26.587	123.889	0.0806	-2.539	2.22026
MRP63	4.65827	10.171	47.381	0.0746	-2.811	2.21979
USP11	4.65807	8.736	40.693	0.0779	-2.638	2.21973
ZCCHC17	4.65748	4.68	21.799	0.0681	-3.035	2.21955
C4orf16	4.65624	1.761	8.2	0.0801	-2.549	2.21916
IFI35	4.65584	15.165	70.604	0.0769	-2.708	2.21904
MBP	4.65523	8.297	38.623	0.0788	-2.593	2.21885
TLOC1	4.65441	4.06	18.897	0.0704	-2.973	2.2186
ABCF3	4.65385	7.951	37.004	0.0808	-2.534	2.21842
NBN	4.65353	4.251	19.78	0.0814	-2.5	2.21833
IL4R	4.65318	10.941	50.91	0.0769	-2.705	2.21822
C1QC	4.65306	75.533	351.459	0.0818	-2.493	2.21818
BANK1	4.6525	19.913	92.647	0.0764	-2.738	2.21801
MTPN	4.65192	18.234	84.822	0.0723	-2.914	2.21783
RPL13A	4.65157	52.781	245.517	0.0195	-4.06	2.21772
TSEN54	4.64973	8.291	38.55	0.0507	-3.384	2.21715
THOC3	4.64753	5.629	26.163	0.0757	-2.767	2.21646
UBLCP1	4.64599	3.647	16.944	0.0995	-2.227	2.21599
SOD1	4.64453	29.069	135.01	0.0645	-3.117	2.21553
CSK	4.64415	14.826	68.856	0.0779	-2.645	2.21541
RPP40	4.6436	4.914	22.821	0.0641	-3.128	2.21524
ARD1A	4.64345	12.767	59.283	0.0712	-2.94	2.2152
IDH3B	4.64219	8.407	39.026	0.0768	-2.73	2.21481
LOC100131863	4.64175	110.829	514.442	0.0209	-4.017	2.21467
EIF6	4.64159	26.375	122.423	0.0717	-2.929	2.21462
POLR3C	4.64095	6.633	30.783	0.0766	-2.732	2.21442
PTK2B	4.64046	11.797	54.743	0.0769	-2.709	2.21427
DDOST	4.64012	25.542	118.517	0.0779	-2.632	2.21416
HMGB2	4.63911	35.115	162.903	0.0699	-2.991	2.21385
IFI44L	4.63733	1.389	6.44	0.0268	-3.854	2.2133
DGKZ	4.6373	8.907	41.304	0.0779	-2.647	2.21329
QDPR	4.63684	5.713	26.489	0.0763	-2.741	2.21314
LGALS1	4.63448	19.383	89.829	0.0167	-4.155	2.21241
FCER1G	4.63318	51.678	239.435	0.0803	-2.545	2.212
LY6E	4.63223	17.539	81.244	0.0707	-2.957	2.21171
TRPV2	4.63145	20.016	92.704	0.0788	-2.59	2.21146
COPA	4.63125	7.039	32.598	0.0772	-2.68	2.2114
FAM62A	4.6304	14.536	67.307	0.0794	-2.569	2.21114
HVCN1	4.6289	14.364	66.488	0.0769	-2.7	2.21067
C6orf166	4.62823	7.653	35.418	0.0797	-2.561	2.21046
CREB3	4.62747	5.425	25.104	0.0787	-2.602	2.21022
SLC25A6	4.62708	18.134	83.91	0.0812	-2.513	2.2101
SLC25A6	4.62708	18.134	83.91	0.0812	-2.513	2.2101
LTB	4.62696	52.007	240.632	0.07	-2.987	2.21007
NDUFV1	4.62622	10.155	46.977	0.0795	-2.565	2.20983
STAT3	4.62599	10.158	46.989	0.0761	-2.751	2.20976
ANXA11	4.62513	14.21	65.724	0.0814	-2.5	2.20949
ZNF313	4.62496	9.309	43.055	0.0846	-2.428	2.20944
MPP1	4.62467	7.106	32.865	0.0812	-2.517	2.20935
FAM50A	4.62459	9.185	42.476	0.0843	-2.437	2.20933
CD3D	4.6244	38.718	179.05	0.0645	-3.119	2.20927
APOBEC3C	4.62368	8.064	37.287	0.0764	-2.738	2.20904
STX12	4.62303	5.305	24.527	0.076	-2.754	2.20884
FLT3LG	4.62186	2.827	13.064	0.0727	-2.899	2.20847
ELF1	4.61858	17.662	81.575	0.0745	-2.825	2.20745
HIST1H3I	4.6169	3.996	18.449	0.0415	-3.548	2.20693
RPLP2	4.61474	54.143	249.857	0.0158	-4.184	2.20625
LOC51035	4.61382	20.793	95.933	0.0772	-2.678	2.20596
NUF2	4.61351	1.422	6.561	0.0699	-2.992	2.20586
STK38	4.61173	5.674	26.167	0.0791	-2.578	2.20531
NUCB1	4.61147	4.834	22.292	0.0779	-2.645	2.20523
OSGEP	4.61136	4.611	21.262	0.0647	-3.112	2.20519
FLJ16287	4.61099	2.566	11.831	0.0462	-3.464	2.20508
PHPT1	4.61094	7.527	34.705	0.0536	-3.328	2.20506
ARAF	4.61065	7.464	34.416	0.0795	-2.567	2.20497
GPBP1L1	4.60781	11.453	52.774	0.0779	-2.631	2.20408
HINT1	4.60739	28.066	129.31	0.0589	-3.23	2.20395
AKAP8L	4.6054	14.142	65.13	0.084	-2.445	2.20333
PPP6C	4.60529	8.392	38.646	0.0679	-3.039	2.20329
VIM	4.60357	22.441	103.308	0.0788	-2.588	2.20275
C11orf58	4.60315	16.387	75.433	0.0722	-2.919	2.20262
TFB1M	4.60281	2.515	11.578	0.0779	-2.632	2.20252
TRDV1	4.60187	12.425	57.177	0.0453	-3.481	2.20222
COX6A1	4.60124	38.974	179.328	0.025	-3.901	2.20202
TIMM10	4.59753	4.849	22.293	0.0316	-3.743	2.20086
DENND1C	4.59629	10.066	46.268	0.0779	-2.658	2.20047
TRAT1	4.59555	7.654	35.172	0.0727	-2.899	2.20024
CTSD	4.59515	29.221	134.277	0.0981	-2.24	2.20011
GRSF1	4.59488	9.573	43.989	0.0703	-2.974	2.20003
RAB37	4.59459	4.034	18.533	0.0532	-3.334	2.19994
BLNK	4.59291	19.473	89.439	0.0812	-2.512	2.19941
SOD2	4.59209	14.142	64.943	0.0786	-2.609	2.19915
SYTL3	4.59171	3.631	16.673	0.0411	-3.556	2.19903
PSCD2	4.58881	4.798	22.018	0.0877	-2.378	2.19812
FCHSD2	4.58744	7.275	33.374	0.0822	-2.486	2.19769
SESN1	4.58421	7.894	36.188	0.0771	-2.688	2.19667
ZFP36	4.58329	72.744	333.408	0.0864	-2.4	2.19638
HIST1H1E	4.58262	3.079	14.111	0.0316	-3.744	2.19617
SAMSN1	4.58204	8.366	38.336	0.0847	-2.426	2.19599
IGLV3-10	4.582	7.373	33.781	0.0267	-3.858	2.19598
CUL4B	4.58152	1.674	7.669	0.0812	-2.516	2.19583
PTDSS2	4.58127	0.811	3.715	0.00102	-5.743	2.19575
SC4MOL	4.58054	1.867	8.55	0.0268	-3.853	2.19552
FRG1	4.58049	5.069	23.219	0.0688	-3.022	2.1955
LOC440345	4.57801	0.014	0.066	0.0979	-2.243	2.19472
R3HDM4	4.5772	8.563	39.195	0.0786	-2.608	2.19447
HECTD3	4.57643	9.364	42.853	0.0788	-2.598	2.19422
RPS29	4.57595	49.014	224.284	0.0365	-3.646	2.19407
EPSTI1	4.57581	3.876	17.738	0.0845	-2.432	2.19403
TMBIM4	4.57558	17.705	81.013	0.0688	-3.019	2.19396
MRPL11	4.57469	12.708	58.133	0.0738	-2.853	2.19367
PPME1	4.57455	2.241	10.252	0.0839	-2.449	2.19363
LENG8	4.57343	9.866	45.121	0.0814	-2.5	2.19328
FNBP4	4.57304	16.861	77.107	0.0804	-2.543	2.19315
NELFB	4.56879	7.592	34.685	0.0769	-2.722	2.19181
SFRS2IP	4.56878	10.207	46.634	0.0787	-2.601	2.19181
IRF8	4.56822	22.375	102.213	0.0828	-2.473	2.19163
LSMD1	4.56819	4.161	19.007	0.0415	-3.549	2.19162
DDX11	4.56433	1.548	7.065	0.0746	-2.811	2.1904
HNRNPM	4.56425	17.965	81.995	0.0835	-2.454	2.19038
FAS	4.56291	4.971	22.684	0.0773	-2.676	2.18995
MRPS10	4.56226	5.88	26.826	0.079	-2.582	2.18975
LGALS3	4.55875	19.074	86.955	0.0729	-2.888	2.18864
MRPS26	4.55742	10.848	49.437	0.0561	-3.285	2.18822
PCMTD1	4.55579	6.306	28.727	0.0611	-3.187	2.1877
GPI	4.55568	21.656	98.66	0.0833	-2.459	2.18767
ATG3	4.55202	22.976	104.586	0.078	-2.628	2.18651
FLI1	4.55148	7.032	32.004	0.0788	-2.595	2.18633
AZIN1	4.551	8.638	39.314	0.0799	-2.555	2.18619
CYBASC3	4.54972	33.053	150.383	0.0818	-2.492	2.18578
ETS1	4.54764	13.882	63.129	0.0833	-2.461	2.18512
CCT3	4.54717	13.792	62.716	0.0706	-2.969	2.18497
HMG20B	4.54551	7.549	34.315	0.0771	-2.687	2.18444
SH3KBP1	4.54508	10.2	46.358	0.0792	-2.577	2.18431
TBCC	4.54435	7.939	36.075	0.0679	-3.037	2.18407
CG018	4.54273	7.448	33.833	0.0655	-3.087	2.18356
RPS6KA1	4.53945	16.11	73.133	0.0833	-2.458	2.18252
FERMT3	4.53791	25.625	116.285	0.0752	-2.786	2.18203
NAPA	4.53724	15.948	72.36	0.0774	-2.671	2.18182
ARGLU1	4.53586	18.752	85.058	0.0936	-2.292	2.18138
KIAA1033	4.53379	9.755	44.227	0.0786	-2.607	2.18072
SYNGR2	4.5336	7.07	32.054	0.0789	-2.585	2.18066
TRAC	4.53333	15.204	68.925	0.0814	-2.506	2.18057
ANAPC5	4.53303	13.114	59.444	0.086	-2.405	2.18047
ICAM2	4.5312	9.8	44.404	0.0754	-2.776	2.17989
ITFG1	4.52968	5.116	23.174	0.0827	-2.475	2.17941
C16orf33	4.52901	11.309	51.218	0.0675	-3.047	2.1792
DRAP1	4.52715	5.008	22.673	0.0601	-3.206	2.1786
DNAJC15	4.52694	5.243	23.734	0.0497	-3.401	2.17854
NDUFB7	4.52633	9.346	42.304	0.0349	-3.678	2.17834
NAPRT1	4.52605	14.77	66.851	0.082	-2.489	2.17825
TALDO1	4.52546	30.019	135.85	0.0742	-2.834	2.17807
RBBP7	4.52167	16.78	75.875	0.0874	-2.384	2.17686
LOC550643	4.52158	6.532	29.536	0.076	-2.754	2.17683
PYCARD	4.5215	9.405	42.523	0.0352	-3.673	2.1768
LAGE3	4.52077	9.772	44.179	0.0689	-3.016	2.17657
PRMT1	4.5183	19.953	90.155	0.0684	-3.028	2.17578
AUP1	4.51824	19.295	87.18	0.0801	-2.549	2.17576
HSD17B8	4.51732	6.732	30.412	0.0813	-2.508	2.17547
SMARCD2	4.51613	6.539	29.529	0.0812	-2.521	2.17509
CDKN3	4.51499	2.411	10.884	0.0387	-3.6	2.17472
LOC728844	4.51421	4.816	21.741	0.0655	-3.087	2.17447
IL27RA	4.5132	9.731	43.92	0.0771	-2.693	2.17415
ZNF259	4.51293	7.38	33.307	0.0779	-2.647	2.17406
MAZ	4.51151	1.102	4.972	0.0455	-3.476	2.17361
CCL3L1	4.51082	3.43	15.473	0.081	-2.527	2.17339
CCL3L3	4.51082	3.43	15.473	0.081	-2.527	2.17339
CSE1L	4.50989	10	45.099	0.0808	-2.532	2.17309
USP15	4.50636	12.155	54.776	0.0795	-2.564	2.17196
NME1-NME2	4.50472	21.658	97.564	0.0253	-3.892	2.17144
UBE2D4	4.50209	2.319	10.442	0.0727	-2.896	2.17059
TSN	4.50169	4.192	18.871	0.0717	-2.929	2.17047
AICDA	4.50166	1.998	8.995	0.0292	-3.793	2.17046
VPS16	4.50116	7.879	35.465	0.0787	-2.604	2.1703
RABL3	4.50069	2.345	10.552	0.0786	-2.606	2.17015
CFLAR	4.49977	8.697	39.136	0.0773	-2.677	2.16985
FAM48A	4.49608	6.916	31.097	0.075	-2.797	2.16867
TARS	4.49579	6.357	28.581	0.081	-2.528	2.16858
HLA-DMA	4.49568	87.281	392.39	0.0905	-2.334	2.16854
EIF3M	4.49248	16.105	72.352	0.0788	-2.593	2.16751
SPPL2A	4.4913	9.394	42.189	0.0774	-2.67	2.16713
TMEM208	4.49015	5.665	25.436	0.0708	-2.951	2.16676
DDX47	4.48893	8.026	36.029	0.0745	-2.814	2.16637
CENPK	4.48858	4.368	19.606	0.0812	-2.515	2.16626
MCM7	4.48739	9.747	43.741	0.0722	-2.919	2.16588
FAM116A	4.48702	5.904	26.493	0.0745	-2.826	2.16576
DNAJC21	4.48542	3.464	15.537	0.0724	-2.91	2.16524
GDI1	4.48396	14.913	66.868	0.09	-2.342	2.16477
PCGF1	4.48255	3.602	16.147	0.0779	-2.638	2.16432
CUGBP2	4.48243	19.177	85.958	0.0833	-2.459	2.16428
TEX30	4.48171	4.267	19.122	0.0521	-3.352	2.16405
RCHY1	4.47982	5.079	22.754	0.0747	-2.805	2.16344
CCDC59	4.47958	3.952	17.703	0.0682	-3.031	2.16336
POLE3	4.47339	5.141	22.996	0.074	-2.849	2.16137
SLC30A7	4.47267	4.683	20.948	0.0853	-2.417	2.16114
CD84	4.47199	9.343	41.781	0.0805	-2.542	2.16092
U2AF1	4.47152	11.983	53.581	0.0742	-2.834	2.16077
TMEM9	4.47132	1.527	6.829	0.0549	-3.308	2.1607
SSBP1	4.47068	15.703	70.201	0.0873	-2.385	2.16049
HERPUD1	4.47063	21.591	96.526	0.0875	-2.381	2.16048
SMCHD1	4.46928	5.521	24.673	0.0788	-2.597	2.16004
DYNC1LI1	4.46893	3.732	16.68	0.0565	-3.279	2.15993
TMC6	4.46579	8.316	37.139	0.0814	-2.502	2.15892
STIM2	4.46315	4.643	20.722	0.0645	-3.119	2.15806
UBAC2	4.46257	4.212	18.794	0.0669	-3.058	2.15787
FDX1	4.46175	6.405	28.578	0.0685	-3.026	2.15761
PAPD4	4.45818	7.767	34.629	0.0891	-2.355	2.15645
ATP13A2	4.45698	8.041	35.838	0.0812	-2.524	2.15607
PNN	4.45665	15.844	70.612	0.0821	-2.487	2.15596
IVNS1ABP	4.45444	27.902	124.286	0.0927	-2.306	2.15524
ATP2A3	4.45395	7.152	31.854	0.0788	-2.587	2.15509
IFNAR1	4.45321	4.25	18.924	0.0752	-2.79	2.15485
COPB1	4.45189	6.112	27.209	0.0742	-2.833	2.15442
CPNE1	4.45183	21.987	97.882	0.081	-2.53	2.1544
SMC6	4.45157	9.563	42.57	0.0877	-2.379	2.15431
MYBL2	4.45038	13.666	60.821	0.0746	-2.81	2.15393
CAPZA1	4.4491	33.351	148.38	0.0864	-2.4	2.15351
NT5C	4.44899	14.315	63.689	0.0699	-2.989	2.15348
MRPS35	4.44813	7.384	32.846	0.0776	-2.666	2.1532
EIF3I	4.44763	14.999	66.711	0.0789	-2.586	2.15304
HIST1H2AC	4.44748	8.039	35.755	0.0582	-3.246	2.15299
CD1C	4.44603	22.12	98.345	0.0966	-2.256	2.15252
IMP4	4.44528	7.208	32.042	0.0788	-2.59	2.15228
PPP1CC	4.44502	16.472	73.217	0.0779	-2.646	2.15219
SLA	4.44354	23.092	102.609	0.0875	-2.381	2.15171
C6orf1	4.44287	1.872	8.317	0.0578	-3.252	2.15149
MAN2B1	4.4428	19.451	86.417	0.0873	-2.385	2.15147
FIS1	4.44238	15.327	68.086	0.0402	-3.572	2.15133
SNRP70	4.4408	16.441	73.009	0.0844	-2.433	2.15082
TPI1	4.43917	45.639	202.601	0.0788	-2.598	2.15029
PRPSAP2	4.43766	6.984	30.991	0.0699	-2.989	2.1498
MAT2A	4.43581	22.482	99.724	0.0788	-2.589	2.1492
MXD4	4.43575	10.759	47.724	0.0779	-2.643	2.14918
TESK1	4.43556	7.799	34.594	0.0895	-2.348	2.14912
NSMCE1	4.43547	12.467	55.298	0.0645	-3.116	2.14909
DHX58	4.43244	8.371	37.102	0.0769	-2.705	2.1481
SARS2	4.43122	4.723	20.93	0.0772	-2.681	2.1477
TRIM22	4.43063	27.239	120.686	0.0793	-2.573	2.14751
FTSJ3	4.43042	11.892	52.685	0.0822	-2.486	2.14744
ARFGAP2	4.42913	9.778	43.309	0.0779	-2.653	2.14702
HGS	4.42806	9.12	40.386	0.0853	-2.417	2.14667
RBL2	4.42788	7.526	33.325	0.0841	-2.44	2.14661
COMMD2	4.42673	1.969	8.717	0.0612	-3.185	2.14624
AOF2	4.42567	7.154	31.663	0.0847	-2.427	2.1459
NDUFS3	4.42554	13.94	61.694	0.0647	-3.111	2.14585
LOC790955	4.42438	1.923	8.508	0.0453	-3.483	2.14547
CCDC90B	4.42424	6.105	27.011	0.064	-3.131	2.14543
POU2F2	4.42393	2.87	12.696	0.0769	-2.709	2.14533
IDS	4.42247	6.437	28.466	0.0972	-2.25	2.14485
AP1G2	4.42197	12.107	53.538	0.0788	-2.598	2.14469
EMP3	4.42086	20.461	90.455	0.0769	-2.721	2.14433
LITAF	4.41833	33.144	146.439	0.083	-2.47	2.1435
SLAMF6	4.41796	6.693	29.569	0.084	-2.445	2.14338
NFKBIA	4.41717	102.504	452.777	0.0923	-2.312	2.14312
PPP1R12C	4.41657	4.111	18.158	0.0835	-2.455	2.14292
FBXO7	4.41622	13.476	59.511	0.0806	-2.541	2.14281
ELMO1	4.41536	13.167	58.136	0.0875	-2.382	2.14253
LOC101926954	4.41458	1.412	6.234	0.0914	-2.324	2.14228
LYPLAL1	4.41447	4.812	21.245	0.0454	-3.479	2.14224
VPS52	4.41405	9.197	40.597	0.0812	-2.515	2.1421
ZMAT5	4.41358	1.97	8.694	0.0754	-2.778	2.14195
SIGIRR	4.41303	7.162	31.607	0.0589	-3.23	2.14177
BBS2	4.41283	5.813	25.653	0.0771	-2.687	2.1417
SAP18	4.41192	25.795	113.803	0.0721	-2.92	2.14141
SPC25	4.41191	2.541	11.212	0.0793	-2.574	2.1414
GSTT2B	4.4119	4.364	19.251	0.071	-2.946	2.1414
MAF1	4.41113	20.579	90.778	0.0788	-2.597	2.14115
CCDC107	4.40847	5.396	23.786	0.0244	-3.916	2.14028
LOC643751	4.40804	36.43	160.585	0.0707	-2.966	2.14014
TRAPPC3	4.40685	6.661	29.352	0.0707	-2.965	2.13975
MTX2	4.40661	4.548	20.041	0.0728	-2.891	2.13967
TOX	4.40652	9.293	40.952	0.0822	-2.483	2.13964
KIFC1	4.40464	4.817	21.215	0.0383	-3.609	2.13902
ARV1	4.40278	3.215	14.155	0.0764	-2.738	2.13841
ZNF143	4.40276	5.178	22.796	0.0733	-2.869	2.13841
UNC84B	4.40194	14.136	62.224	0.0864	-2.4	2.13814
THY1	4.40022	7.717	33.957	0.0688	-3.019	2.13758
TBC1D15	4.39968	3.601	15.842	0.0742	-2.838	2.1374
C20orf199	4.39695	8.492	37.338	0.0462	-3.464	2.1365
VNN2	4.39575	2.459	10.808	0.0637	-3.138	2.13611
KIN	4.39559	1.75	7.693	0.0406	-3.565	2.13606
RPLP0	4.39423	93.572	411.179	0.0627	-3.159	2.13561
NMB	4.3931	1.471	6.463	0.0576	-3.259	2.13524
JAK1	4.39276	19.101	83.908	0.0922	-2.312	2.13513
C9orf16	4.39205	3.47	15.242	0.0588	-3.233	2.13489
MAGOH	4.39082	8.421	36.976	0.0732	-2.88	2.13449
MYL6	4.39021	147.679	648.342	0.0474	-3.445	2.13429
ID3	4.39006	15.74	69.101	0.0758	-2.759	2.13424
PRSS57	4.38959	3.83	16.81	0.0197	-4.054	2.13409
IL16	4.38868	13.919	61.085	0.0779	-2.64	2.13379
ANKRD10	4.38829	12.686	55.669	0.0886	-2.366	2.13366
RTN4	4.38727	4.809	21.099	0.0645	-3.119	2.13332
UBE2W	4.38721	3.563	15.633	0.0806	-2.542	2.1333
TYW3	4.38616	1.736	7.614	0.0307	-3.763	2.13296
PSTPIP1	4.38589	10.557	46.302	0.0771	-2.69	2.13287
LINC00493	4.38555	9.457	41.474	0.0601	-3.205	2.13276
GUK1	4.38478	16.271	71.345	0.0758	-2.762	2.1325
DIP	4.3842	3.677	16.123	0.0724	-2.912	2.13231
POLE2	4.38401	0.857	3.755	0.0365	-3.647	2.13225
PLEKHA1	4.38304	4.354	19.083	0.076	-2.753	2.13193
PLCG1	4.38228	4.993	21.881	0.0795	-2.566	2.13168
HOMER3	4.38224	0.833	3.65	0.00249	-5.233	2.13167
ARL8B	4.38186	4.896	21.452	0.0745	-2.815	2.13154
GRAP	4.38171	10.54	46.182	0.0769	-2.699	2.13149
MX2	4.38016	4.768	20.885	0.0762	-2.744	2.13098
LRCH1	4.38011	2.182	9.557	0.0788	-2.592	2.13097
ACADM	4.38008	4.719	20.672	0.0856	-2.41	2.13096
CYFIP2	4.37952	22.964	100.573	0.0896	-2.347	2.13077
THOC1	4.3792	4.197	18.378	0.0697	-2.997	2.13067
EEF1G	4.37877	68.78	301.171	0.0741	-2.845	2.13052
PRKD2	4.37786	8.689	38.039	0.0869	-2.392	2.13023
ECHDC1	4.3766	12.951	56.682	0.0841	-2.441	2.12981
COX7B	4.37643	23.255	101.773	0.0282	-3.818	2.12975
BCAP29	4.37494	2.688	11.759	0.0713	-2.938	2.12926
C10orf119	4.37367	5.563	24.331	0.071	-2.946	2.12885
CCT8	4.37253	13.921	60.872	0.0833	-2.458	2.12847
GRHPR	4.37193	11.828	51.71	0.075	-2.796	2.12827
MBD4	4.37189	6.638	29.02	0.0745	-2.826	2.12826
LOC100131421	4.37023	1.335	5.833	0.0573	-3.265	2.12771
RABAC1	4.36706	7.393	32.284	0.0583	-3.245	2.12666
ZFAND6	4.36561	9.781	42.7	0.0812	-2.518	2.12618
SRP54	4.36385	6.854	29.91	0.087	-2.391	2.1256
CAMK1D	4.36265	3.985	17.387	0.082	-2.49	2.12521
MPHOSPH6	4.36213	4.46	19.457	0.0812	-2.523	2.12503
ZFP36L2	4.36181	8.702	37.956	0.0769	-2.706	2.12493
CPNE8	4.36121	6.821	29.747	0.0747	-2.805	2.12473
SDCCAG10	4.35975	3.176	13.848	0.071	-2.946	2.12424
PIGK	4.35906	1.963	8.557	0.0966	-2.256	2.12402
TNFRSF10A	4.35837	8.07	35.172	0.0811	-2.526	2.12379
C7orf28B	4.35659	2.931	12.77	0.0757	-2.766	2.1232
BPGM	4.3555	4.574	19.924	0.0649	-3.103	2.12284
LOC729580	4.35523	1.681	7.32	0.032	-3.734	2.12275
RAB24	4.35493	6.24	27.173	0.0729	-2.889	2.12265
DGKD	4.35404	4.407	19.19	0.08	-2.552	2.12236
CAMK2D	4.35245	6.514	28.352	0.0791	-2.578	2.12183
APOA1BP	4.35245	10.134	44.107	0.0316	-3.744	2.12183
RBM23	4.35179	5.547	24.141	0.0741	-2.84	2.12161
TAPBP	4.35138	18.144	78.951	0.0741	-2.844	2.12147
PIP4K2A	4.34959	19.645	85.447	0.0889	-2.358	2.12088
DPY30	4.34854	9.521	41.401	0.0594	-3.218	2.12053
UBE2G1	4.3478	9.145	39.763	0.0845	-2.43	2.12029
GLRX3	4.3475	10.396	45.196	0.0701	-2.986	2.12019
ARL4C	4.34708	12.931	56.211	0.0867	-2.395	2.12005
C6orf32	4.34625	21.635	94.03	0.0743	-2.832	2.11977
NDUFS6	4.34322	7.285	31.641	0.0696	-2.999	2.11876
IL21R	4.34247	6.416	27.862	0.0726	-2.902	2.11852
ATP11B	4.34083	3.15	13.675	0.0746	-2.811	2.11797
TMEM149	4.34014	11.063	48.015	0.0748	-2.801	2.11774
WDR77	4.33942	3.537	15.349	0.0907	-2.331	2.1175
LOC100128060	4.33903	18.194	78.945	0.0218	-3.988	2.11737
GOLGA7	4.33776	6.37	27.629	0.0798	-2.558	2.11695
C2orf25	4.33772	12.407	53.82	0.0754	-2.775	2.11694
DUSP22	4.3377	3.064	13.291	0.0632	-3.151	2.11693
VCAM1	4.33735	21.852	94.778	0.0955	-2.27	2.11681
LOC100128526	4.33672	4.017	17.42	0.0572	-3.267	2.11661
MYO1E	4.33622	6.942	30.101	0.0856	-2.411	2.11644
TRAPPC1	4.33552	23.651	102.541	0.0757	-2.764	2.1162
SAPS1	4.33475	14.596	63.269	0.0855	-2.414	2.11595
C1QA	4.33453	48.102	208.499	0.0699	-2.993	2.11588
METTL9	4.32996	7.468	32.336	0.0822	-2.484	2.11435
TAGLN2	4.32642	18.404	79.624	0.0736	-2.856	2.11317
PSME3	4.32551	8.782	37.987	0.0842	-2.438	2.11287
SSBP4	4.32505	3.761	16.268	0.0714	-2.937	2.11272
TMEM156	4.32471	3.73	16.131	0.0741	-2.843	2.1126
RPL30	4.32213	87.469	378.051	0.0364	-3.649	2.11174
CAST	4.32205	5.537	23.931	0.0779	-2.632	2.11172
ANKRD39	4.3191	3.897	16.83	0.078	-2.626	2.11073
BCL7B	4.31903	4.368	18.865	0.058	-3.249	2.11071
EZH2	4.31834	2.96	12.781	0.0632	-3.152	2.11048
NDUFA7	4.31778	6.736	29.084	0.0587	-3.234	2.11029
RCSD1	4.31737	15.832	68.353	0.0791	-2.579	2.11015
STARD3	4.31667	3.791	16.363	0.0788	-2.591	2.10992
RBM38	4.31653	7.751	33.456	0.0745	-2.815	2.10987
LOC400590	4.31412	95.71	412.907	0.0207	-4.023	2.10907
PRF1	4.31368	6.82	29.419	0.0737	-2.855	2.10892
SIVA1	4.31292	12.208	52.652	0.0301	-3.775	2.10867
CDK5RAP1	4.31258	11.455	49.401	0.0787	-2.605	2.10855
MCRS1	4.31033	8.124	35.016	0.0751	-2.792	2.1078
UQCRC1	4.30976	26.094	112.459	0.076	-2.755	2.10761
PSMD13	4.30974	17.142	73.877	0.0762	-2.743	2.1076
FLNA	4.30949	7.51	32.364	0.0836	-2.453	2.10752
PDRG1	4.30886	1.831	7.891	0.0787	-2.6	2.1073
RBM18	4.30772	2.96	12.753	0.0688	-3.021	2.10692
LOC654350	4.30753	2.383	10.265	0.0197	-4.054	2.10686
ILF3	4.30745	12.422	53.506	0.0748	-2.802	2.10683
MAP4K4	4.30641	5.754	24.779	0.0762	-2.745	2.10649
SLC39A9	4.30377	2.428	10.451	0.0496	-3.402	2.1056
MRPS25	4.30319	8.054	34.658	0.0978	-2.244	2.10541
VPS36	4.30243	3.394	14.604	0.0738	-2.853	2.10515
NCBP2	4.30208	11.137	47.912	0.0798	-2.555	2.10504
PRKCH	4.30198	13.235	56.937	0.0886	-2.364	2.105
NFKBIZ	4.30186	18.38	79.068	0.0916	-2.32	2.10496
ASPSCR1	4.3013	5.099	21.933	0.0761	-2.747	2.10477
CDC25B	4.30099	4.148	17.842	0.0772	-2.681	2.10467
C18orf8	4.30056	6.492	27.919	0.0757	-2.764	2.10452
ATP5C1	4.29974	21.867	94.024	0.0741	-2.841	2.10425
RPL37A	4.29904	89.112	383.098	0.0248	-3.907	2.10402
ABI1	4.2989	7.091	30.485	0.0594	-3.218	2.10397
CENTB2	4.29878	9.966	42.843	0.0745	-2.815	2.10393
MRPS9	4.29707	4.916	21.126	0.08	-2.552	2.10335
HNRPH3	4.29693	15.747	67.662	0.0853	-2.417	2.10331
RNF13	4.29638	9.091	39.058	0.0779	-2.631	2.10312
KIAA1618	4.29611	5.067	21.767	0.0615	-3.177	2.10303
TGOLN2	4.29528	6.837	29.365	0.0933	-2.297	2.10275
LOC100130107	4.29497	25.825	110.916	0.069	-3.012	2.10265
EIF2S1	4.29477	8.767	37.652	0.0779	-2.638	2.10258
CTBS	4.29471	4.59	19.711	0.0671	-3.054	2.10256
PCCA	4.29427	3.195	13.719	0.0842	-2.438	2.10241
RNASEH2A	4.2935	5.916	25.398	0.0699	-2.991	2.10216
OPA1	4.29279	3.304	14.183	0.0769	-2.709	2.10192
SAP30BP	4.2912	9.153	39.276	0.0717	-2.93	2.10138
GLTSCR2	4.29098	7.225	31.002	0.0578	-3.252	2.10131
GBAS	4.29051	5.78	24.8	0.0769	-2.72	2.10115
VPS29	4.29036	16.491	70.752	0.0515	-3.362	2.1011
AGA	4.28968	6.013	25.792	0.0625	-3.163	2.10087
C17orf61	4.28935	4.237	18.173	0.0186	-4.092	2.10076
PHF6	4.28757	4.756	20.391	0.0746	-2.81	2.10016
IL18	4.2865	2.967	12.719	0.0751	-2.793	2.0998
NCSTN	4.28628	8.506	36.459	0.0821	-2.487	2.09973
TRADD	4.28525	2.713	11.628	0.0675	-3.048	2.09938
FNBP1	4.28493	18.338	78.576	0.0875	-2.381	2.09927
ADAM8	4.28413	5.676	24.316	0.0807	-2.536	2.099
PRR5	4.28365	3.051	13.071	0.0557	-3.296	2.09884
MAPK1	4.28294	11.606	49.707	0.0769	-2.704	2.0986
BRE	4.28214	7.801	33.404	0.0769	-2.706	2.09833
ABHD6	4.28214	5.005	21.433	0.0734	-2.865	2.09833
CAPG	4.2813	23.576	100.937	0.0786	-2.609	2.09805
KIAA0841	4.27861	3.447	14.748	0.0728	-2.891	2.09714
MRPL36	4.27851	4.816	20.605	0.0617	-3.175	2.09711
GNAS	4.27761	44.836	191.792	0.0902	-2.338	2.09681
PSCD4	4.27745	8.14	34.817	0.0972	-2.25	2.09675
KRTHB5	4.27699	3.781	16.169	0.0875	-2.382	2.0966
LOC441876	4.27673	3.911	16.726	0.0289	-3.801	2.09651
IL2RA	4.27643	4.808	20.56	0.00153	-5.509	2.09641
RPS3A	4.27555	223.699	956.435	0.0514	-3.365	2.09611
LASS2	4.27542	6.604	28.236	0.0681	-3.033	2.09607
ELP4	4.27516	1.612	6.891	0.0867	-2.395	2.09598
VAMP2	4.27474	2.962	12.663	0.0443	-3.498	2.09584
MAPK14	4.27324	7.072	30.22	0.0829	-2.472	2.09533
STUB1	4.27264	15.973	68.245	0.0764	-2.739	2.09513
G3BP1	4.27182	23.506	100.415	0.0795	-2.567	2.09485
CMPK	4.27035	6.343	27.087	0.0729	-2.886	2.09435
PTP4A3	4.26843	4.522	19.3	0.0546	-3.313	2.0937
CUTA	4.26828	11.809	50.403	0.0641	-3.128	2.09365
BRD2	4.26706	23.437	100.006	0.0774	-2.67	2.09324
HPS1	4.26686	8.699	37.119	0.0901	-2.34	2.09317
ENO2	4.26543	21.913	93.468	0.0863	-2.401	2.09269
CYB5R3	4.26359	8.233	35.104	0.0759	-2.759	2.09207
AIF1	4.26347	27.189	115.92	0.0527	-3.341	2.09203
FBXO4	4.26331	5.292	22.563	0.0744	-2.827	2.09197
MYH9	4.26076	9.857	42	0.0843	-2.435	2.09111
CHM	4.26033	2.423	10.323	0.0769	-2.701	2.09096
DAXX	4.25958	10.637	45.311	0.0745	-2.825	2.09071
NCKAP1L	4.2593	12.622	53.76	0.0964	-2.259	2.09062
PDLIM2	4.25832	12.741	54.256	0.0779	-2.654	2.09029
PBXIP1	4.25691	5.55	23.627	0.0717	-2.929	2.08981
RPL23	4.25661	95.582	406.855	0.0362	-3.652	2.0897
C19orf60	4.25458	9.919	42.201	0.0345	-3.687	2.08902
JOSD3	4.2545	5.275	22.441	0.0633	-3.147	2.08899
AFAP1L2	4.25403	1.935	8.23	0.00244	-5.244	2.08883
KHDRBS1	4.25387	10.013	42.595	0.0842	-2.44	2.08878
GPR34	4.2538	7.712	32.805	0.0769	-2.709	2.08875
P2RY10	4.25235	9.24	39.29	0.0751	-2.793	2.08826
SLC25A11	4.25186	10.284	43.727	0.0769	-2.723	2.08809
CDC42	4.25109	46.65	198.312	0.0689	-3.015	2.08783
PIK3R1	4.25099	8.044	34.194	0.08	-2.551	2.0878
SEPP1	4.25084	127.681	542.75	0.0734	-2.866	2.08775
CCNG1	4.25026	18.262	77.617	0.0726	-2.902	2.08755
RHEBL1	4.24966	1.088	4.622	0.0752	-2.788	2.08735
RPS8	4.24888	76.462	324.876	0.019	-4.076	2.08708
COMMD10	4.24869	5.365	22.796	0.0779	-2.633	2.08702
WIPF1	4.24824	2.333	9.911	0.0779	-2.643	2.08687
ZNRD1	4.248	16.157	68.636	0.0752	-2.79	2.08678
LOC647030	4.24766	12.417	52.745	0.0401	-3.573	2.08667
WDR74	4.24708	8.539	36.268	0.0671	-3.054	2.08647
C1QB	4.24599	90.765	385.386	0.0799	-2.554	2.0861
STK17B	4.24573	13.698	58.158	0.0832	-2.465	2.08601
FTH1	4.24566	341.921	1451.68	0.076	-2.757	2.08599
SNRPD2	4.24345	32.766	139.043	0.0175	-4.127	2.08524
PNKP	4.24256	10.131	42.981	0.0633	-3.147	2.08494
HSP90B1	4.24127	24.404	103.503	0.0829	-2.472	2.0845
C7orf50	4.24027	4.395	18.635	0.0742	-2.836	2.08416
FBXL20	4.24011	3.176	13.468	0.0726	-2.904	2.0841
KCNAB2	4.23894	2.279	9.659	0.096	-2.265	2.0837
RASA2	4.23894	5.041	21.367	0.0829	-2.471	2.0837
SDF4	4.23729	9.857	41.769	0.0812	-2.512	2.08314
GTF3A	4.23531	18.401	77.934	0.0727	-2.895	2.08247
CHEK1	4.22994	1.797	7.602	0.079	-2.583	2.08064
ZNHIT3	4.22945	5.29	22.372	0.075	-2.794	2.08047
CD38	4.22774	8.246	34.861	0.096	-2.264	2.07989
PMF1	4.22742	2.641	11.167	0.0179	-4.113	2.07978
CTSA	4.22599	17.835	75.37	0.0794	-2.57	2.07929
KMO	4.22483	2.285	9.654	0.0641	-3.128	2.07889
GPS1	4.2234	14.485	61.177	0.0771	-2.692	2.0784
PPIB	4.22266	37.134	156.804	0.0765	-2.734	2.07815
DDX17	4.22245	24.724	104.395	0.0804	-2.545	2.07808
ARHGAP1	4.22031	3.811	16.083	0.0742	-2.835	2.07735
CD81	4.21671	15.449	65.145	0.0851	-2.421	2.07612
LOC100132985	4.21554	3.875	16.335	0.072	-2.924	2.07572
LRPPRC	4.21488	5.472	23.063	0.0812	-2.519	2.07549
FIG4	4.21345	3.33	14.033	0.0734	-2.868	2.075
ARHGAP25	4.21241	18.119	76.323	0.0919	-2.316	2.07464
TMEM43	4.21144	4.1	17.266	0.0772	-2.684	2.07431
NRBP1	4.21094	13.415	56.49	0.083	-2.469	2.07414
LTA4H	4.2101	4.833	20.347	0.0769	-2.7	2.07385
TMEM77	4.20994	19.949	83.986	0.0779	-2.646	2.0738
FAM152A	4.20878	3.395	14.289	0.0694	-3.002	2.0734
MRPS33	4.20803	10.766	45.305	0.0538	-3.323	2.07315
IGLV3-12	4.20738	17.403	73.22	0.0707	-2.965	2.07292
PHF1	4.20612	11.121	46.776	0.0818	-2.492	2.07249
SFRS18	4.20572	20.078	84.444	0.081	-2.529	2.07235
HEXA	4.20422	10.549	44.349	0.0795	-2.564	2.07184
UBA7	4.20358	13.466	56.605	0.0788	-2.599	2.07162
ARMCX3	4.20347	5.576	23.438	0.0842	-2.44	2.07158
RNPEPL1	4.20177	9.38	39.411	0.0769	-2.708	2.071
CTSC	4.19909	25.169	105.685	0.0737	-2.855	2.07008
TMEM160	4.19907	7.442	31.25	0.0418	-3.542	2.07007
BAT1	4.19789	16.18	67.921	0.0735	-2.863	2.06966
MAP2K2	4.19686	12.145	50.971	0.0732	-2.879	2.06931
IKZF3	4.19637	10.319	43.301	0.0769	-2.72	2.06914
ROGDI	4.19605	4.142	17.381	0.0761	-2.746	2.06903
SPI1	4.19585	7.115	29.851	0.0788	-2.588	2.06896
NR1H2	4.19583	19.853	83.3	0.0824	-2.481	2.06896
SLC38A5	4.19264	4.682	19.631	0.0744	-2.829	2.06786
LDLRAP1	4.19159	2.997	12.563	0.0741	-2.841	2.0675
EIF3E	4.1915	19.135	80.205	0.0769	-2.701	2.06747
LOC285636	4.18985	6.214	26.035	0.0699	-2.989	2.0669
PLDN	4.18904	7.005	29.344	0.0703	-2.975	2.06662
TCF25	4.18879	10.819	45.318	0.076	-2.753	2.06654
RFXAP	4.18849	0.562	2.352	0.0509	-3.378	2.06643
DTNBP1	4.1883	7.762	32.511	0.0726	-2.906	2.06636
TNFAIP8	4.18822	20.683	86.625	0.0753	-2.781	2.06634
PSD4	4.1882	11.293	47.296	0.0769	-2.706	2.06633
C2orf30	4.18766	4.166	17.447	0.0791	-2.58	2.06614
NUDT9	4.18728	4.187	17.534	0.0513	-3.368	2.06601
MED27	4.18668	6.997	29.296	0.0707	-2.965	2.06581
COX4I1	4.18635	57.913	242.442	0.0591	-3.225	2.06569
ISCU	4.18585	8.681	36.337	0.0765	-2.734	2.06552
IRF3	4.18565	12.575	52.637	0.0697	-2.996	2.06545
WBP2	4.18503	5.443	22.78	0.073	-2.884	2.06524
MAP2K5	4.18432	2.759	11.545	0.0808	-2.534	2.06499
HIST2H2AA3	4.1841	7.222	30.219	0.075	-2.795	2.06492
HIST2H2AA4	4.1841	7.222	30.219	0.075	-2.795	2.06492
C19orf70	4.18273	7.412	31.001	0.0156	-4.194	2.06445
QARS	4.18017	11.637	48.645	0.0781	-2.617	2.06356
CXXC1	4.17878	12.665	52.925	0.0808	-2.533	2.06308
C11orf2	4.17841	9.371	39.156	0.0812	-2.515	2.06295
TNFSF12	4.17756	2.482	10.369	0.0602	-3.203	2.06266
RBMS1	4.17716	9.325	38.951	0.0788	-2.593	2.06252
ATP5B	4.17707	73.441	306.769	0.0794	-2.569	2.06249
FADS3	4.17672	4.87	20.341	0.0812	-2.522	2.06237
FAM49A	4.17636	8.598	35.906	0.0952	-2.274	2.06225
ALOX5AP	4.17552	2.391	9.983	0.0648	-3.107	2.06196
LOC728553	4.17514	8.158	34.059	0.0323	-3.729	2.06183
WAS	4.17449	3.327	13.889	0.0707	-2.956	2.0616
SMARCB1	4.17439	6.219	25.961	0.0727	-2.899	2.06157
AOAH	4.17371	4.135	17.256	0.0779	-2.653	2.06133
TMBIM1	4.17263	6.353	26.507	0.0935	-2.293	2.06096
CD244	4.17248	6.506	27.145	0.0531	-3.335	2.0609
C17orf62	4.17173	12.88	53.731	0.0879	-2.376	2.06065
LOC100132394	4.17125	4617.75	19261.8	0.0595	-3.217	2.06048
SEPT7	4.17043	30.389	126.735	0.0746	-2.811	2.06019
GPR183	4.16983	41.014	171.023	0.0845	-2.431	2.05999
PSMD14	4.16848	8.877	37.002	0.0771	-2.693	2.05952
CCNG2	4.1679	9.835	40.991	0.0769	-2.707	2.05932
OS9	4.1675	16.305	67.951	0.0808	-2.532	2.05918
C14orf2	4.1672	37.023	154.282	0.0652	-3.094	2.05908
GNPAT	4.16699	7.973	33.224	0.0769	-2.7	2.05901
COX6C	4.16686	32.722	136.348	0.0747	-2.804	2.05896
C1orf160	4.16606	3.975	16.56	0.0727	-2.892	2.05868
PTCD3	4.16598	6.476	26.98	0.0769	-2.699	2.05865
RPL36	4.16584	78.451	326.813	0.0237	-3.935	2.05861
TETRAN	4.16582	9.039	37.653	0.0843	-2.437	2.0586
CORO7	4.16481	11.402	47.489	0.0786	-2.609	2.05825
INPP5D	4.16477	11.689	48.683	0.0808	-2.533	2.05824
LOC653737	4.16433	14.665	61.07	0.0594	-3.221	2.05808
B3GALTL	4.16384	1.928	8.03	0.0807	-2.536	2.05791
FOXP1	4.16351	7.682	31.984	0.0849	-2.424	2.0578
TRAP1	4.16343	5.175	21.545	0.0809	-2.53	2.05777
GOT1	4.1633	4.069	16.94	0.0788	-2.591	2.05773
COPB2	4.16306	6.939	28.886	0.0952	-2.274	2.05765
LOC375748	4.16304	5.699	23.726	0.0834	-2.457	2.05764
NRD1	4.16302	8.805	36.654	0.0935	-2.294	2.05763
MTERF	4.16296	3.511	14.616	0.0963	-2.26	2.05761
CCDC115	4.16177	3.507	14.596	0.0936	-2.292	2.0572
ERAP1	4.16152	6.032	25.103	0.0823	-2.482	2.05711
SIPA1	4.16104	25.403	105.701	0.0832	-2.465	2.05694
PSMB4	4.16065	9.255	38.506	0.071	-2.946	2.05681
FLII	4.16015	9.842	40.946	0.0871	-2.388	2.05664
DYNLRB1	4.16005	21.444	89.208	0.0476	-3.44	2.0566
NME3	4.15764	10.537	43.808	0.0795	-2.566	2.05577
C6orf151	4.1574	4.577	19.03	0.0787	-2.605	2.05568
LACTB2	4.15688	4.339	18.036	0.0492	-3.411	2.0555
FUBP3	4.15606	2.845	11.824	0.0769	-2.698	2.05521
P4HB	4.15555	13.454	55.908	0.0864	-2.4	2.05504
ABCB1	4.15529	3.939	16.367	0.0747	-2.807	2.05495
TOP2B	4.15526	7.342	30.51	0.0979	-2.242	2.05494
KLRB1	4.15491	5.456	22.667	0.0999	-2.223	2.05482
XAB1	4.15474	7.579	31.489	0.0761	-2.749	2.05476
CCNA2	4.15422	5.05	20.979	0.0746	-2.811	2.05458
ADAR	4.15379	11.071	45.985	0.0793	-2.572	2.05443
SCFD1	4.15341	4.436	18.423	0.075	-2.794	2.0543
ABCD3	4.15296	1.891	7.852	0.0745	-2.82	2.05414
SF3B2	4.15088	9.631	39.976	0.0776	-2.664	2.05342
IGKV3D-20	4.15084	7.701	31.964	0.0725	-2.907	2.0534
SMN1	4.15072	3.382	14.039	0.083	-2.47	2.05336
H3F3B	4.1486	131.59	545.914	0.0905	-2.334	2.05263
DCUN1D5	4.14857	3.574	14.826	0.0693	-3.006	2.05261
XRN2	4.14855	8.461	35.101	0.0895	-2.349	2.05261
LOC100131205	4.14838	133.673	554.527	0.0411	-3.557	2.05255
BCL3	4.1478	5.363	22.246	0.0923	-2.311	2.05235
BTLA	4.14736	15.381	63.79	0.0772	-2.679	2.05219
TMEM87A	4.14605	6.774	28.087	0.0921	-2.313	2.05174
CALR	4.14537	18.854	78.156	0.0904	-2.335	2.0515
PHIP	4.14499	10.251	42.492	0.0867	-2.396	2.05137
EMG1	4.14468	8.962	37.145	0.0576	-3.259	2.05126
CCNH	4.14434	9.609	39.823	0.0712	-2.941	2.05114
CDC26	4.14413	4.48	18.565	0.069	-3.013	2.05107
LOC729948	4.14413	4.48	18.565	0.069	-3.013	2.05107
EML4	4.14298	10.233	42.394	0.0835	-2.455	2.05067
FAM107B	4.14233	4.527	18.752	0.0617	-3.174	2.05044
RPL9	4.14131	183.291	759.065	0.0218	-3.989	2.05009
STARD5	4.14013	3.657	15.141	0.0788	-2.6	2.04968
C9orf114	4.13944	6.85	28.356	0.0843	-2.435	2.04944
UBQLN1	4.13892	9.924	41.073	0.0821	-2.488	2.04926
DCN	4.13876	3.346	13.848	0.0142	-4.251	2.0492
VPS41	4.13863	3.845	15.913	0.0791	-2.578	2.04915
ATP6V1G1	4.13805	30.967	128.142	0.0615	-3.177	2.04895
NCF4	4.13751	7.74	32.025	0.0774	-2.674	2.04876
PSMA1	4.1373	22.672	93.802	0.0655	-3.089	2.04869
C3orf60	4.13716	10.735	44.411	0.0657	-3.084	2.04864
SP140	4.13622	8.424	34.845	0.0852	-2.419	2.04831
RHOF	4.13518	6.727	27.819	0.0461	-3.465	2.04795
C1orf85	4.13421	5.191	21.461	0.011	-4.398	2.04761
SDC4	4.13363	1.757	7.265	0.0573	-3.266	2.04741
LYRM1	4.13257	2.204	9.109	0.0456	-3.475	2.04704
RPS6KB2	4.13224	5.92	24.465	0.0782	-2.617	2.04692
RBM17	4.1312	11.622	48.014	0.0772	-2.683	2.04656
RPS3	4.12966	89.027	367.65	0.026	-3.874	2.04602
C3orf54	4.12886	5.845	24.132	0.0394	-3.584	2.04574
OTUD5	4.12707	5.747	23.717	0.0927	-2.306	2.04512
NUP88	4.12669	6.974	28.778	0.0732	-2.88	2.04498
FOSB	4.12657	12.145	50.118	0.0932	-2.298	2.04494
C1orf77	4.12657	8.86	36.561	0.0803	-2.546	2.04494
IGLC1	4.12552	315.201	1300.37	0.0837	-2.451	2.04458
EXOSC1	4.12501	6.991	28.837	0.0742	-2.837	2.0444
TMEM63A	4.12299	3.669	15.128	0.0681	-3.034	2.04369
YEATS4	4.12116	2.248	9.265	0.06	-3.21	2.04305
ACAA1	4.12043	6.975	28.739	0.0667	-3.065	2.04279
GGA3	4.12004	8.349	34.4	0.0812	-2.517	2.04266
YPEL3	4.1181	15.278	62.918	0.0812	-2.523	2.04198
MGAT4B	4.11794	2.46	10.13	0.0779	-2.648	2.04192
SNRPB2	4.11789	6.288	25.894	0.0509	-3.379	2.04191
REEP5	4.11763	18.375	75.661	0.0764	-2.738	2.04181
C8orf40	4.11718	7.069	29.104	0.0748	-2.801	2.04166
LOC644820	4.11615	25.933	106.745	0.0557	-3.294	2.04129
IGHA2	4.11508	4.391	18.067	0.0935	-2.293	2.04092
PPP2CA	4.11489	25.09	103.244	0.0812	-2.52	2.04086
C9orf78	4.11488	11.717	48.216	0.0761	-2.747	2.04085
CERK	4.11327	7.086	29.147	0.0788	-2.598	2.04028
HERC3	4.11216	6.147	25.276	0.0742	-2.833	2.0399
LSM2	4.11125	3.828	15.738	0.0679	-3.038	2.03958
APBB1IP	4.11087	9.197	37.809	0.0761	-2.75	2.03944
TGFB1	4.10886	12.471	51.242	0.091	-2.327	2.03874
SRPR	4.10849	12.075	49.612	0.0952	-2.273	2.03861
COASY	4.10713	5.736	23.558	0.0581	-3.247	2.03813
NUDT1	4.10676	2.379	9.771	0.0151	-4.213	2.038
POLR2E	4.10641	16.321	67.022	0.0814	-2.505	2.03788
PSIP1	4.10612	7.659	31.45	0.0853	-2.418	2.03778
ISY1	4.10582	8.347	34.273	0.0769	-2.713	2.03767
RPS7	4.10512	51.696	212.22	0.0285	-3.809	2.03743
NUPL2	4.10498	1.778	7.298	0.0968	-2.255	2.03738
ARHGDIA	4.10485	13.531	55.544	0.0791	-2.579	2.03733
SUB1	4.10468	37.587	154.281	0.0583	-3.244	2.03727
MRPL41	4.10441	12.2	50.076	0.0564	-3.281	2.03718
ING3	4.10407	3.389	13.908	0.0805	-2.542	2.03705
PLCG2	4.10372	16.211	66.524	0.084	-2.445	2.03693
CIB1	4.10095	17.442	71.529	0.0723	-2.916	2.03596
CDC123	4.1001	5.857	24.014	0.0978	-2.244	2.03566
GTF2A2	4.09995	12.695	52.05	0.0482	-3.431	2.03561
C2orf29	4.09909	3.841	15.747	0.077	-2.696	2.0353
PKN1	4.09897	11.88	48.694	0.0772	-2.68	2.03526
SMARCC2	4.09881	7.411	30.378	0.0771	-2.69	2.03521
EGLN2	4.09878	12.638	51.799	0.0761	-2.747	2.03519
C16orf13	4.09792	2.799	11.472	0.0407	-3.563	2.03489
RPL18	4.09723	104.449	427.953	0.0602	-3.202	2.03465
ING4	4.09628	5.357	21.945	0.073	-2.884	2.03431
OSBPL8	4.09559	2.949	12.077	0.0779	-2.646	2.03407
LRCH3	4.09545	5.851	23.963	0.0886	-2.365	2.03402
DYNLL1	4.09527	29.959	122.69	0.0514	-3.365	2.03396
BCKDK	4.095	11.644	47.683	0.0853	-2.416	2.03386
RPL23A	4.09498	59.179	242.338	0.0635	-3.145	2.03386
SLAIN2	4.09475	5.744	23.52	0.0769	-2.711	2.03377
STIP1	4.09322	18.278	74.814	0.0699	-2.989	2.03324
SLC25A30	4.09319	1.678	6.867	0.0745	-2.822	2.03322
CSNK1A1	4.09251	20.845	85.307	0.0757	-2.767	2.03299
C19orf10	4.09233	9.31	38.101	0.079	-2.582	2.03292
RPL14	4.09207	63.131	258.336	0.0631	-3.154	2.03283
MAP4K2	4.09203	6.192	25.337	0.0757	-2.766	2.03282
PDCD6	4.09142	11.812	48.329	0.096	-2.264	2.0326
SUPT4H1	4.09109	12.768	52.234	0.0543	-3.317	2.03249
NFATC2IP	4.09086	2.757	11.28	0.0745	-2.826	2.0324
PRDX5	4.09041	13.661	55.88	0.0587	-3.235	2.03225
TBC1D10A	4.09008	5.311	21.723	0.0727	-2.895	2.03213
AKR1A1	4.0893	18.359	75.075	0.0531	-3.336	2.03185
RPS20	4.08914	230.737	943.517	0.0414	-3.551	2.0318
WDR1	4.08895	16.807	68.725	0.0837	-2.451	2.03173
NSUN5	4.08829	7.764	31.741	0.0889	-2.36	2.0315
COMTD1	4.08758	2.098	8.575	0.0156	-4.192	2.03125
LOC283951	4.08755	2.065	8.441	0.0186	-4.091	2.03124
C10orf54	4.08715	17.767	72.615	0.0886	-2.364	2.0311
ATG16L2	4.08689	8.138	33.259	0.0824	-2.48	2.031
LYVE1	4.08603	3.4	13.894	0.0175	-4.125	2.0307
RPLP0-like	4.08565	58.642	239.592	0.0655	-3.086	2.03057
ELOF1	4.08249	4.832	19.726	0.0383	-3.607	2.02945
XRN1	4.08085	3.349	13.668	0.0807	-2.537	2.02887
SEH1L	4.08	11.567	47.193	0.0785	-2.611	2.02857
CREB1	4.07995	10.728	43.769	0.0733	-2.873	2.02855
PPA1	4.07973	7.236	29.52	0.0503	-3.389	2.02847
TNKS2	4.07928	5.201	21.215	0.0769	-2.714	2.02832
NUDT22	4.07836	16.107	65.69	0.0648	-3.108	2.02799
TCEAL1	4.07785	3.996	16.294	0.0839	-2.446	2.02781
GTF2E2	4.07777	6.947	28.327	0.0721	-2.921	2.02778
SF3B14	4.07562	17.791	72.508	0.0757	-2.766	2.02702
RPA3	4.07431	20.03	81.61	0.0242	-3.921	2.02655
GIT2	4.07359	9.658	39.343	0.0778	-2.66	2.0263
CD3G	4.07328	15.495	63.114	0.0673	-3.05	2.02619
EEF2	4.07218	26.07	106.163	0.0768	-2.728	2.0258
DAZAP1	4.07195	6.47	26.344	0.0726	-2.904	2.02572
TPT1	4.07186	124.5	506.946	0.0649	-3.104	2.02569
C4orf33	4.07093	1.913	7.788	0.0513	-3.369	2.02536
SP100	4.07044	20.357	82.864	0.0808	-2.532	2.02519
ACADS	4.06968	9.189	37.396	0.0707	-2.958	2.02491
RBED1	4.0696	4.009	16.316	0.0611	-3.188	2.02489
PEX3	4.0692	2.675	10.887	0.0779	-2.651	2.02475
HRB	4.06847	6.266	25.493	0.0772	-2.683	2.02449
ZNF580	4.06731	0.917	3.73	0.0517	-3.36	2.02407
C2orf47	4.06627	2.341	9.518	0.0752	-2.786	2.0237
CEP170	4.0657	6.267	25.478	0.0812	-2.522	2.0235
LOC647087	4.06502	2.644	10.747	0.0742	-2.833	2.02326
MPZL1	4.0643	12.015	48.832	0.0814	-2.498	2.02301
VAPB	4.06422	5.677	23.074	0.0769	-2.702	2.02298
DUSP23	4.06371	3.653	14.846	0.0461	-3.465	2.0228
PTP4A2	4.06287	49.443	200.882	0.0812	-2.521	2.0225
SCARNA17	4.06191	3.43	13.933	0.0387	-3.599	2.02216
TMEM126A	4.06174	5.07	20.592	0.037	-3.636	2.0221
ATP6V0C	4.0609	22.837	92.74	0.0682	-3.031	2.0218
FCHSD1	4.05942	5.174	21.004	0.0788	-2.592	2.02127
MGEA5	4.05866	15.561	63.157	0.081	-2.527	2.021
HDGF	4.05786	6.083	24.685	0.083	-2.47	2.02072
TAX1BP1	4.05749	9.169	37.201	0.0788	-2.588	2.02059
PEX7	4.05677	1.633	6.626	0.0734	-2.865	2.02033
BOP1	4.05629	6.177	25.056	0.0745	-2.821	2.02016
SERPINB1	4.05623	4.54	18.414	0.0735	-2.864	2.02014
PSMG1	4.05592	6.768	27.45	0.0773	-2.676	2.02003
CD68	4.05445	14.723	59.694	0.0716	-2.934	2.01951
BTK	4.05416	5.55	22.501	0.0938	-2.289	2.0194
SFRS11	4.05397	30.493	123.617	0.0797	-2.56	2.01934
DBN1	4.05265	4.68	18.966	0.0807	-2.536	2.01887
SLC9A8	4.0522	2.733	11.074	0.0748	-2.801	2.01871
PDE3B	4.05182	2.446	9.913	0.0638	-3.137	2.01857
TSPAN31	4.05106	5.25	21.267	0.0752	-2.787	2.0183
SMC5	4.05099	3.635	14.726	0.0787	-2.603	2.01828
TYROBP	4.05099	15.648	63.39	0.0824	-2.48	2.01827
CTSL1	4.05052	21.708	87.929	0.0936	-2.293	2.01811
ITSN2	4.05013	9.117	36.924	0.0762	-2.744	2.01797
RNH1	4.04805	12.012	48.624	0.0794	-2.57	2.01723
USP20	4.04769	4.603	18.633	0.0749	-2.798	2.0171
ABTB1	4.04728	7.16	28.979	0.0691	-3.01	2.01695
ARHGAP26	4.04648	7.542	30.52	0.0779	-2.654	2.01667
ZNF674	4.0463	4.965	20.091	0.0401	-3.575	2.0166
PSME2	4.04583	56.474	228.482	0.0741	-2.846	2.01644
C18orf55	4.04532	4.073	16.478	0.0962	-2.261	2.01625
TAF7	4.04423	12.987	52.523	0.0813	-2.508	2.01586
TAPBPL	4.04377	13.47	54.471	0.0771	-2.69	2.0157
HPRT1	4.04314	5.84	23.614	0.0856	-2.41	2.01548
LOC641705	4.04294	6.388	25.827	0.0774	-2.673	2.0154
UNC93B1	4.04276	15.261	61.697	0.0787	-2.601	2.01534
TMEM71	4.04246	3.934	15.905	0.0765	-2.734	2.01523
MOV10	4.04126	5.924	23.942	0.0742	-2.838	2.0148
METT11D1	4.04104	5.525	22.326	0.0727	-2.893	2.01473
ACOT8	4.03952	5.381	21.738	0.0333	-3.712	2.01419
PPP1R11	4.03934	3.26	13.167	0.0771	-2.688	2.01412
PGM2	4.03917	5.228	21.117	0.0754	-2.775	2.01406
CARD11	4.03827	10.894	43.991	0.0843	-2.434	2.01374
FAM108A2	4.03803	0.966	3.902	0.0745	-2.82	2.01365
FAM108A3	4.03803	0.966	3.902	0.0745	-2.82	2.01365
EIF3CL	4.03763	3.316	13.39	0.0779	-2.633	2.01351
TMOD3	4.03722	4.73	19.097	0.0734	-2.868	2.01336
PRKAR1A	4.0367	29.584	119.42	0.0874	-2.385	2.01318
UBA1	4.03575	16.063	64.826	0.0826	-2.477	2.01284
BTN3A2	4.03537	18.441	74.418	0.0787	-2.604	2.0127
RPL14L	4.03515	42.742	172.47	0.0598	-3.214	2.01262
G0S2	4.0346	7.62	30.743	0.0781	-2.621	2.01243
ZBED5	4.03458	6.345	25.6	0.0769	-2.706	2.01242
BIN2	4.03436	19.677	79.383	0.0781	-2.619	2.01234
RUNDC2A	4.03275	34.416	138.79	0.0923	-2.311	2.01176
SRA1	4.03076	5.274	21.258	0.0612	-3.183	2.01105
IST1	4.03053	10.962	44.183	0.0782	-2.615	2.01097
SCRN2	4.03039	5.182	20.887	0.0678	-3.042	2.01092
FMNL1	4.02946	7.407	29.845	0.0788	-2.589	2.01059
C6orf173	4.0284	2.512	10.121	0.0451	-3.486	2.01021
EHMT2	4.02834	3.631	14.625	0.0792	-2.577	2.01018
FUS	4.02807	8.395	33.815	0.0812	-2.518	2.01009
NUP85	4.02742	9.555	38.481	0.0741	-2.84	2.00986
PIK3CD	4.02729	6.316	25.438	0.0666	-3.065	2.00981
CD151	4.0262	6.63	26.695	0.0587	-3.234	2.00942
COPE	4.02544	39.328	158.311	0.078	-2.624	2.00915
DGCR6L	4.02484	3.735	15.031	0.028	-3.823	2.00893
EED	4.02477	7.641	30.755	0.0707	-2.96	2.00891
TOMM20	4.02465	10.709	43.1	0.0652	-3.098	2.00886
LCP2	4.0243	7.605	30.604	0.0571	-3.269	2.00874
MRPL42	4.02415	12.708	51.14	0.0606	-3.194	2.00868
FCHO1	4.02308	8.007	32.213	0.0735	-2.862	2.0083
PPT1	4.0222	14.628	58.836	0.0988	-2.234	2.00798
BLVRB	4.01945	11.417	45.89	0.0752	-2.785	2.007
POLR2H	4.01904	10.424	41.896	0.0779	-2.631	2.00685
CACYBP	4.01804	31.183	125.296	0.0745	-2.816	2.00649
FASTK	4.01802	10.636	42.734	0.0772	-2.683	2.00649
PLA2G2D	4.01769	1.937	7.782	0.0272	-3.844	2.00637
PHYH	4.01729	7.476	30.031	0.0769	-2.713	2.00622
SCYE1	4.0171	6.053	24.316	0.0775	-2.668	2.00616
NT5C3L	4.01707	3.641	14.626	0.0707	-2.962	2.00614
MKNK2	4.01615	9.469	38.028	0.0809	-2.53	2.00581
CNOT6L	4.01347	3.441	13.809	0.0724	-2.911	2.00485
IQGAP1	4.01255	13.451	53.974	0.0921	-2.314	2.00452
MTMR14	4.01127	12.129	48.651	0.0953	-2.272	2.00406
BXDC2	4.01033	6.52	26.147	0.0823	-2.482	2.00372
IGHV3-11	4.01017	11.822	47.409	0.0776	-2.664	2.00366
GBP4	4.0098	1.112	4.458	0.0292	-3.793	2.00353
DERL1	4.00947	5.146	20.632	0.0929	-2.303	2.00341
AIP	4.00748	14.576	58.413	0.0594	-3.221	2.00269
RIC8A	4.00713	14.335	57.444	0.0779	-2.647	2.00257
KPNA1	4.00641	5.662	22.683	0.0763	-2.743	2.00231
UNC13D	4.00581	4.581	18.349	0.0761	-2.75	2.00209
SLC38A6	4.00505	1.546	6.19	0.024	-3.928	2.00182
SLBP	4.00384	8.058	32.262	0.0594	-3.219	2.00138
RFC2	4.00352	5.93	23.742	0.0602	-3.201	2.00127
EIF3D	4.00327	14.323	57.338	0.0754	-2.775	2.00118
CEP110	4.00289	5.727	22.926	0.0754	-2.775	2.00104
TMEM181	4.00241	1.315	5.263	0.0655	-3.088	2.00087
DAD1	4.0023	26.582	106.391	0.0698	-2.995	2.00083
TTC31	4.00194	6.174	24.708	0.0812	-2.513	2.0007
MRPS34	4.00185	10.88	43.541	0.0669	-3.057	2.00067
PITPNB	4.00066	7.184	28.742	0.0892	-2.355	2.00024
SCPEP1	3.99973	9.879	39.515	0.0769	-2.701	1.9999
SYPL1	3.99891	15.798	63.174	0.085	-2.422	1.99961
NDUFS4	3.99823	7.508	30.019	0.0643	-3.124	1.99936
IGLC7	3.99789	1.663	6.649	0.0774	-2.674	1.99924
SNRPD3	3.99553	17.601	70.325	0.0769	-2.722	1.99839
ASB6	3.99371	4.746	18.954	0.0707	-2.961	1.99773
DNAJC9	3.99337	7.299	29.146	0.0738	-2.853	1.99761
BUB3	3.99274	29.481	117.712	0.0768	-2.727	1.99738
TES	3.99207	8.534	34.066	0.0822	-2.484	1.99714
CASP4	3.99187	8.597	34.316	0.064	-3.131	1.99707
SACM1L	3.99097	3.166	12.637	0.0764	-2.735	1.99674
EIF2AK2	3.99061	2.768	11.045	0.0741	-2.844	1.99661
CLTA	3.99057	16.853	67.252	0.0707	-2.959	1.99659
AK2	3.99037	11.527	45.995	0.0667	-3.064	1.99652
DCTN2	3.99022	7.816	31.188	0.0756	-2.77	1.99647
NUBP2	3.98989	7.051	28.133	0.0709	-2.949	1.99635
CYB5B	3.98967	8.341	33.28	0.0779	-2.645	1.99627
RNF167	3.98913	4.03	16.077	0.0611	-3.187	1.99607
SLC25A39	3.98899	11.152	44.485	0.0585	-3.24	1.99602
ASAH1	3.98856	12.646	50.438	0.0829	-2.471	1.99587
EIF1	3.98637	142.153	566.674	0.0852	-2.419	1.99507
PPIL2	3.98554	5.841	23.28	0.0727	-2.899	1.99478
USP16	3.98457	5.378	21.429	0.0689	-3.016	1.99443
IMPDH2	3.98433	16.073	64.038	0.0772	-2.684	1.99434
CCND3	3.98432	19.286	76.843	0.078	-2.623	1.99433
KIAA0372	3.98402	5.832	23.233	0.0754	-2.774	1.99422
C1orf54	3.97969	2.554	10.162	0.0921	-2.313	1.99265
TUSC4	3.97867	14.973	59.571	0.0779	-2.636	1.99229
TIAL1	3.9781	4.007	15.94	0.0754	-2.78	1.99208
ULK3	3.97744	8.564	34.063	0.0774	-2.671	1.99184
LMAN1	3.97742	4.512	17.947	0.0814	-2.498	1.99183
SLC25A26	3.97407	2.418	9.608	0.0883	-2.37	1.99062
LYN	3.97376	23.696	94.163	0.0935	-2.295	1.9905
PROSC	3.97333	4.418	17.556	0.0887	-2.362	1.99035
PLSCR1	3.97304	7.094	28.185	0.0966	-2.256	1.99024
RCP9	3.97247	3.059	12.152	0.0779	-2.632	1.99004
TCERG1	3.97231	8.606	34.184	0.0817	-2.494	1.98998
TNFRSF14	3.97219	9.795	38.908	0.0781	-2.618	1.98993
ELOVL1	3.97217	12.765	50.706	0.0846	-2.43	1.98993
CINP	3.97029	5.779	22.943	0.0237	-3.935	1.98924
CD2	3.96986	10.04	39.859	0.0736	-2.86	1.98909
SURF1	3.96971	14.468	57.434	0.0769	-2.699	1.98903
RAN	3.96958	41.71	165.572	0.0727	-2.895	1.98898
DOM3Z	3.96939	4.497	17.852	0.0779	-2.645	1.98892
MAP2K7	3.96917	0.76	3.016	0.0548	-3.311	1.98884
PBX3	3.96849	1.873	7.433	0.0579	-3.25	1.98859
RPS25	3.9674	114.046	452.466	0.0367	-3.641	1.98819
SHKBP1	3.9672	9.647	38.273	0.0794	-2.571	1.98812
TNIP1	3.96684	6.161	24.438	0.075	-2.796	1.98799
PSMC5	3.96606	33.196	131.656	0.0782	-2.616	1.9877
CCNY	3.96573	6.491	25.74	0.0776	-2.663	1.98759
LCORL	3.96538	4.227	16.762	0.0717	-2.93	1.98746
RHOH	3.96535	22	87.238	0.0513	-3.369	1.98745
APBA3	3.96453	5.875	23.291	0.0752	-2.79	1.98715
FYB	3.96442	15.564	61.703	0.0779	-2.649	1.98711
CRYZL1	3.96373	3.534	14.008	0.0674	-3.049	1.98686
HMBS	3.96369	4.027	15.96	0.0752	-2.785	1.98684
CASP1	3.96317	16.284	64.536	0.0733	-2.874	1.98666
SSR2	3.96315	20.258	80.287	0.0771	-2.687	1.98665
ATOX1	3.96311	19.027	75.406	0.0251	-3.896	1.98663
C20orf20	3.96307	2.952	11.701	0.0647	-3.112	1.98662
CDKN2C	3.96303	1.999	7.923	0.0757	-2.764	1.9866
CCT7	3.96187	30.545	121.014	0.0542	-3.319	1.98618
RUVBL2	3.96107	7.297	28.904	0.0763	-2.74	1.98589
ZNF410	3.96091	8.091	32.047	0.0648	-3.106	1.98583
P15RS	3.96073	4.653	18.429	0.0758	-2.762	1.98577
LOC124446	3.95898	30.581	121.068	0.0542	-3.318	1.98513
SFRS16	3.95796	1.286	5.089	0.0605	-3.195	1.98476
NADSYN1	3.95513	3.586	14.182	0.0558	-3.292	1.98372
ARL2	3.95486	6.888	27.241	0.0537	-3.326	1.98363
H2AFZ	3.95475	56.267	222.521	0.0583	-3.244	1.98358
ACTR6	3.95406	2.999	11.859	0.0531	-3.336	1.98333
C22orf32	3.95398	29.601	117.043	0.0216	-3.997	1.9833
BNIP2	3.95383	4.293	16.972	0.0886	-2.365	1.98325
MGST3	3.95372	8.912	35.237	0.0745	-2.816	1.98321
DCK	3.95141	6.978	27.572	0.0779	-2.634	1.98237
CBLB	3.95124	8.114	32.06	0.0779	-2.63	1.98231
FCGR3A	3.95036	13.538	53.478	0.0601	-3.206	1.98198
LOC285053	3.94982	39.924	157.691	0.0426	-3.529	1.98179
LOC339123	3.94945	3.034	11.981	0.0771	-2.684	1.98165
RAP1A	3.94941	12.659	49.994	0.0953	-2.272	1.98164
GIMAP5	3.9487	28.74	113.484	0.0611	-3.187	1.98138
UBE2L6	3.94848	17.423	68.794	0.0704	-2.973	1.9813
CEPT1	3.94673	11.954	47.178	0.0727	-2.897	1.98066
TMUB1	3.94626	2.488	9.82	0.0777	-2.661	1.98048
RUVBL1	3.94625	5.784	22.827	0.0801	-2.55	1.98048
HCCA2	3.94552	6.684	26.373	0.065	-3.102	1.98022
C10orf97	3.9446	2.925	11.539	0.092	-2.314	1.97988
SNX3	3.94307	20.79	81.975	0.0707	-2.955	1.97932
RAP2C	3.94305	3.248	12.807	0.0769	-2.714	1.97931
SNN	3.94186	13.654	53.823	0.071	-2.946	1.97888
STK11IP	3.9416	5.941	23.416	0.0669	-3.059	1.97878
IDH2	3.94104	25.032	98.654	0.0988	-2.234	1.97857
MEF2C	3.94094	13.917	54.847	0.0862	-2.403	1.97854
ANP32B	3.94068	25.45	100.292	0.0761	-2.751	1.97844
VDAC2	3.94026	15.887	62.597	0.0813	-2.507	1.97829
RPN2	3.93873	16.393	64.568	0.0966	-2.256	1.97773
DYNLT1	3.93845	11.528	45.403	0.0688	-3.02	1.97763
MMP19	3.9374	6.686	26.325	0.0637	-3.14	1.97724
PLEKHA3	3.93733	4.652	18.315	0.0639	-3.134	1.97722
EID1	3.93706	15.318	60.309	0.0793	-2.575	1.97712
PPP2R5B	3.93663	9.138	35.974	0.0835	-2.456	1.97696
LOC100130862	3.93657	3.357	13.215	0.0789	-2.586	1.97694
MTA2	3.93649	10.717	42.189	0.0853	-2.416	1.97691
SLC9A3R1	3.93625	10.578	41.639	0.0802	-2.548	1.97682
LOC390557	3.93516	8.531	33.57	0.0774	-2.673	1.97642
DVL3	3.93447	5.824	22.914	0.0806	-2.539	1.97617
C17orf81	3.9338	7.564	29.756	0.0652	-3.098	1.97592
FLJ10404	3.93378	3.899	15.339	0.0637	-3.139	1.97592
SRP14	3.93287	61.034	240.04	0.0669	-3.058	1.97558
TMEM167	3.93169	5.207	20.472	0.0781	-2.618	1.97515
SLC25A4	3.93107	11.146	43.816	0.0753	-2.78	1.97492
UBP1	3.93034	4.344	17.072	0.0815	-2.497	1.97465
ATP6AP1	3.92989	9.021	35.45	0.0867	-2.395	1.97449
EXOSC7	3.92944	6.822	26.807	0.0707	-2.966	1.97432
SMC4	3.92848	4.284	16.83	0.0526	-3.345	1.97397
[truncated: 6,638 more rows]

## Sheet: Lymph node
Name	Fold change	ODN - linear total RPKM	rSm-p80+ODN - linear total RPKM	P value	T value	Fold change Log2
TRBJ1-1	5159.53	0	1.714	1.64e-15	-46.42	12.333
ZNF807	935.242	0.001	0.694	4.01e-05	-7.613	9.8692
LOC283553	584.27	0	0.194	2.44e-11	-23.16	9.19049
OBP2B	313.207	0	0.104	0.00943	-4.299	8.29097
DEFB119	281.34	0.001	0.231	0.0126	-4.133	8.13617
OR9G1	186.656	0.002	0.42	0.017	-3.957	7.54424
ATAD4	181.535	0	0.06	0.00645	-4.529	7.5041
LOC100132764	168.571	0	0.056	0.00766	-4.424	7.39722
LOC100128952	164.225	0.001	0.243	0.0028	-5.017	7.35953
SCARNA23	134.565	0.001	0.107	0.06	-3.185	7.07216
LOC100132069	130.062	0.003	0.396	0.00952	-4.294	7.02306
C1orf104	126.121	0.001	0.091	0.0131	-4.112	6.97866
LOC100131275	124.615	0.002	0.284	0.0267	-3.688	6.96133
GUCA2B	118.068	0	0.039	0.0624	-3.16	6.88347
LCE3C	117.245	0.002	0.179	0.0386	-3.466	6.87338
NFATC4	113.04	0.001	0.134	0.00292	-4.991	6.8207
TAS2R4	111.593	0.002	0.245	0.0284	-3.649	6.8021
LOC390594	109.109	0.002	0.188	0.0109	-4.217	6.76963
TMEM31	107.561	0.002	0.2	0.015	-4.03	6.74901
LOC100129638	107.343	0	0.036	0.0443	-3.379	6.74608
LOC727999	105.408	0	0.035	0.0472	-3.339	6.71984
CRYBA2	103.039	0.004	0.365	0.022	-3.804	6.68705
MT1A	102.237	0.001	0.077	0.0592	-3.195	6.67578
LOC100130534	102.042	0.002	0.164	0.0519	-3.28	6.67301
LOC100128907	98.2173	0	0.033	0.00674	-4.502	6.6179
OR13G1	95.3725	0.003	0.268	0.0572	-3.216	6.5755
SNCG	89.1555	0.009	0.82	0.0494	-3.311	6.47825
LOC100130536	87.3398	0.001	0.063	0.0581	-3.206	6.44857
TEX13A	85.2901	0	0.028	0.00668	-4.507	6.41431
LOC100128517	84.9122	0.002	0.182	0.0992	-2.853	6.4079
TMEM90A	84.1323	0.001	0.059	0.0711	-3.08	6.39459
LOC100129258	83.7747	0.001	0.057	0.0588	-3.199	6.38844
LOC100133284	83.3436	0.009	0.725	0.0353	-3.517	6.381
ARTN	83.1833	0.001	0.103	0.0275	-3.667	6.37822
LOC388381	82.6887	0.002	0.128	0.0552	-3.24	6.36962
VWC2	80.4239	0.001	0.066	0.0375	-3.482	6.32955
OR6T1	80.2615	0.003	0.214	0.0703	-3.087	6.32664
DOC2A	77.6711	0	0.026	0.00785	-4.408	6.27931
SH2D6	74.7746	0	0.025	0.0446	-3.374	6.22448
LOC728190	74.4655	0.002	0.121	0.0182	-3.919	6.2185
LOC642864	74.3168	0.001	0.058	0.0798	-3.001	6.21562
BMP2KL	73.1756	0.001	0.054	0.0257	-3.71	6.19329
C6orf126	72.4619	0.002	0.138	0.0868	-2.946	6.17915
NGEF	71.1482	0.003	0.188	0.0192	-3.884	6.15276
LOC100132272	69.7578	0.006	0.45	0.0349	-3.525	6.12428
C6orf142	69.1775	0.001	0.053	0.0798	-3.001	6.11223
CKLF-CMTM1	68.908	0.012	0.853	0.0938	-2.892	6.1066
CA4	68.8929	0.001	0.095	0.0476	-3.334	6.10628
S100A14	64.885	0.002	0.11	0.0745	-3.047	6.01981
C1orf70	63.4159	0.003	0.169	0.0187	-3.899	5.98677
LOC100652869	62.2572	0.001	0.046	0.0211	-3.829	5.96017
BAGE2	61.9923	0.012	0.72	0.0798	-3	5.95402
LOC101929288	61.4139	0.001	0.078	0.0108	-4.222	5.94049
MRAP	59.4941	0.007	0.408	0.0419	-3.415	5.89468
LOC100131974	57.79	0.001	0.046	0.0975	-2.865	5.85275
LOC100131307	56.036	0.001	0.074	0.0467	-3.346	5.80828
LOC100127971	51.9335	0	0.017	0.0433	-3.392	5.69859
INHA	51.3106	0.002	0.111	0.0678	-3.11	5.68119
C8orf51	49.9944	0.001	0.039	0.0993	-2.853	5.64369
DEFA3	49.913	0.001	0.031	0.0539	-3.255	5.64134
TRIM72	48.6085	0.005	0.263	0.0275	-3.669	5.60314
LOC100128554	48.2873	0.001	0.063	0.0508	-3.293	5.59357
SCNN1G	48.2238	0.007	0.336	0.0655	-3.13	5.59167
LOC648217	46.8578	0.009	0.432	0.0884	-2.932	5.55022
LOC100129117	46.6856	0.01	0.48	0.0961	-2.876	5.54491
LOC728470	45.4385	0	0.015	0.0518	-3.282	5.50584
LOC101928872	45.2836	0.001	0.034	0.0891	-2.926	5.50092
OR5M3	45.1491	0.008	0.377	0.0733	-3.058	5.49662
C11orf40	45.1174	0.001	0.033	0.0888	-2.928	5.49561
TMEM58	44.7749	0.008	0.341	0.0733	-3.059	5.48462
PTPN5	43.4369	0.001	0.06	0.0235	-3.763	5.44085
KRT28	41.5969	0.002	0.073	0.0519	-3.281	5.3784
LOC100132227	41.5656	0.008	0.314	0.0799	-2.999	5.37732
LOC729175	41.3625	0	0.014	0.0498	-3.306	5.37025
UBE2U	40.9634	0.001	0.056	0.0714	-3.076	5.35627
LOC100130705	37.1982	0.007	0.264	0.0846	-2.962	5.21716
SLC2A2	35.638	0.001	0.023	0.0865	-2.948	5.15535
AQP7	35.6376	0.003	0.124	0.0783	-3.013	5.15533
FGF12	34.4881	0.016	0.552	0.0861	-2.951	5.10803
LOC153328	33.0951	0.003	0.116	0.0879	-2.936	5.04855
LOC388849	32.646	0	0.011	0.0527	-3.269	5.02884
CDH2	31.9608	0.023	0.735	0.0473	-3.338	4.99823
RHOXF2	31.1566	0.003	0.09	0.0713	-3.077	4.96146
VGF	30.7312	0.001	0.02	0.08	-2.998	4.94163
LOC146325	29.796	0.001	0.019	0.081	-2.99	4.89705
SYT2	29.1644	0.006	0.171	0.0833	-2.973	4.86614
DPP10	28.6253	0.009	0.266	0.0707	-3.084	4.83922
LOC727751	28.3291	0.001	0.018	0.0216	-3.817	4.82421
LOC339344	27.282	0.005	0.138	0.0763	-3.032	4.76988
RASL10B	26.4208	0.013	0.339	0.0778	-3.019	4.7236
LOC100131774	26.1701	0.006	0.146	0.0868	-2.945	4.70985
P2RY2	25.9731	0.022	0.563	0.0409	-3.431	4.69894
PLEKHA7	22.3814	0.008	0.176	0.0769	-3.026	4.48423
C1orf106	18.8695	0.004	0.08	0.0948	-2.885	4.23799
CTF1	16.8121	0.026	0.433	0.094	-2.891	4.07143
CYP26B1	16.5886	0.023	0.378	0.0953	-2.882	4.05212
LOC653541	13.6484	0.001	0.012	0.0507	-3.294	3.77066
KCNQ2	13.1018	0.028	0.373	0.0363	-3.501	3.7117
TOP	12.6879	0.837	10.626	0.0528	-3.269	3.66538
LOC127295	12.3809	0.084	1.044	0.0957	-2.879	3.63005
LOC653543	12.1109	0.001	0.012	0.0798	-3.002	3.59824
DEPDC2	10.8845	0.041	0.449	0.0349	-3.524	3.4442
IGKV1D-17	5.84884	4.244	24.821	0.00156	-5.352	2.54815
CLEC7A	5.82179	0.331	1.929	0.00176	-5.282	2.54146
ICAM5	5.28717	0.045	0.237	0.0488	-3.319	2.4025
TMEM54	5.26607	0.738	3.888	0.00405	-4.799	2.39673
TMEFF2	5.23824	0.178	0.932	0.0175	-3.941	2.38908
FCN2	5.08077	0.316	1.603	0.0354	-3.515	2.34505
FABP4	5.00726	9.815	49.146	0.00572	-4.601	2.32402
DMKN	4.95478	0.086	0.425	0.0057	-4.603	2.30882
PGAM2	4.89056	1.024	5.007	0.0456	-3.361	2.29
TRBV24-1	4.7284	4.044	19.122	0.0292	-3.63	2.24135
FFAR2	4.48188	0.16	0.719	0.054	-3.254	2.1641
MMP23B	4.18079	0.079	0.329	0.0111	-4.205	2.06377
SIX5	4.11653	0.052	0.214	0.0641	-3.144	2.04143
LDHAL3	4.09248	1.968	8.055	0.096	-2.877	2.03298
FCN1	4.06244	0.393	1.595	0.0312	-3.591	2.02234
PTPRCAP	4.05791	33.597	136.334	0.0728	-3.063	2.02074
CRYGS	3.92838	0.425	1.671	0.0717	-3.074	1.97393
COL5A3	3.89606	0.216	0.842	0.00382	-4.834	1.96202
SLC6A13	3.88451	0.14	0.545	0.0667	-3.12	1.95773
LOC91461	3.85407	0.189	0.727	0.0947	-2.886	1.94638
PRSS21	3.83239	0.455	1.743	0.0425	-3.403	1.93825
SOD3	3.72613	0.832	3.099	0.000605	-5.906	1.89768
SCARNA2	3.68405	3.258	12.002	0.0912	-2.91	1.88129
SOSTDC1	3.68292	0.193	0.712	0.0136	-4.088	1.88085
ANPEP	3.65548	0.746	2.728	0.00169	-5.308	1.87006
RHOD	3.6038	0.742	2.672	0.000378	-6.192	1.84952
XIRP2	3.56771	0.547	1.953	0.0722	-3.069	1.835
CABP5	3.53188	0.3	1.059	0.00576	-4.597	1.82044
CLDN23	3.51989	1.327	4.67	0.00497	-4.682	1.81553
LOC392979	3.49485	0.237	0.829	0.0101	-4.265	1.80523
IL17F	3.44953	0.869	2.998	0.0521	-3.278	1.7864
IGLV9-49	3.41307	6.854	23.393	0.00815	-4.387	1.77107
TAL2	3.38597	0.633	2.145	0.0868	-2.946	1.75957
CALML5	3.37328	2.365	7.979	0.00614	-4.558	1.75415
SLAMF9	3.36925	0.566	1.908	0.0378	-3.477	1.75243
CCL15	3.34941	0.515	1.725	0.00455	-4.731	1.74391
SCARNA17	3.29864	12.333	40.68	0.0643	-3.142	1.72187
C9orf135	3.29429	0.252	0.83	0.0714	-3.076	1.71997
CDA	3.28222	1.955	6.418	0.0201	-3.858	1.71467
KCNE4	3.2775	2.285	7.49	0.0069	-4.488	1.7126
SCRN1	3.27231	0.855	2.799	0.0263	-3.696	1.71031
CCDC116	3.24065	0.11	0.357	0.0939	-2.891	1.69628
HES4	3.1885	1.526	4.865	0.0877	-2.938	1.67288
LOC729239	3.18235	0.756	2.405	0.0556	-3.234	1.67009
LOC255783	3.17414	1.344	4.265	0.0186	-3.905	1.66636
ZNF750	3.16723	0.169	0.534	0.0415	-3.421	1.66322
NOXO1	3.11964	0.264	0.824	0.0251	-3.725	1.64138
UMODL1	3.08273	0.12	0.37	0.0251	-3.724	1.62421
LOC285943	3.07531	0.125	0.384	0.0186	-3.904	1.62073
IGLV4-69	3.07485	15.606	47.987	0.000408	-6.145	1.62051
TNFRSF8	3.06046	0.176	0.537	0.0452	-3.367	1.61375
LGALS14	3.05178	0.318	0.97	0.0634	-3.151	1.60965
CYP27A1	3.04302	0.904	2.75	0.0261	-3.702	1.6055
PEBP4	2.98226	1.142	3.406	0.000936	-5.647	1.57641
EXOC3L2	2.97456	0.128	0.382	0.0352	-3.519	1.57268
SLC39A2	2.94593	0.372	1.095	0.0578	-3.209	1.55872
IGHE	2.94305	2.408	7.088	0.0106	-4.235	1.55731
LRRN2	2.92148	0.235	0.686	0.0797	-3.002	1.5467
C21orf33	2.90114	10.992	31.889	2.38e-05	-7.969	1.53662
CCDC79	2.86671	0.489	1.402	0.0797	-3.003	1.5194
IGKV1D-8	2.85353	6.456	18.423	0.0286	-3.645	1.51275
GABRA1	2.84693	0.367	1.046	0.0609	-3.176	1.5094
CRIP3	2.82164	0.925	2.61	0.00572	-4.601	1.49653
GPR77	2.82096	0.31	0.876	0.0237	-3.758	1.49619
WBP2NL	2.81639	0.395	1.113	0.00849	-4.36	1.49385
FPRL1	2.81371	0.425	1.195	0.0898	-2.92	1.49247
CAPS	2.80344	1.768	4.957	0.0934	-2.895	1.4872
PDLIM4	2.79943	1.155	3.233	0.0095	-4.295	1.48514
KCNK12	2.76064	0.86	2.373	0.0013	-5.459	1.465
NUPR1	2.757	10.015	27.611	0.0936	-2.894	1.4631
LARP6	2.75547	0.219	0.604	0.0233	-3.77	1.4623
TMEM91	2.74373	1	2.745	0.0178	-3.932	1.45614
P4HA3	2.73092	0.229	0.627	0.0551	-3.241	1.44938
PLEKHH3	2.73	0.155	0.422	0.0401	-3.443	1.4489
HSFX1	2.71779	0.254	0.691	0.0981	-2.86	1.44243
LOC100130086	2.71779	0.254	0.691	0.0981	-2.86	1.44243
FBXO15	2.70135	0.186	0.502	0.0879	-2.936	1.43368
CFD	2.69639	29.29	78.977	0.0992	-2.853	1.43103
RAVER2	2.69325	0.35	0.942	0.0153	-4.019	1.42935
IGLV2-18	2.68785	21.299	57.247	0.0693	-3.097	1.42645
LOC100128856	2.66404	1.776	4.732	0.0436	-3.388	1.41361
HYAL1	2.62169	0.787	2.062	0.0414	-3.422	1.3905
RAB39B	2.61849	0.517	1.353	0.0108	-4.225	1.38874
CEMP1	2.60211	2.431	6.327	0.0172	-3.952	1.37968
IGHV1-24	2.60017	31.917	82.989	0.0187	-3.901	1.3786
RARRES2	2.59811	21.253	55.217	0.0539	-3.256	1.37746
CLEC3B	2.59438	1.28	3.32	0.0593	-3.193	1.37539
NUDT1	2.58713	6.432	16.64	0.00862	-4.351	1.37135
TFPT	2.57157	3.67	9.438	0.00338	-4.905	1.36265
C19orf25	2.56887	0.684	1.757	0.0869	-2.944	1.36113
COL7A1	2.54782	0.067	0.169	0.0256	-3.712	1.34926
SERPINA5	2.54659	0.94	2.395	0.0556	-3.234	1.34857
HEXIM2	2.54102	3.733	9.485	0.0018	-5.269	1.34541
RAB26	2.52106	0.272	0.686	0.0706	-3.085	1.33403
STEAP4	2.51917	0.358	0.903	0.0683	-3.106	1.33295
DPEP1	2.51336	0.478	1.201	0.00858	-4.354	1.32962
IGFBP6	2.5128	4.964	12.474	0.0115	-4.182	1.3293
FABP5L2	2.50977	2.038	5.114	0.0114	-4.188	1.32755
MPND	2.50405	2.007	5.027	0.0453	-3.364	1.32426
C1orf53	2.50126	0.542	1.355	0.0611	-3.173	1.32266
GPR109A	2.49154	0.896	2.234	0.0798	-3	1.31704
LOC100128528	2.49137	0.401	0.999	0.0484	-3.323	1.31694
RPL41	2.48629	4.889	12.155	0.0807	-2.992	1.314
CMTM1	2.4831	0.983	2.442	2.74e-05	-7.872	1.31214
LOC727843	2.48076	1.989	4.935	0.0733	-3.057	1.31078
PRODH	2.46883	0.471	1.163	0.0414	-3.423	1.30383
LMAN1L	2.45877	2.157	5.304	0.0745	-3.047	1.29794
C1orf78	2.45521	2.246	5.514	0.0938	-2.892	1.29585
IGHV4-28	2.45096	63.084	154.615	0.0348	-3.527	1.29334
CTDSPL	2.4447	1.252	3.06	0.00222	-5.15	1.28966
CRIP2	2.44233	6.593	16.101	0.00766	-4.424	1.28826
SYCE1L	2.43589	0.663	1.615	0.0247	-3.733	1.28445
IGHV7-81	2.42965	19.437	47.226	0.0275	-3.668	1.28075
WNT3	2.42363	31.626	76.65	0.0998	-2.849	1.27717
EGFL7	2.41972	4.155	10.053	0.0972	-2.867	1.27484
SHC3	2.41558	0.622	1.502	0.0595	-3.191	1.27237
IGKV1D-43	2.40733	12.759	30.716	0.0197	-3.868	1.26743
TPRN	2.40255	1.009	2.425	0.0138	-4.079	1.26457
DIO3OS	2.3819	0.262	0.623	0.0671	-3.116	1.25211
C3orf54	2.3706	20.962	49.692	0.00265	-5.048	1.24525
VPREB3	2.36392	61.458	145.281	0.0553	-3.239	1.24118
MIA	2.34081	2.878	6.738	0.0738	-3.054	1.22701
ZNF688	2.32646	8.864	20.622	0.00729	-4.454	1.21813
C12orf43	2.32608	1.657	3.854	0.00127	-5.473	1.2179
LYL1	2.32238	4.781	11.103	0.0268	-3.685	1.2156
TSSK2	2.3195	0.727	1.686	0.0246	-3.737	1.21382
COL19A1	2.3185	0.311	0.722	0.00423	-4.774	1.21319
PHF7	2.31765	1.124	2.604	0.0348	-3.526	1.21266
LOC100129907	2.31052	3.971	9.174	0.00749	-4.438	1.20822
TMEM121	2.30385	2.755	6.347	0.0189	-3.895	1.20405
VAMP5	2.29531	16.044	36.826	0.00245	-5.092	1.19869
IGLV1-40	2.29341	46.602	106.877	0.0532	-3.264	1.1975
LGALS1	2.28132	77.677	177.206	0.014	-4.069	1.18987
S100A16	2.27852	5.216	11.885	0.0834	-2.972	1.1881
ANGPTL1	2.27583	0.392	0.893	0.0881	-2.935	1.18639
SAC3D1	2.27442	4.401	10.009	0.00453	-4.734	1.1855
TRBV10-1	2.27284	16.238	36.907	0.0136	-4.085	1.1845
TREM2	2.27267	1.131	2.569	0.0389	-3.461	1.18439
TMEPAI	2.26904	9.712	22.037	0.0259	-3.706	1.18208
LOC440733	2.26692	2.475	5.61	0.00689	-4.489	1.18074
PLTP	2.25819	4.69	10.591	0.0953	-2.882	1.17517
LOC133874	2.24404	1.859	4.171	0.0765	-3.03	1.1661
MMP9	2.23001	6.947	15.492	0.031	-3.594	1.15705
GGTLA1	2.22342	2.899	6.446	0.0335	-3.548	1.15278
P2RY6	2.22231	3.847	8.55	0.033	-3.559	1.15206
DRAP1	2.22053	18.309	40.655	0.062	-3.164	1.1509
CD300C	2.21709	3.181	7.053	0.000216	-6.533	1.14867
IGLV5-45	2.21072	63.627	140.663	0.000565	-5.948	1.14452
RABL4	2.2103	3.265	7.216	0.0538	-3.258	1.14424
COPZ2	2.20884	4.472	9.878	0.016	-3.993	1.14329
BCL7C	2.20872	23.08	50.977	0.00543	-4.629	1.14321
LOC100128107	2.20696	0.354	0.781	0.0845	-2.963	1.14206
LINGO3	2.20379	2.845	6.27	0.0361	-3.504	1.13999
AP2S1	2.20078	9.09	20.005	0.00372	-4.851	1.13801
IGLV3-19	2.19416	35.403	77.681	0.032	-3.577	1.13367
DAB2IP	2.19343	0.156	0.341	0.0654	-3.132	1.13319
TRPV3	2.19272	0.162	0.356	0.0974	-2.866	1.13272
GNG11	2.17876	10.385	22.626	0.000377	-6.194	1.12351
LOC729742	2.17789	0.229	0.499	0.0667	-3.119	1.12293
DNAH12L	2.17606	0.181	0.395	0.0301	-3.612	1.12172
CCL21	2.17514	112.697	245.133	0.0749	-3.043	1.12111
ECHDC2	2.17097	1.255	2.724	0.0399	-3.446	1.11834
LOC729789	2.1709	3.248	7.051	0.0292	-3.631	1.11829
FFAR1	2.16911	1.986	4.308	0.00182	-5.262	1.11711
PLXNB1	2.16128	0.457	0.988	3.96e-05	-7.621	1.11188
CCDC28B	2.15308	5.738	12.355	0.0164	-3.979	1.1064
IGLV5-37	2.1514	28.493	61.299	0.00129	-5.464	1.10528
RETN	2.14735	6.058	13.009	0.097	-2.869	1.10255
LOC100133188	2.14648	2.119	4.548	0.0998	-2.85	1.10197
LOC100129841	2.14421	1.477	3.168	0.0765	-3.029	1.10044
VPS28	2.14094	115.928	248.195	0.00841	-4.366	1.09825
RORC	2.14052	3.882	8.31	0.0693	-3.096	1.09796
SELM	2.13924	7.959	17.026	0.0182	-3.919	1.0971
C8orf73	2.13853	0.349	0.747	0.0521	-3.277	1.09662
DUSP23	2.13819	14.843	31.738	0.0585	-3.201	1.09639
SLC39A5	2.13561	0.766	1.635	0.0688	-3.101	1.09465
LOC344332	2.12561	4.606	9.791	0.0205	-3.846	1.08788
RYR1	2.12449	0.254	0.54	0.0359	-3.508	1.08711
MRPL41	2.12309	47.605	101.07	0.0143	-4.057	1.08617
IGHG4	2.11447	194.42	411.095	0.000237	-6.476	1.08029
LOC729611	2.11406	0.834	1.763	0.0287	-3.643	1.08002
FAM128B	2.11336	40.976	86.597	0.00406	-4.798	1.07954
SLC39A4	2.11318	2.049	4.329	5.73e-05	-7.375	1.07941
C1orf86	2.10766	8.065	16.998	0.0111	-4.206	1.07564
LRP3	2.1049	0.891	1.874	0.0377	-3.479	1.07375
C19orf63	2.10445	2.214	4.659	0.016	-3.995	1.07344
ZNF575	2.10383	0.526	1.107	0.0783	-3.013	1.07302
C19orf60	2.10365	47.779	100.511	0.0134	-4.098	1.0729
CLYBL	2.103	6.128	12.886	0.00753	-4.434	1.07245
C21orf67	2.10056	0.539	1.131	0.0693	-3.096	1.07077
LOC338756	2.09767	0.408	0.856	0.0575	-3.213	1.06879
SDC1	2.09643	0.476	0.998	0.0118	-4.17	1.06793
FABP5	2.09502	13.881	29.08	0.00562	-4.611	1.06697
FABP5L7	2.09502	13.881	29.08	0.00562	-4.611	1.06697
DDEFL1	2.0938	0.699	1.464	0.09	-2.919	1.06612
IGLV2-11	2.09185	119.454	249.879	0.0714	-3.076	1.06478
IGKV3D-11	2.09127	16.213	33.906	0.0704	-3.086	1.06438
LAG3	2.08801	3.83	7.997	0.00245	-5.093	1.06213
TMEM39B	2.08797	5.008	10.456	0.00713	-4.468	1.0621
CYBA	2.08769	117.123	244.517	0.0251	-3.725	1.06191
C16orf86	2.08551	2.36	4.921	0.0648	-3.137	1.0604
RPRML	2.08143	2.238	4.657	0.0838	-2.968	1.05757
SCAF1	2.07179	0.447	0.926	0.0345	-3.532	1.05088
ATPBD3	2.07094	6.337	13.123	0.0515	-3.285	1.05028
CFB	2.07005	4.147	8.584	0.0135	-4.092	1.04967
IGLV1-36	2.06939	14.78	30.586	0.0008	-5.741	1.0492
LOC197350	2.06784	0.137	0.284	0.0789	-3.009	1.04813
VMO1	2.06777	17.223	35.613	0.0838	-2.968	1.04807
CD81	2.06621	56.989	117.751	0.0634	-3.151	1.04699
PPP1R1B	2.06569	1.103	2.279	0.0869	-2.945	1.04663
C9orf16	2.0621	19.18	39.552	0.0759	-3.035	1.04412
FKBP2	2.05924	32.775	67.491	0.0143	-4.058	1.04211
C14orf139	2.05824	0.626	1.288	0.00358	-4.873	1.04141
TSSK3	2.05454	1.194	2.453	0.0884	-2.932	1.03881
APOC1	2.0523	21.66	44.453	0.0564	-3.225	1.03724
BOLA1	2.04158	12.053	24.606	0.00449	-4.74	1.02968
CAPN12	2.04137	2.006	4.095	0.00514	-4.663	1.02954
STEAP3	2.04133	0.253	0.517	0.06	-3.185	1.02951
TRBV5-7	2.04103	4.221	8.614	0.00813	-4.388	1.02929
PCOLCE	2.03817	2.461	5.016	0.0915	-2.909	1.02728
LOC541469	2.0309	0.881	1.789	0.0272	-3.677	1.02212
DERL3	2.02971	18.908	38.377	0.0137	-4.084	1.02127
P2RY12	2.02531	1.176	2.381	0.0969	-2.87	1.01815
TIMM13	2.02475	23.42	47.421	0.0348	-3.527	1.01775
PRKCDBP	2.0196	2.707	5.467	0.00314	-4.948	1.01407
EIF4EBP3	2.0176	4.923	9.933	0.00159	-5.344	1.01264
IGLV3-27	2.01723	9.043	18.241	0.0214	-3.822	1.01238
TMEM160	2.01614	30.55	61.594	0.0124	-4.14	1.0116
KIF25	2.01442	23.272	46.88	0.012	-4.163	1.01036
ATHL1	2.01392	13.757	27.706	0.0453	-3.364	1.01001
LOC389541	2.00671	21.452	43.049	0.00145	-5.397	1.00483
HSF2BP	2.00519	0.707	1.418	0.00996	-4.268	1.00374
LOC100128892	2.00249	1.788	3.58	0.0636	-3.149	1.00179
DYRK3	0.498841	15.649	7.806	0.0228	3.783	-1.00335
PTPRM	0.497101	1.53	0.76	0.0247	3.735	-1.00839
DUSP1	0.49612	4570.98	2267.76	0.0888	2.929	-1.01124
HSPA1B	0.493927	1051.84	519.529	0.0004	6.156	-1.01763
TRIB3	0.492496	19.358	9.534	0.0349	3.525	-1.02181
PALM2-AKAP2	0.487158	4.703	2.291	0.0872	2.942	-1.03754
ZNF799	0.486773	5.588	2.72	0.0888	2.927	-1.03868
SH3RF1	0.486246	1.049	0.51	0.0394	3.453	-1.04024
TOPORS	0.485535	63.885	31.019	0.0973	2.867	-1.04235
HSPA1L	0.48542	188.495	91.499	5.1e-06	9.076	-1.04269
LRRC39	0.484887	4.003	1.941	0.0779	3.018	-1.04428
ETV3	0.483927	33.15	16.042	0.0742	3.05	-1.04714
SNIP1	0.482864	18.519	8.942	0.0367	3.494	-1.05031
ROBO1	0.482178	0.58	0.28	0.00911	4.318	-1.05236
CKAP2	0.479143	8.972	4.299	0.0538	3.257	-1.06147
PPM1H	0.47777	1.096	0.524	0.0183	3.915	-1.06561
FGFRL1	0.476899	1.142	0.545	0.0389	3.462	-1.06825
MAP3K8	0.473804	31.176	14.771	0.0421	3.411	-1.07764
PCDHGB7	0.471621	0.7	0.33	0.0765	3.03	-1.0843
C1orf51	0.470987	3.377	1.59	0.0151	4.027	-1.08624
MLZE	0.47055	15.009	7.062	0.00269	5.039	-1.08758
IFRD1	0.464034	85.423	39.639	0.0359	3.508	-1.1077
RASL10A	0.463237	0.56	0.259	0.0265	3.693	-1.11018
FCRLB	0.462683	0.779	0.361	0.0488	3.319	-1.1119
LOC100130614	0.461966	0.71	0.328	0.0581	3.206	-1.11414
ALG13	0.461031	29.995	13.829	0.0789	3.009	-1.11706
SRGAP2C	0.460791	7.888	3.635	0.0711	3.079	-1.11781
TP53INP1	0.460701	21.605	9.954	0.0799	2.999	-1.1181
CHML	0.460517	3.851	1.773	0.0422	3.408	-1.11867
C5orf35	0.459445	3.902	1.793	0.0377	3.479	-1.12204
NKRF	0.458515	24.324	11.153	0.0104	4.246	-1.12496
PDZK1	0.456334	6.141	2.802	0.0584	3.202	-1.13184
ZC3H12A	0.453765	87.272	39.601	0.0519	3.28	-1.13998
CD69	0.451714	1642.75	742.054	0.0729	3.062	-1.14652
PCDHGC3	0.450778	4.765	2.148	0.0293	3.628	-1.14951
SPRY2	0.450461	13.013	5.862	0.031	3.596	-1.15053
MXD1	0.450263	59.044	26.585	0.012	4.159	-1.15116
NFIL3	0.449925	28.513	12.829	0.0465	3.349	-1.15224
CD83	0.44854	620.769	278.44	0.0302	3.611	-1.15669
C3orf38	0.445173	65.371	29.101	0.0181	3.919	-1.16756
PTGDR	0.443426	3.421	1.517	0.0365	3.497	-1.17323
TA-NFKBH	0.439121	73.589	32.314	0.0779	3.017	-1.18731
ZNF10	0.437605	7.916	3.464	0.00749	4.437	-1.1923
ZBTB2	0.436828	26.411	11.537	0.0742	3.051	-1.19486
MBOAT4	0.436407	3.801	1.659	0.0928	2.9	-1.19625
TTC26	0.436334	0.758	0.331	0.0614	3.171	-1.19649
UCP3	0.43627	0.347	0.151	0.0562	3.227	-1.19671
RNF139	0.436224	53.998	23.555	0.0982	2.86	-1.19686
ALS2CR4	0.433513	4.53	1.964	0.0437	3.387	-1.20585
PPP2R2B	0.432289	1.773	0.767	0.0407	3.434	-1.20993
INHBA	0.43116	0.568	0.245	0.0813	2.988	-1.2137
RND1	0.425626	14.032	5.973	0.039	3.459	-1.23234
YPEL5	0.41768	186.094	77.728	0.0268	3.684	-1.25953
CRTAM	0.4167	28.803	12.002	0.0334	3.551	-1.26292
TDRD12	0.415126	0.957	0.397	0.0811	2.989	-1.26838
TMEM66	0.412867	765.145	315.903	0.0453	3.364	-1.27625
RIPK4	0.409833	0.833	0.341	0.00833	4.373	-1.28689
C1orf34	0.407922	0.388	0.158	0.00372	4.85	-1.29363
ZNF528	0.407361	12.399	5.051	0.0521	3.277	-1.29562
GPR183	0.404035	1371.55	554.154	0.0714	3.076	-1.30745
CLOCK	0.403359	4.049	1.633	0.0887	2.93	-1.30986
C9orf72	0.402653	24.149	9.724	0.0557	3.233	-1.31239
RBM11	0.401205	2.302	0.924	0.0536	3.26	-1.31759
LEPREL1	0.397204	1.225	0.487	0.0525	3.272	-1.33205
AREG	0.397135	7.911	3.142	0.0564	3.224	-1.3323
MAMDC2	0.394337	0.849	0.335	0.0424	3.405	-1.3425
EPS8	0.391826	2.028	0.795	0.0991	2.854	-1.35171
HSPD1	0.386565	529.272	204.598	0.00455	4.731	-1.37122
LOC100130855	0.385042	0.802	0.309	0.0565	3.224	-1.37691
NFKBIZ	0.38079	340.646	129.715	0.0919	2.906	-1.39293
NR4A1	0.378445	514.833	194.836	0.0302	3.609	-1.40185
RNF207	0.378054	1.342	0.507	0.00265	5.048	-1.40333
DNAJA1	0.376599	1011.57	380.955	0.00523	4.653	-1.4089
HSPH1	0.371041	365.025	135.439	0.0106	4.232	-1.43035
TAGAP	0.366002	631.63	231.178	0.0797	3.002	-1.45008
ARRDC3	0.36539	85.978	31.416	0.023	3.777	-1.45249
ZNF599	0.36453	2.385	0.869	0.0555	3.235	-1.45589
ADFP	0.34971	308.106	107.748	0.0248	3.731	-1.51577
FBLN5	0.347825	1.386	0.482	0.0881	2.935	-1.52356
PLAUR	0.344666	7.522	2.593	0.0555	3.236	-1.53673
FAM46C	0.337576	112.999	38.146	0.0978	2.863	-1.56671
F2RL1	0.337109	4.193	1.413	0.0332	3.555	-1.56871
ZNF529	0.336513	4.615	1.553	0.0288	3.639	-1.57127
MFSD2	0.332093	2.23	0.741	0.0894	2.923	-1.59034
ERRFI1	0.331295	8.134	2.695	0.00299	4.976	-1.59381
IFNG	0.330563	24.153	7.984	0.0235	3.764	-1.597
SLC2A14	0.329277	93.736	30.865	0.0555	3.235	-1.60263
PTP4A1	0.325145	229.28	74.549	0.0414	3.423	-1.62085
CYP19A1	0.322187	0.719	0.232	0.0118	4.169	-1.63403
SLC2A3	0.319479	273.159	87.269	0.0597	3.189	-1.64621
SLC35F2	0.311164	8.967	2.79	0.0225	3.791	-1.68425
KIR2DL3	0.310453	4.731	1.469	0.0234	3.766	-1.68755
LOC100129318	0.305812	1.389	0.425	0.0498	3.305	-1.70929
GOLGA8A	0.305482	0.885	0.27	0.071	3.081	-1.71084
C13orf15	0.298811	323.783	96.75	0.0557	3.232	-1.7427
ARL5B	0.283091	36.957	10.462	0.00742	4.443	-1.82066
LOC646071	0.260716	0.791	0.206	0.0167	3.969	-1.93945
ATF3	0.258927	35.012	9.066	0.0848	2.96	-1.94938
EAF1	0.254157	13.61	3.459	0.0282	3.654	-1.97621
PLK2	0.226563	76.47	17.325	0.0724	3.067	-2.14202
DNAJB4	0.223045	51.723	11.537	0.00759	4.43	-2.1646
SERPINE1	0.213462	2.33	0.497	0.0043	4.764	-2.22795
TNFAIP3	0.209844	358.405	75.209	0.0731	3.061	-2.25261
LOC100132791	0.188734	6.353	1.199	0.0105	4.241	-2.40558
OVOS	0.183303	2.697	0.494	0.0902	2.917	-2.4477
OVOS2	0.172287	5.9	1.016	0.0856	2.955	-2.53711
AMAC1L2	0.0390503	0.029	0.001	0.0804	2.995	-4.67852
LOC134466	0.033876	0.031	0.001	0.0564	3.224	-4.88359
C4orf12	0.0327958	0.042	0.001	0.0926	2.902	-4.93034
LOC653188	0.0284722	0.025	0.001	0.0875	2.94	-5.1343
NPBWR1	0.0282088	2.187	0.062	0.0692	3.098	-5.14771
PPP1R14C	0.0281288	0.585	0.016	0.0746	3.046	-5.15181
FLJ44817	0.023557	0.152	0.004	0.0959	2.878	-5.4077
DSCR6	0.0224705	0.015	0	0.0445	3.377	-5.47582
LOC100131081	0.0199624	0.509	0.01	0.0869	2.945	-5.64657
CLEC2L	0.0195392	0.227	0.004	0.0796	3.003	-5.67749
LOC100130245	0.01952	0.04	0.001	0.0978	2.863	-5.6789
LOC100129060	0.0190507	0.211	0.004	0.0581	3.206	-5.71402
LRRN1	0.0177477	0.351	0.006	0.0458	3.358	-5.81623
LOC100129047	0.0172673	0.101	0.002	0.0899	2.919	-5.85581
CXorf61	0.0156222	0.325	0.005	0.0883	2.934	-6.00026
DIRAS3	0.0156179	0.286	0.004	0.0543	3.25	-6.00065
LOC100131258	0.013522	0.025	0	0.0445	3.376	-6.20854
FLJ41766	0.0126169	0.058	0.001	0.0675	3.112	-6.3085
STON1	0.0103405	0.084	0.001	0.0112	4.199	-6.59555
LOC730668	0.00998516	0.263	0.003	0.0461	3.353	-6.646
COX7B2	0.00954935	0.035	0	0.0423	3.406	-6.71038
GDF1	0.00896787	0.181	0.002	0.00778	4.414	-6.80102
SCARNA4	0.00792362	1.65	0.013	0.0422	3.408	-6.97962
LOC645513	0.00503015	0.129	0.001	0.0036	4.869	-7.63518
KCNIP1	0.00278038	0.535	0.001	0.000911	5.663	-8.4905
